# Supplementary material for: Transcriptomic changes during caste development through social interactions in the termite Zootermopsis nevadensis
Source: Ecol Evol. 2019 Feb 23;9(6):3446–56. doi: 10.1002/ece3.4976 (PMC6434549; doi:10.1002/ece3.4976)
Supplement: Supplementary file 5 [file ECE3-9-3446-s005.csv]

Table S3. The upregulated genes at Day 1-2 compared with Day 3 in the No. 1 larva.
Gene ID	logFC	logCPM	LR	PValue	FDR
Znev_09450	-6.354517275	9.469183485	1312.038268	2.74E-287	4.34E-283
Znev_09004	-6.322958576	8.571121097	811.9318462	1.37E-178	1.09E-174
Znev_10784	-7.351528314	10.25147038	745.0456526	4.79E-164	2.54E-160
Znev_12980	-5.983999334	7.201856915	735.5067674	5.69E-162	2.26E-158
Znev_10781	-9.831737795	7.336528626	664.9602164	1.25E-146	3.96E-143
Znev_07387	-5.956277531	10.737657	658.363471	3.39E-145	8.97E-142
Znev_10787	-5.938385375	6.140489831	611.2856484	5.88E-135	1.17E-131
Znev_09002	-5.069139559	10.22318256	586.743507	1.28E-129	2.26E-126
Znev_08997	-7.5808851	7.011974949	567.0293017	2.49E-125	3.59E-122
Znev_06896	-5.427553232	8.253273075	549.150487	1.93E-121	2.55E-118
Znev_13751	-5.018097379	11.01376572	496.6850659	5.00E-110	6.11E-107
Znev_00089	-5.898575084	7.88628916	476.6811788	1.13E-105	1.28E-102
Znev_02414	-2.841340302	10.11324872	447.6001968	2.40E-99	2.54E-96
Znev_10782	-9.60817243	7.355721053	446.3935782	4.40E-99	4.36E-96
Znev_07388	-6.044230728	10.32365249	405.6858681	3.19E-90	2.66E-87
Znev_07863	-3.609713703	5.296779086	381.5156211	5.82E-85	4.40E-82
Znev_02416	-4.490487185	9.928797769	378.9246843	2.13E-84	1.54E-81
Znev_12948	-6.222764848	4.38313915	344.1158077	8.10E-77	5.36E-74
Znev_06298	-2.267830531	7.281914415	314.3691639	2.44E-70	1.49E-67
Znev_18770	-2.619580355	8.388156422	310.4339904	1.76E-69	1.03E-66
Znev_16361	-3.452642647	6.198807347	309.4429641	2.89E-69	1.64E-66
Znev_05556	-2.805507672	7.460849032	267.2436047	4.53E-60	1.94E-57
Znev_06669	-2.437618525	5.950110911	266.3413366	7.12E-60	2.97E-57
Znev_13564	-4.001307957	5.302812822	256.7609099	8.72E-58	3.46E-55
Znev_10785	-2.784216386	8.784294299	253.0006551	5.76E-57	2.23E-54
Znev_02413	-3.036263083	13.33022425	252.1491394	8.83E-57	3.34E-54
Znev_02019	-2.545521895	5.329822149	246.0372841	1.90E-55	7.01E-53
Znev_04406	-3.261693982	4.251349922	241.8944776	1.52E-54	5.48E-52
Znev_13563	-2.030467582	6.397427729	229.7973936	6.60E-52	2.28E-49
Znev_03425	-3.978392638	3.818520706	229.3743059	8.16E-52	2.76E-49
Znev_06949	-3.158443398	4.918591066	228.3786692	1.35E-51	4.45E-49
Znev_14963	-4.462072275	3.729486816	226.2362172	3.95E-51	1.28E-48
Znev_13562	-2.006012983	6.168727392	222.4274655	2.67E-50	8.49E-48
Znev_00108	-2.975879632	4.38723534	219.9479848	9.28E-50	2.89E-47
Znev_09000	-2.466177711	9.764794087	218.5418797	1.88E-49	5.74E-47
Znev_09774	-2.663395539	8.223658519	218.0552317	2.40E-49	7.20E-47
Znev_02018	-2.585846062	6.586546434	217.2216083	3.65E-49	1.05E-46
Znev_10786	-3.129293569	9.699919554	216.2722378	5.88E-49	1.67E-46
Znev_02425	-2.052704492	6.70952253	212.4595564	3.99E-48	1.09E-45
Znev_10514	-5.756421831	3.303599945	210.2096212	1.24E-47	3.33E-45
Znev_04663	-4.103357178	3.55216627	206.7351739	7.08E-47	1.87E-44
Znev_00376	-2.042868308	7.255183845	205.2472995	1.50E-46	3.89E-44
Znev_08868	-1.895046591	5.835867761	202.9870316	4.66E-46	1.17E-43
Znev_12423	-1.976259134	7.698213744	202.2928132	6.60E-46	1.64E-43
Znev_12175	-2.510172221	5.044863552	201.1846641	1.15E-45	2.81E-43
Znev_11816	-3.151279213	7.759385939	199.5002967	2.68E-45	6.36E-43
Znev_01868	-1.955945595	5.969779369	196.4785337	1.23E-44	2.86E-42
Znev_05807	-2.779440347	8.448229311	194.928235	2.67E-44	6.15E-42
Znev_13253	-6.855486283	7.3868073	192.8140663	7.73E-44	1.75E-41
Znev_16434	-2.606600017	5.532095599	189.8351285	3.45E-43	7.62E-41
Znev_10080	-4.554638075	4.045229079	189.5040439	4.08E-43	8.87E-41
Znev_18067	-2.215098165	4.939165639	182.6736822	1.26E-41	2.64E-39
Znev_10404	-5.848333332	3.626593384	182.4424052	1.42E-41	2.93E-39
Znev_01358	-2.151214701	5.664902844	178.7275834	9.19E-41	1.85E-38
Znev_03263	-1.872923655	8.969336221	169.544437	9.30E-39	1.78E-36
Znev_01418	-1.735742641	6.474599417	168.0983811	1.93E-38	3.64E-36
Znev_11420	-1.783485138	9.281370645	167.726282	2.32E-38	4.34E-36
Znev_07565	-2.275295577	4.860272567	166.098931	5.26E-38	9.72E-36
Znev_00010	-1.965630378	5.493564823	164.7545301	1.03E-37	1.89E-35
Znev_14962	-2.743405591	4.187125794	164.0688107	1.46E-37	2.64E-35
Znev_13138	-1.899902203	6.104042163	162.3511896	3.47E-37	6.12E-35
Znev_09456	-1.559235511	6.413903395	161.559106	5.16E-37	8.91E-35
Znev_14097	-1.758101912	5.693483116	161.4169694	5.55E-37	9.47E-35
Znev_17694	-2.192377756	6.435175432	156.4398287	6.79E-36	1.15E-33
Znev_12422	-1.966351958	6.741174722	154.9847284	1.41E-35	2.31E-33
Znev_11017	-1.594931597	6.187151551	154.6702786	1.65E-35	2.68E-33
Znev_00105	-2.069637217	13.17146142	151.7023869	7.36E-35	1.18E-32
Znev_15101	-2.84362287	4.103959669	150.434083	1.39E-34	2.21E-32
Znev_05812	-2.263996365	9.511952033	146.9240046	8.15E-34	1.26E-31
Znev_12543	-1.731917267	5.532698435	145.8784508	1.38E-33	2.11E-31
Znev_11793	-1.84096312	5.381794256	143.5835186	4.38E-33	6.50E-31
Znev_03426	-1.592280591	7.696687946	142.9589976	6.00E-33	8.82E-31
Znev_11818	-4.079337157	2.904715041	142.4802559	7.64E-33	1.11E-30
Znev_16831	-1.632295036	8.082752104	139.9424146	2.74E-32	3.96E-30
Znev_02957	-1.700318974	7.336557021	138.6457637	5.26E-32	7.46E-30
Znev_09451	-1.587152776	6.510635592	137.9284934	7.55E-32	1.04E-29
Znev_12030	-2.127796506	4.822855872	135.539601	2.52E-31	3.39E-29
Znev_16523	-1.778552221	5.567642316	130.7964427	2.74E-30	3.64E-28
Znev_00081	-1.790796696	6.565783859	129.7469301	4.65E-30	6.11E-28
Znev_14610	-2.355318406	4.084504434	126.9130767	1.94E-29	2.48E-27
Znev_17188	-1.574718503	5.540869381	126.0292415	3.03E-29	3.85E-27
Znev_13081	-1.453871828	7.57225292	124.8104482	5.60E-29	6.95E-27
Znev_10516	-1.731351643	4.882732461	124.3353337	7.11E-29	8.76E-27
Znev_06576	-2.404893183	4.186841581	122.4813479	1.81E-28	2.21E-26
Znev_11207	-1.800581967	5.705630668	120.104535	6.00E-28	7.22E-26
Znev_02794	-1.850595664	6.569273974	118.9270246	1.09E-27	1.30E-25
Znev_13889	-1.618886655	6.607012817	117.1221126	2.70E-27	3.17E-25
Znev_14098	-1.285750103	7.061971077	117.1082047	2.72E-27	3.17E-25
Znev_09279	-1.396945181	5.788248096	116.0655447	4.60E-27	5.29E-25
Znev_07906	-3.729744882	3.213238164	115.1331655	7.36E-27	8.40E-25
Znev_09276	-3.807661446	3.478769736	114.8521978	8.48E-27	9.47E-25
Znev_01625	-1.374174012	6.570260318	114.1237473	1.22E-26	1.35E-24
Znev_13331	-2.361429352	4.104031197	113.7840071	1.45E-26	1.59E-24
Znev_07331	-1.92157745	4.394303313	113.1788713	1.97E-26	2.13E-24
Znev_07455	-2.512537547	3.993750747	112.9660417	2.20E-26	2.35E-24
Znev_07171	-1.340036966	5.829243495	109.9074519	1.03E-25	1.07E-23
Znev_09132	-1.920183	5.002456941	109.8149702	1.08E-25	1.11E-23
Znev_01070	-3.587239096	3.150322607	109.095774	1.55E-25	1.58E-23
Znev_09001	-1.762303362	9.228407043	107.7726321	3.01E-25	3.01E-23
Znev_12704	-1.235226801	6.655183157	107.6564683	3.20E-25	3.17E-23
Znev_05888	-2.181798282	5.009473898	107.3711458	3.69E-25	3.64E-23
Znev_11360	-2.259432746	3.592299077	107.0034157	4.44E-25	4.36E-23
Znev_05774	-1.571578617	4.831875679	106.5480183	5.59E-25	5.45E-23
Znev_13280	-1.565339585	6.561918669	104.5797743	1.51E-24	1.45E-22
Znev_12705	-1.284026596	6.086535057	100.5758124	1.14E-23	1.07E-21
Znev_01315	-1.424915881	5.054806836	99.96463399	1.55E-23	1.45E-21
Znev_15416	-1.21696618	8.258387939	99.3201685	2.15E-23	1.99E-21
Znev_01124	-1.86124336	4.527314226	98.90659114	2.65E-23	2.44E-21
Znev_02714	-1.414266914	5.549459129	98.73323584	2.89E-23	2.65E-21
Znev_01308	-1.274955614	7.275000779	97.87688312	4.45E-23	4.02E-21
Znev_06299	-2.636709781	3.764841037	97.80663678	4.61E-23	4.14E-21
Znev_13071	-1.350642733	7.043029118	96.64067672	8.31E-23	7.37E-21
Znev_01523	-2.526998932	3.688206034	95.43188723	1.53E-22	1.34E-20
Znev_05920	-1.231031085	6.453842696	94.93067125	1.97E-22	1.71E-20
Znev_18647	-1.268495272	5.579982841	94.79497973	2.11E-22	1.82E-20
Znev_08244	-1.279075265	8.85584914	94.40183558	2.58E-22	2.21E-20
Znev_02410	-1.81693273	5.082366565	93.95748688	3.22E-22	2.74E-20
Znev_07988	-1.496445163	5.060185923	93.26961127	4.56E-22	3.85E-20
Znev_13320	-4.111813445	3.241637647	93.17031356	4.80E-22	3.99E-20
Znev_06300	-1.391488768	6.923915287	92.88307115	5.55E-22	4.56E-20
Znev_14172	-1.33781629	7.83614373	92.54520988	6.58E-22	5.39E-20
Znev_01051	-1.276610228	7.02621286	92.24311552	7.67E-22	6.24E-20
Znev_00642	-1.283422775	7.15821317	91.64102422	1.04E-21	8.42E-20
Znev_09032	-1.742824426	4.170428378	90.81372013	1.58E-21	1.27E-19
Znev_12732	-1.196981787	9.579751186	90.48021236	1.87E-21	1.50E-19
Znev_04937	-1.387488047	5.242887251	89.37603729	3.26E-21	2.60E-19
Znev_02017	-1.564357096	8.561169509	89.00228147	3.94E-21	3.13E-19
Znev_09735	-1.156905683	5.701565409	88.72518072	4.54E-21	3.58E-19
Znev_15882	-1.238532556	8.740444448	87.74960378	7.43E-21	5.81E-19
Znev_05025	-4.220356646	1.909169509	87.6637277	7.76E-21	6.04E-19
Znev_08397	-1.212410617	5.822157289	87.65050783	7.81E-21	6.05E-19
Znev_14096	-1.322293357	5.154860333	87.50753334	8.40E-21	6.44E-19
Znev_00441	-1.588764782	5.675741469	86.76735654	1.22E-20	9.27E-19
Znev_06526	-1.340026877	7.307972741	86.75290027	1.23E-20	9.30E-19
Znev_14317	-4.250692973	1.935449098	86.57856778	1.34E-20	1.01E-18
Znev_08409	-1.211628549	6.866705835	85.77604429	2.02E-20	1.49E-18
Znev_01423	-2.687368668	3.111883787	85.45265771	2.37E-20	1.75E-18
Znev_04578	-1.382976189	8.518967457	85.21031662	2.68E-20	1.97E-18
Znev_18449	-1.538132259	7.440500741	85.00261025	2.98E-20	2.18E-18
Znev_00819	-1.46125617	7.819734722	84.79624407	3.31E-20	2.41E-18
Znev_03569	-1.627327606	4.82573595	84.74800086	3.39E-20	2.46E-18
Znev_01466	-1.399502184	6.130841723	84.55335052	3.74E-20	2.70E-18
Znev_04933	-1.143384326	7.768979	84.50017379	3.84E-20	2.76E-18
Znev_13302	-1.670098606	4.412970839	83.48812112	6.41E-20	4.58E-18
Znev_04924	-1.306898417	10.19938613	83.23727252	7.28E-20	5.16E-18
Znev_18259	-1.694573988	4.477107955	83.06886438	7.92E-20	5.59E-18
Znev_04085	-1.955991695	5.6226419	82.37086307	1.13E-19	7.92E-18
Znev_17283	-1.197552042	6.447852143	81.83029342	1.48E-19	1.03E-17
Znev_11389	-1.275512021	5.719690257	81.67102077	1.61E-19	1.11E-17
Znev_08675	-1.509167881	5.363954525	80.96534349	2.30E-19	1.58E-17
Znev_10783	-7.800099426	4.999561201	80.73756813	2.58E-19	1.76E-17
Znev_02224	-1.122139553	7.638697398	80.71435419	2.61E-19	1.78E-17
Znev_17630	-1.148910928	7.828800324	80.4144816	3.04E-19	2.06E-17
Znev_01237	-1.647487441	4.594916696	80.20952557	3.37E-19	2.27E-17
Znev_05078	-6.017006872	2.41391239	80.13683036	3.49E-19	2.34E-17
Znev_14457	-2.908785222	2.703294565	78.9843392	6.26E-19	4.11E-17
Znev_18566	-1.447423003	5.046063337	78.77207011	6.97E-19	4.55E-17
Znev_18173	-1.950773007	4.594483428	78.68188505	7.30E-19	4.73E-17
Znev_05779	-3.434728164	2.338780595	78.65592615	7.39E-19	4.77E-17
Znev_14802	-1.118658525	7.582269934	78.58425445	7.67E-19	4.93E-17
Znev_17347	-1.201729079	7.860752814	78.01912998	1.02E-18	6.53E-17
Znev_02601	-1.072111544	8.491430137	77.96809704	1.05E-18	6.68E-17
Znev_14450	-1.054462301	7.295799231	77.93229934	1.07E-18	6.77E-17
Znev_16936	-2.054757371	4.360716244	77.35617569	1.43E-18	8.96E-17
Znev_16135	-1.093527632	9.00522092	75.84720226	3.06E-18	1.90E-16
Znev_08643	-1.553194791	7.903188267	74.40297977	6.37E-18	3.87E-16
Znev_12983	-1.302070122	8.910295846	73.85493508	8.41E-18	5.09E-16
Znev_09775	-1.551303548	5.30997696	73.83381593	8.50E-18	5.13E-16
Znev_14468	-1.150271588	5.939832601	73.73044092	8.95E-18	5.39E-16
Znev_01328	-1.783563944	4.701992016	73.71084663	9.04E-18	5.42E-16
Znev_16524	-1.25185057	4.984458264	73.02452607	1.28E-17	7.61E-16
Znev_05389	-1.303068253	4.645727644	72.69213635	1.52E-17	8.98E-16
Znev_06125	-1.481868659	9.266263826	72.48568003	1.68E-17	9.93E-16
Znev_08930	-1.682364848	4.34352963	72.38806042	1.77E-17	1.04E-15
Znev_10327	-1.13770855	5.751860349	72.32276237	1.83E-17	1.07E-15
Znev_08035	-1.696465338	6.918797435	72.11989484	2.03E-17	1.18E-15
Znev_07665	-3.028939304	2.375836391	72.05135792	2.10E-17	1.21E-15
Znev_15570	-1.016995838	7.974074173	71.78962173	2.39E-17	1.37E-15
Znev_09464	-1.389726576	4.771286903	71.58105904	2.66E-17	1.52E-15
Znev_05340	-1.816774319	4.057261995	71.18951481	3.25E-17	1.83E-15
Znev_01838	-1.198142574	6.146998965	71.18975392	3.24E-17	1.83E-15
Znev_02429	-2.107306584	5.691808853	70.87237669	3.81E-17	2.13E-15
Znev_06902	-6.701231189	3.049434127	70.56785004	4.45E-17	2.48E-15
Znev_00685	-1.11236287	7.309401362	69.9143336	6.19E-17	3.43E-15
Znev_00091	-2.38531201	3.116280918	69.87698657	6.31E-17	3.48E-15
Znev_06128	-4.202055303	1.629604485	69.26335151	8.62E-17	4.72E-15
Znev_08648	-1.580165385	3.930330713	69.14236088	9.16E-17	5.00E-15
Znev_06541	-1.07841872	7.620069945	69.13627392	9.19E-17	5.00E-15
Znev_10248	-2.106326149	3.561088478	68.68077751	1.16E-16	6.27E-15
Znev_08639	-1.318725923	6.391666558	68.47815665	1.28E-16	6.90E-15
Znev_01706	-1.333879173	6.069636733	68.45727657	1.30E-16	6.95E-15
Znev_12703	-1.156764935	6.69254225	68.03252455	1.61E-16	8.57E-15
Znev_08917	-1.213002915	5.14155461	67.8027206	1.81E-16	9.59E-15
Znev_17657	-0.964710855	6.358932875	67.57515723	2.03E-16	1.07E-14
Znev_00821	-1.184720054	8.294626025	66.92169146	2.83E-16	1.49E-14
Znev_02002	-1.640541936	3.747534249	66.64934656	3.24E-16	1.70E-14
Znev_15089	-1.356044517	5.718265701	66.60602412	3.32E-16	1.73E-14
Znev_06544	-1.096339516	6.265960421	66.17421604	4.13E-16	2.13E-14
Znev_08873	-2.24150321	4.762095206	66.01800339	4.47E-16	2.30E-14
Znev_13136	-1.65794351	5.511932834	65.96429834	4.59E-16	2.35E-14
Znev_09008	-2.369907464	3.51904229	65.69498352	5.26E-16	2.69E-14
Znev_04963	-0.985202386	7.93426057	65.41988361	6.05E-16	3.08E-14
Znev_15235	-1.040104528	5.580758882	65.40932409	6.09E-16	3.09E-14
Znev_03427	-2.301195935	4.165149349	65.23207336	6.66E-16	3.37E-14
Znev_11926	-6.144199548	1.81702381	65.21327014	6.72E-16	3.39E-14
Znev_05418	-7.021156957	1.008647212	64.9546152	7.66E-16	3.85E-14
Znev_03260	-0.964410692	6.96790882	64.85197207	8.07E-16	4.04E-14
Znev_02226	-1.069854628	5.702557593	64.64543467	8.97E-16	4.45E-14
Znev_06749	-1.905906257	3.363949354	64.17867588	1.14E-15	5.60E-14
Znev_05918	-2.617394359	8.947187961	63.97838861	1.26E-15	6.16E-14
Znev_09362	-1.240092802	6.125907723	63.89891288	1.31E-15	6.40E-14
Znev_07136	-1.241224883	4.757186964	63.74174514	1.42E-15	6.91E-14
Znev_14822	-1.189343523	6.696024824	63.2143067	1.85E-15	8.97E-14
Znev_12897	-1.105751865	6.073084905	63.17316173	1.89E-15	9.11E-14
Znev_06521	-1.375794358	4.451707358	62.9935939	2.07E-15	9.95E-14
Znev_02606	-1.362722011	4.551934412	62.9113226	2.16E-15	1.03E-13
Znev_05777	-1.359983778	7.130142737	62.81008234	2.28E-15	1.09E-13
Znev_06620	-2.537036099	2.515053335	62.58241079	2.56E-15	1.21E-13
Znev_07827	-1.222290906	6.499452631	62.55707483	2.59E-15	1.22E-13
Znev_01602	-1.974985922	3.302812669	62.16860853	3.15E-15	1.48E-13
Znev_02440	-0.9324554	6.666943779	61.72735491	3.94E-15	1.84E-13
Znev_04001	-1.483342534	4.555676008	61.70603328	3.99E-15	1.86E-13
Znev_17894	-0.957732568	7.234347935	61.66264928	4.08E-15	1.89E-13
Znev_11928	-2.159904379	3.300329306	61.47069422	4.49E-15	2.07E-13
Znev_12122	-1.396845466	7.13613711	61.30664584	4.88E-15	2.25E-13
Znev_18431	-1.06439312	6.354875408	61.28531723	4.94E-15	2.27E-13
Znev_10740	-2.765486138	3.37613765	61.27024038	4.98E-15	2.28E-13
Znev_15743	-0.90309525	7.320128662	61.15736784	5.27E-15	2.40E-13
Znev_04254	-1.529782544	4.59900437	60.56948983	7.10E-15	3.22E-13
Znev_05780	-3.504526482	2.027559335	60.55230111	7.16E-15	3.24E-13
Znev_01126	-1.833032345	3.196484375	59.12079827	1.48E-14	6.61E-13
Znev_04377	-1.266210406	5.60395944	59.11711018	1.49E-14	6.61E-13
Znev_08670	-1.652316793	6.996198785	58.81991293	1.73E-14	7.62E-13
Znev_02020	-0.90240821	5.897809904	58.78150836	1.76E-14	7.75E-13
Znev_18180	-1.725116581	4.022993998	58.70159045	1.83E-14	8.03E-13
Znev_06170	-1.187494969	9.457046546	58.48156257	2.05E-14	8.93E-13
Znev_08919	-1.001530866	7.449591512	58.42131719	2.12E-14	9.18E-13
Znev_02297	-1.542555711	5.557848796	57.95093369	2.69E-14	1.16E-12
Znev_06718	-1.178628675	5.100730451	57.89510421	2.76E-14	1.19E-12
Znev_01436	-1.331848758	5.927176715	57.87417928	2.79E-14	1.20E-12
Znev_02786	-2.268207187	3.466296299	57.78965379	2.92E-14	1.24E-12
Znev_05417	-1.829697737	4.152864964	57.30183482	3.74E-14	1.57E-12
Znev_00283	-1.063462654	5.299439441	57.1772189	3.98E-14	1.67E-12
Znev_13319	-3.021674837	4.254576679	56.97977411	4.40E-14	1.84E-12
Znev_12901	-0.981906246	7.52371123	56.66429505	5.17E-14	2.15E-12
Znev_14286	-1.300889049	4.501210176	56.48006045	5.68E-14	2.35E-12
Znev_08517	-0.960304211	6.090047364	56.47486717	5.69E-14	2.35E-12
Znev_01125	-3.214125564	1.795493131	56.05353343	7.05E-14	2.89E-12
Znev_08649	-1.674970809	4.623219643	56.04295307	7.09E-14	2.90E-12
Znev_02420	-1.813572741	3.606380716	55.93965734	7.47E-14	3.05E-12
Znev_04952	-0.883937192	5.772059423	55.42835271	9.69E-14	3.94E-12
Znev_14095	-1.599461388	4.065720528	54.43345279	1.61E-13	6.41E-12
Znev_00817	-1.011940067	9.738172644	54.41392597	1.62E-13	6.46E-12
Znev_11924	-1.155499607	10.42178319	54.20948019	1.80E-13	7.15E-12
Znev_17393	-1.217522441	4.544605422	54.00124399	2.00E-13	7.91E-12
Znev_03326	-1.422447957	4.670504172	53.95386777	2.05E-13	8.09E-12
Znev_02317	-1.206839033	5.566842327	53.73657233	2.29E-13	9.01E-12
Znev_12090	-1.071026936	6.609270723	53.7093072	2.32E-13	9.11E-12
Znev_07676	-3.421999226	1.813211767	53.65508075	2.39E-13	9.34E-12
Znev_03941	-1.238298957	5.20711096	53.33799507	2.81E-13	1.09E-11
Znev_08874	-2.413693642	4.085442048	53.18184627	3.04E-13	1.18E-11
Znev_12216	-1.454080771	5.653326205	52.85138575	3.60E-13	1.39E-11
Znev_00454	-2.32754796	2.353753287	52.81386993	3.67E-13	1.41E-11
Znev_14909	-1.5459419	3.620886262	52.6004812	4.09E-13	1.57E-11
Znev_03525	-1.050154283	5.409661083	52.43891513	4.44E-13	1.69E-11
Znev_16672	-0.973866037	7.389245139	52.26187634	4.86E-13	1.84E-11
Znev_04260	-1.34317906	4.063818209	52.19443667	5.03E-13	1.89E-11
Znev_16796	-1.455682171	8.307843961	52.18089858	5.06E-13	1.90E-11
Znev_07449	-1.209167666	8.514255406	52.14818244	5.15E-13	1.93E-11
Znev_17402	-0.913635808	7.735510003	52.1083318	5.25E-13	1.96E-11
Znev_06757	-2.81634883	4.457405923	51.97642127	5.62E-13	2.09E-11
Znev_13256	-1.654183521	4.347852687	51.85578961	5.97E-13	2.22E-11
Znev_19046	-2.17034952	3.276193748	51.55745334	6.95E-13	2.57E-11
Znev_01720	-0.904343831	7.028070794	51.13976034	8.60E-13	3.18E-11
Znev_05027	-2.351338744	4.773374585	50.88270284	9.81E-13	3.60E-11
Znev_07370	-0.877527199	6.296452162	50.72890228	1.06E-12	3.88E-11
Znev_15239	-1.652434298	3.756462126	50.51811151	1.18E-12	4.31E-11
Znev_02003	-1.053873337	5.99375236	50.4053181	1.25E-12	4.55E-11
Znev_13318	-2.296615203	3.299948245	50.03873188	1.51E-12	5.48E-11
Znev_07456	-3.630847711	1.82544684	49.80338574	1.70E-12	6.13E-11
Znev_04935	-1.540914491	3.678093217	49.3577712	2.13E-12	7.66E-11
Znev_08055	-1.473993998	3.492205165	49.31645686	2.18E-12	7.75E-11
Znev_14773	-1.453207105	8.766584806	49.32595149	2.17E-12	7.75E-11
Znev_00006	-2.405717901	2.572089067	49.08614899	2.45E-12	8.68E-11
Znev_07853	-1.101266942	4.482604421	48.82204798	2.80E-12	9.89E-11
Znev_08222	-1.028111025	8.130453766	48.69884532	2.98E-12	1.05E-10
Znev_00004	-0.85002377	7.684181073	48.6207648	3.11E-12	1.09E-10
Znev_17852	-1.082223716	5.662217121	48.39671422	3.48E-12	1.22E-10
Znev_11929	-4.406366261	1.809285289	48.31076093	3.64E-12	1.27E-10
Znev_16921	-1.220931916	5.082383616	48.1287334	3.99E-12	1.39E-10
Znev_17813	-2.993027675	1.750755478	48.09162077	4.07E-12	1.41E-10
Znev_16398	-0.878139072	5.887087933	47.80830559	4.70E-12	1.62E-10
Znev_04285	-1.188328153	4.572983192	47.61064781	5.20E-12	1.79E-10
Znev_15091	-1.122506875	8.498543944	47.42660477	5.71E-12	1.96E-10
Znev_01136	-0.977143528	5.029171697	47.18993483	6.44E-12	2.19E-10
Znev_03430	-1.356806106	4.122185113	47.12007884	6.68E-12	2.26E-10
Znev_02783	-0.893968234	7.708270281	46.93765331	7.33E-12	2.46E-10
Znev_00619	-0.862745723	7.505524883	46.94774174	7.29E-12	2.46E-10
Znev_00747	-1.072341458	4.832448556	46.93041012	7.36E-12	2.47E-10
Znev_04798	-1.10175689	4.616527451	46.89316254	7.50E-12	2.51E-10
Znev_03392	-0.855033111	8.150964861	46.38958702	9.69E-12	3.21E-10
Znev_01146	-1.429543785	3.721938504	46.35235084	9.88E-12	3.26E-10
Znev_06920	-0.922470988	8.288429377	46.29671515	1.02E-11	3.35E-10
Znev_04202	-2.819148791	2.122209048	46.04487874	1.16E-11	3.79E-10
Znev_00033	-1.195485746	4.111772668	45.93198182	1.22E-11	3.98E-10
Znev_12153	-0.946875377	5.921595875	45.79302309	1.31E-11	4.26E-10
Znev_04303	-0.939359894	10.34532808	45.79720519	1.31E-11	4.26E-10
Znev_00011	-0.962078428	8.892860625	45.17309999	1.80E-11	5.81E-10
Znev_13724	-0.997999796	7.252618771	44.96794988	2.00E-11	6.42E-10
Znev_05261	-0.814082231	6.983137348	44.81442659	2.17E-11	6.92E-10
Znev_01951	-1.064877561	6.13446199	44.79770853	2.18E-11	6.96E-10
Znev_02966	-1.168243224	5.22897246	44.73669966	2.25E-11	7.17E-10
Znev_07409	-1.391984948	3.417986985	44.55630483	2.47E-11	7.83E-10
Znev_15634	-1.271339277	4.328684063	44.53582981	2.50E-11	7.90E-10
Znev_13208	-0.991886689	7.927737419	44.44050017	2.62E-11	8.28E-10
Znev_00200	-1.486299687	3.724164108	44.32654679	2.78E-11	8.75E-10
Znev_02021	-1.214066917	4.795291988	43.90316904	3.45E-11	1.08E-09
Znev_03939	-1.453327012	3.803994418	43.79921037	3.64E-11	1.14E-09
Znev_11790	-1.21632573	4.012798237	43.75775398	3.72E-11	1.16E-09
Znev_18123	-0.949864632	5.718197272	43.71613766	3.80E-11	1.18E-09
Znev_07404	-0.941105141	6.866008459	43.68246066	3.86E-11	1.20E-09
Znev_00113	-0.884181469	8.129948061	43.60264059	4.02E-11	1.24E-09
Znev_17649	-1.625732035	3.954637483	43.38112566	4.51E-11	1.38E-09
Znev_17197	-1.042476238	4.462566822	43.30208023	4.69E-11	1.43E-09
Znev_05890	-1.003191453	5.632339604	43.1500017	5.07E-11	1.54E-09
Znev_05652	-1.43640919	3.61659881	42.70939766	6.35E-11	1.90E-09
Znev_03643	-0.802183579	6.276037296	42.70076703	6.38E-11	1.91E-09
Znev_15541	-3.473457519	1.692178898	42.68513489	6.43E-11	1.92E-09
Znev_07859	-1.371933192	4.030963749	42.35561327	7.61E-11	2.26E-09
Znev_14960	-1.003686804	4.887488985	42.33824406	7.68E-11	2.27E-09
Znev_05318	-2.108544538	2.796655632	42.28831456	7.88E-11	2.33E-09
Znev_04002	-1.277162584	3.678852976	42.18604148	8.30E-11	2.44E-09
Znev_00037	-0.935438007	7.578698146	42.10700027	8.64E-11	2.54E-09
Znev_06314	-0.934896936	6.579985995	41.99547271	9.15E-11	2.67E-09
Znev_08995	-0.959645996	5.134589532	41.86192522	9.80E-11	2.85E-09
Znev_11134	-0.818424476	6.619497122	41.84393815	9.89E-11	2.87E-09
Znev_00646	-0.894687375	5.707617071	41.59655327	1.12E-10	3.26E-09
Znev_08525	-0.908138192	5.425868326	41.48062478	1.19E-10	3.44E-09
Znev_08442	-1.004559566	11.28055052	41.41355581	1.23E-10	3.56E-09
Znev_02004	-2.860530807	2.235892295	41.21375367	1.36E-10	3.93E-09
Znev_11387	-2.737300863	1.78119255	40.97232397	1.54E-10	4.42E-09
Znev_00003	-1.041343574	4.678644079	40.55819354	1.91E-10	5.41E-09
Znev_08043	-0.932362785	6.300759386	40.52216421	1.94E-10	5.50E-09
Znev_03738	-1.202431892	5.583106028	40.03155711	2.50E-10	7.02E-09
Znev_02424	-2.093526924	2.474415908	39.92624329	2.64E-10	7.38E-09
Znev_04601	-0.802239921	8.75888964	39.83906808	2.76E-10	7.71E-09
Znev_03961	-2.13583037	3.371994285	39.52003979	3.25E-10	9.04E-09
Znev_01417	-0.946751252	4.780593444	39.42972092	3.40E-10	9.46E-09
Znev_10062	-1.150872093	4.548080313	39.38572252	3.48E-10	9.65E-09
Znev_06754	-0.745093641	5.87521104	39.30888588	3.62E-10	1.00E-08
Znev_03908	-0.81349078	5.487503633	39.16007495	3.90E-10	1.08E-08
Znev_06316	-1.135989963	4.290174584	38.96120489	4.32E-10	1.19E-08
Znev_11990	-0.857049377	6.845589456	38.81602265	4.66E-10	1.28E-08
Znev_17392	-1.105363756	4.313298376	38.79991907	4.70E-10	1.29E-08
Znev_02182	-1.328649235	3.359324687	38.50824465	5.45E-10	1.49E-08
Znev_00714	-0.863581965	6.946624888	38.35968304	5.88E-10	1.60E-08
Znev_08973	-0.921838963	5.027568618	38.14860189	6.56E-10	1.78E-08
Znev_05448	-0.865253191	6.215088266	38.04293882	6.92E-10	1.87E-08
Znev_05693	-0.758278082	5.810293783	37.9318147	7.33E-10	1.97E-08
Znev_02010	-0.904574866	7.089267423	37.92103976	7.37E-10	1.98E-08
Znev_12696	-1.079999368	6.810742855	37.76557206	7.98E-10	2.13E-08
Znev_14774	-1.386714037	4.257168216	37.74313646	8.07E-10	2.15E-08
Znev_06422	-0.815593714	6.7645501	37.72986648	8.13E-10	2.16E-08
Znev_14898	-1.038345111	4.951133931	37.67582791	8.35E-10	2.22E-08
Znev_12051	-0.840979907	5.986798295	37.15868131	1.09E-09	2.85E-08
Znev_14300	-0.932763936	4.845175358	36.8188334	1.30E-09	3.37E-08
Znev_01717	-1.350404202	4.17572405	36.76270223	1.33E-09	3.46E-08
Znev_11610	-1.13177413	4.230533973	36.71615607	1.37E-09	3.53E-08
Znev_14742	-2.093293583	2.333730949	36.62428496	1.43E-09	3.70E-08
Znev_14701	-0.766333817	5.479046097	36.60110119	1.45E-09	3.73E-08
Znev_09310	-1.026193948	4.709016515	36.53505704	1.50E-09	3.85E-08
Znev_10524	-3.622706857	2.407405736	36.43129843	1.58E-09	4.06E-08
Znev_12516	-0.84024548	4.993016031	36.34322682	1.65E-09	4.23E-08
Znev_11471	-1.29293713	3.558784404	36.25849952	1.73E-09	4.41E-08
Znev_01435	-0.906361329	5.199544058	36.23282321	1.75E-09	4.46E-08
Znev_13642	-4.461580912	2.306792751	36.1684237	1.81E-09	4.60E-08
Znev_15119	-0.840788388	6.406900954	36.01808869	1.95E-09	4.97E-08
Znev_07514	-1.838944119	2.794357131	35.85868184	2.12E-09	5.37E-08
Znev_11038	-0.723966415	6.569473847	35.57383443	2.46E-09	6.21E-08
Znev_04596	-2.752137898	1.299560901	35.27335499	2.87E-09	7.23E-08
Znev_06615	-1.27290138	3.384136454	35.22443023	2.94E-09	7.40E-08
Znev_08334	-0.784369795	7.212541843	35.20702076	2.96E-09	7.46E-08
Znev_02227	-1.076286375	4.70526602	35.14285385	3.06E-09	7.68E-08
Znev_06502	-0.747401744	6.926441785	35.0806329	3.16E-09	7.91E-08
Znev_04960	-1.284601072	3.392806983	35.04797438	3.22E-09	8.03E-08
Znev_13425	-1.008074705	7.052023281	34.91774937	3.44E-09	8.54E-08
Znev_01434	-1.015335023	4.752895069	34.91423925	3.45E-09	8.55E-08
Znev_04739	-0.727393646	7.755026324	34.73866869	3.77E-09	9.32E-08
Znev_07052	-1.042817619	5.299597767	34.65192611	3.94E-09	9.70E-08
Znev_13450	-1.516505127	3.05628314	34.525882	4.21E-09	1.03E-07
Znev_04861	-1.020833216	4.578465755	34.25669768	4.83E-09	1.18E-07
Znev_02225	-0.744879343	9.427066284	34.23797881	4.88E-09	1.19E-07
Znev_09291	-0.868016245	5.15078949	34.18133069	5.02E-09	1.22E-07
Znev_06158	-1.488303855	2.973880013	34.15655469	5.09E-09	1.23E-07
Znev_11766	-1.336172325	3.601648346	34.0532038	5.36E-09	1.30E-07
Znev_14555	-0.903376336	5.736195198	33.96374191	5.61E-09	1.35E-07
Znev_00127	-0.822549238	5.869009914	33.96007762	5.63E-09	1.35E-07
Znev_14626	-0.916242334	7.943543958	33.90527389	5.79E-09	1.39E-07
Znev_09481	-0.78795962	8.703372238	33.87401744	5.88E-09	1.41E-07
Znev_07663	-2.862165618	1.378930178	33.79413255	6.13E-09	1.46E-07
Znev_00745	-1.888043305	2.632523208	33.72165629	6.36E-09	1.51E-07
Znev_15529	-0.852173214	4.877822702	33.31240536	7.85E-09	1.84E-07
Znev_07221	-0.827315422	5.759870581	33.28489244	7.96E-09	1.87E-07
Znev_07833	-0.929642528	4.980842819	33.15516157	8.51E-09	1.99E-07
Znev_04979	-0.671717656	6.375349856	33.0278207	9.08E-09	2.12E-07
Znev_17768	-0.697267461	6.687461638	32.97693074	9.33E-09	2.17E-07
Znev_01419	-0.767841839	5.425880948	32.94445365	9.48E-09	2.21E-07
Znev_13848	-1.798927738	2.382399228	32.91082845	9.65E-09	2.24E-07
Znev_04988	-0.87000458	5.184848592	32.73426531	1.06E-08	2.43E-07
Znev_09232	-0.820566919	6.671652129	32.73270893	1.06E-08	2.43E-07
Znev_08441	-0.849031333	8.146483182	32.55414386	1.16E-08	2.66E-07
Znev_08660	-1.047001553	4.175669688	32.31082612	1.31E-08	2.99E-07
Znev_08436	-1.147169857	4.42810714	32.15744177	1.42E-08	3.22E-07
Znev_06968	-0.911813018	4.800612662	32.11982028	1.45E-08	3.28E-07
Znev_09851	-0.801951381	5.481048376	31.93670627	1.59E-08	3.59E-07
Znev_13361	-0.775175778	7.570788305	31.9026646	1.62E-08	3.65E-07
Znev_07264	-0.666347689	6.647968468	31.59970515	1.89E-08	4.23E-07
Znev_15826	-0.713292247	7.951604811	31.49225428	2.00E-08	4.46E-07
Znev_14452	-0.897663248	4.508874994	31.44237937	2.05E-08	4.57E-07
Znev_10967	-1.13224151	4.320371097	31.36074909	2.14E-08	4.74E-07
Znev_01465	-1.111150038	5.735684126	31.21909639	2.30E-08	5.07E-07
Znev_08448	-0.698626496	7.508812386	31.21523932	2.31E-08	5.07E-07
Znev_08319	-0.789885806	5.140794587	31.18876727	2.34E-08	5.13E-07
Znev_11323	-0.649236576	7.164304418	31.1592769	2.38E-08	5.21E-07
Znev_03744	-0.668718302	6.525652246	30.97609633	2.61E-08	5.71E-07
Znev_16826	-1.045913155	4.769491369	30.96833305	2.62E-08	5.73E-07
Znev_08487	-0.814580054	5.660238218	30.96408781	2.63E-08	5.73E-07
Znev_13454	-0.834417045	6.187306143	30.86316021	2.77E-08	6.01E-07
Znev_00009	-2.575688831	1.840720501	30.75656974	2.93E-08	6.34E-07
Znev_19002	-1.242058366	3.315339092	30.71783926	2.98E-08	6.45E-07
Znev_12681	-0.651568282	6.082926059	30.67029394	3.06E-08	6.56E-07
Znev_03150	-0.654395257	6.515167574	30.5812972	3.20E-08	6.85E-07
Znev_07544	-0.997951178	5.282979777	30.55604676	3.24E-08	6.93E-07
Znev_04434	-0.713572239	7.693147238	30.54842335	3.26E-08	6.95E-07
Znev_15373	-0.962295068	4.310224186	30.39113782	3.53E-08	7.49E-07
Znev_18148	-0.643096836	6.8503581	30.28593872	3.73E-08	7.86E-07
Znev_18396	-2.222258457	1.824762362	30.12918268	4.04E-08	8.49E-07
Znev_14590	-0.836893743	5.434486789	30.09662449	4.11E-08	8.62E-07
Znev_11016	-0.916104045	4.474250761	30.02867718	4.26E-08	8.92E-07
Znev_05689	-0.715326284	7.825254125	29.96236685	4.41E-08	9.21E-07
Znev_02806	-0.627381614	6.849392735	29.90483953	4.54E-08	9.48E-07
Znev_07570	-0.83035563	6.592534421	29.88055062	4.59E-08	9.59E-07
Znev_01433	-1.556931758	3.112384488	29.86858981	4.62E-08	9.63E-07
Znev_12774	-1.526948898	2.877502712	29.81250073	4.76E-08	9.90E-07
Znev_08642	-0.90983855	4.282021118	29.78483447	4.83E-08	1.00E-06
Znev_15237	-1.460855515	2.952576426	29.57267658	5.39E-08	1.12E-06
Znev_16406	-4.484217839	0.505403352	29.53149477	5.50E-08	1.14E-06
Znev_12217	-0.735050456	5.906371627	29.53594206	5.49E-08	1.14E-06
Znev_10744	-0.844144365	4.604620772	29.48322966	5.64E-08	1.16E-06
Znev_13141	-1.385999093	3.054628194	29.38517355	5.93E-08	1.22E-06
Znev_05946	-1.740662313	2.218482206	29.28194638	6.26E-08	1.28E-06
Znev_12608	-1.468532794	2.79081421	29.16333881	6.65E-08	1.36E-06
Znev_02600	-0.755739463	10.63471674	29.16397719	6.65E-08	1.36E-06
Znev_09911	-0.678394538	7.135811884	29.13455431	6.75E-08	1.37E-06
Znev_05764	-1.043675017	4.884835406	28.95571189	7.41E-08	1.50E-06
Znev_16444	-2.330402738	1.575923706	28.88239564	7.69E-08	1.56E-06
Znev_17853	-2.049954701	1.705202719	28.68933848	8.50E-08	1.71E-06
Znev_07829	-1.677647855	2.21657069	28.58829076	8.95E-08	1.80E-06
Znev_03743	-1.078424276	3.998576839	28.56744799	9.05E-08	1.81E-06
Znev_05896	-0.76574176	6.022215612	28.52895037	9.23E-08	1.85E-06
Znev_01204	-0.684983794	5.49057956	28.47460261	9.49E-08	1.89E-06
Znev_03344	-0.673778465	6.05677238	28.48397882	9.45E-08	1.89E-06
Znev_04611	-2.386941606	1.299458086	28.42817609	9.72E-08	1.94E-06
Znev_09620	-0.676351242	7.206705903	28.4158446	9.79E-08	1.95E-06
Znev_17676	-1.425836902	2.707303809	28.35732514	1.01E-07	2.00E-06
Znev_01148	-1.009029286	9.432419455	28.30883503	1.03E-07	2.05E-06
Znev_07309	-0.67690304	6.235615504	28.29595444	1.04E-07	2.06E-06
Znev_07649	-1.208639731	3.359011369	28.28994247	1.04E-07	2.07E-06
Znev_10883	-2.39405909	2.564059461	28.26235176	1.06E-07	2.09E-06
Znev_11922	-2.930690874	0.903725078	28.12988325	1.13E-07	2.23E-06
Znev_14741	-1.034316032	3.884144391	28.12589395	1.14E-07	2.23E-06
Znev_02965	-0.7174242	7.018421305	28.06324656	1.17E-07	2.30E-06
Znev_02421	-1.371345786	2.959600164	27.95582391	1.24E-07	2.43E-06
Znev_18572	-1.280359296	3.102017154	27.93454524	1.25E-07	2.45E-06
Znev_02223	-0.733505133	5.48879797	27.85876154	1.31E-07	2.55E-06
Znev_05098	-0.65586049	6.017309909	27.82860581	1.33E-07	2.58E-06
Znev_10941	-0.706340779	7.375809878	27.81332415	1.34E-07	2.60E-06
Znev_09240	-0.967565767	4.803320585	27.73247765	1.39E-07	2.70E-06
Znev_10522	-1.470971614	4.274634343	27.6944288	1.42E-07	2.75E-06
Znev_05797	-0.741507111	5.53065665	27.58482157	1.50E-07	2.90E-06
Znev_02047	-0.95611335	4.131566873	27.49599216	1.57E-07	3.02E-06
Znev_00869	-0.59574171	6.861963606	27.50215952	1.57E-07	3.02E-06
Znev_09614	-1.183251265	3.487556965	27.46038569	1.60E-07	3.07E-06
Znev_10521	-2.380705316	1.703870862	27.45610442	1.61E-07	3.08E-06
Znev_10468	-0.867230521	5.384365084	27.41503225	1.64E-07	3.13E-06
Znev_01735	-0.819074673	6.534543155	27.34728982	1.70E-07	3.24E-06
Znev_10706	-0.737459152	10.67175313	27.16916554	1.86E-07	3.52E-06
Znev_09371	-1.132752686	3.534122368	27.13123619	1.90E-07	3.59E-06
Znev_13321	-1.826063732	3.347561963	27.06784874	1.96E-07	3.70E-06
Znev_09098	-0.848353427	6.352981826	27.0326148	2.00E-07	3.76E-06
Znev_04464	-1.606952769	2.570382323	26.99728743	2.04E-07	3.83E-06
Znev_00603	-0.772662882	4.963791746	26.96421258	2.07E-07	3.88E-06
Znev_09952	-1.661469102	2.439225482	26.93036366	2.11E-07	3.94E-06
Znev_18427	-0.671733078	5.84061848	26.73301019	2.34E-07	4.36E-06
Znev_15577	-0.644364404	8.942371931	26.67880575	2.40E-07	4.47E-06
Znev_05444	-1.174475594	3.301961683	26.61613377	2.48E-07	4.61E-06
Znev_19067	-0.806401285	4.790246351	26.57306656	2.54E-07	4.70E-06
Znev_03640	-0.663203169	7.741325372	26.46726928	2.68E-07	4.95E-06
Znev_06882	-0.80871877	4.96998545	26.31130553	2.91E-07	5.33E-06
Znev_16996	-1.804816284	2.303570313	26.29497772	2.93E-07	5.37E-06
Znev_12478	-0.851969502	4.995266058	26.22423992	3.04E-07	5.55E-06
Znev_01076	-2.589871013	1.956204827	26.19851842	3.08E-07	5.62E-06
Znev_08447	-0.611067987	7.321809449	26.19527343	3.09E-07	5.62E-06
Znev_09215	-1.176409507	4.317850608	26.1725749	3.12E-07	5.68E-06
Znev_12695	-0.813580423	6.260573408	25.96355232	3.48E-07	6.29E-06
Znev_15036	-0.742486236	8.663583542	25.95735956	3.49E-07	6.30E-06
Znev_06448	-0.863095273	6.546508116	25.75822356	3.87E-07	6.96E-06
Znev_01312	-0.881069172	7.287636761	25.73405805	3.92E-07	7.03E-06
Znev_04612	-0.769441082	6.107447433	25.73540021	3.92E-07	7.03E-06
Znev_15471	-0.921171564	5.270521147	25.69586635	4.00E-07	7.15E-06
Znev_08746	-0.684795443	8.986570809	25.66463056	4.06E-07	7.26E-06
Znev_06166	-0.646332459	5.998767902	25.65954251	4.07E-07	7.27E-06
Znev_05287	-1.100569698	3.499356854	25.56299578	4.28E-07	7.63E-06
Znev_10870	-0.72780904	7.018954454	25.50305465	4.42E-07	7.85E-06
Znev_02229	-0.606585916	8.608924717	25.50383779	4.42E-07	7.85E-06
Znev_08214	-0.662683083	6.627079295	25.39426355	4.67E-07	8.28E-06
Znev_04664	-1.110178851	4.005359372	25.30519269	4.89E-07	8.65E-06
Znev_02502	-0.683380249	8.741723512	25.18743592	5.20E-07	9.17E-06
Znev_08395	-1.248157657	2.960633973	25.17626997	5.23E-07	9.21E-06
Znev_09734	-0.754228112	9.803439715	25.16368005	5.27E-07	9.26E-06
Znev_14146	-0.589173574	6.342320486	25.1364218	5.34E-07	9.38E-06
Znev_12389	-0.708270626	4.938781128	25.06798232	5.53E-07	9.70E-06
Znev_05581	-0.7109041	9.878675807	25.05959292	5.56E-07	9.73E-06
Znev_05151	-0.640156535	8.928378695	24.96499205	5.84E-07	1.02E-05
Znev_14199	-2.109137801	1.508163249	24.88651603	6.08E-07	1.06E-05
Znev_11418	-1.108503548	3.722783248	24.83510095	6.24E-07	1.08E-05
Znev_04218	-0.655936618	7.025415692	24.76044191	6.49E-07	1.12E-05
Znev_09266	-0.775535822	10.03148868	24.75347011	6.52E-07	1.13E-05
Znev_09440	-0.633625882	8.170277449	24.71013582	6.66E-07	1.15E-05
Znev_14747	-0.619980915	6.256721195	24.63644628	6.92E-07	1.19E-05
Znev_02862	-0.669140009	10.39951806	24.59475445	7.07E-07	1.22E-05
Znev_13354	-0.756490513	11.73006859	24.48672429	7.48E-07	1.28E-05
Znev_02992	-0.665169853	7.716639666	24.42794919	7.71E-07	1.32E-05
Znev_13050	-0.622318765	6.220507266	24.40087701	7.82E-07	1.33E-05
Znev_02033	-0.681092843	9.64134289	24.39316217	7.85E-07	1.34E-05
Znev_14710	-0.926400154	3.7560981	24.35954117	7.99E-07	1.36E-05
Znev_06873	-1.024414292	5.348433387	24.34428645	8.06E-07	1.37E-05
Znev_06777	-0.622319913	7.87303503	24.27111003	8.37E-07	1.41E-05
Znev_19052	-0.584858485	6.425514782	24.22902551	8.55E-07	1.44E-05
Znev_08044	-3.139515661	1.055149922	24.18731628	8.74E-07	1.47E-05
Znev_00766	-0.655197981	6.706496827	24.15246945	8.90E-07	1.50E-05
Znev_04392	-0.853090393	4.56213636	23.96002797	9.84E-07	1.64E-05
Znev_19047	-0.997074061	4.298060341	23.74146569	1.10E-06	1.83E-05
Znev_13476	-0.622546421	6.243096547	23.69640113	1.13E-06	1.87E-05
Znev_05251	-0.740625133	5.048746488	23.64535926	1.16E-06	1.91E-05
Znev_14608	-1.168441539	3.330643522	23.58034846	1.20E-06	1.98E-05
Znev_11659	-1.172809425	3.919746863	23.54552402	1.22E-06	2.01E-05
Znev_04355	-0.594811943	7.692141451	23.53648611	1.23E-06	2.02E-05
Znev_07726	-0.830914504	4.614603008	23.52349855	1.23E-06	2.03E-05
Znev_01024	-0.600157864	7.402027783	23.52052381	1.24E-06	2.03E-05
Znev_03335	-0.61577836	7.946133872	23.50131789	1.25E-06	2.05E-05
Znev_01115	-0.903155633	3.810103045	23.35781579	1.34E-06	2.20E-05
Znev_11874	-0.624139557	5.399397308	23.31898772	1.37E-06	2.24E-05
Znev_10520	-2.276006954	1.540469802	23.30546383	1.38E-06	2.26E-05
Znev_13708	-0.802183212	11.80613196	23.24554011	1.43E-06	2.32E-05
Znev_11786	-0.772404201	4.716659997	23.20936117	1.45E-06	2.36E-05
Znev_05150	-1.203816658	4.070664947	23.11141785	1.53E-06	2.48E-05
Znev_17970	-0.578262603	5.679732793	23.06840388	1.56E-06	2.53E-05
Znev_14109	-0.778937479	4.788496851	22.94306148	1.67E-06	2.69E-05
Znev_03440	-0.563709601	6.912010728	22.92173099	1.69E-06	2.72E-05
Znev_06636	-0.757882649	4.652666045	22.85268094	1.75E-06	2.81E-05
Znev_05327	-0.577745866	9.466713306	22.71120534	1.88E-06	3.00E-05
Znev_05461	-0.862204303	8.660229865	22.68873092	1.90E-06	3.03E-05
Znev_00084	-0.676719087	5.004900395	22.64611553	1.95E-06	3.10E-05
Znev_00958	-1.231152839	3.868278926	22.62556093	1.97E-06	3.13E-05
Znev_09312	-0.864338288	4.082389706	22.55857489	2.04E-06	3.23E-05
Znev_05651	-1.41262018	2.780529081	22.53825774	2.06E-06	3.26E-05
Znev_05661	-0.792180127	4.454317368	22.51527037	2.08E-06	3.29E-05
Znev_01795	-0.567448564	6.922182167	22.5126415	2.09E-06	3.29E-05
Znev_07025	-0.90270231	4.581241809	22.37868003	2.24E-06	3.51E-05
Znev_09026	-0.741005359	5.158486897	22.27397974	2.36E-06	3.69E-05
Znev_01794	-0.806980827	4.101659772	22.26231601	2.38E-06	3.71E-05
Znev_09575	-0.633732129	11.22672894	22.12631629	2.55E-06	3.96E-05
Znev_03200	-0.582881812	5.550924699	22.07556123	2.62E-06	4.06E-05
Znev_01029	-0.590465961	7.124366499	22.06823007	2.63E-06	4.07E-05
Znev_01555	-0.825849946	4.49401424	21.91121506	2.86E-06	4.41E-05
Znev_01529	-1.113933233	3.028760406	21.88816538	2.89E-06	4.45E-05
Znev_10464	-0.977515842	5.377743628	21.8522404	2.94E-06	4.53E-05
Znev_11923	-2.978848786	0.703475416	21.84203747	2.96E-06	4.55E-05
Znev_17861	-0.919466762	3.753438957	21.84362975	2.96E-06	4.55E-05
Znev_10079	-1.334821321	4.317624847	21.83705594	2.97E-06	4.56E-05
Znev_18124	-0.646345436	5.278752335	21.68450275	3.21E-06	4.92E-05
Znev_05879	-0.717602606	5.817626887	21.66583601	3.25E-06	4.96E-05
Znev_14502	-0.633390796	6.213593208	21.654199	3.26E-06	4.98E-05
Znev_06172	-0.612566215	5.750967958	21.61870326	3.33E-06	5.06E-05
Znev_12421	-0.702412924	7.232471035	21.57332291	3.41E-06	5.17E-05
Znev_10547	-0.562709896	6.197382037	21.53570906	3.47E-06	5.27E-05
Znev_05769	-0.836500037	4.072655206	21.46263252	3.61E-06	5.46E-05
Znev_05494	-0.629885446	5.002539615	21.39745985	3.73E-06	5.64E-05
Znev_15102	-3.164116721	1.078150438	21.38669219	3.75E-06	5.66E-05
Znev_08283	-1.122965341	3.418966722	21.35043989	3.83E-06	5.77E-05
Znev_01209	-0.602066105	6.414506818	21.33988496	3.85E-06	5.79E-05
Znev_16657	-1.046082039	3.382927484	21.30909491	3.91E-06	5.88E-05
Znev_07834	-1.572481831	2.410849118	21.29034192	3.95E-06	5.93E-05
Znev_07832	-0.904872495	5.32981674	21.22744082	4.08E-06	6.11E-05
Znev_07463	-0.773814709	4.291681089	21.10652571	4.34E-06	6.49E-05
Znev_00504	-0.607055032	7.384336706	21.09485076	4.37E-06	6.52E-05
Znev_04722	-0.904599693	4.797574204	21.07337295	4.42E-06	6.59E-05
Znev_02604	-0.546174883	7.902022907	20.9960973	4.60E-06	6.83E-05
Znev_04099	-1.110228128	3.540826402	20.88550542	4.88E-06	7.21E-05
Znev_18050	-0.560428329	9.166496263	20.87211538	4.91E-06	7.24E-05
Znev_00746	-1.296306281	2.796273676	20.84066671	4.99E-06	7.34E-05
Znev_09955	-1.619036029	1.79257702	20.7648921	5.19E-06	7.61E-05
Znev_12919	-1.495428253	5.712371574	20.67350259	5.45E-06	7.95E-05
Znev_07401	-1.043137633	3.713432231	20.65061617	5.51E-06	8.01E-05
Znev_14497	-0.564351239	6.887328293	20.65196512	5.51E-06	8.01E-05
Znev_03382	-0.547372141	6.907719865	20.63907555	5.55E-06	8.05E-05
Znev_12950	-0.601755957	6.560996976	20.62892796	5.57E-06	8.08E-05
Znev_07345	-0.580499578	9.482127261	20.62084055	5.60E-06	8.11E-05
Znev_05634	-0.610212405	5.102839254	20.61462109	5.62E-06	8.13E-05
Znev_16892	-0.635987456	6.871414425	20.4764516	6.04E-06	8.69E-05
Znev_09893	-0.825605846	4.1636536	20.42512317	6.20E-06	8.91E-05
Znev_18876	-1.165278097	2.8228126	20.40531434	6.27E-06	8.99E-05
Znev_10993	-1.300568685	2.890792665	20.3569615	6.43E-06	9.22E-05
Znev_11663	-1.226203547	2.906251362	20.32299428	6.54E-06	9.36E-05
Znev_02455	-0.7677981	4.524548378	20.26240038	6.75E-06	9.65E-05
Znev_04366	-2.047415493	1.470109278	20.22809769	6.87E-06	9.80E-05
Znev_11927	-1.793139	2.425008621	20.11194448	7.30E-06	1.04E-04
Znev_02983	-0.511895913	7.673217282	20.06600633	7.48E-06	1.06E-04
Znev_15719	-0.877934013	13.986465	20.05033391	7.54E-06	1.07E-04
Znev_11187	-0.636451052	5.926372906	19.99482448	7.77E-06	1.10E-04
Znev_11014	-0.589638707	6.483052258	19.98824093	7.79E-06	1.10E-04
Znev_08918	-0.66043816	6.155036592	19.92422636	8.06E-06	1.14E-04
Znev_03968	-1.311543753	2.916732091	19.91488931	8.10E-06	1.14E-04
Znev_08533	-0.539009848	6.761975461	19.91446604	8.10E-06	1.14E-04
Znev_12889	-1.12193109	3.070407392	19.90224273	8.15E-06	1.15E-04
Znev_10159	-0.809433391	3.984764412	19.84303792	8.41E-06	1.18E-04
Znev_10289	-0.543482952	7.302535016	19.76755276	8.75E-06	1.22E-04
Znev_05478	-0.58568872	5.626386781	19.76085447	8.78E-06	1.23E-04
Znev_13139	-0.936995401	4.307466027	19.72104019	8.96E-06	1.25E-04
Znev_09831	-0.5881803	5.637949168	19.71558297	8.99E-06	1.25E-04
Znev_15321	-0.720581338	6.531749385	19.66943513	9.21E-06	1.28E-04
Znev_06027	-0.697575555	4.681019647	19.66878244	9.21E-06	1.28E-04
Znev_17346	-0.564911686	5.654705864	19.64533492	9.32E-06	1.29E-04
Znev_15945	-2.008994514	2.566116536	19.63563065	9.37E-06	1.30E-04
Znev_13248	-0.604258982	6.392801461	19.62618306	9.42E-06	1.30E-04
Znev_14628	-2.313924062	1.455114647	19.56819123	9.71E-06	1.34E-04
Znev_05768	-0.59903182	6.290501399	19.56385912	9.73E-06	1.34E-04
Znev_00285	-0.770395985	5.259684402	19.53154769	9.90E-06	1.36E-04
Znev_11031	-1.852098696	1.893574325	19.50242658	1.00E-05	1.38E-04
Znev_01843	-0.527258269	6.080380048	19.44430525	1.04E-05	1.42E-04
Znev_13221	-0.58335451	5.799768044	19.3998823	1.06E-05	1.45E-04
Znev_17023	-0.704266877	5.121752876	19.28576202	1.13E-05	1.53E-04
Znev_02954	-0.643821652	8.180828791	19.2830863	1.13E-05	1.53E-04
Znev_11987	-0.859031657	4.479462213	19.27019548	1.13E-05	1.54E-04
Znev_16187	-2.271589465	1.102326991	19.23839974	1.15E-05	1.56E-04
Znev_03275	-0.952149201	3.530993004	19.21010739	1.17E-05	1.58E-04
Znev_07828	-0.690968627	4.451362825	19.11715072	1.23E-05	1.66E-04
Znev_00801	-0.593033871	10.30076111	19.08802867	1.25E-05	1.69E-04
Znev_01047	-0.724259066	4.161959146	19.07335427	1.26E-05	1.69E-04
Znev_18670	-0.654652423	6.895901844	19.03138827	1.29E-05	1.73E-04
Znev_11106	-0.508506651	6.217650915	18.95416672	1.34E-05	1.80E-04
Znev_17092	-0.616309112	5.818397601	18.93513593	1.35E-05	1.81E-04
Znev_06919	-0.749080852	6.911785654	18.77076131	1.47E-05	1.96E-04
Znev_09889	-1.487017459	3.173132824	18.71558329	1.52E-05	2.02E-04
Znev_12117	-0.535708974	7.814694722	18.66217274	1.56E-05	2.07E-04
Znev_05450	-0.591689784	5.082480561	18.66046123	1.56E-05	2.07E-04
Znev_12491	-1.32295874	6.515056003	18.64283685	1.58E-05	2.09E-04
Znev_01171	-0.772782615	4.391754595	18.63115243	1.59E-05	2.10E-04
Znev_11449	-0.509767814	5.77627911	18.47085053	1.73E-05	2.27E-04
Znev_16276	-0.618366874	10.81457339	18.45334234	1.74E-05	2.29E-04
Znev_08066	-0.584810897	5.411284341	18.43935702	1.75E-05	2.31E-04
Znev_03693	-0.628095812	5.560223059	18.40634282	1.78E-05	2.34E-04
Znev_12979	-0.751871149	6.188459407	18.40061071	1.79E-05	2.35E-04
Znev_11419	-0.738372798	6.948804864	18.39952556	1.79E-05	2.35E-04
Znev_18820	-3.929397521	0.14610728	18.39420042	1.80E-05	2.35E-04
Znev_00217	-0.526886246	6.177211544	18.38977553	1.80E-05	2.35E-04
Znev_14070	-0.818437596	3.898066258	18.36555411	1.82E-05	2.38E-04
Znev_06721	-1.144525973	4.413804699	18.3439682	1.84E-05	2.41E-04
Znev_13492	-2.830982829	0.606738411	18.31685719	1.87E-05	2.44E-04
Znev_03851	-0.516451711	5.630883041	18.27180053	1.92E-05	2.49E-04
Znev_03196	-0.492985776	7.567236324	18.24784943	1.94E-05	2.52E-04
Znev_07034	-0.557069275	7.179064284	18.19552744	1.99E-05	2.59E-04
Znev_06997	-0.569021749	5.149252436	18.17007286	2.02E-05	2.62E-04
Znev_08936	-0.483852941	6.894020463	18.16621978	2.02E-05	2.62E-04
Znev_04494	-0.502837586	9.021534551	18.10993817	2.09E-05	2.69E-04
Znev_11640	-3.860335079	0.101336888	18.06220995	2.14E-05	2.75E-04
Znev_18103	-0.593582037	5.340853557	18.04870702	2.15E-05	2.77E-04
Znev_00873	-0.550626861	5.58242741	18.02209432	2.18E-05	2.80E-04
Znev_14627	-0.745224554	9.778529266	18.01839452	2.19E-05	2.81E-04
Znev_16153	-0.727351598	4.620034488	17.99913103	2.21E-05	2.83E-04
Znev_06664	-0.718323625	4.444673958	17.99242639	2.22E-05	2.84E-04
Znev_11752	-5.228206601	-0.209654409	17.94160316	2.28E-05	2.91E-04
Znev_02219	-0.63660686	5.115083441	17.88609959	2.35E-05	2.99E-04
Znev_00813	-0.598875888	5.237238875	17.83653649	2.41E-05	3.07E-04
Znev_09748	-0.553391996	6.550508097	17.83249169	2.41E-05	3.07E-04
Znev_05131	-0.479599892	6.55109943	17.82223503	2.43E-05	3.08E-04
Znev_04209	-0.509080943	6.360642244	17.81982306	2.43E-05	3.08E-04
Znev_06611	-0.706726174	4.402474434	17.77611685	2.48E-05	3.15E-04
Znev_08378	-2.430445633	0.928428299	17.75885316	2.51E-05	3.17E-04
Znev_14499	-0.623450665	6.318065246	17.73741489	2.54E-05	3.21E-04
Znev_08502	-0.691866022	4.676925667	17.7224172	2.56E-05	3.23E-04
Znev_18810	-1.447208786	1.930115421	17.67194573	2.62E-05	3.31E-04
Znev_10195	-0.543888381	5.3640801	17.64250351	2.67E-05	3.36E-04
Znev_04919	-0.49821719	7.03064401	17.61170265	2.71E-05	3.40E-04
Znev_11234	-0.565063057	5.583728259	17.60840161	2.71E-05	3.40E-04
Znev_06691	-0.955730763	4.110711608	17.5405297	2.81E-05	3.51E-04
Znev_04914	-0.904735625	4.394033628	17.47258936	2.91E-05	3.63E-04
Znev_16171	-1.859836956	1.576166699	17.45639852	2.94E-05	3.66E-04
Znev_03052	-0.574068036	5.942955836	17.44774173	2.95E-05	3.67E-04
Znev_02267	-0.520976063	6.97682764	17.43903358	2.97E-05	3.68E-04
Znev_05486	-1.090506598	5.117218996	17.40740248	3.02E-05	3.74E-04
Znev_04258	-1.172202147	2.515848862	17.39259902	3.04E-05	3.76E-04
Znev_01416	-0.945128477	3.173831309	17.3939615	3.04E-05	3.76E-04
Znev_09820	-0.964682558	3.409555914	17.35083275	3.11E-05	3.84E-04
Znev_13498	-1.290021241	2.559927418	17.33558208	3.13E-05	3.86E-04
Znev_08318	-0.54566813	6.430117662	17.30013987	3.19E-05	3.93E-04
Znev_01377	-0.61712049	5.378507362	17.2938382	3.20E-05	3.94E-04
Znev_05339	-0.578896029	9.078807017	17.2754168	3.23E-05	3.97E-04
Znev_11155	-0.619676141	4.964561482	17.26535789	3.25E-05	3.99E-04
Znev_02940	-0.562468154	5.454688395	17.24916702	3.28E-05	4.01E-04
Znev_13377	-0.492697599	7.182044968	17.23984804	3.29E-05	4.03E-04
Znev_11852	-0.519387211	9.121251332	17.19861371	3.37E-05	4.10E-04
Znev_10562	-0.60105785	6.225926752	17.14377553	3.47E-05	4.22E-04
Znev_09896	-0.47659249	6.316390331	17.13724576	3.48E-05	4.23E-04
Znev_13526	-0.619579315	5.727585671	17.09316075	3.56E-05	4.32E-04
Znev_02456	-1.392567857	2.067143991	17.04743433	3.65E-05	4.42E-04
Znev_05663	-0.709742949	5.060715478	16.9501824	3.84E-05	4.64E-04
Znev_03957	-0.491126606	7.907569901	16.94049169	3.86E-05	4.66E-04
Znev_10119	-0.688732896	12.28092841	16.80912363	4.13E-05	4.96E-04
Znev_13024	-0.475127883	6.621316721	16.80898476	4.13E-05	4.96E-04
Znev_18064	-0.512431462	5.516143265	16.7852233	4.19E-05	5.01E-04
Znev_02311	-0.585744313	5.003775072	16.73961574	4.29E-05	5.12E-04
Znev_05562	-0.667929635	4.907772079	16.67347686	4.44E-05	5.29E-04
Znev_06697	-1.056849371	2.839185687	16.61921882	4.57E-05	5.42E-04
Znev_08920	-0.524301034	5.399278637	16.56109182	4.71E-05	5.58E-04
Znev_02306	-1.142851365	3.782367148	16.47433406	4.93E-05	5.82E-04
Znev_15182	-0.718396889	7.10691967	16.44870166	5.00E-05	5.90E-04
Znev_05906	-0.600260871	5.350083189	16.43377767	5.04E-05	5.94E-04
Znev_02784	-0.684420094	5.162407737	16.37571792	5.19E-05	6.10E-04
Znev_16771	-0.509015893	5.402353262	16.34642174	5.28E-05	6.19E-04
Znev_02925	-0.522365674	6.477416898	16.3216804	5.34E-05	6.27E-04
Znev_08406	-1.026194784	3.672825154	16.28634468	5.45E-05	6.37E-04
Znev_05892	-0.459683679	7.383683872	16.26053226	5.52E-05	6.44E-04
Znev_00392	-0.771047749	3.690924617	16.21123563	5.67E-05	6.61E-04
Znev_05250	-0.588622185	4.91867819	16.2103004	5.67E-05	6.61E-04
Znev_16075	-0.983047537	3.016492091	16.19897966	5.70E-05	6.64E-04
Znev_14700	-0.53895989	6.003531487	16.084548	6.06E-05	7.03E-04
Znev_14770	-1.370630364	2.094131003	16.03625689	6.21E-05	7.17E-04
Znev_16284	-0.535700716	5.531020384	15.98898557	6.37E-05	7.33E-04
Znev_03246	-0.597623107	6.389746759	15.97939968	6.40E-05	7.36E-04
Znev_13353	-0.589682004	11.43100644	15.94604123	6.52E-05	7.48E-04
Znev_01218	-1.292759289	2.76840191	15.88236749	6.74E-05	7.71E-04
Znev_00477	-0.502941031	6.401469345	15.87629385	6.76E-05	7.73E-04
Znev_05390	-1.020771311	3.355995907	15.86984423	6.79E-05	7.74E-04
Znev_11205	-0.457843822	6.958050205	15.86003735	6.82E-05	7.78E-04
Znev_05096	-3.703938879	0.539781204	15.85438897	6.84E-05	7.80E-04
Znev_14673	-0.465131897	6.07124535	15.84645268	6.87E-05	7.81E-04
Znev_05592	-0.547204753	4.938597621	15.81884394	6.97E-05	7.92E-04
Znev_04093	-0.759673458	4.574834319	15.80017292	7.04E-05	7.99E-04
Znev_02913	-0.480226231	7.349543425	15.80081005	7.04E-05	7.99E-04
Znev_08669	-1.097512392	2.885736736	15.79126806	7.07E-05	8.01E-04
Znev_13882	-0.537996997	8.863075522	15.70516793	7.40E-05	8.35E-04
Znev_08465	-1.44809731	1.836221442	15.69659054	7.44E-05	8.38E-04
Znev_06928	-0.705440697	4.50487004	15.67493274	7.52E-05	8.47E-04
Znev_06768	-0.56430961	6.629319301	15.62881049	7.71E-05	8.66E-04
Znev_15227	-0.4894565	7.207779811	15.6158497	7.76E-05	8.71E-04
Znev_16651	-0.486083617	8.051353186	15.58135065	7.90E-05	8.85E-04
Znev_07128	-0.522488213	6.72347665	15.56690442	7.96E-05	8.90E-04
Znev_17319	-1.043785713	2.657611972	15.5632228	7.98E-05	8.91E-04
Znev_12702	-0.646734513	4.36593925	15.53271419	8.11E-05	9.05E-04
Znev_06407	-0.548626192	5.755514066	15.52776715	8.13E-05	9.07E-04
Znev_04582	-1.016096395	2.985917323	15.46568778	8.40E-05	9.35E-04
Znev_11313	-0.64525155	4.342187706	15.45752308	8.44E-05	9.38E-04
Znev_15801	-0.496417923	6.209670075	15.44357355	8.50E-05	9.44E-04
Znev_07844	-0.483420477	5.622855996	15.3919464	8.74E-05	9.69E-04
Znev_13656	-0.550001936	7.364243554	15.35974332	8.89E-05	9.83E-04
Znev_07035	-0.818048095	4.881884191	15.35283873	8.92E-05	9.86E-04
Znev_15197	-0.515353121	10.04777994	15.35043418	8.93E-05	9.87E-04
Znev_00385	-0.724223153	6.762837077	15.34767155	8.94E-05	9.87E-04
Znev_16680	-0.554059306	5.491475676	15.34839717	8.94E-05	9.87E-04
Znev_01712	-0.49703703	5.85195456	15.33362713	9.01E-05	9.93E-04
Znev_15296	-5.105154896	-0.269647196	15.32930574	9.03E-05	9.95E-04
Znev_04613	-0.560152995	6.422048148	15.32443288	9.05E-05	9.97E-04
Znev_01871	-0.797811139	3.823108136	15.2663076	9.34E-05	1.03E-03
Znev_15967	-0.89334362	3.342840571	15.26198004	9.36E-05	1.03E-03
Znev_15183	-0.812673019	5.050128714	15.26042008	9.37E-05	1.03E-03
Znev_10187	-0.517691961	5.435833716	15.26142928	9.36E-05	1.03E-03
Znev_06540	-0.663874274	4.360722197	15.23846973	9.48E-05	1.04E-03
Znev_04187	-0.531952723	5.892653878	15.17959094	9.78E-05	1.07E-03
Znev_16432	-0.539006958	8.616066984	15.13003265	1.00E-04	1.09E-03
Znev_14136	-0.470890546	7.587967332	15.08604047	1.03E-04	1.12E-03
Znev_01552	-1.091641145	2.961531571	15.07489358	1.03E-04	1.12E-03
Znev_09945	-0.861827618	4.105915834	15.07316579	1.03E-04	1.12E-03
Znev_06332	-2.546113119	0.432023526	15.06816626	1.04E-04	1.12E-03
Znev_10495	-0.519209818	6.587245146	15.02441635	1.06E-04	1.15E-03
Znev_11557	-0.525961844	8.463703295	15.00794039	1.07E-04	1.16E-03
Znev_02111	-0.449129531	7.986195626	14.98895043	1.08E-04	1.17E-03
Znev_00884	-0.521434654	5.99054098	14.96884917	1.09E-04	1.18E-03
Znev_14961	-0.569351395	7.385282162	14.9541415	1.10E-04	1.18E-03
Znev_09819	-1.149436637	2.388996064	14.94318432	1.11E-04	1.19E-03
Znev_04047	-0.467988675	5.673794953	14.93003565	1.12E-04	1.20E-03
Znev_00664	-0.647331729	4.635426381	14.89205048	1.14E-04	1.22E-03
Znev_05346	-0.473463904	7.44361722	14.89329367	1.14E-04	1.22E-03
Znev_18769	-0.911917672	4.108206508	14.86288432	1.16E-04	1.24E-03
Znev_15251	-0.496089567	9.78863695	14.85147193	1.16E-04	1.24E-03
Znev_06787	-0.464865687	5.86364068	14.81011261	1.19E-04	1.27E-03
Znev_06482	-0.67016122	4.454691387	14.76528425	1.22E-04	1.30E-03
Znev_12307	-1.273562366	2.249641037	14.73409163	1.24E-04	1.32E-03
Znev_12757	-0.510253623	5.2242984	14.70602965	1.26E-04	1.34E-03
Znev_05563	-0.68457671	5.23787662	14.62977576	1.31E-04	1.39E-03
Znev_08523	-0.585861337	5.465384011	14.605706	1.33E-04	1.40E-03
Znev_07480	-0.521950545	5.852103639	14.59841799	1.33E-04	1.40E-03
Znev_06435	-0.454993862	6.855099529	14.57061872	1.35E-04	1.42E-03
Znev_00853	-1.517588567	2.235557507	14.53538098	1.38E-04	1.45E-03
Znev_15994	-3.766375487	0.052538311	14.45638283	1.43E-04	1.50E-03
Znev_01988	-0.584322525	5.348539638	14.45433692	1.44E-04	1.50E-03
Znev_10027	-1.668532007	1.45116023	14.37390271	1.50E-04	1.56E-03
Znev_00371	-0.953066471	3.60085128	14.37398264	1.50E-04	1.56E-03
Znev_14052	-0.63410527	4.304694746	14.37621215	1.50E-04	1.56E-03
Znev_03421	-0.881403073	3.334179853	14.37164523	1.50E-04	1.56E-03
Znev_11312	-0.710405052	3.874099145	14.32873669	1.54E-04	1.59E-03
Znev_16092	-0.60258325	7.145152478	14.2321567	1.62E-04	1.67E-03
Znev_05264	-1.091634441	3.659683157	14.21736574	1.63E-04	1.68E-03
Znev_13352	-0.497307033	9.409449285	14.17119228	1.67E-04	1.72E-03
Znev_01080	-0.984806114	2.792984944	14.16769782	1.67E-04	1.72E-03
Znev_07232	-1.149614871	2.137558702	14.10533366	1.73E-04	1.77E-03
Znev_00495	-1.107636161	2.6256954	14.06995257	1.76E-04	1.80E-03
Znev_13255	-0.578913577	6.953840393	14.04445432	1.79E-04	1.83E-03
Znev_04645	-0.571552931	5.829368428	14.00941127	1.82E-04	1.86E-03
Znev_07763	-0.496213264	5.922829007	13.98026425	1.85E-04	1.89E-03
Znev_15045	-0.932997585	2.952691286	13.94653723	1.88E-04	1.92E-03
Znev_11225	-0.737528388	3.922419573	13.92191395	1.91E-04	1.94E-03
Znev_03484	-0.438517859	7.00058042	13.85708262	1.97E-04	2.00E-03
Znev_07784	-0.665794558	4.519018632	13.85366243	1.98E-04	2.00E-03
Znev_01280	-0.4926639	9.193323067	13.81173575	2.02E-04	2.05E-03
Znev_01759	-1.09677164	2.358157467	13.7475735	2.09E-04	2.11E-03
Znev_10293	-0.566466806	11.61391984	13.70523684	2.14E-04	2.16E-03
Znev_09909	-1.183921264	4.62988147	13.6830611	2.16E-04	2.17E-03
Znev_09668	-0.491244225	6.448550614	13.66606194	2.18E-04	2.19E-03
Znev_04490	-0.473903888	5.657926509	13.64511711	2.21E-04	2.21E-03
Znev_18154	-0.606467039	4.703165798	13.6365204	2.22E-04	2.22E-03
Znev_05296	-1.103091982	2.574916223	13.59100402	2.27E-04	2.27E-03
Znev_11985	-0.957818226	2.93175181	13.56420116	2.31E-04	2.29E-03
Znev_00398	-0.650971376	4.631961799	13.55589745	2.32E-04	2.30E-03
Znev_16028	-0.698640048	4.328752656	13.55184695	2.32E-04	2.31E-03
Znev_00899	-0.740681912	3.779615638	13.51369836	2.37E-04	2.35E-03
Znev_16163	-0.660828484	4.969400512	13.51279949	2.37E-04	2.35E-03
Znev_11223	-0.538933317	9.211925014	13.50254775	2.38E-04	2.36E-03
Znev_10807	-0.475442766	6.458254206	13.49649984	2.39E-04	2.36E-03
Znev_10734	-0.4757769	6.829896493	13.48037519	2.41E-04	2.38E-03
Znev_17663	-0.742601221	3.910721289	13.45834705	2.44E-04	2.40E-03
Znev_08118	-0.704747005	3.986883285	13.4418517	2.46E-04	2.42E-03
Znev_09416	-0.525175625	7.67209873	13.4414999	2.46E-04	2.42E-03
Znev_01431	-1.002328173	2.804011601	13.41037435	2.50E-04	2.46E-03
Znev_12112	-0.633910455	4.415725125	13.38701724	2.53E-04	2.49E-03
Znev_15677	-0.572379036	4.782491781	13.38243346	2.54E-04	2.49E-03
Znev_07878	-0.642617333	4.351375413	13.37719464	2.55E-04	2.49E-03
Znev_11153	-0.550391818	6.287476835	13.3331902	2.61E-04	2.55E-03
Znev_02478	-0.464301104	7.446213305	13.33284276	2.61E-04	2.55E-03
Znev_02154	-0.828069739	3.809875197	13.30675867	2.64E-04	2.58E-03
Znev_08404	-0.804012364	3.797828823	13.29759756	2.66E-04	2.59E-03
Znev_00464	-0.492343011	5.62061034	13.25465532	2.72E-04	2.65E-03
Znev_16860	-0.644689649	4.302902863	13.24996172	2.73E-04	2.65E-03
Znev_06133	-0.981962425	2.642234757	13.24616842	2.73E-04	2.66E-03
Znev_07507	-0.515949543	5.363249697	13.23928059	2.74E-04	2.67E-03
Znev_00509	-0.437355608	8.579930292	13.23526462	2.75E-04	2.67E-03
Znev_10605	-1.167961503	2.560761613	13.23257474	2.75E-04	2.67E-03
Znev_07241	-0.876774489	3.205717738	13.2301054	2.75E-04	2.67E-03
Znev_10882	-0.527503489	12.31065116	13.18480619	2.82E-04	2.73E-03
Znev_06292	-0.648450222	6.48215203	13.16185294	2.86E-04	2.75E-03
Znev_00159	-0.480185924	7.534314884	13.16238579	2.86E-04	2.75E-03
Znev_07735	-0.448902848	7.402915471	13.15497913	2.87E-04	2.76E-03
Znev_12500	-1.732753022	1.763136435	13.1355335	2.90E-04	2.78E-03
Znev_17077	-2.994923473	0.100720501	13.10343334	2.95E-04	2.83E-03
Znev_14786	-0.596118027	4.233196911	13.00634199	3.10E-04	2.97E-03
Znev_08993	-0.45825341	5.832271764	12.99455217	3.12E-04	2.99E-03
Znev_06851	-0.693532719	5.953341898	12.97986232	3.15E-04	3.01E-03
Znev_00661	-0.458026009	5.394060868	12.9780604	3.15E-04	3.01E-03
Znev_12128	-0.60319545	4.1973468	12.97076021	3.16E-04	3.02E-03
Znev_13827	-4.999745761	-0.330199077	12.95866928	3.18E-04	3.03E-03
Znev_07860	-1.108243506	2.578852111	12.85732087	3.36E-04	3.19E-03
Znev_05145	-4.714221697	-0.461744941	12.82326382	3.42E-04	3.25E-03
Znev_09034	-0.60012842	4.528406127	12.81636857	3.44E-04	3.26E-03
Znev_06159	-3.001718609	0.101145432	12.80085955	3.46E-04	3.28E-03
Znev_06518	-0.637255249	4.296638436	12.76428243	3.53E-04	3.34E-03
Znev_01374	-0.688514096	5.442500209	12.73489386	3.59E-04	3.38E-03
Znev_12848	-1.01159001	2.829737411	12.71130111	3.63E-04	3.42E-03
Znev_04433	-0.717801225	5.167265306	12.66218203	3.73E-04	3.50E-03
Znev_08753	-0.673030038	5.113083027	12.65809251	3.74E-04	3.51E-03
Znev_07891	-0.428674204	6.364544629	12.64672223	3.76E-04	3.53E-03
Znev_07866	-0.519646452	7.88080715	12.590176	3.88E-04	3.63E-03
Znev_07938	-0.481658556	5.604827808	12.58450808	3.89E-04	3.64E-03
Znev_08791	-0.499172981	6.077030766	12.56954008	3.92E-04	3.67E-03
Znev_08730	-0.53936458	4.948876971	12.55907427	3.94E-04	3.68E-03
Znev_06444	-0.609661279	7.351213094	12.55333223	3.96E-04	3.69E-03
Znev_17061	-0.652088804	4.090010936	12.53831492	3.99E-04	3.72E-03
Znev_09277	-1.115456485	2.451643229	12.52191788	4.02E-04	3.75E-03
Znev_07963	-0.427941203	6.56713635	12.50402661	4.06E-04	3.78E-03
Znev_14239	-0.853577471	4.023058338	12.48345471	4.11E-04	3.82E-03
Znev_06760	-0.463720772	5.428811278	12.48258589	4.11E-04	3.82E-03
Znev_05208	-0.872660993	3.313777342	12.46606143	4.14E-04	3.85E-03
Znev_01479	-0.446141513	7.285904872	12.39237996	4.31E-04	3.98E-03
Znev_00513	-0.438258257	8.307748831	12.33860273	4.44E-04	4.09E-03
Znev_14027	-0.598770079	4.266842886	12.32253643	4.48E-04	4.12E-03
Znev_01371	-0.923668368	2.733913018	12.29887718	4.53E-04	4.17E-03
Znev_12711	-0.710259831	4.050883521	12.28959738	4.55E-04	4.18E-03
Znev_07745	-0.448106662	6.001900014	12.28956229	4.55E-04	4.18E-03
Znev_02129	-0.400093013	6.864375364	12.23118787	4.70E-04	4.30E-03
Znev_02711	-0.690868181	3.812311615	12.22165347	4.72E-04	4.31E-03
Znev_02160	-0.458308527	6.975103808	12.18177683	4.83E-04	4.40E-03
Znev_07418	-0.44139244	5.329077025	12.17246068	4.85E-04	4.41E-03
Znev_03055	-0.427129566	6.175589102	12.13415711	4.95E-04	4.50E-03
Znev_15869	-0.894021151	2.912225582	12.10627047	5.03E-04	4.56E-03
Znev_07429	-0.525896903	4.904134461	12.09870246	5.05E-04	4.58E-03
Znev_18210	-0.81741428	3.520378804	12.05196029	5.17E-04	4.68E-03
Znev_06487	-0.702467335	4.521026261	12.03236817	5.23E-04	4.73E-03
Znev_12766	-0.432632106	5.697192843	12.02805178	5.24E-04	4.74E-03
Znev_10088	-0.694314062	3.655820232	12.01982853	5.26E-04	4.75E-03
Znev_14910	-4.973332629	-0.331322119	12.01492975	5.28E-04	4.76E-03
Znev_18410	-0.54575102	5.600635282	11.97319471	5.40E-04	4.86E-03
Znev_05361	-0.711012373	7.543356025	11.96967391	5.41E-04	4.87E-03
Znev_15854	-0.472934586	9.904232992	11.92912063	5.53E-04	4.97E-03
Znev_04251	-1.087035011	2.40872804	11.9191898	5.56E-04	4.99E-03
Znev_07929	-0.499257221	4.941017183	11.9113437	5.58E-04	5.00E-03
Znev_13481	-0.424558868	6.458059832	11.83618648	5.81E-04	5.19E-03
Znev_15808	-0.427587108	6.669313332	11.82533892	5.84E-04	5.21E-03
Znev_13865	-0.881380197	3.052881745	11.81927149	5.86E-04	5.23E-03
Znev_08396	-0.665858401	3.761693945	11.80607568	5.90E-04	5.26E-03
Znev_01969	-0.480149584	4.973980307	11.80307948	5.91E-04	5.26E-03
Znev_17995	-1.129501466	2.612464387	11.78939436	5.96E-04	5.30E-03
Znev_00166	-0.431073567	8.779458556	11.77420636	6.01E-04	5.33E-03
Znev_06255	-0.44802363	6.573304609	11.75670251	6.06E-04	5.38E-03
Znev_05618	-0.398180645	7.122867024	11.74778047	6.09E-04	5.40E-03
Znev_02236	-3.393073644	-0.154055739	11.72136711	6.18E-04	5.47E-03
Znev_06132	-1.26401419	1.944157002	11.72081297	6.18E-04	5.47E-03
Znev_09441	-0.448974401	6.941522881	11.71878137	6.19E-04	5.47E-03
Znev_00031	-0.468190434	9.648278826	11.71139648	6.21E-04	5.48E-03
Znev_11202	-0.546446901	5.141884047	11.71004585	6.22E-04	5.49E-03
Znev_02355	-0.842904544	3.477384024	11.70092035	6.25E-04	5.51E-03
Znev_03793	-0.456086069	5.550638228	11.69486303	6.27E-04	5.52E-03
Znev_00616	-0.44977626	5.158596354	11.68588093	6.30E-04	5.54E-03
Znev_01875	-1.72866282	1.73834594	11.68289318	6.31E-04	5.55E-03
Znev_02822	-0.400310788	6.13216582	11.6725891	6.34E-04	5.57E-03
Znev_18813	-4.548933164	-0.532600454	11.64944821	6.42E-04	5.64E-03
Znev_05038	-0.495779036	7.008891504	11.63719559	6.46E-04	5.67E-03
Znev_05147	-2.823232247	0.004314123	11.63595585	6.47E-04	5.67E-03
Znev_13587	-0.913428044	2.728437458	11.60474182	6.58E-04	5.76E-03
Znev_02856	-0.811817232	3.582937363	11.59778137	6.60E-04	5.78E-03
Znev_11810	-2.774402497	0.315256406	11.5868289	6.64E-04	5.81E-03
Znev_14119	-0.572535546	4.037116216	11.5801907	6.67E-04	5.82E-03
Znev_16327	-1.036570027	5.086117323	11.5713516	6.70E-04	5.85E-03
Znev_10556	-0.793679735	3.860751166	11.54035762	6.81E-04	5.94E-03
Znev_13470	-1.235748176	1.969243722	11.52993148	6.85E-04	5.97E-03
Znev_12234	-0.49971987	4.81378806	11.51909046	6.89E-04	6.00E-03
Znev_06869	-0.472054187	6.024609054	11.49695393	6.97E-04	6.05E-03
Znev_07005	-1.512736515	2.019966687	11.46970236	7.07E-04	6.13E-03
Znev_07908	-1.060421187	2.594582982	11.457439	7.12E-04	6.16E-03
Znev_15699	-0.523350575	5.400830242	11.43673418	7.20E-04	6.22E-03
Znev_07790	-0.453000232	5.471401768	11.43511952	7.21E-04	6.22E-03
Znev_06801	-0.506251053	4.695970791	11.40799633	7.31E-04	6.30E-03
Znev_11566	-0.399447398	6.720334286	11.37914872	7.43E-04	6.39E-03
Znev_00289	-0.488904179	6.597620774	11.35777088	7.51E-04	6.45E-03
Znev_10183	-0.450193619	8.427547866	11.35544969	7.52E-04	6.46E-03
Znev_04456	-0.39658524	7.269738067	11.31770229	7.68E-04	6.58E-03
Znev_03510	-2.598546687	2.860366717	11.30956554	7.71E-04	6.61E-03
Znev_02761	-0.617055919	7.757609229	11.28769127	7.80E-04	6.67E-03
Znev_06157	-0.936799998	3.519221623	11.28198533	7.83E-04	6.68E-03
Znev_02699	-0.772530092	3.320671056	11.28230543	7.82E-04	6.68E-03
Znev_08101	-0.428738214	6.059805741	11.26799344	7.89E-04	6.73E-03
Znev_16123	-0.674846985	3.603539087	11.23687498	8.02E-04	6.83E-03
Znev_06758	-0.638550746	4.394061472	11.23314363	8.03E-04	6.84E-03
Znev_08411	-1.296349731	1.641507445	11.2147574	8.11E-04	6.90E-03
Znev_00408	-0.522262048	10.45875214	11.20137699	8.17E-04	6.95E-03
Znev_16946	-1.690914412	0.955883484	11.18378501	8.25E-04	7.01E-03
Znev_04773	-1.206761661	1.733284459	11.1548115	8.38E-04	7.10E-03
Znev_09129	-1.84084504	1.237656541	11.14769548	8.41E-04	7.13E-03
Znev_05737	-0.505955935	5.988339191	11.14027013	8.45E-04	7.15E-03
Znev_00501	-0.438852242	5.233430801	11.12721711	8.51E-04	7.19E-03
Znev_04668	-0.703429299	3.640808878	11.10482186	8.61E-04	7.27E-03
Znev_07815	-0.522941731	5.069981752	11.09932367	8.64E-04	7.29E-03
Znev_04954	-0.388293321	8.126608713	11.08086452	8.72E-04	7.35E-03
Znev_02046	-1.024307245	2.645323977	11.05602789	8.84E-04	7.44E-03
Znev_00625	-0.733931514	3.795440351	11.03933781	8.92E-04	7.50E-03
Znev_15357	-0.40627056	7.271619363	11.01197437	9.05E-04	7.60E-03
Znev_02365	-0.536079576	4.469124174	10.95866344	9.32E-04	7.81E-03
Znev_04021	-0.436951461	5.476191325	10.92152114	9.51E-04	7.94E-03
Znev_07097	-1.284062315	1.686667542	10.91692663	9.53E-04	7.96E-03
Znev_18826	-1.896412228	0.732897841	10.89754963	9.63E-04	8.03E-03
Znev_14267	-0.522632895	4.501132283	10.89535844	9.64E-04	8.03E-03
Znev_01501	-0.677983279	3.79445173	10.88691412	9.68E-04	8.05E-03
Znev_07882	-0.459508553	5.001349861	10.88760703	9.68E-04	8.05E-03
Znev_10442	-3.412297234	-0.152712241	10.86781212	9.79E-04	8.13E-03
Znev_05215	-0.868743646	3.215801803	10.86398555	9.81E-04	8.14E-03
Znev_09381	-0.646641096	4.32619597	10.85673789	9.84E-04	8.17E-03
Znev_09280	-0.553585742	4.364090367	10.84466931	9.91E-04	8.21E-03
Znev_01313	-0.427951321	5.59024739	10.84267712	9.92E-04	8.21E-03
Znev_00895	-0.596143424	4.154648067	10.82870457	9.99E-04	8.26E-03
Znev_11429	-0.578957252	4.405264522	10.82003626	1.00E-03	8.30E-03
Znev_08650	-1.074232569	2.258085985	10.79867882	1.02E-03	8.38E-03
Znev_04152	-0.370518436	7.36536037	10.78481678	1.02E-03	8.44E-03
Znev_02228	-0.488474123	4.919151475	10.7257179	1.06E-03	8.69E-03
Znev_15723	-0.451447502	6.810624748	10.72379159	1.06E-03	8.70E-03
Znev_10567	-0.576768931	4.20114234	10.71391519	1.06E-03	8.73E-03
Znev_04735	-0.463322695	6.798526501	10.67661546	1.08E-03	8.87E-03
Znev_01386	-0.47533247	6.856929816	10.67206008	1.09E-03	8.89E-03
Znev_18419	-0.518509408	4.641236286	10.62769532	1.11E-03	9.08E-03
Znev_01798	-0.373828632	7.449080413	10.6115477	1.12E-03	9.15E-03
Znev_05672	-0.382176623	8.229535231	10.57957944	1.14E-03	9.30E-03
Znev_06221	-0.876097361	4.728599967	10.56937759	1.15E-03	9.35E-03
Znev_10760	-0.509900445	5.16228009	10.56627534	1.15E-03	9.36E-03
Znev_13100	-0.451702007	5.860687482	10.54492437	1.17E-03	9.46E-03
Znev_05935	-1.268259712	1.573264519	10.5382757	1.17E-03	9.49E-03
Znev_07820	-0.490215954	5.59676839	10.52446629	1.18E-03	9.54E-03
Znev_04840	-0.488076736	4.595864685	10.50508531	1.19E-03	9.62E-03
Znev_01446	-1.218165551	2.032957214	10.50183864	1.19E-03	9.64E-03
Znev_06378	-3.38397674	-0.154373133	10.47966532	1.21E-03	9.73E-03
Znev_14291	-0.833985052	4.082381875	10.46582444	1.22E-03	9.79E-03
Znev_16261	-1.552588261	0.874865002	10.44899214	1.23E-03	9.86E-03
Znev_11870	-0.413431704	6.214755393	10.39637937	1.26E-03	1.01E-02
Znev_11233	-0.462556288	5.620401531	10.36352345	1.29E-03	1.03E-02
Znev_00220	-0.421926683	6.917118076	10.34433082	1.30E-03	1.04E-02
Znev_17891	-0.410318225	5.404631912	10.3279422	1.31E-03	1.04E-02
Znev_11613	-0.615138106	3.901982775	10.32342952	1.31E-03	1.05E-02
Znev_00957	-0.457260243	5.455438613	10.32158284	1.31E-03	1.05E-02
Znev_05443	-0.546915876	5.193024939	10.23762704	1.38E-03	1.09E-02
Znev_11012	-1.153729838	1.60666109	10.22083754	1.39E-03	1.10E-02
Znev_14006	-0.502077725	5.172535184	10.22126648	1.39E-03	1.10E-02
Znev_10633	-0.50979538	4.989601484	10.2054981	1.40E-03	1.10E-02
Znev_00758	-0.422530806	7.038528003	10.1914975	1.41E-03	1.11E-02
Znev_14063	-0.47680115	6.787014858	10.17826696	1.42E-03	1.12E-02
Znev_05927	-1.454492175	1.004612927	10.14340408	1.45E-03	1.14E-02
Znev_05966	-0.599396497	3.941009139	10.14176375	1.45E-03	1.14E-02
Znev_17339	-0.409613811	7.717553953	10.14193563	1.45E-03	1.14E-02
Znev_08948	-0.515574204	4.786626938	10.12828451	1.46E-03	1.15E-02
Znev_04444	-0.41902068	5.800448676	10.12441654	1.46E-03	1.15E-02
Znev_10099	-0.366990748	6.575858532	10.11191465	1.47E-03	1.15E-02
Znev_09478	-0.393588399	7.101797628	10.11091673	1.47E-03	1.15E-02
Znev_09640	-1.088109053	2.137827409	10.09090931	1.49E-03	1.17E-02
Znev_13883	-0.436594042	5.6872867	10.08372891	1.50E-03	1.17E-02
Znev_00522	-0.426033919	5.808576907	10.06482727	1.51E-03	1.18E-02
Znev_07532	-0.383646141	6.628567977	10.0632637	1.51E-03	1.18E-02
Znev_08723	-0.587290892	3.768713805	10.01826296	1.55E-03	1.21E-02
Znev_12365	-0.535489007	4.654355456	10.01605738	1.55E-03	1.21E-02
Znev_18215	-0.938678981	3.101947007	9.997132721	1.57E-03	1.22E-02
Znev_00324	-1.143938758	1.955860633	9.992771642	1.57E-03	1.22E-02
Znev_18361	-1.081971618	1.916217421	9.98242765	1.58E-03	1.23E-02
Znev_00007	-0.39543834	7.784159022	9.971313628	1.59E-03	1.23E-02
Znev_11008	-0.591020168	3.709157103	9.969207052	1.59E-03	1.23E-02
Znev_07333	-0.460899917	5.133799261	9.956273689	1.60E-03	1.24E-02
Znev_03050	-0.548433692	4.821857537	9.912296242	1.64E-03	1.27E-02
Znev_12742	-4.362397803	-0.607056345	9.886358073	1.67E-03	1.28E-02
Znev_09462	-0.482075936	4.567269669	9.868876211	1.68E-03	1.29E-02
Znev_02716	-0.38155462	8.87066168	9.830832048	1.72E-03	1.31E-02
Znev_10242	-0.383856103	6.555944009	9.817917946	1.73E-03	1.32E-02
Znev_10211	-0.959878061	2.090693716	9.815359302	1.73E-03	1.32E-02
Znev_12522	-0.532492493	4.637896573	9.816192227	1.73E-03	1.32E-02
Znev_11384	-0.411525701	7.761732635	9.793478851	1.75E-03	1.34E-02
Znev_03587	-0.999478005	2.973225085	9.781757886	1.76E-03	1.35E-02
Znev_07392	-0.369558224	7.312163767	9.776917933	1.77E-03	1.35E-02
Znev_13969	-0.360194447	6.827238643	9.769080722	1.77E-03	1.35E-02
Znev_13627	-0.997336723	2.405486547	9.759047434	1.78E-03	1.36E-02
Znev_16031	-0.757309625	2.828501917	9.725415297	1.82E-03	1.38E-02
Znev_11011	-0.52991505	4.135977103	9.721685235	1.82E-03	1.38E-02
Znev_06990	-0.503684939	4.53067648	9.722146411	1.82E-03	1.38E-02
Znev_12722	-1.795853764	0.538227967	9.708395565	1.83E-03	1.39E-02
Znev_02682	-0.445020717	4.841848057	9.706682307	1.84E-03	1.39E-02
Znev_04898	-2.380920895	0.54059501	9.699397383	1.84E-03	1.39E-02
Znev_12096	-0.526579732	6.14781305	9.693225417	1.85E-03	1.40E-02
Znev_16060	-0.664372527	3.837549166	9.676101895	1.87E-03	1.41E-02
Znev_10350	-0.408226601	6.123415786	9.676728114	1.87E-03	1.41E-02
Znev_00231	-0.591871196	3.9667044	9.66141638	1.88E-03	1.42E-02
Znev_07766	-0.435282314	5.60262304	9.661693753	1.88E-03	1.42E-02
Znev_13129	-2.405984453	0.100117886	9.659979086	1.88E-03	1.42E-02
Znev_08999	-2.20061632	0.234004604	9.651189087	1.89E-03	1.42E-02
Znev_00829	-1.016385292	2.092522108	9.650491703	1.89E-03	1.42E-02
Znev_03501	-0.924696088	2.309726473	9.621836289	1.92E-03	1.44E-02
Znev_04145	-0.37393299	6.912271484	9.620949915	1.92E-03	1.44E-02
Znev_02064	-0.63492195	4.187281697	9.609480975	1.94E-03	1.45E-02
Znev_10568	-0.521698002	4.036770032	9.607964121	1.94E-03	1.45E-02
Znev_02991	-0.349327362	7.012744008	9.600540262	1.95E-03	1.45E-02
Znev_06517	-0.505192966	4.508246834	9.591886147	1.95E-03	1.46E-02
Znev_01923	-0.501626725	4.479854751	9.576255256	1.97E-03	1.47E-02
Znev_03290	-1.676393372	0.730854399	9.563389584	1.98E-03	1.48E-02
Znev_04447	-0.34791132	8.038015595	9.557089397	1.99E-03	1.48E-02
Znev_00016	-1.010278276	2.055007568	9.543503979	2.01E-03	1.49E-02
Znev_08405	-2.719421196	-0.04681399	9.541326241	2.01E-03	1.49E-02
Znev_09332	-0.483686338	4.56987753	9.527392147	2.02E-03	1.50E-02
Znev_05772	-0.454702917	10.49909749	9.521401071	2.03E-03	1.51E-02
Znev_08110	-0.560500059	4.180650928	9.514210043	2.04E-03	1.51E-02
Znev_09272	-0.404238701	5.94172616	9.511689739	2.04E-03	1.51E-02
Znev_01905	-0.399448619	6.97277213	9.498436279	2.06E-03	1.52E-02
Znev_03259	-0.659041895	3.684077107	9.488182655	2.07E-03	1.52E-02
Znev_11340	-0.428210258	6.303288617	9.490278248	2.07E-03	1.52E-02
Znev_13288	-0.601210751	3.5511299	9.483011507	2.07E-03	1.53E-02
Znev_02283	-0.595077332	3.76382344	9.480838838	2.08E-03	1.53E-02
Znev_11573	-0.358221364	7.379148343	9.448901961	2.11E-03	1.55E-02
Znev_07281	-0.34753495	6.493411944	9.408297558	2.16E-03	1.58E-02
Znev_15144	-0.347470525	6.548060035	9.382850355	2.19E-03	1.61E-02
Znev_03530	-0.372954082	6.698549665	9.354694811	2.22E-03	1.63E-02
Znev_05302	-0.393290861	8.78393705	9.349855383	2.23E-03	1.63E-02
Znev_06068	-0.751225242	2.944565323	9.325195656	2.26E-03	1.65E-02
Znev_05326	-0.535751149	8.482713441	9.310617912	2.28E-03	1.66E-02
Znev_11586	-0.585419909	5.25450608	9.299493366	2.29E-03	1.67E-02
Znev_04179	-0.528409486	4.379278934	9.274942389	2.32E-03	1.69E-02
Znev_06596	-0.930565826	2.339289675	9.269151672	2.33E-03	1.70E-02
Znev_02358	-0.391011667	7.018323882	9.26799254	2.33E-03	1.70E-02
Znev_02552	-0.364111578	8.421352023	9.267592037	2.33E-03	1.70E-02
Znev_08204	-0.351222712	8.537495898	9.249115711	2.36E-03	1.71E-02
Znev_17271	-0.35604876	6.019667708	9.239471886	2.37E-03	1.72E-02
Znev_03432	-0.486993989	5.418542946	9.229761051	2.38E-03	1.73E-02
Znev_03942	-0.428201267	5.853125238	9.214666392	2.40E-03	1.74E-02
Znev_03476	-0.387120349	6.191802728	9.21263035	2.40E-03	1.74E-02
Znev_06911	-0.599522178	4.312895773	9.165291878	2.47E-03	1.78E-02
Znev_03781	-0.370980271	5.988596856	9.139102228	2.50E-03	1.80E-02
Znev_14697	-0.614884138	3.783424811	9.131108547	2.51E-03	1.81E-02
Znev_10205	-0.486459347	4.376775155	9.123133412	2.52E-03	1.81E-02
Znev_14931	-0.970379828	2.728352105	9.119737948	2.53E-03	1.81E-02
Znev_16437	-3.735169012	0.006189747	9.089026958	2.57E-03	1.84E-02
Znev_11585	-0.394318846	6.439580275	9.077389106	2.59E-03	1.85E-02
Znev_11797	-0.382670352	6.51772672	9.072348087	2.60E-03	1.86E-02
Znev_10252	-0.407920719	5.512330055	9.062041519	2.61E-03	1.86E-02
Znev_10237	-0.797434937	2.88636687	9.057782153	2.62E-03	1.87E-02
Znev_10009	-0.635973716	3.744782736	9.03824565	2.64E-03	1.88E-02
Znev_07215	-0.387557322	5.711119102	9.036038436	2.65E-03	1.88E-02
Znev_16999	-0.353157459	6.499868879	9.020748615	2.67E-03	1.90E-02
Znev_01005	-0.420916186	5.112003071	9.018905209	2.67E-03	1.90E-02
Znev_06842	-0.494394974	4.359034977	9.009128075	2.69E-03	1.91E-02
Znev_08589	-0.406765017	6.247063942	9.004649489	2.69E-03	1.91E-02
Znev_06608	-0.505957243	4.866072328	9.000248761	2.70E-03	1.91E-02
Znev_00768	-0.35300241	8.538080946	8.997221455	2.70E-03	1.91E-02
Znev_18420	-1.011705268	1.833750303	8.994383727	2.71E-03	1.92E-02
Znev_08347	-0.585051719	4.226001133	8.98601266	2.72E-03	1.92E-02
Znev_05785	-0.366279741	6.714301153	8.966453063	2.75E-03	1.94E-02
Znev_06463	-0.450035595	11.38069062	8.958883221	2.76E-03	1.95E-02
Znev_05758	-0.534371137	6.553941012	8.95400892	2.77E-03	1.95E-02
Znev_12814	-0.577268023	3.87974014	8.946330049	2.78E-03	1.96E-02
Znev_06121	-0.359567146	7.416656723	8.931257008	2.80E-03	1.97E-02
Znev_03761	-0.36336155	9.095862979	8.919610493	2.82E-03	1.98E-02
Znev_13090	-0.412390314	5.724220511	8.916210334	2.83E-03	1.98E-02
Znev_10769	-0.401866041	5.191748717	8.916503869	2.83E-03	1.98E-02
Znev_00045	-0.375809081	6.620619096	8.918299015	2.82E-03	1.98E-02
Znev_09143	-0.357365345	7.415879347	8.916421782	2.83E-03	1.98E-02
Znev_10170	-0.361377279	5.957082032	8.909423696	2.84E-03	1.99E-02
Znev_00153	-0.454867186	6.614825128	8.898023735	2.85E-03	2.00E-02
Znev_15255	-0.552252716	5.353225	8.884225077	2.88E-03	2.01E-02
Znev_00020	-0.490609773	4.407054082	8.872020759	2.90E-03	2.02E-02
Znev_11994	-0.534802822	4.485637979	8.864596491	2.91E-03	2.03E-02
Znev_00247	-0.705310045	3.685839686	8.846873874	2.94E-03	2.04E-02
Znev_12167	-0.37077558	8.7375017	8.835606047	2.95E-03	2.05E-02
Znev_00180	-2.506777474	-0.153864176	8.831805535	2.96E-03	2.06E-02
Znev_18400	-0.525653834	5.84966061	8.832603117	2.96E-03	2.06E-02
Znev_02118	-0.437953476	6.223184953	8.82634728	2.97E-03	2.06E-02
Znev_18466	-0.495520699	5.189471106	8.812589262	2.99E-03	2.07E-02
Znev_13362	-0.84114643	2.489438773	8.806780678	3.00E-03	2.08E-02
Znev_03247	-0.345653636	6.010294146	8.801131502	3.01E-03	2.08E-02
Znev_09186	-0.60810546	3.746083445	8.789712095	3.03E-03	2.10E-02
Znev_09083	-0.425468013	6.117768221	8.785677256	3.04E-03	2.10E-02
Znev_12986	-0.390835645	5.470718116	8.786463604	3.03E-03	2.10E-02
Znev_04925	-0.514911803	10.97364975	8.784157728	3.04E-03	2.10E-02
Znev_11664	-0.955336263	2.632897319	8.749613147	3.10E-03	2.13E-02
Znev_09737	-0.387511002	6.330883992	8.731600343	3.13E-03	2.15E-02
Znev_01139	-0.665406163	3.610000686	8.706656893	3.17E-03	2.18E-02
Znev_15911	-0.802620086	2.991632576	8.69673997	3.19E-03	2.19E-02
Znev_03000	-0.39913874	5.821995411	8.697186661	3.19E-03	2.19E-02
Znev_05679	-0.765349639	3.637063136	8.685473471	3.21E-03	2.20E-02
Znev_14832	-0.438055131	6.750747745	8.684274306	3.21E-03	2.20E-02
Znev_18903	-4.379907493	-0.606246837	8.676814761	3.22E-03	2.20E-02
Znev_06280	-0.52178162	4.467288891	8.674573868	3.23E-03	2.20E-02
Znev_15376	-0.476165216	4.788583097	8.663977241	3.25E-03	2.22E-02
Znev_10164	-0.357189591	6.441433414	8.661280485	3.25E-03	2.22E-02
Znev_10657	-0.395239792	5.961402996	8.641028115	3.29E-03	2.24E-02
Znev_12521	-0.417574969	5.716299397	8.639331339	3.29E-03	2.24E-02
Znev_17043	-0.873672348	4.226965389	8.627256254	3.31E-03	2.25E-02
Znev_05053	-0.41586953	6.402074714	8.620362121	3.32E-03	2.26E-02
Znev_07786	-0.343485275	8.23762597	8.618311322	3.33E-03	2.26E-02
Znev_00277	-0.363898395	6.284577114	8.616653766	3.33E-03	2.26E-02
Znev_09642	-1.906974326	0.275655978	8.613738291	3.34E-03	2.26E-02
Znev_11235	-1.001035472	1.980769248	8.608204014	3.35E-03	2.27E-02
Znev_10966	-0.535335376	3.979167302	8.603322794	3.36E-03	2.27E-02
Znev_10829	-0.456622141	4.669954293	8.594691103	3.37E-03	2.28E-02
Znev_10129	-0.365870522	5.543028182	8.585610242	3.39E-03	2.29E-02
Znev_12794	-0.462239063	5.490444198	8.577761082	3.40E-03	2.30E-02
Znev_10908	-0.467387295	11.1420893	8.573298579	3.41E-03	2.30E-02
Znev_04080	-0.373267128	6.429112064	8.565663779	3.43E-03	2.31E-02
Znev_15454	-1.122862616	1.432447542	8.554347264	3.45E-03	2.32E-02
Znev_13291	-0.567872488	3.765152981	8.53924813	3.48E-03	2.34E-02
Znev_00393	-0.772178098	3.346400269	8.535944855	3.48E-03	2.34E-02
Znev_02393	-0.35140305	8.479810461	8.53451455	3.48E-03	2.34E-02
Znev_19051	-0.35821162	6.90640062	8.526201337	3.50E-03	2.35E-02
Znev_14648	-1.15899405	2.139732279	8.522247642	3.51E-03	2.36E-02
Znev_08142	-0.518045348	4.570723889	8.517410279	3.52E-03	2.36E-02
Znev_05226	-0.335547608	6.72541972	8.518139945	3.52E-03	2.36E-02
Znev_18941	-1.531285993	1.05298069	8.51167555	3.53E-03	2.37E-02
Znev_06164	-0.425555275	4.941086327	8.502237026	3.55E-03	2.38E-02
Znev_12382	-0.362751652	8.043333994	8.491424382	3.57E-03	2.39E-02
Znev_13169	-0.530048746	4.419662185	8.473246226	3.60E-03	2.41E-02
Znev_03171	-0.385147711	6.224993974	8.472341902	3.61E-03	2.41E-02
Znev_01241	-0.357240829	6.384797063	8.469212535	3.61E-03	2.41E-02
Znev_08302	-4.156364588	-0.684729914	8.461862713	3.63E-03	2.42E-02
Znev_06139	-0.350948297	6.726347614	8.449809182	3.65E-03	2.43E-02
Znev_08880	-1.161227659	2.562431876	8.439860895	3.67E-03	2.44E-02
Znev_11099	-0.49660636	5.616521135	8.429554794	3.69E-03	2.45E-02
Znev_09499	-0.381680453	5.632077361	8.416875414	3.72E-03	2.47E-02
Znev_02676	-0.502326816	4.645693439	8.3985575	3.76E-03	2.49E-02
Znev_13625	-0.531263498	4.494845642	8.391149357	3.77E-03	2.50E-02
Znev_08867	-0.447571448	5.910419504	8.386507245	3.78E-03	2.51E-02
Znev_08644	-0.635615409	13.2427875	8.37620995	3.80E-03	2.52E-02
Znev_05484	-0.350892258	7.565585253	8.359437951	3.84E-03	2.54E-02
Znev_08970	-0.602347441	3.467913474	8.340427721	3.88E-03	2.56E-02
Znev_04000	-0.539775074	4.267649206	8.330155778	3.90E-03	2.57E-02
Znev_06859	-1.475259349	0.928104701	8.313591037	3.93E-03	2.59E-02
Znev_01481	-0.423082023	10.70486341	8.285240501	4.00E-03	2.63E-02
Znev_11972	-0.47721269	5.385547106	8.28328886	4.00E-03	2.63E-02
Znev_10024	-0.611395018	5.172780873	8.273650573	4.02E-03	2.64E-02
Znev_06466	-0.393512479	8.080075376	8.25059225	4.07E-03	2.66E-02
Znev_05324	-0.391935777	6.190317301	8.247417604	4.08E-03	2.67E-02
Znev_03919	-0.362630759	7.288481471	8.246571018	4.08E-03	2.67E-02
Znev_17338	-0.560739087	3.708000305	8.223650218	4.13E-03	2.70E-02
Znev_08765	-0.874597307	2.506204155	8.210492019	4.16E-03	2.71E-02
Znev_18197	-0.359278633	6.992537907	8.210097541	4.17E-03	2.71E-02
Znev_10303	-0.390235989	6.410871719	8.199531159	4.19E-03	2.73E-02
Znev_05348	-0.663892996	3.828582646	8.192323283	4.21E-03	2.74E-02
Znev_02141	-2.508127555	-0.153614028	8.180115056	4.24E-03	2.75E-02
Znev_18409	-0.88931409	2.469402485	8.152720606	4.30E-03	2.79E-02
Znev_10482	-0.395598841	8.00711425	8.145731922	4.32E-03	2.80E-02
Znev_07695	-0.460225439	4.651656879	8.142495702	4.32E-03	2.80E-02
Znev_14625	-0.357148563	8.073554293	8.137646552	4.34E-03	2.81E-02
Znev_09311	-0.347448015	6.868335882	8.137651003	4.34E-03	2.81E-02
Znev_01088	-0.324024743	6.65938345	8.125273382	4.37E-03	2.82E-02
Znev_09556	-0.624676918	3.5853527	8.113123102	4.39E-03	2.84E-02
Znev_02944	-0.346357621	6.813599226	8.112985723	4.39E-03	2.84E-02
Znev_01457	-0.457685831	5.828842227	8.110145922	4.40E-03	2.84E-02
Znev_04223	-0.356593085	5.536475758	8.110779255	4.40E-03	2.84E-02
Znev_02920	-0.334525768	6.426184813	8.103366393	4.42E-03	2.85E-02
Znev_02382	-0.541488972	3.900730117	8.099908421	4.43E-03	2.86E-02
Znev_04232	-1.159674127	1.276593583	8.095720298	4.44E-03	2.86E-02
Znev_03934	-0.464345019	5.472858303	8.089542066	4.45E-03	2.87E-02
Znev_13101	-0.409403059	5.16532546	8.07600478	4.49E-03	2.89E-02
Znev_14013	-1.196814666	1.684738666	8.065562218	4.51E-03	2.90E-02
Znev_16063	-0.711165027	3.469633211	8.063732933	4.52E-03	2.90E-02
Znev_10943	-0.364573048	7.322435169	8.064848928	4.51E-03	2.90E-02
Znev_04335	-0.339439688	6.708231502	8.066033331	4.51E-03	2.90E-02
Znev_08562	-0.615199128	3.242716272	8.055740504	4.54E-03	2.91E-02
Znev_11893	-0.382407136	8.227902858	8.045338715	4.56E-03	2.93E-02
Znev_13507	-0.373796357	5.354178682	8.025611808	4.61E-03	2.95E-02
Znev_01888	-0.463078339	5.253981713	8.00510619	4.66E-03	2.98E-02
Znev_06878	-0.402554366	4.985121905	7.985701852	4.71E-03	3.01E-02
Znev_06290	-0.49156504	13.11755698	7.981425549	4.73E-03	3.01E-02
Znev_03091	-0.547829678	3.847320689	7.956026906	4.79E-03	3.05E-02
Znev_07298	-0.33697843	7.967208961	7.949024604	4.81E-03	3.06E-02
Znev_11574	-0.474702001	4.143134831	7.935622699	4.85E-03	3.08E-02
Znev_02390	-0.506719597	4.22557205	7.914148178	4.90E-03	3.11E-02
Znev_04953	-0.859631427	2.297227221	7.902229263	4.94E-03	3.13E-02
Znev_02884	-0.416723653	4.961157251	7.893965631	4.96E-03	3.14E-02
Znev_12651	-0.43085129	4.931772461	7.884828716	4.99E-03	3.16E-02
Znev_13399	-0.366645846	5.79122427	7.883833068	4.99E-03	3.16E-02
Znev_11989	-0.357266805	6.113078602	7.868593161	5.03E-03	3.18E-02
Znev_02536	-1.040447466	2.515838808	7.856671078	5.06E-03	3.20E-02
Znev_09454	-0.586899897	3.358633984	7.848858027	5.09E-03	3.21E-02
Znev_13755	-0.395542779	5.161046539	7.845927978	5.09E-03	3.22E-02
Znev_15126	-0.71129571	2.78543622	7.836790762	5.12E-03	3.23E-02
Znev_05591	-0.326029255	7.188165256	7.830088889	5.14E-03	3.24E-02
Znev_09967	-0.453185034	8.954749957	7.801712481	5.22E-03	3.28E-02
Znev_04259	-1.42018846	1.359752649	7.793567318	5.24E-03	3.30E-02
Znev_11227	-0.42061565	5.034311738	7.787824701	5.26E-03	3.30E-02
Znev_09671	-0.318563528	7.644890449	7.786453578	5.26E-03	3.30E-02
Znev_18108	-0.347149561	5.882111332	7.784501493	5.27E-03	3.31E-02
Znev_01929	-0.37713993	5.602061274	7.779875048	5.28E-03	3.31E-02
Znev_04139	-0.485101362	5.947056063	7.766526658	5.32E-03	3.33E-02
Znev_12059	-0.464286708	4.274041717	7.748424878	5.38E-03	3.35E-02
Znev_13358	-2.628736831	-0.09820593	7.743732319	5.39E-03	3.36E-02
Znev_08175	-0.408362153	5.925043849	7.743622822	5.39E-03	3.36E-02
Znev_03949	-0.379915965	10.60039346	7.732931911	5.42E-03	3.38E-02
Znev_03209	-0.341614903	6.147008017	7.725047949	5.45E-03	3.39E-02
Znev_00475	-0.341060072	5.823448148	7.725698869	5.44E-03	3.39E-02
Znev_04860	-0.363041877	9.076084447	7.708642126	5.50E-03	3.42E-02
Znev_10862	-0.509372009	4.086164813	7.699448477	5.52E-03	3.43E-02
Znev_06404	-0.367737556	5.444812851	7.694999371	5.54E-03	3.44E-02
Znev_06215	-2.198055064	0.608707866	7.691524473	5.55E-03	3.45E-02
Znev_13011	-0.326781824	6.428608298	7.690235594	5.55E-03	3.45E-02
Znev_05165	-0.316203796	6.202529991	7.668279296	5.62E-03	3.48E-02
Znev_01316	-0.792497948	3.424495842	7.662687398	5.64E-03	3.49E-02
Znev_05957	-1.018303833	2.126899053	7.634032568	5.73E-03	3.53E-02
Znev_15082	-0.663379862	3.721052784	7.629669475	5.74E-03	3.54E-02
Znev_12413	-0.52103672	3.902079692	7.615936729	5.79E-03	3.56E-02
Znev_11269	-0.405734358	5.596854302	7.608773419	5.81E-03	3.57E-02
Znev_13295	-1.418411384	1.432912984	7.606025362	5.82E-03	3.58E-02
Znev_12622	-0.557699964	5.784847361	7.60549061	5.82E-03	3.58E-02
Znev_17509	-0.412198535	4.684721868	7.579366689	5.90E-03	3.62E-02
Znev_01841	-2.11517009	-0.047091499	7.564915893	5.95E-03	3.65E-02
Znev_13855	-0.30830492	7.085014103	7.558263014	5.97E-03	3.66E-02
Znev_00691	-0.377748339	6.020567668	7.555485512	5.98E-03	3.66E-02
Znev_01668	-0.363006453	5.521394324	7.552039911	5.99E-03	3.67E-02
Znev_06413	-0.348847608	6.332723984	7.548960835	6.00E-03	3.67E-02
Znev_01539	-0.64198708	3.712015945	7.542060329	6.03E-03	3.68E-02
Znev_07528	-0.41950695	4.901066797	7.539975164	6.03E-03	3.69E-02
Znev_03552	-0.389098291	11.43078518	7.530340155	6.07E-03	3.70E-02
Znev_13782	-0.333312158	6.435294734	7.508538645	6.14E-03	3.74E-02
Znev_12939	-3.037627461	-0.330375033	7.505163161	6.15E-03	3.75E-02
Znev_16439	-0.747251072	2.962377438	7.503317416	6.16E-03	3.75E-02
Znev_16521	-0.911485528	1.77669897	7.50018113	6.17E-03	3.75E-02
Znev_02152	-0.357094064	6.289119492	7.500436243	6.17E-03	3.75E-02
Znev_06465	-0.386193796	5.78361615	7.491338076	6.20E-03	3.77E-02
Znev_06841	-0.365972515	5.94345916	7.491448625	6.20E-03	3.77E-02
Znev_07482	-0.535415059	4.255755595	7.485948557	6.22E-03	3.78E-02
Znev_00096	-0.332775004	9.204584947	7.47186906	6.27E-03	3.80E-02
Znev_11706	-0.343425598	6.928561145	7.469619014	6.27E-03	3.81E-02
Znev_07391	-0.467119333	4.165742298	7.441783153	6.37E-03	3.85E-02
Znev_06361	-0.415772094	4.891692294	7.439145591	6.38E-03	3.85E-02
Znev_07912	-0.322403633	6.878343731	7.430329888	6.41E-03	3.87E-02
Znev_02486	-0.322215565	8.009580758	7.415828298	6.47E-03	3.90E-02
Znev_02441	-2.116356737	-0.046519764	7.413927563	6.47E-03	3.90E-02
Znev_18366	-2.162539144	0.430642678	7.405711879	6.50E-03	3.91E-02
Znev_11669	-0.373826055	6.139073184	7.399093789	6.53E-03	3.92E-02
Znev_07148	-0.413295054	10.12591803	7.391301902	6.55E-03	3.93E-02
Znev_05175	-0.352412622	9.124663872	7.391144985	6.55E-03	3.93E-02
Znev_04287	-0.378819599	6.648568971	7.382919918	6.58E-03	3.95E-02
Znev_12133	-0.546597193	4.134945377	7.363793909	6.66E-03	3.99E-02
Znev_01803	-1.157681085	1.33785838	7.352003875	6.70E-03	4.01E-02
Znev_08770	-0.455647948	4.334974318	7.344172971	6.73E-03	4.02E-02
Znev_07826	-0.569248342	4.278985828	7.341866566	6.74E-03	4.02E-02
Znev_10818	-0.38030481	5.241831687	7.326067973	6.80E-03	4.05E-02
Znev_12459	-0.344298467	5.919390446	7.326515805	6.79E-03	4.05E-02
Znev_05713	-0.329874313	5.675662062	7.321780745	6.81E-03	4.06E-02
Znev_12682	-0.365182489	6.155456087	7.318537096	6.82E-03	4.06E-02
Znev_16222	-0.393551687	5.493333452	7.308238684	6.86E-03	4.07E-02
Znev_07747	-0.362190463	6.776739038	7.30815401	6.86E-03	4.07E-02
Znev_10240	-0.583506265	3.593727285	7.306837104	6.87E-03	4.08E-02
Znev_01332	-0.366588664	8.686514183	7.303963975	6.88E-03	4.08E-02
Znev_13456	-0.886123752	2.079753414	7.264858989	7.03E-03	4.16E-02
Znev_02542	-0.598359323	3.729437611	7.254626567	7.07E-03	4.18E-02
Znev_12557	-0.991104606	1.65393735	7.249276991	7.09E-03	4.19E-02
Znev_02256	-0.323885394	8.255164391	7.244387592	7.11E-03	4.19E-02
Znev_11463	-0.376816923	5.284063185	7.240017212	7.13E-03	4.20E-02
Znev_17355	-0.498012117	4.036574445	7.228526114	7.18E-03	4.22E-02
Znev_16752	-0.478791261	4.522276301	7.22287128	7.20E-03	4.23E-02
Znev_07326	-3.908743788	-0.767326848	7.219171719	7.21E-03	4.23E-02
Znev_03870	-0.3299254	6.962808497	7.214326025	7.23E-03	4.24E-02
Znev_11579	-0.458124923	6.935573449	7.205005085	7.27E-03	4.26E-02
Znev_04062	-0.309776255	6.439248081	7.204357064	7.27E-03	4.26E-02
Znev_06748	-0.682307175	2.855562663	7.202213761	7.28E-03	4.26E-02
Znev_01309	-1.151624665	1.450877249	7.169031699	7.42E-03	4.33E-02
Znev_09455	-0.370184049	6.748825339	7.165059752	7.43E-03	4.34E-02
Znev_09899	-0.322470864	6.136463956	7.161521603	7.45E-03	4.35E-02
Znev_05492	-0.475086187	3.966104723	7.150099335	7.50E-03	4.37E-02
Znev_05148	-0.928476234	2.136606276	7.148091482	7.50E-03	4.38E-02
Znev_06524	-0.33064961	6.494492488	7.14500411	7.52E-03	4.38E-02
Znev_08372	-0.348968073	5.722587191	7.14210446	7.53E-03	4.38E-02
Znev_00484	-0.335728792	9.882282254	7.120582674	7.62E-03	4.43E-02
Znev_14944	-0.471629119	4.123070475	7.11182325	7.66E-03	4.45E-02
Znev_15074	-0.341862345	6.262391371	7.111417851	7.66E-03	4.45E-02
Znev_03190	-1.204265959	1.588271058	7.109068546	7.67E-03	4.45E-02
Znev_11436	-0.531261113	3.918307823	7.080232305	7.79E-03	4.51E-02
Znev_08526	-0.336111605	6.261445658	7.078787628	7.80E-03	4.51E-02
Znev_11662	-1.329899261	1.099671161	7.077948067	7.80E-03	4.52E-02
Znev_09356	-1.194698407	1.357187528	7.072560482	7.83E-03	4.53E-02
Znev_11973	-0.514445384	3.828784025	7.073203657	7.82E-03	4.53E-02
Znev_17485	-0.299162488	6.610904194	7.070240826	7.84E-03	4.53E-02
Znev_13072	-0.334232178	9.317448097	7.068200279	7.85E-03	4.53E-02
Znev_02035	-1.582811418	0.901935037	7.05244195	7.92E-03	4.57E-02
Znev_11232	-0.861593583	2.065950647	7.050050563	7.93E-03	4.57E-02
Znev_13703	-0.396228816	5.040662693	7.039109926	7.97E-03	4.60E-02
Znev_07071	-0.311589627	7.314982806	7.031366954	8.01E-03	4.61E-02
Znev_00351	-0.341545327	5.926897516	7.028809707	8.02E-03	4.62E-02
Znev_03757	-0.340986198	6.326107214	7.026052868	8.03E-03	4.62E-02
Znev_01259	-0.332033748	7.155803179	7.026080968	8.03E-03	4.62E-02
Znev_17386	-3.903110184	-0.767816652	7.020863677	8.06E-03	4.63E-02
Znev_11789	-0.362431698	5.460595229	7.019210439	8.06E-03	4.63E-02
Znev_03592	-0.869804985	1.90316314	7.018263293	8.07E-03	4.63E-02
Znev_09825	-0.468623716	4.107947258	7.003310622	8.14E-03	4.67E-02
Znev_15459	-0.375606654	7.846834206	6.98580527	8.22E-03	4.71E-02
Znev_10942	-0.302290799	6.963862636	6.984688157	8.22E-03	4.71E-02
Znev_08718	-0.576117305	4.695911396	6.978140173	8.25E-03	4.72E-02
Znev_05878	-0.440684987	4.864281069	6.978831414	8.25E-03	4.72E-02
Znev_02952	-0.31783022	5.705945019	6.977805959	8.25E-03	4.72E-02
Znev_09480	-0.567026724	3.414751249	6.975005679	8.27E-03	4.73E-02
Znev_18198	-0.627213637	3.629427153	6.973706422	8.27E-03	4.73E-02
Znev_11243	-0.378693282	6.510086418	6.964449391	8.31E-03	4.74E-02
Znev_17481	-0.347140524	5.728226923	6.964536124	8.31E-03	4.74E-02
Znev_14030	-0.338207618	10.02004059	6.964969222	8.31E-03	4.74E-02
Znev_15928	-0.401225391	9.728494474	6.960964495	8.33E-03	4.75E-02
Znev_13651	-0.325299331	5.718261019	6.953462176	8.37E-03	4.77E-02
Znev_00740	-0.373650113	5.676199427	6.951683269	8.37E-03	4.77E-02
Znev_07935	-0.457469583	4.611318452	6.946271852	8.40E-03	4.78E-02
Znev_00628	-0.360476366	10.35834655	6.94528497	8.40E-03	4.78E-02
Znev_15569	-0.351492811	8.989097352	6.944114651	8.41E-03	4.78E-02
Znev_12344	-1.451871355	0.605235639	6.935544504	8.45E-03	4.80E-02
Znev_05759	-0.3051949	6.016404182	6.935896355	8.45E-03	4.80E-02
Znev_15532	-0.325131215	6.468464617	6.930426592	8.47E-03	4.81E-02
Znev_00713	-0.309660111	6.3780938	6.929763829	8.48E-03	4.81E-02
Znev_03483	-1.822598381	0.233019494	6.927121024	8.49E-03	4.81E-02
Znev_13604	-1.177745546	1.762566268	6.912250463	8.56E-03	4.85E-02
Znev_07927	-0.817848926	2.246777079	6.908076198	8.58E-03	4.86E-02
Znev_03206	-0.304010331	6.22149731	6.886208602	8.69E-03	4.91E-02
Znev_00519	-0.330980563	5.59614546	6.876212425	8.74E-03	4.94E-02
Znev_01372	-0.737223537	2.565574044	6.87463385	8.74E-03	4.94E-02
Znev_08289	-0.466148765	3.880847485	6.870146927	8.76E-03	4.95E-02
Znev_08421	-0.300965974	7.882102502	6.858661298	8.82E-03	4.98E-02
Znev_02074	-0.841265274	2.393748762	6.849244369	8.87E-03	5.00E-02
