# Supplementary material for: Transcriptomic changes during caste development through social interactions in the termite Zootermopsis nevadensis
Source: Ecol Evol. 2019 Feb 23;9(6):3446–56. doi: 10.1002/ece3.4976 (PMC6434549; doi:10.1002/ece3.4976)
Supplement: Supplementary file 6 [file ECE3-9-3446-s006.csv]

Table S4. The upregulated genes at Day 3 compared with Day 1-2 in the No. 1 larva.
Gene ID	logFC	logCPM	LR	PValue	FDR
Znev_01403	4.574305893	8.673127268	614.4141428	1.23E-135	2.78E-132
Znev_02087	4.361727938	8.072113771	567.4553105	2.01E-125	3.19E-122
Znev_06453	4.084893335	8.63250678	409.7500314	4.15E-91	3.88E-88
Znev_06454	4.104020329	8.43891541	406.7063675	1.91E-90	1.68E-87
Znev_08645	4.263477773	6.209225915	400.4204559	4.46E-89	3.54E-86
Znev_02430	5.630296844	7.468917661	377.5407617	4.27E-84	2.95E-81
Znev_11096	4.819665803	8.98831574	323.4908141	2.52E-72	1.60E-69
Znev_02855	2.624835143	8.227509596	307.5800382	7.35E-69	4.02E-66
Znev_05882	3.327493058	9.090565194	306.814993	1.08E-68	5.71E-66
Znev_09118	3.779331969	6.442987774	305.3300954	2.27E-68	1.16E-65
Znev_12938	3.119553604	7.98553798	300.4669703	2.61E-67	1.29E-64
Znev_12960	2.489733363	7.673923125	297.0968945	1.41E-66	6.80E-64
Znev_05665	7.051903959	9.066821505	290.2241344	4.44E-65	2.07E-62
Znev_10865	2.795001517	5.968684376	280.7060529	5.27E-63	2.39E-60
Znev_17164	2.985156202	5.924575703	275.0325036	9.08E-62	4.00E-59
Znev_10010	4.747878489	6.161609928	264.3831302	1.90E-59	7.74E-57
Znev_09549	3.935822983	4.695266717	232.0460846	2.13E-52	7.53E-50
Znev_07330	4.118895674	10.2049362	218.0092403	2.46E-49	7.23E-47
Znev_13647	2.488553961	9.258109837	215.2838543	9.66E-49	2.69E-46
Znev_14659	2.106394162	6.493562653	204.0743258	2.70E-46	6.90E-44
Znev_01787	1.99859495	6.468771422	199.8000609	2.31E-45	5.55E-43
Znev_09120	3.637590846	7.208196187	191.8805063	1.24E-43	2.76E-41
Znev_13038	2.171044615	5.780435535	184.0736272	6.25E-42	1.34E-39
Znev_06898	3.410812251	4.62007711	183.7475913	7.37E-42	1.56E-39
Znev_13112	4.201640892	4.873550639	180.4768267	3.81E-41	7.76E-39
Znev_01430	1.663029124	6.588959015	178.0258875	1.31E-40	2.59E-38
Znev_05227	2.652110858	4.838390833	175.0163049	5.94E-40	1.16E-37
Znev_10872	4.703564957	3.889411017	174.1635501	9.12E-40	1.77E-37
Znev_14707	3.334818128	5.472499899	162.3821348	3.41E-37	6.09E-35
Znev_10107	2.361350795	6.223508599	161.5829016	5.10E-37	8.90E-35
Znev_11690	1.545727234	6.033420232	155.2916262	1.21E-35	2.00E-33
Znev_02235	3.088478348	6.676734321	155.3141201	1.20E-35	2.00E-33
Znev_03281	1.483393995	7.133871141	148.7490716	3.25E-34	5.11E-32
Znev_05358	2.217970246	7.113416609	147.314416	6.70E-34	1.04E-31
Znev_05728	3.836725918	5.343122788	144.8409761	2.33E-33	3.52E-31
Znev_14153	2.139356247	8.267600011	144.3642299	2.96E-33	4.43E-31
Znev_10436	3.601683084	5.892106492	138.7393339	5.02E-32	7.18E-30
Znev_03821	1.73477521	6.218359903	138.3225502	6.20E-32	8.70E-30
Znev_03289	1.437204537	6.311811067	137.9559602	7.45E-32	1.04E-29
Znev_03586	2.804353166	5.806633714	137.7347275	8.33E-32	1.14E-29
Znev_00847	1.419781092	9.033157186	136.9761674	1.22E-31	1.66E-29
Znev_04905	7.584024971	5.501067886	130.7930963	2.75E-30	3.64E-28
Znev_06455	1.98413867	11.18000756	128.6485356	8.10E-30	1.05E-27
Znev_02438	4.064960255	3.721548665	127.5541836	1.41E-29	1.81E-27
Znev_00431	1.80981793	4.974875497	125.6430175	3.68E-29	4.64E-27
Znev_14131	2.390829604	12.88878657	125.2404411	4.51E-29	5.64E-27
Znev_00332	1.359258514	6.775008588	120.9447218	3.93E-28	4.76E-26
Znev_01404	4.543785625	4.226655873	118.3493049	1.45E-27	1.72E-25
Znev_09119	3.217248669	6.385341403	116.3063718	4.07E-27	4.72E-25
Znev_02808	2.228669698	5.290385046	114.9717043	7.98E-27	9.05E-25
Znev_11406	1.786983317	8.235065412	114.8395988	8.53E-27	9.47E-25
Znev_01242	4.369348363	3.124226497	114.8419392	8.52E-27	9.47E-25
Znev_12840	1.279158693	6.199818952	113.7555355	1.47E-26	1.60E-24
Znev_03020	1.487531388	6.719260024	112.6935669	2.52E-26	2.68E-24
Znev_08590	1.565621258	6.326930146	112.3017071	3.07E-26	3.25E-24
Znev_07516	2.251789875	4.194523713	111.1035798	5.62E-26	5.90E-24
Znev_14255	1.655866351	6.380531579	109.8474599	1.06E-25	1.10E-23
Znev_13030	1.467891933	5.437997773	108.8372796	1.76E-25	1.79E-23
Znev_03213	2.390344949	4.994932653	108.682416	1.90E-25	1.93E-23
Znev_01779	1.371135724	9.00594599	107.8552834	2.89E-25	2.91E-23
Znev_12659	1.703741994	5.640102637	105.826617	8.05E-25	7.79E-23
Znev_07055	1.599519717	4.707953116	104.306823	1.73E-24	1.66E-22
Znev_01243	3.678666847	2.959671429	100.8330301	1.00E-23	9.51E-22
Znev_03323	1.534554348	7.580637206	100.5805612	1.14E-23	1.07E-21
Znev_03497	1.2630473	6.293464393	98.72641124	2.90E-23	2.65E-21
Znev_01343	1.246030718	5.699958706	98.02256728	4.14E-23	3.75E-21
Znev_11084	1.681009808	7.051367667	96.78561851	7.73E-23	6.89E-21
Znev_12077	2.187962457	4.00938852	96.13557167	1.07E-22	9.46E-21
Znev_13226	1.966488169	5.065379076	95.24574506	1.68E-22	1.47E-20
Znev_09832	1.934872718	4.688613823	94.294012	2.72E-22	2.32E-20
Znev_11906	1.28261943	5.630584357	93.21367272	4.69E-22	3.94E-20
Znev_01473	1.436670645	6.854120045	93.19966549	4.73E-22	3.95E-20
Znev_17892	1.613382968	5.333569826	93.05950914	5.07E-22	4.20E-20
Znev_18246	1.35247963	6.039140336	88.56877244	4.91E-21	3.86E-19
Znev_03593	2.103668696	3.824506854	87.61860318	7.94E-21	6.12E-19
Znev_13242	1.262310062	5.47344978	86.8082239	1.20E-20	9.13E-19
Znev_03250	1.326110831	6.141813847	85.90739067	1.89E-20	1.41E-18
Znev_09281	1.461458353	5.118724454	85.84117811	1.95E-20	1.45E-18
Znev_04262	2.738491933	7.776637303	83.44467353	6.55E-20	4.66E-18
Znev_03930	1.930266262	3.815295952	81.97860957	1.38E-19	9.62E-18
Znev_09293	1.881192259	4.083599043	81.0777319	2.17E-19	1.50E-17
Znev_12759	1.151409391	6.091732528	80.34320488	3.15E-19	2.13E-17
Znev_17086	1.116440306	6.591172855	79.95149426	3.84E-19	2.56E-17
Znev_06230	1.467275824	5.576613602	79.74497307	4.26E-19	2.83E-17
Znev_00430	2.053526739	3.424988199	79.68152516	4.40E-19	2.91E-17
Znev_07341	1.044821416	6.657749475	79.03803996	6.09E-19	4.01E-17
Znev_17942	1.099594088	9.068971794	78.70984638	7.19E-19	4.68E-17
Znev_10162	1.169493183	6.283488788	77.72582087	1.18E-18	7.49E-17
Znev_02417	1.370292439	8.284555711	77.36176965	1.42E-18	8.96E-17
Znev_08009	1.105407501	6.702880132	76.8507828	1.84E-18	1.15E-16
Znev_07484	1.067065058	6.129039506	76.39970309	2.32E-18	1.44E-16
Znev_12998	1.496167584	4.387075204	75.7281813	3.26E-18	2.01E-16
Znev_14564	1.276169361	10.06957989	75.30646197	4.03E-18	2.48E-16
Znev_16896	1.098344482	5.970963811	75.05403133	4.58E-18	2.81E-16
Znev_03214	1.720027459	4.509339027	74.92627363	4.89E-18	2.98E-16
Znev_10691	2.003493402	3.960152958	73.07134575	1.25E-17	7.46E-16
Znev_16531	1.565832557	5.185682225	72.43660748	1.72E-17	1.01E-15
Znev_04137	1.101656397	7.696711045	71.99165192	2.16E-17	1.25E-15
Znev_13515	1.12281948	5.714482788	71.85870242	2.31E-17	1.33E-15
Znev_09136	1.479237585	5.027929286	71.29412504	3.08E-17	1.75E-15
Znev_02495	1.057074468	6.070211139	71.26087389	3.13E-17	1.77E-15
Znev_04263	6.135685918	4.300245931	71.15001295	3.31E-17	1.86E-15
Znev_12080	1.056921581	6.569276498	69.92710782	6.15E-17	3.42E-15
Znev_11288	1.26800296	6.479547884	69.34831626	8.25E-17	4.53E-15
Znev_13983	1.362778821	4.876857419	68.50065774	1.27E-16	6.85E-15
Znev_11091	1.537683861	5.671891981	68.4218196	1.32E-16	7.06E-15
Znev_17054	1.058420662	6.705121917	66.83749741	2.95E-16	1.55E-14
Znev_11090	1.799934428	4.035282615	66.38587557	3.71E-16	1.93E-14
Znev_13259	1.01907406	8.211412106	66.27831541	3.92E-16	2.03E-14
Znev_04241	1.319465232	5.226077311	66.06022911	4.37E-16	2.25E-14
Znev_02273	1.002896827	6.325124803	64.80123296	8.28E-16	4.14E-14
Znev_03696	1.148999233	5.602190938	64.7227	8.62E-16	4.29E-14
Znev_03390	1.347592289	6.356743034	64.26709087	1.09E-15	5.37E-14
Znev_08621	1.305960207	5.522725461	64.04396296	1.22E-15	5.98E-14
Znev_14152	3.099901991	4.761345647	63.54972977	1.56E-15	7.59E-14
Znev_09056	3.216356907	3.444843628	63.18827401	1.88E-15	9.07E-14
Znev_07137	2.521865349	3.081577691	62.6827128	2.43E-15	1.15E-13
Znev_03420	1.2784533	5.745451476	62.42879843	2.76E-15	1.30E-13
Znev_00827	0.915093021	7.407326245	62.32955743	2.91E-15	1.36E-13
Znev_12033	2.432240548	3.099768151	61.56661927	4.28E-15	1.98E-13
Znev_14566	1.876731623	5.43557658	60.79911714	6.32E-15	2.88E-13
Znev_07682	1.967823271	3.475425228	59.80175991	1.05E-14	4.73E-13
Znev_18797	1.299037729	14.62577656	59.67317986	1.12E-14	5.04E-13
Znev_14467	0.914556514	6.067462278	59.34954694	1.32E-14	5.92E-13
Znev_10858	1.300297352	4.415580098	59.23944762	1.40E-14	6.24E-13
Znev_09037	1.00491015	7.008241085	59.09213943	1.50E-14	6.67E-13
Znev_13639	3.896321325	1.580351734	58.82335278	1.72E-14	7.62E-13
Znev_06903	1.9043097	3.227652149	58.70006601	1.84E-14	8.03E-13
Znev_06229	0.926641447	6.304128535	58.52308292	2.01E-14	8.76E-13
Znev_12321	1.037053092	5.795090053	57.81754937	2.88E-14	1.23E-12
Znev_00796	0.883981776	6.691799867	57.79531862	2.91E-14	1.24E-12
Znev_12402	1.302458831	4.536777012	57.648233	3.13E-14	1.33E-12
Znev_10564	0.936317923	5.747015135	57.59473986	3.22E-14	1.37E-12
Znev_17433	1.724730628	4.456626547	57.40574253	3.55E-14	1.50E-12
Znev_13535	0.978032267	6.986297863	57.33982614	3.67E-14	1.55E-12
Znev_00848	1.349308544	4.27684034	56.89338221	4.60E-14	1.92E-12
Znev_09754	0.956292357	5.77362705	56.46883727	5.71E-14	2.35E-12
Znev_04028	1.027176768	6.540277835	56.47412672	5.69E-14	2.35E-12
Znev_02473	1.10355665	6.318931247	56.45887208	5.74E-14	2.36E-12
Znev_05479	1.042783159	5.650223829	55.50478236	9.32E-14	3.80E-12
Znev_10109	1.063871906	6.719575774	55.40887917	9.79E-14	3.96E-12
Znev_15196	1.068064073	5.476197408	55.22568285	1.07E-13	4.34E-12
Znev_02496	0.980864988	9.400089446	54.90836287	1.26E-13	5.09E-12
Znev_10580	0.953503863	8.867914219	54.87842219	1.28E-13	5.15E-12
Znev_00554	2.550317455	2.60783139	54.71243512	1.40E-13	5.59E-12
Znev_00446	1.157264128	9.482973171	54.51291022	1.54E-13	6.18E-12
Znev_03178	2.102494318	3.3293098	54.14593517	1.86E-13	7.37E-12
Znev_01909	1.491123828	4.385929218	53.48768937	2.60E-13	1.02E-11
Znev_17754	1.138429022	7.798326863	53.28969233	2.88E-13	1.12E-11
Znev_06359	0.86574498	6.258943782	52.64651955	3.99E-13	1.54E-11
Znev_13211	0.877826523	8.008392949	52.54175086	4.21E-13	1.61E-11
Znev_06009	1.070945863	5.647855275	52.5168886	4.27E-13	1.63E-11
Znev_01548	1.330657853	5.705483587	52.32487566	4.70E-13	1.79E-11
Znev_08225	1.613444971	3.581820525	52.258649	4.87E-13	1.84E-11
Znev_13550	1.218684305	4.696262594	52.2079574	4.99E-13	1.88E-11
Znev_13370	0.845842415	7.266719553	52.09240226	5.29E-13	1.97E-11
Znev_10449	1.0184397	5.770248391	51.03910804	9.05E-13	3.34E-11
Znev_17802	1.447192899	3.748623787	50.74207971	1.05E-12	3.86E-11
Znev_17691	2.574110457	3.402019516	49.96722362	1.56E-12	5.67E-11
Znev_14031	1.883651426	3.073633424	49.92267906	1.60E-12	5.78E-11
Znev_04634	2.407591306	4.761689126	49.53748738	1.95E-12	7.01E-11
Znev_06341	1.34143548	4.588726824	49.31676776	2.18E-12	7.75E-11
Znev_03029	1.445989854	5.238234721	49.31754749	2.18E-12	7.75E-11
Znev_15020	0.962005102	7.245597942	49.25952434	2.24E-12	7.96E-11
Znev_05424	1.224714574	4.701174412	49.01269648	2.54E-12	8.99E-11
Znev_10508	0.856760504	8.985001378	48.57254197	3.18E-12	1.12E-10
Znev_01439	1.140541845	4.836581623	48.27786815	3.70E-12	1.29E-10
Znev_14998	0.943908759	6.953358106	48.07228037	4.11E-12	1.42E-10
Znev_16622	0.911733233	6.214869811	47.83345025	4.64E-12	1.60E-10
Znev_08858	0.975788622	5.125976972	47.3583512	5.91E-12	2.02E-10
Znev_13872	0.887881379	5.526901223	47.33652767	5.98E-12	2.04E-10
Znev_06099	1.066036772	7.78324741	47.31586528	6.04E-12	2.06E-10
Znev_01910	0.927373048	6.581953405	47.1338982	6.63E-12	2.25E-10
Znev_04566	1.080235288	4.658576561	47.06868778	6.85E-12	2.32E-10
Znev_04481	0.842451503	6.181987864	46.78970396	7.90E-12	2.64E-10
Znev_10804	1.482842576	3.700223857	46.66940511	8.40E-12	2.80E-10
Znev_00397	1.179407789	5.294530576	46.60209068	8.70E-12	2.89E-10
Znev_10202	1.072133811	5.359573503	46.56405402	8.87E-12	2.95E-10
Znev_02882	1.549895681	4.096582483	46.53914046	8.98E-12	2.98E-10
Znev_14085	1.396911706	3.666546165	46.28677167	1.02E-11	3.36E-10
Znev_14133	0.810578342	6.724861952	46.03404279	1.16E-11	3.79E-10
Znev_06227	0.901488277	5.911997549	46.04195331	1.16E-11	3.79E-10
Znev_03600	1.17228141	4.461086277	46.03432486	1.16E-11	3.79E-10
Znev_06556	0.830885568	7.75554187	45.41023525	1.60E-11	5.17E-10
Znev_13315	0.927510595	6.104534105	45.36411293	1.64E-11	5.28E-10
Znev_02823	0.762635251	7.783148168	45.01907776	1.95E-11	6.27E-10
Znev_14501	2.708387121	6.55357404	44.93169504	2.04E-11	6.53E-10
Znev_10911	0.965609715	5.541068573	44.65263826	2.35E-11	7.47E-10
Znev_03132	0.763803048	8.132861813	44.05054849	3.20E-11	1.01E-09
Znev_12323	0.802181541	7.622866014	43.83701064	3.57E-11	1.12E-09
Znev_05579	0.764456391	6.633171369	43.76871128	3.70E-11	1.15E-09
Znev_09732	0.843083607	6.029355126	43.7000809	3.83E-11	1.19E-09
Znev_15284	1.336667987	4.481464173	43.65590387	3.91E-11	1.21E-09
Znev_10120	1.043110942	4.921765132	43.63159903	3.96E-11	1.22E-09
Znev_17879	1.161735336	5.07695131	43.31509204	4.66E-11	1.43E-09
Znev_08602	1.816147871	2.799747114	43.30536435	4.68E-11	1.43E-09
Znev_07715	1.003952031	5.06729014	43.13071108	5.12E-11	1.56E-09
Znev_00561	2.029783297	2.657717868	42.95213602	5.61E-11	1.70E-09
Znev_13977	1.19216663	5.141425218	42.93597519	5.66E-11	1.71E-09
Znev_13635	1.885053598	2.953339147	42.87377158	5.84E-11	1.77E-09
Znev_00451	2.064686949	2.679017889	42.80377502	6.05E-11	1.83E-09
Znev_05776	0.802805153	7.057613139	42.73708644	6.26E-11	1.89E-09
Znev_02732	1.12018315	5.432180919	42.72547244	6.30E-11	1.89E-09
Znev_00552	2.723373127	2.745888267	42.70735099	6.36E-11	1.90E-09
Znev_12855	0.771920375	5.995584852	42.51655605	7.01E-11	2.09E-09
Znev_03863	2.150248107	3.031755795	42.39668376	7.45E-11	2.22E-09
Znev_02132	0.883519812	6.409576375	42.25083435	8.03E-11	2.37E-09
Znev_05760	0.844491723	6.936173103	42.16263869	8.40E-11	2.47E-09
Znev_07568	0.903901249	6.501910178	42.08419858	8.74E-11	2.56E-09
Znev_16017	0.980730582	6.81455569	42.07392272	8.79E-11	2.57E-09
Znev_02792	0.835898067	8.462084355	41.53057864	1.16E-10	3.36E-09
Znev_13871	1.20567607	4.839982114	41.08167099	1.46E-10	4.20E-09
Znev_00731	1.351447899	7.452786507	41.0403341	1.49E-10	4.28E-09
Znev_14488	1.080026158	5.278839174	40.95370348	1.56E-10	4.46E-09
Znev_13387	0.805221319	5.865987392	40.84298641	1.65E-10	4.71E-09
Znev_07057	1.792474745	2.945766576	40.79217636	1.69E-10	4.83E-09
Znev_17168	0.860080263	6.529545416	40.74449016	1.73E-10	4.94E-09
Znev_09187	0.724120131	8.042699201	40.72853601	1.75E-10	4.97E-09
Znev_13044	0.931857685	6.516543916	40.35102316	2.12E-10	5.99E-09
Znev_05345	0.877116702	5.986421371	40.10796435	2.40E-10	6.78E-09
Znev_13593	1.113086639	4.451169457	40.05234462	2.47E-10	6.96E-09
Znev_03782	0.819277173	6.007249411	39.94625463	2.61E-10	7.32E-09
Znev_01746	0.841773702	6.929741379	39.79887832	2.82E-10	7.85E-09
Znev_06895	2.80881442	1.530534663	39.28589981	3.66E-10	1.01E-08
Znev_04264	1.351441972	3.781809204	39.15575449	3.91E-10	1.08E-08
Znev_18454	1.205296386	4.377539868	38.82607166	4.63E-10	1.27E-08
Znev_02785	0.919888845	5.432357288	38.69311799	4.96E-10	1.36E-08
Znev_08446	2.118933937	2.925006142	38.44827313	5.62E-10	1.53E-08
Znev_15448	1.11204413	7.107017423	38.31767135	6.01E-10	1.63E-08
Znev_14750	1.872591166	2.535596146	38.04687903	6.91E-10	1.87E-08
Znev_02643	2.629445188	2.178906212	37.98335396	7.14E-10	1.92E-08
Znev_03433	1.325873659	6.69490314	37.92140017	7.37E-10	1.98E-08
Znev_11112	0.824391258	7.365039431	37.89993073	7.45E-10	1.99E-08
Znev_03192	3.547890194	1.778077937	37.82279569	7.75E-10	2.07E-08
Znev_17637	0.816808805	7.249821342	37.65491045	8.44E-10	2.24E-08
Znev_18968	3.122048545	1.916908048	37.59762033	8.70E-10	2.30E-08
Znev_03186	3.899693564	1.266863835	37.57200759	8.81E-10	2.33E-08
Znev_09661	1.013399877	4.838738934	37.48395149	9.22E-10	2.43E-08
Znev_10610	0.781065425	9.643149885	37.39704744	9.64E-10	2.54E-08
Znev_15437	1.096626808	3.962924726	37.3581915	9.83E-10	2.58E-08
Znev_10214	0.782550411	9.412118233	37.29513699	1.02E-09	2.66E-08
Znev_00833	0.798633645	6.168886948	37.02851449	1.16E-09	3.04E-08
Znev_01549	1.381028159	4.137553767	36.95444435	1.21E-09	3.16E-08
Znev_09790	0.957993258	7.348886545	36.93862411	1.22E-09	3.18E-08
Znev_05359	0.856453239	6.299372584	36.84350953	1.28E-09	3.33E-08
Znev_09724	1.347709157	3.334867435	36.7567792	1.34E-09	3.47E-08
Znev_02975	0.730460782	7.443376336	36.60850686	1.44E-09	3.72E-08
Znev_02069	0.872891175	5.187877542	36.39161553	1.61E-09	4.13E-08
Znev_03728	0.745327936	5.937516682	35.9147362	2.06E-09	5.23E-08
Znev_07033	0.680237985	6.103447233	35.20375574	2.97E-09	7.46E-08
Znev_02693	3.205355267	1.289634898	35.08596176	3.15E-09	7.90E-08
Znev_08479	1.079139825	4.025414795	34.99741532	3.30E-09	8.23E-08
Znev_11442	0.785593697	7.437897814	34.95748175	3.37E-09	8.39E-08
Znev_04632	0.859519001	5.752921527	34.83696741	3.59E-09	8.88E-08
Znev_13364	0.879825144	5.301483055	34.68747493	3.87E-09	9.56E-08
Znev_12823	0.810452914	7.237725092	34.67448946	3.90E-09	9.61E-08
Znev_06553	0.754212957	5.757392947	34.5971899	4.05E-09	9.97E-08
Znev_09701	3.584623305	1.32892808	34.52973617	4.20E-09	1.03E-07
Znev_10845	0.804987172	5.950694194	34.44899339	4.38E-09	1.07E-07
Znev_11916	1.163982435	4.209479691	34.40818176	4.47E-09	1.09E-07
Znev_00365	0.736258451	7.039303752	34.20142692	4.97E-09	1.21E-07
Znev_04420	0.745220556	6.503246583	34.12317499	5.17E-09	1.25E-07
Znev_02755	0.887552882	4.730697814	34.00389638	5.50E-09	1.33E-07
Znev_07756	0.893085646	5.003023509	33.96508361	5.61E-09	1.35E-07
Znev_03233	0.874241632	5.166505481	33.84817215	5.96E-09	1.42E-07
Znev_00592	0.887114926	6.473446856	33.76386398	6.22E-09	1.48E-07
Znev_02190	0.875202065	5.505289379	33.73866966	6.30E-09	1.50E-07
Znev_12632	1.151893539	4.014403018	33.68341844	6.49E-09	1.54E-07
Znev_02644	0.876034365	6.554710612	33.66683761	6.54E-09	1.55E-07
Znev_04755	0.880951011	5.366637031	33.65247886	6.59E-09	1.56E-07
Znev_07486	0.925151118	6.262334749	33.58192372	6.83E-09	1.61E-07
Znev_06681	1.785197706	2.743875249	33.58991219	6.80E-09	1.61E-07
Znev_05984	0.676619262	6.605358059	33.38282309	7.57E-09	1.78E-07
Znev_04857	0.829036831	4.898331103	33.34350808	7.72E-09	1.82E-07
Znev_00558	4.733408643	1.941167845	33.26960583	8.02E-09	1.88E-07
Znev_13511	1.120563898	4.001584895	32.88114323	9.80E-09	2.27E-07
Znev_09257	1.214015429	4.523300656	32.8674697	9.87E-09	2.29E-07
Znev_06457	1.240129461	4.167432209	32.85508378	9.93E-09	2.30E-07
Znev_13293	1.10193817	5.306751907	32.78592805	1.03E-08	2.38E-07
Znev_10714	1.335131056	3.479555424	32.74212166	1.05E-08	2.43E-07
Znev_08607	1.201580123	3.548338626	32.5892796	1.14E-08	2.62E-07
Znev_09564	1.29091596	3.382106824	32.56006914	1.16E-08	2.65E-07
Znev_12499	4.669242455	1.458661913	32.48399615	1.20E-08	2.75E-07
Znev_08102	1.542605698	3.441618351	32.35364131	1.29E-08	2.94E-07
Znev_03293	0.671511862	7.193229325	32.30624305	1.32E-08	2.99E-07
Znev_15785	0.733631806	5.728366683	32.31150624	1.31E-08	2.99E-07
Znev_06342	1.551612258	3.078650815	32.31057528	1.31E-08	2.99E-07
Znev_17121	0.733306864	7.836948831	32.0911497	1.47E-08	3.33E-07
Znev_13744	0.995428789	9.655783165	32.03060315	1.52E-08	3.43E-07
Znev_06628	0.8835878	5.022168129	31.96117305	1.57E-08	3.55E-07
Znev_05398	0.831359622	11.46135929	31.77634971	1.73E-08	3.88E-07
Znev_08297	0.812511206	7.318762569	31.72848159	1.77E-08	3.98E-07
Znev_03635	0.654121861	8.114955787	31.68025592	1.82E-08	4.07E-07
Znev_02692	3.114405107	3.255242122	31.67672885	1.82E-08	4.07E-07
Znev_11422	0.676755436	7.560493992	31.55469196	1.94E-08	4.32E-07
Znev_02288	0.643140179	6.524557967	31.39545502	2.10E-08	4.67E-07
Znev_13261	1.15303938	3.684101583	31.38962192	2.11E-08	4.68E-07
Znev_07984	0.81345623	6.024673085	31.35998157	2.14E-08	4.74E-07
Znev_15856	0.888778473	5.098869312	31.31714388	2.19E-08	4.84E-07
Znev_08687	0.69781122	5.869429404	31.29821558	2.21E-08	4.88E-07
Znev_06975	0.856770825	6.644248135	31.2148559	2.31E-08	5.07E-07
Znev_12990	0.972785834	4.276374675	30.92219534	2.69E-08	5.85E-07
Znev_13801	0.885131861	4.624939103	30.88514943	2.74E-08	5.95E-07
Znev_12654	4.894806674	0.972413877	30.7276129	2.97E-08	6.43E-07
Znev_00581	0.740915194	5.570447112	30.71099297	2.99E-08	6.45E-07
Znev_14023	0.767583397	9.27885389	30.71861335	2.98E-08	6.45E-07
Znev_06958	0.818361687	5.619900294	30.70854937	3.00E-08	6.45E-07
Znev_10486	0.831613739	7.430794945	30.71119091	2.99E-08	6.45E-07
Znev_11195	0.663200265	9.10755059	30.67485626	3.05E-08	6.55E-07
Znev_04417	1.740458413	5.27857664	30.62759501	3.13E-08	6.70E-07
Znev_17938	0.711520777	6.797756502	30.48407252	3.37E-08	7.17E-07
Znev_05545	1.06818678	4.127768079	30.4644491	3.40E-08	7.24E-07
Znev_17680	0.636512105	6.672320162	30.4238591	3.47E-08	7.37E-07
Znev_00251	1.512213608	2.916031398	30.42378821	3.47E-08	7.37E-07
Znev_07755	1.682367167	3.429291222	30.33304376	3.64E-08	7.70E-07
Znev_18440	0.652295779	6.017345309	30.32514679	3.65E-08	7.72E-07
Znev_11809	4.439412099	0.632987276	30.31778729	3.67E-08	7.74E-07
Znev_05683	0.659388477	6.503538528	30.19494443	3.91E-08	8.23E-07
Znev_00132	0.744388008	5.375861686	30.17679987	3.94E-08	8.29E-07
Znev_01753	0.971757584	4.891100894	29.56857584	5.40E-08	1.12E-06
Znev_10566	1.189690503	3.446908479	29.33840689	6.08E-08	1.25E-06
Znev_04106	0.875681142	5.071746412	29.30079512	6.20E-08	1.27E-06
Znev_03573	0.810330077	8.813505351	29.2843367	6.25E-08	1.28E-06
Znev_10478	0.689697499	6.306817043	29.18472601	6.58E-08	1.35E-06
Znev_17236	1.376028556	3.494872197	29.17718632	6.61E-08	1.35E-06
Znev_06838	0.641204598	7.292199117	29.16027133	6.66E-08	1.36E-06
Znev_06394	0.786794151	12.50688618	29.04595236	7.07E-08	1.44E-06
Znev_15748	0.942649108	4.085764994	29.04467899	7.07E-08	1.44E-06
Znev_15514	1.439180161	3.263830987	28.89085945	7.66E-08	1.55E-06
Znev_06973	0.605125706	7.357515272	28.77574468	8.13E-08	1.64E-06
Znev_04641	0.87445188	6.57764287	28.76740956	8.16E-08	1.65E-06
Znev_13958	1.464126432	3.515335297	28.69939227	8.45E-08	1.70E-06
Znev_00802	0.660707104	6.615917151	28.59553528	8.92E-08	1.79E-06
Znev_13217	0.691326621	7.257421733	28.58747866	8.96E-08	1.80E-06
Znev_03010	0.955038884	4.484371364	28.26418649	1.06E-07	2.09E-06
Znev_11299	1.434837518	5.656750848	28.21673296	1.08E-07	2.14E-06
Znev_07495	0.636172817	6.374206763	28.17530323	1.11E-07	2.18E-06
Znev_13833	0.614983285	6.977817447	28.14657537	1.12E-07	2.21E-06
Znev_16614	1.001490572	4.744637576	27.93732978	1.25E-07	2.45E-06
Znev_05727	1.061568406	3.860973056	27.77956458	1.36E-07	2.64E-06
Znev_08287	0.661726362	6.203557537	27.74933595	1.38E-07	2.68E-06
Znev_00249	0.647586301	5.642481674	27.70289405	1.41E-07	2.74E-06
Znev_11466	0.786924196	5.200545906	27.6551097	1.45E-07	2.80E-06
Znev_06076	0.732171206	6.780115981	27.58597569	1.50E-07	2.90E-06
Znev_06852	0.660404259	6.222402311	27.54937853	1.53E-07	2.95E-06
Znev_06944	0.95018088	4.026101053	27.44102788	1.62E-07	3.10E-06
Znev_01366	0.61766885	5.984941262	27.42872694	1.63E-07	3.11E-06
Znev_16920	0.651910024	5.615417905	27.33477009	1.71E-07	3.26E-06
Znev_09039	0.99523526	4.1475049	27.31096351	1.73E-07	3.29E-06
Znev_03489	0.82338318	5.084524219	27.29048664	1.75E-07	3.32E-06
Znev_06331	1.100528551	3.782378562	27.27705786	1.76E-07	3.34E-06
Znev_03562	2.036787031	1.880652821	27.21392017	1.82E-07	3.45E-06
Znev_11891	0.643854309	5.877218428	27.20638591	1.83E-07	3.46E-06
Znev_02838	0.745119235	7.234927281	27.11755276	1.91E-07	3.61E-06
Znev_17228	0.674690532	6.713367579	26.99022816	2.04E-07	3.84E-06
Znev_18501	0.739563229	5.18581408	26.98078494	2.05E-07	3.85E-06
Znev_07130	0.926555927	4.584139991	26.72856561	2.34E-07	4.37E-06
Znev_12420	0.830209332	5.648147878	26.6848765	2.39E-07	4.46E-06
Znev_12937	0.875201687	4.820277614	26.62370314	2.47E-07	4.60E-06
Znev_00556	1.446594068	3.578379929	26.57679497	2.53E-07	4.70E-06
Znev_09660	0.73249299	5.503544488	26.5462974	2.57E-07	4.76E-06
Znev_06108	0.704129923	6.271042072	26.46396354	2.69E-07	4.96E-06
Znev_04765	0.896352818	4.776677302	26.42069767	2.75E-07	5.06E-06
Znev_13219	0.595203366	6.265927151	26.39483571	2.78E-07	5.13E-06
Znev_14448	1.443736403	3.635987222	26.39263754	2.79E-07	5.13E-06
Znev_10044	0.655281814	6.301728181	26.38153122	2.80E-07	5.15E-06
Znev_06032	0.882064962	4.533602189	26.27212682	2.97E-07	5.43E-06
Znev_00452	1.552256564	2.611495043	26.25094482	3.00E-07	5.48E-06
Znev_17008	1.060642643	3.635440656	26.20069344	3.08E-07	5.62E-06
Znev_14466	1.370201958	2.816503654	26.16276524	3.14E-07	5.70E-06
Znev_07551	0.97114436	4.167696767	26.10634928	3.23E-07	5.86E-06
Znev_07889	1.2413906	3.591241782	26.09993164	3.24E-07	5.88E-06
Znev_02888	1.649123394	4.401371859	25.99394367	3.42E-07	6.20E-06
Znev_18247	0.710167217	5.169096467	25.95679504	3.49E-07	6.30E-06
Znev_15394	1.582153765	4.070851056	25.93783684	3.53E-07	6.35E-06
Znev_05115	0.948566672	4.031754911	25.81378816	3.76E-07	6.77E-06
Znev_06458	1.4180966	3.11966697	25.71370291	3.96E-07	7.10E-06
Znev_10101	0.704109518	5.484254464	25.57207886	4.26E-07	7.60E-06
Znev_11174	1.259268397	4.006468134	25.46658938	4.50E-07	7.99E-06
Znev_03921	0.634859307	7.637090713	25.41901231	4.61E-07	8.18E-06
Znev_17989	0.762159902	4.9114829	25.36372035	4.75E-07	8.40E-06
Znev_11623	0.958404854	4.115365351	25.30203963	4.90E-07	8.66E-06
Znev_04635	2.489984689	1.782533669	25.20000076	5.17E-07	9.12E-06
Znev_13714	0.615225963	6.653344551	25.07814472	5.51E-07	9.66E-06
Znev_17264	0.633986372	6.0233055	25.02533936	5.66E-07	9.89E-06
Znev_01132	1.261678465	4.527484917	24.99339781	5.75E-07	1.00E-05
Znev_16871	0.732245235	5.579564078	24.93668745	5.92E-07	1.03E-05
Znev_07362	0.613328115	5.759189924	24.86696083	6.14E-07	1.07E-05
Znev_14170	0.725047535	5.241322042	24.86806145	6.14E-07	1.07E-05
Znev_05826	0.940278201	4.86789152	24.8648876	6.15E-07	1.07E-05
Znev_15414	0.758447226	5.886244106	24.80183254	6.35E-07	1.10E-05
Znev_13257	0.892052505	4.811438852	24.63776407	6.92E-07	1.19E-05
Znev_17335	0.639903447	5.37998696	24.56734726	7.18E-07	1.23E-05
Znev_01429	1.486012472	2.749723319	24.56367509	7.19E-07	1.23E-05
Znev_09181	1.497922324	3.269735288	24.5304078	7.31E-07	1.25E-05
Znev_08976	0.696091542	6.133292341	24.47003411	7.55E-07	1.29E-05
Znev_01650	0.792966667	5.949257436	24.40347906	7.81E-07	1.33E-05
Znev_06218	0.607931292	8.105784498	24.32199157	8.15E-07	1.38E-05
Znev_16516	0.783462957	5.426603654	24.32078266	8.16E-07	1.38E-05
Znev_10951	1.052505191	3.403722298	24.30066754	8.24E-07	1.40E-05
Znev_18972	1.547901448	2.502653171	24.27511147	8.35E-07	1.41E-05
Znev_03837	0.700162258	6.946982912	24.21151979	8.63E-07	1.46E-05
Znev_15392	0.667976416	8.905704202	24.13217522	8.99E-07	1.51E-05
Znev_17206	0.579537812	7.25307233	24.10155688	9.14E-07	1.53E-05
Znev_09483	0.686395458	5.294914323	24.10401404	9.13E-07	1.53E-05
Znev_17460	1.045048322	4.196628869	24.03949908	9.44E-07	1.58E-05
Znev_05160	0.564415967	6.500103461	24.00984452	9.58E-07	1.61E-05
Znev_13964	1.089977638	5.494510987	24.00268392	9.62E-07	1.61E-05
Znev_07336	0.608259389	7.542553967	23.98265995	9.72E-07	1.62E-05
Znev_03047	0.561331379	6.478219803	23.90437307	1.01E-06	1.69E-05
Znev_12666	1.132119586	3.20135014	23.90410237	1.01E-06	1.69E-05
Znev_13558	0.59123447	5.571972804	23.81845292	1.06E-06	1.76E-05
Znev_06153	0.616874556	5.7872252	23.81859481	1.06E-06	1.76E-05
Znev_16192	2.662397627	1.094186312	23.72599155	1.11E-06	1.84E-05
Znev_04899	0.58755815	5.872911577	23.71549478	1.12E-06	1.85E-05
Znev_06178	0.572043018	6.496042121	23.69798905	1.13E-06	1.87E-05
Znev_02450	0.67693556	5.000380236	23.55436167	1.21E-06	2.00E-05
Znev_08527	0.587141632	6.073134146	23.4017355	1.31E-06	2.15E-05
Znev_05721	0.993202707	5.572990013	23.38214423	1.33E-06	2.17E-05
Znev_02435	0.617565556	6.690978701	23.29605555	1.39E-06	2.26E-05
Znev_05295	0.641331215	5.209795635	23.2195185	1.45E-06	2.35E-05
Znev_04740	0.752122786	5.799588204	23.21362767	1.45E-06	2.35E-05
Znev_06073	1.685453099	2.170956483	23.21395503	1.45E-06	2.35E-05
Znev_09395	1.3703917	2.644002028	23.10649079	1.53E-06	2.48E-05
Znev_10533	0.848855642	3.990463853	23.05318812	1.58E-06	2.55E-05
Znev_11416	0.669236768	6.308305533	22.90461727	1.70E-06	2.74E-05
Znev_17661	0.741738034	5.587476546	22.85899321	1.74E-06	2.80E-05
Znev_09344	0.747464509	5.349151894	22.82188895	1.78E-06	2.85E-05
Znev_08185	0.646646237	7.212811438	22.81820521	1.78E-06	2.86E-05
Znev_16069	1.124290474	4.031346972	22.75833551	1.84E-06	2.94E-05
Znev_09883	0.584914187	6.516272104	22.7453748	1.85E-06	2.96E-05
Znev_09485	0.586878125	6.2929977	22.73963482	1.86E-06	2.96E-05
Znev_04203	0.758000725	6.255111296	22.74139002	1.85E-06	2.96E-05
Znev_18429	0.643191238	6.190576571	22.71057795	1.88E-06	3.00E-05
Znev_07971	0.679596876	6.000989219	22.71265737	1.88E-06	3.00E-05
Znev_00888	0.682705043	7.060854736	22.62011262	1.97E-06	3.13E-05
Znev_14619	0.711660212	5.191384715	22.61522853	1.98E-06	3.14E-05
Znev_12968	2.564277152	2.796880179	22.46130862	2.14E-06	3.38E-05
Znev_11370	0.699955958	6.07079429	22.44261581	2.17E-06	3.41E-05
Znev_08478	0.718083716	5.481747527	22.43430235	2.17E-06	3.42E-05
Znev_17522	0.760638308	4.890680661	22.41743719	2.19E-06	3.45E-05
Znev_13759	3.774990601	2.132608453	22.412264	2.20E-06	3.45E-05
Znev_13925	0.790808688	4.566675022	22.37902321	2.24E-06	3.51E-05
Znev_10612	0.797425277	5.909204823	22.33609151	2.29E-06	3.58E-05
Znev_11110	0.610073432	7.274779476	22.32582833	2.30E-06	3.60E-05
Znev_02369	0.622494657	6.141431828	22.27010058	2.37E-06	3.70E-05
Znev_11840	0.706713849	5.498610587	22.24223964	2.40E-06	3.74E-05
Znev_11201	0.772758941	5.189362273	22.22943834	2.42E-06	3.77E-05
Znev_14539	1.545541383	2.215289916	22.20934362	2.44E-06	3.80E-05
Znev_13495	0.623024745	6.246973691	22.1752121	2.49E-06	3.87E-05
Znev_04662	0.662289317	5.349982423	22.1557467	2.51E-06	3.90E-05
Znev_04475	0.58629573	7.571603721	21.9955038	2.73E-06	4.22E-05
Znev_06901	3.358563462	1.628627243	21.96665149	2.77E-06	4.28E-05
Znev_03201	0.739785402	4.450228946	21.82786249	2.98E-06	4.57E-05
Znev_05559	2.502545444	2.851994997	21.80025316	3.03E-06	4.64E-05
Znev_16992	0.777000432	4.569215	21.66379425	3.25E-06	4.96E-05
Znev_17241	0.579517653	9.461827697	21.65556779	3.26E-06	4.98E-05
Znev_02108	0.59960775	6.102419278	21.62140582	3.32E-06	5.06E-05
Znev_15022	0.682374538	5.414742393	21.60053005	3.36E-06	5.11E-05
Znev_18984	1.180580601	2.912572547	21.53750716	3.47E-06	5.27E-05
Znev_17064	0.700390765	4.908824427	21.47597814	3.58E-06	5.43E-05
Znev_04977	1.286801274	3.121318312	21.40081016	3.73E-06	5.63E-05
Znev_06351	0.656523765	5.076641194	21.30077934	3.93E-06	5.90E-05
Znev_10450	1.653826388	2.502802603	21.28658319	3.95E-06	5.93E-05
Znev_00325	0.598655833	6.247991732	21.24021621	4.05E-06	6.07E-05
Znev_05158	0.904293686	3.942186589	21.11225134	4.33E-06	6.48E-05
Znev_18220	0.655103155	6.168944285	21.10379686	4.35E-06	6.50E-05
Znev_05748	0.552665945	7.83925771	21.06611369	4.44E-06	6.60E-05
Znev_07960	1.115739637	3.479219	21.06743518	4.43E-06	6.60E-05
Znev_09138	2.27294472	1.140361666	21.04133786	4.49E-06	6.68E-05
Znev_16728	0.818153124	4.936923704	21.00513457	4.58E-06	6.80E-05
Znev_06383	0.605906027	7.033772771	20.99457176	4.61E-06	6.83E-05
Znev_00129	0.621609722	7.248790231	20.96026878	4.69E-06	6.94E-05
Znev_05588	0.780984607	4.426138128	20.91583691	4.80E-06	7.10E-05
Znev_13528	0.678592973	5.477849068	20.88068922	4.89E-06	7.22E-05
Znev_04649	0.791191495	4.380709446	20.86055475	4.94E-06	7.28E-05
Znev_14930	0.6213061	5.928257225	20.841403	4.99E-06	7.34E-05
Znev_04958	0.53753352	7.346931052	20.80847393	5.08E-06	7.46E-05
Znev_10599	0.584484171	6.731587425	20.80622424	5.08E-06	7.46E-05
Znev_13935	0.712339869	5.800717999	20.77114647	5.18E-06	7.59E-05
Znev_09295	1.792552348	1.631152306	20.73657505	5.27E-06	7.72E-05
Znev_06884	0.639020333	4.862789661	20.73012464	5.29E-06	7.74E-05
Znev_06963	0.567577931	7.82385833	20.69293865	5.39E-06	7.88E-05
Znev_04129	0.883658812	3.897638265	20.68724159	5.41E-06	7.90E-05
Znev_00528	0.573009803	8.517868766	20.67085047	5.45E-06	7.95E-05
Znev_00641	0.588366431	5.387246706	20.6580401	5.49E-06	8.00E-05
Znev_16589	0.754037344	9.262078046	20.63059205	5.57E-06	8.08E-05
Znev_09447	1.231358317	3.36044311	20.60630931	5.64E-06	8.16E-05
Znev_14720	1.479936589	2.97102719	20.56155297	5.77E-06	8.34E-05
Znev_14951	0.571268023	6.303546455	20.55658725	5.79E-06	8.36E-05
Znev_01437	0.670154043	6.283692435	20.54714437	5.82E-06	8.39E-05
Znev_18757	0.588547224	5.561581619	20.49365824	5.98E-06	8.62E-05
Znev_14757	0.693157201	6.863318395	20.47539384	6.04E-06	8.69E-05
Znev_17497	0.572291929	8.138293988	20.33115595	6.51E-06	9.33E-05
Znev_14630	0.599433642	5.370451725	20.29002335	6.65E-06	9.52E-05
Znev_04395	0.600179655	8.054566183	20.23198636	6.86E-06	9.79E-05
Znev_01462	0.927159471	3.906154779	20.21151938	6.93E-06	9.88E-05
Znev_09307	1.116346525	3.060279623	20.20786283	6.95E-06	9.89E-05
Znev_18112	5.553320862	0.049510957	20.09081245	7.39E-06	1.05E-04
Znev_02038	0.575437928	6.584862188	20.01233554	7.69E-06	1.09E-04
Znev_12883	0.715181062	5.144892648	19.97474845	7.85E-06	1.11E-04
Znev_03108	0.753734194	4.648951215	19.87968545	8.25E-06	1.16E-04
Znev_04206	0.829887959	4.839715097	19.85895053	8.34E-06	1.17E-04
Znev_04380	0.656099188	4.8106139	19.84704344	8.39E-06	1.18E-04
Znev_00487	0.571981021	6.513377026	19.84107069	8.42E-06	1.18E-04
Znev_11093	0.642945777	5.028452705	19.82304984	8.50E-06	1.19E-04
Znev_06512	0.557187147	5.940536442	19.74130859	8.87E-06	1.24E-04
Znev_06409	0.538817699	6.386122664	19.72953215	8.92E-06	1.25E-04
Znev_06490	0.849917466	4.614222828	19.72514463	8.94E-06	1.25E-04
Znev_02635	0.657380673	4.694125917	19.6928827	9.09E-06	1.27E-04
Znev_14738	0.679980414	5.558407259	19.64828918	9.31E-06	1.29E-04
Znev_00825	0.603093261	6.626738438	19.63836069	9.36E-06	1.30E-04
Znev_07229	0.518817779	7.602657527	19.633976	9.38E-06	1.30E-04
Znev_15512	1.39045899	2.529064707	19.61313028	9.48E-06	1.31E-04
Znev_14617	0.778222323	4.414837667	19.57160436	9.69E-06	1.34E-04
Znev_01133	0.942765579	5.895901108	19.55245808	9.79E-06	1.35E-04
Znev_17717	0.564200244	5.543463799	19.53357254	9.88E-06	1.36E-04
Znev_10898	0.705118272	7.773494025	19.49287928	1.01E-05	1.38E-04
Znev_06335	0.585410371	6.086379713	19.46564641	1.02E-05	1.40E-04
Znev_07037	0.671612759	4.804514782	19.45414457	1.03E-05	1.41E-04
Znev_10838	0.652035717	5.953014857	19.44038809	1.04E-05	1.42E-04
Znev_07515	1.059549748	3.310009696	19.37725572	1.07E-05	1.46E-04
Znev_13384	0.643552883	6.018366535	19.35449011	1.09E-05	1.48E-04
Znev_06003	0.760632626	5.240582718	19.32787018	1.10E-05	1.50E-04
Znev_07888	0.888265873	4.665416947	19.29892798	1.12E-05	1.52E-04
Znev_02988	0.613156512	6.059953068	19.26658508	1.14E-05	1.54E-04
Znev_02366	0.929164774	4.244533613	19.18212443	1.19E-05	1.61E-04
Znev_04230	0.856749077	3.881440175	19.07835305	1.25E-05	1.69E-04
Znev_18704	0.531236327	7.112293913	19.07356446	1.26E-05	1.69E-04
Znev_15056	0.67402006	5.362720087	19.03769179	1.28E-05	1.72E-04
Znev_12541	0.699861705	4.648681909	19.02402875	1.29E-05	1.73E-04
Znev_15372	0.754572283	4.593854385	18.94808358	1.34E-05	1.80E-04
Znev_01647	0.837427888	3.934844945	18.91382895	1.37E-05	1.83E-04
Znev_03373	0.990918963	3.165716758	18.90358526	1.37E-05	1.84E-04
Znev_08304	0.584303202	8.531689077	18.87827244	1.39E-05	1.86E-04
Znev_07750	0.819594937	3.977211856	18.86542848	1.40E-05	1.87E-04
Znev_04163	0.55293603	5.794741464	18.82164366	1.44E-05	1.91E-04
Znev_03599	0.949498714	3.870230393	18.8155494	1.44E-05	1.92E-04
Znev_09733	0.509701358	7.434863108	18.75378601	1.49E-05	1.98E-04
Znev_08865	0.635814626	6.275050226	18.70465411	1.53E-05	2.03E-04
Znev_07690	0.580390034	5.191784435	18.61946031	1.60E-05	2.11E-04
Znev_11013	0.690165501	4.784830425	18.61364337	1.60E-05	2.12E-04
Znev_03924	1.337826529	2.458488492	18.53685646	1.67E-05	2.20E-04
Znev_05656	0.691600865	4.845875637	18.509524	1.69E-05	2.23E-04
Znev_17913	0.873718113	3.778203629	18.50666549	1.69E-05	2.23E-04
Znev_09139	1.48110789	2.128265559	18.46552226	1.73E-05	2.28E-04
Znev_12549	3.130348532	0.695293995	18.40039435	1.79E-05	2.35E-04
Znev_13269	2.333673388	1.184019551	18.31071594	1.88E-05	2.45E-04
Znev_13142	0.543741896	7.554179275	18.30451043	1.88E-05	2.45E-04
Znev_05524	0.605067808	7.061390785	18.28738667	1.90E-05	2.47E-04
Znev_01211	0.614961217	5.878319128	18.27568494	1.91E-05	2.49E-04
Znev_04105	0.505456794	6.937783419	18.19040002	2.00E-05	2.59E-04
Znev_08340	0.851548932	3.730219064	18.16255835	2.03E-05	2.62E-04
Znev_06976	0.577227879	7.383294497	18.12193761	2.07E-05	2.68E-04
Znev_05753	0.796476352	8.191239839	18.09573892	2.10E-05	2.71E-04
Znev_02892	1.529838104	3.05416593	18.06484528	2.14E-05	2.75E-04
Znev_00334	0.632834171	5.609314268	18.0389164	2.16E-05	2.78E-04
Znev_15653	0.863683726	4.849431414	18.01052805	2.20E-05	2.82E-04
Znev_07719	1.538511656	2.117079721	17.93691485	2.28E-05	2.92E-04
Znev_07043	0.491937928	6.387402632	17.90872435	2.32E-05	2.96E-04
Znev_08664	0.608197323	6.908986673	17.9077774	2.32E-05	2.96E-04
Znev_00355	0.592180919	5.070602966	17.83543088	2.41E-05	3.07E-04
Znev_09565	0.712966297	5.363782571	17.82675152	2.42E-05	3.08E-04
Znev_01272	0.591285415	6.011853334	17.77846843	2.48E-05	3.15E-04
Znev_03352	0.651480297	7.155485187	17.70166078	2.58E-05	3.26E-04
Znev_09675	0.719462288	4.427280218	17.69825594	2.59E-05	3.27E-04
Znev_14663	1.089760183	3.40347617	17.66409259	2.64E-05	3.32E-04
Znev_11675	0.610877756	5.50429647	17.640447	2.67E-05	3.36E-04
Znev_18714	0.629801158	5.525681111	17.63314812	2.68E-05	3.37E-04
Znev_08257	0.561647179	6.516246535	17.6254029	2.69E-05	3.38E-04
Znev_08856	0.896798835	4.464095002	17.61481749	2.70E-05	3.39E-04
Znev_07231	0.588604989	5.157897049	17.60011151	2.73E-05	3.41E-04
Znev_14719	1.231123803	3.66348426	17.59245434	2.74E-05	3.42E-04
Znev_05978	0.644117176	4.767015352	17.59016744	2.74E-05	3.43E-04
Znev_04541	0.528432928	6.625103856	17.52132217	2.84E-05	3.55E-04
Znev_14718	0.923628706	5.986681513	17.48111292	2.90E-05	3.62E-04
Znev_12457	0.785955367	4.154029504	17.45448351	2.94E-05	3.66E-04
Znev_10621	0.694987241	5.578094802	17.44128571	2.96E-05	3.68E-04
Znev_09385	0.965779948	3.34681388	17.41616859	3.00E-05	3.72E-04
Znev_01324	0.470067205	6.497615989	17.3769944	3.07E-05	3.79E-04
Znev_16968	0.834134039	3.536828101	17.3760552	3.07E-05	3.79E-04
Znev_15520	3.171617949	0.350952181	17.30471808	3.18E-05	3.92E-04
Znev_16043	0.713204651	4.371443748	17.28803034	3.21E-05	3.95E-04
Znev_17183	0.507924802	5.607789137	17.28416163	3.22E-05	3.95E-04
Znev_16295	1.922794913	1.879460875	17.2667854	3.25E-05	3.99E-04
Znev_00257	0.76275939	4.522240827	17.25913818	3.26E-05	4.00E-04
Znev_14861	0.674821502	6.685022532	17.21227395	3.34E-05	4.09E-04
Znev_12838	0.736237264	4.456366763	17.20701999	3.35E-05	4.09E-04
Znev_03278	0.60730028	5.738379687	17.20291762	3.36E-05	4.10E-04
Znev_11520	0.669166101	8.201678547	17.19923827	3.37E-05	4.10E-04
Znev_00211	0.505282072	5.620561022	17.14939481	3.46E-05	4.21E-04
Znev_13349	0.694595501	7.51148205	17.13173521	3.49E-05	4.24E-04
Znev_05230	0.715802	4.56102091	17.07175979	3.60E-05	4.37E-04
Znev_18279	0.689789903	4.348689494	17.04492123	3.65E-05	4.42E-04
Znev_08570	1.40031185	2.594192012	16.99045101	3.76E-05	4.55E-04
Znev_07640	0.679270904	4.55776148	16.93606873	3.87E-05	4.67E-04
Znev_04039	0.493815774	6.210933513	16.92417574	3.89E-05	4.69E-04
Znev_07337	0.706220693	6.486357119	16.92365641	3.89E-05	4.69E-04
Znev_09218	0.495783719	6.331715292	16.9037065	3.93E-05	4.74E-04
Znev_09858	0.656177156	6.234527796	16.87179451	4.00E-05	4.81E-04
Znev_08534	1.053652672	3.790475881	16.83325729	4.08E-05	4.91E-04
Znev_09226	0.810183713	4.936086903	16.82843563	4.09E-05	4.92E-04
Znev_12029	0.516959688	9.141611406	16.81545038	4.12E-05	4.95E-04
Znev_02745	0.571632484	5.191386018	16.78279216	4.19E-05	5.01E-04
Znev_08213	0.734783131	3.991421988	16.78289184	4.19E-05	5.01E-04
Znev_03999	0.86463714	3.614417881	16.75135636	4.26E-05	5.09E-04
Znev_04607	0.515581777	6.808597714	16.7382594	4.29E-05	5.12E-04
Znev_11801	0.730982027	4.458350836	16.72837097	4.31E-05	5.14E-04
Znev_01559	0.583793667	7.867951208	16.64069829	4.52E-05	5.38E-04
Znev_09419	0.835045439	3.769221475	16.63853516	4.52E-05	5.38E-04
Znev_03174	0.617609218	4.610354124	16.6310066	4.54E-05	5.40E-04
Znev_04208	0.671113932	7.835670132	16.62118316	4.56E-05	5.42E-04
Znev_08413	0.659879218	6.447926944	16.61290334	4.58E-05	5.44E-04
Znev_05967	0.723784807	4.543301867	16.58601255	4.65E-05	5.51E-04
Znev_13222	0.735550111	5.455602577	16.55304993	4.73E-05	5.60E-04
Znev_01320	0.472152412	7.148888917	16.53353222	4.78E-05	5.65E-04
Znev_07809	1.55507797	1.615300975	16.52994607	4.79E-05	5.66E-04
Znev_12663	0.564993597	6.302727397	16.49509362	4.88E-05	5.76E-04
Znev_02608	0.80076502	4.376157896	16.41017965	5.10E-05	6.00E-04
Znev_01652	1.040497792	3.179541278	16.41098291	5.10E-05	6.00E-04
Znev_17698	1.548566791	2.346908337	16.41143109	5.10E-05	6.00E-04
Znev_00255	0.493454461	5.74284694	16.36961132	5.21E-05	6.12E-04
Znev_11197	1.895662805	1.141144126	16.3078562	5.38E-05	6.31E-04
Znev_10428	0.609970223	6.715581021	16.30617981	5.39E-05	6.31E-04
Znev_12829	0.833466909	3.574919122	16.30392282	5.40E-05	6.31E-04
Znev_04401	0.489460909	7.303044356	16.26689076	5.50E-05	6.43E-04
Znev_05237	0.590355757	5.525704216	16.19782784	5.71E-05	6.64E-04
Znev_11464	0.657452765	4.937709207	16.18094511	5.76E-05	6.70E-04
Znev_11326	0.865171498	3.642598582	16.15523112	5.84E-05	6.78E-04
Znev_04687	0.568097945	6.027232639	16.11853152	5.95E-05	6.91E-04
Znev_08531	0.455905297	8.012763283	16.06784189	6.11E-05	7.09E-04
Znev_13555	0.460735844	6.627668427	16.06212126	6.13E-05	7.09E-04
Znev_08005	0.527972106	6.55048001	16.0634488	6.13E-05	7.09E-04
Znev_04699	0.540396952	6.23097068	16.06191274	6.13E-05	7.09E-04
Znev_04513	0.546012722	7.551827672	16.04502197	6.19E-05	7.15E-04
Znev_14203	0.561972996	5.448628107	16.03947991	6.20E-05	7.17E-04
Znev_03551	0.619132239	4.723587592	16.02829222	6.24E-05	7.20E-04
Znev_03204	0.507714532	7.48525852	16.00361294	6.32E-05	7.29E-04
Znev_02261	0.882980396	3.246166549	15.99426453	6.35E-05	7.32E-04
Znev_12103	0.629868806	5.978733234	15.989704	6.37E-05	7.33E-04
Znev_17959	0.86018933	3.36501493	15.98253043	6.39E-05	7.35E-04
Znev_09861	0.633562936	4.436303502	15.94775566	6.51E-05	7.47E-04
Znev_13150	0.765044518	3.902616878	15.92086519	6.60E-05	7.57E-04
Znev_09268	3.405400214	0.49943735	15.90818221	6.65E-05	7.62E-04
Znev_09182	1.45459547	2.275687899	15.88118786	6.74E-05	7.71E-04
Znev_04121	0.494697317	6.573641654	15.87179831	6.78E-05	7.74E-04
Znev_01852	0.507383236	6.944118707	15.85290525	6.85E-05	7.80E-04
Znev_04844	0.496657815	5.878479261	15.84720516	6.87E-05	7.81E-04
Znev_17477	2.021707546	2.213776406	15.7958139	7.06E-05	8.00E-04
Znev_13633	2.127626137	0.896256916	15.77017365	7.15E-05	8.10E-04
Znev_16755	0.513689417	6.635469122	15.76596246	7.17E-05	8.11E-04
Znev_05886	0.631543445	5.447187654	15.76707201	7.16E-05	8.11E-04
Znev_04261	0.773503115	4.300979922	15.74545149	7.25E-05	8.19E-04
Znev_03339	0.461456732	6.78451313	15.72888092	7.31E-05	8.25E-04
Znev_05286	0.599328753	4.73958169	15.7027324	7.41E-05	8.36E-04
Znev_18742	0.783591297	3.927492176	15.66766409	7.55E-05	8.50E-04
Znev_02722	0.507308126	5.581552086	15.65259416	7.61E-05	8.56E-04
Znev_03168	1.018342854	2.892891364	15.62106832	7.74E-05	8.69E-04
Znev_10002	0.543841554	5.817646009	15.60068799	7.82E-05	8.77E-04
Znev_13439	1.669600471	1.549300738	15.59925399	7.83E-05	8.77E-04
Znev_12841	1.53745388	1.90847218	15.57330894	7.94E-05	8.88E-04
Znev_08045	0.550083544	7.51271461	15.52007005	8.16E-05	9.10E-04
Znev_04452	0.685586612	4.420151631	15.50478663	8.23E-05	9.17E-04
Znev_07954	0.626759016	8.618936999	15.49045247	8.29E-05	9.23E-04
Znev_15685	1.513275897	2.103791122	15.40879237	8.66E-05	9.61E-04
Znev_01319	0.582127828	8.621986115	15.39877326	8.70E-05	9.66E-04
Znev_01390	0.544252393	5.67051518	15.36468401	8.86E-05	9.82E-04
Znev_11423	0.744471347	4.342570814	15.35924655	8.89E-05	9.83E-04
Znev_04168	0.824358109	4.014689481	15.31767176	9.09E-05	1.00E-03
Znev_04729	0.469261027	5.639322046	15.28503923	9.24E-05	1.02E-03
Znev_03864	0.970486447	3.75193061	15.27808802	9.28E-05	1.02E-03
Znev_00503	0.524819551	5.215928508	15.23909831	9.47E-05	1.04E-03
Znev_11680	0.531825236	5.125459249	15.17299267	9.81E-05	1.07E-03
Znev_02685	0.551004416	6.079586859	15.1692194	9.83E-05	1.07E-03
Znev_01131	0.778225825	3.712924783	15.1486154	9.94E-05	1.08E-03
Znev_07618	0.45498191	6.006655968	15.14625646	9.95E-05	1.08E-03
Znev_07907	3.907652619	0.270695778	15.09380754	1.02E-04	1.11E-03
Znev_02476	0.72181952	4.34217957	15.09167693	1.02E-04	1.11E-03
Znev_15475	0.571153773	4.801122808	15.08925223	1.03E-04	1.12E-03
Znev_11650	0.532453326	5.1079234	15.07317854	1.03E-04	1.12E-03
Znev_05204	0.681204804	4.320338296	15.04735242	1.05E-04	1.14E-03
Znev_14315	0.723935055	4.1484663	15.01811429	1.06E-04	1.15E-03
Znev_08071	0.782163114	3.922837833	15.01500629	1.07E-04	1.15E-03
Znev_11026	0.835072816	3.62973884	14.99939904	1.08E-04	1.16E-03
Znev_06776	0.672822757	8.129541401	14.97404447	1.09E-04	1.17E-03
Znev_18359	0.514921503	5.471526793	14.95921011	1.10E-04	1.18E-03
Znev_15396	0.490724352	6.01105028	14.95207077	1.10E-04	1.19E-03
Znev_00800	1.501556613	1.946747932	14.92229552	1.12E-04	1.20E-03
Znev_06572	0.492389317	6.6418205	14.90187571	1.13E-04	1.21E-03
Znev_14020	0.480495303	7.12745927	14.865676	1.15E-04	1.24E-03
Znev_05480	0.459362259	6.579476904	14.85165401	1.16E-04	1.24E-03
Znev_17097	0.584607374	6.246300566	14.80546401	1.19E-04	1.27E-03
Znev_18328	0.533355683	8.343763353	14.78851523	1.20E-04	1.28E-03
Znev_17757	0.602636532	4.772800862	14.73068596	1.24E-04	1.32E-03
Znev_16714	0.534085599	5.22325991	14.64725301	1.30E-04	1.38E-03
Znev_02704	1.428173284	1.99637597	14.63812799	1.30E-04	1.38E-03
Znev_00923	0.630213752	9.632668027	14.62909884	1.31E-04	1.39E-03
Znev_01547	0.711170525	3.941721538	14.62744631	1.31E-04	1.39E-03
Znev_04855	0.652571341	4.149792809	14.61401924	1.32E-04	1.40E-03
Znev_00640	0.476410161	6.703677274	14.61005412	1.32E-04	1.40E-03
Znev_01458	1.777539387	1.616282246	14.60496012	1.33E-04	1.40E-03
Znev_07431	3.910505103	0.271927322	14.5849938	1.34E-04	1.41E-03
Znev_09228	0.815729401	4.140719388	14.57074746	1.35E-04	1.42E-03
Znev_18513	1.133448065	2.513141008	14.57267783	1.35E-04	1.42E-03
Znev_18048	0.602802344	5.157358187	14.56466749	1.35E-04	1.42E-03
Znev_07752	0.93142392	3.214142048	14.51069801	1.39E-04	1.46E-03
Znev_00621	0.576491847	6.39965593	14.50631693	1.40E-04	1.47E-03
Znev_11222	0.699401327	3.915653507	14.49922183	1.40E-04	1.47E-03
Znev_05378	0.495881784	6.306071357	14.48149684	1.42E-04	1.48E-03
Znev_13395	0.788323291	3.742782081	14.44474925	1.44E-04	1.51E-03
Znev_07285	0.822170983	4.075209797	14.43375987	1.45E-04	1.52E-03
Znev_14869	1.173630946	2.630171911	14.43257539	1.45E-04	1.52E-03
Znev_02585	0.615130476	4.63026677	14.42775825	1.46E-04	1.52E-03
Znev_01987	0.505129587	7.077432625	14.40164235	1.48E-04	1.54E-03
Znev_04593	0.671797614	4.440422339	14.40058944	1.48E-04	1.54E-03
Znev_13758	0.440545254	7.046165191	14.37553212	1.50E-04	1.56E-03
Znev_18942	2.599731543	0.351759661	14.35704032	1.51E-04	1.57E-03
Znev_04910	0.477218625	7.386593691	14.32986408	1.53E-04	1.59E-03
Znev_04041	0.440040624	6.079589671	14.29362927	1.56E-04	1.62E-03
Znev_04274	0.676536963	3.928920912	14.24088862	1.61E-04	1.67E-03
Znev_17869	1.036539054	4.615642718	14.24186029	1.61E-04	1.67E-03
Znev_05598	0.702897641	7.782273722	14.20696893	1.64E-04	1.69E-03
Znev_03492	1.411727872	1.769075486	14.18845617	1.65E-04	1.71E-03
Znev_04842	0.515527107	5.514278245	14.18632012	1.66E-04	1.71E-03
Znev_17666	0.518212199	5.503076612	14.18235555	1.66E-04	1.71E-03
Znev_10997	0.569823063	8.900707515	14.17463414	1.67E-04	1.72E-03
Znev_10037	0.431896343	6.298948872	14.15936418	1.68E-04	1.73E-03
Znev_04170	0.6430988	4.588717611	14.15673735	1.68E-04	1.73E-03
Znev_15904	0.571936754	5.666066572	14.13662364	1.70E-04	1.75E-03
Znev_13514	0.493056713	6.031207052	14.11734059	1.72E-04	1.76E-03
Znev_05337	0.479413943	6.763782542	14.11034809	1.72E-04	1.77E-03
Znev_13372	0.559356552	5.458720555	14.10439923	1.73E-04	1.77E-03
Znev_01375	0.472811556	9.609727476	14.00874984	1.82E-04	1.86E-03
Znev_10779	0.557701025	5.044828623	13.99216967	1.84E-04	1.88E-03
Znev_14787	0.747007855	4.993260694	13.96402676	1.86E-04	1.90E-03
Znev_01145	1.436657087	1.783303759	13.96040002	1.87E-04	1.90E-03
Znev_17343	0.447729373	7.47052856	13.94671992	1.88E-04	1.92E-03
Znev_17560	0.880603032	3.464522579	13.94510064	1.88E-04	1.92E-03
Znev_09673	0.600327541	4.30377351	13.93416851	1.89E-04	1.93E-03
Znev_04229	1.01959426	2.871285394	13.87774216	1.95E-04	1.98E-03
Znev_11731	0.514492708	6.820288787	13.86149925	1.97E-04	2.00E-03
Znev_08324	0.590564611	5.642899172	13.85073658	1.98E-04	2.01E-03
Znev_13115	0.553678803	5.765329916	13.79605123	2.04E-04	2.06E-03
Znev_10581	0.757912074	3.720162453	13.79364063	2.04E-04	2.06E-03
Znev_07395	0.480396639	5.976429739	13.79215201	2.04E-04	2.06E-03
Znev_08748	0.726014165	3.915036147	13.79115065	2.04E-04	2.06E-03
Znev_11161	0.480913918	5.50396255	13.78213368	2.05E-04	2.07E-03
Znev_07348	0.530987855	4.79293531	13.70057017	2.14E-04	2.16E-03
Znev_06355	0.471078455	7.015204235	13.69442257	2.15E-04	2.17E-03
Znev_15675	1.356885604	1.945582098	13.68693602	2.16E-04	2.17E-03
Znev_09944	0.524241593	7.238161106	13.68179567	2.17E-04	2.17E-03
Znev_05719	0.813519691	4.878344824	13.68245785	2.16E-04	2.17E-03
Znev_00445	0.669105003	5.101235558	13.64742929	2.21E-04	2.21E-03
Znev_16690	0.594990126	4.745132474	13.62891438	2.23E-04	2.23E-03
Znev_17881	0.511307947	5.200095788	13.61622112	2.24E-04	2.24E-03
Znev_18729	0.515586579	7.45416755	13.61431975	2.24E-04	2.24E-03
Znev_00339	0.84573806	3.838163766	13.61412529	2.24E-04	2.24E-03
Znev_17299	0.564783991	4.625881293	13.61101938	2.25E-04	2.24E-03
Znev_13711	1.153410969	2.557109021	13.61026	2.25E-04	2.24E-03
Znev_08926	0.553863421	5.421760302	13.60493392	2.26E-04	2.25E-03
Znev_11722	0.473979548	5.309340071	13.58968907	2.27E-04	2.27E-03
Znev_07478	0.502002326	5.652642371	13.56493104	2.30E-04	2.29E-03
Znev_06689	0.485254023	5.55905691	13.53938439	2.34E-04	2.32E-03
Znev_00326	0.944733926	2.867206614	13.54047523	2.33E-04	2.32E-03
Znev_09860	1.056257785	2.523033569	13.54124972	2.33E-04	2.32E-03
Znev_07506	0.42223103	7.508286984	13.51606163	2.37E-04	2.34E-03
Znev_03756	0.756359353	3.47890561	13.48803019	2.40E-04	2.37E-03
Znev_13769	1.055744478	2.433949805	13.48028777	2.41E-04	2.38E-03
Znev_11518	0.528707954	5.598973667	13.4666988	2.43E-04	2.39E-03
Znev_11308	0.42799377	7.430002852	13.45068983	2.45E-04	2.41E-03
Znev_13216	0.720560167	5.441290864	13.41530931	2.50E-04	2.45E-03
Znev_09292	0.53823437	6.745894691	13.40541702	2.51E-04	2.46E-03
Znev_16445	0.466237342	5.326892663	13.38177137	2.54E-04	2.49E-03
Znev_09586	0.796716227	3.372395363	13.35994042	2.57E-04	2.52E-03
Znev_11304	0.500147497	6.993506299	13.29458621	2.66E-04	2.60E-03
Znev_05681	0.596369061	4.685411575	13.26028993	2.71E-04	2.64E-03
Znev_15059	0.908732118	3.000588309	13.25646239	2.72E-04	2.65E-03
Znev_01891	0.574161084	5.07561732	13.21759293	2.77E-04	2.69E-03
Znev_09366	0.795277123	4.586145367	13.21114798	2.78E-04	2.70E-03
Znev_02566	0.661948272	5.107101867	13.20831139	2.79E-04	2.70E-03
Znev_15331	0.520794672	7.125985348	13.20246788	2.80E-04	2.71E-03
Znev_02308	1.952483039	2.779941747	13.19939898	2.80E-04	2.71E-03
Znev_09630	0.445660788	6.02025748	13.18410769	2.82E-04	2.73E-03
Znev_03074	0.948706582	3.598403914	13.18199248	2.83E-04	2.73E-03
Znev_13238	0.477016365	5.591358462	13.16980191	2.84E-04	2.75E-03
Znev_15359	0.495504499	6.031216809	13.15242615	2.87E-04	2.76E-03
Znev_07683	0.440459839	6.885847533	13.14103816	2.89E-04	2.78E-03
Znev_15638	0.703567349	3.866498118	13.14130145	2.89E-04	2.78E-03
Znev_02214	0.739972543	4.382007409	13.12750649	2.91E-04	2.79E-03
Znev_00286	0.638224042	5.16354306	13.10819609	2.94E-04	2.82E-03
Znev_02347	0.463691833	6.697791908	13.05026006	3.03E-04	2.91E-03
Znev_06843	0.543093684	5.308212164	13.04974602	3.03E-04	2.91E-03
Znev_18432	0.814920448	3.958399523	13.03261155	3.06E-04	2.93E-03
Znev_04014	0.602597257	5.221696089	13.02325718	3.08E-04	2.94E-03
Znev_18038	0.661309137	3.755682578	12.98049298	3.15E-04	3.01E-03
Znev_08482	1.094125887	2.195013143	12.9681087	3.17E-04	3.02E-03
Znev_01611	0.445844768	5.666489796	12.93732519	3.22E-04	3.07E-03
Znev_10926	0.434543874	6.704147225	12.85917654	3.36E-04	3.19E-03
Znev_01789	0.643574503	4.626428789	12.85819929	3.36E-04	3.19E-03
Znev_06575	0.546314118	4.790331978	12.83673818	3.40E-04	3.23E-03
Znev_03043	0.521085272	5.689263852	12.80330931	3.46E-04	3.27E-03
Znev_09592	0.612084573	5.551876108	12.80398824	3.46E-04	3.27E-03
Znev_15128	0.620532613	4.796501399	12.80525552	3.46E-04	3.27E-03
Znev_08232	0.814805701	3.649980145	12.8047715	3.46E-04	3.27E-03
Znev_06712	0.527266333	6.398176627	12.77039413	3.52E-04	3.33E-03
Znev_06938	0.405838097	8.219218195	12.75734218	3.55E-04	3.35E-03
Znev_01558	0.636480207	4.436692104	12.75682038	3.55E-04	3.35E-03
Znev_10686	0.551761997	5.38702815	12.75186521	3.56E-04	3.35E-03
Znev_07910	0.749740376	4.299595529	12.71990358	3.62E-04	3.41E-03
Znev_09124	0.662317855	8.97607371	12.69382461	3.67E-04	3.45E-03
Znev_15078	0.44349592	7.528999033	12.67578518	3.70E-04	3.48E-03
Znev_12544	0.737335859	3.575389315	12.66745621	3.72E-04	3.50E-03
Znev_14724	0.414597661	6.939313111	12.64115287	3.77E-04	3.54E-03
Znev_14311	0.443388376	7.450433021	12.60759234	3.84E-04	3.60E-03
Znev_12107	0.642844845	4.423886669	12.56114378	3.94E-04	3.68E-03
Znev_07922	0.422315894	6.555259916	12.53545891	3.99E-04	3.72E-03
Znev_02734	0.879455204	3.110420739	12.49417989	4.08E-04	3.80E-03
Znev_15795	0.498607265	5.558633168	12.47444717	4.13E-04	3.83E-03
Znev_13389	0.988453166	2.662134262	12.46103712	4.16E-04	3.86E-03
Znev_11992	0.526693972	6.389861731	12.43790806	4.21E-04	3.90E-03
Znev_05240	0.452046768	6.736242079	12.43525261	4.21E-04	3.90E-03
Znev_16013	1.149872861	2.339655632	12.42561577	4.23E-04	3.92E-03
Znev_06900	1.89147145	1.865610047	12.41617282	4.26E-04	3.94E-03
Znev_00992	0.55421916	4.48913267	12.40453544	4.28E-04	3.96E-03
Znev_00284	1.153769231	1.998390122	12.40152111	4.29E-04	3.97E-03
Znev_17908	0.657660354	4.530495527	12.37702099	4.35E-04	4.01E-03
Znev_00810	0.4871031	5.110052296	12.36236545	4.38E-04	4.04E-03
Znev_10043	0.469708096	6.352078018	12.34665902	4.42E-04	4.08E-03
Znev_06222	0.453017957	7.42834514	12.3243852	4.47E-04	4.12E-03
Znev_06412	0.422396203	5.767780559	12.31010598	4.51E-04	4.15E-03
Znev_04040	0.502400219	5.126063379	12.30403013	4.52E-04	4.16E-03
Znev_06078	0.517552748	5.807921248	12.29815064	4.53E-04	4.17E-03
Znev_04874	0.545698164	5.224722234	12.29401259	4.54E-04	4.17E-03
Znev_02580	0.754172607	3.996284906	12.26562231	4.61E-04	4.23E-03
Znev_01453	0.494023023	6.670261112	12.26249486	4.62E-04	4.23E-03
Znev_12451	0.412838277	6.291009723	12.25978981	4.63E-04	4.24E-03
Znev_08719	0.454399656	7.325729693	12.25900851	4.63E-04	4.24E-03
Znev_10860	1.14777367	2.30017776	12.25026436	4.65E-04	4.25E-03
Znev_00892	2.8244296	0.14241774	12.22691832	4.71E-04	4.30E-03
Znev_02167	0.511878414	5.489596213	12.20655626	4.76E-04	4.35E-03
Znev_11056	0.445348069	9.238928816	12.18433148	4.82E-04	4.39E-03
Znev_17971	0.402648984	7.341519991	12.18024515	4.83E-04	4.40E-03
Znev_09695	2.063528681	0.998881063	12.17851556	4.83E-04	4.40E-03
Znev_07500	0.45728904	8.178587984	12.17524841	4.84E-04	4.41E-03
Znev_03230	1.570971865	1.140898501	12.07338142	5.11E-04	4.64E-03
Znev_06503	0.604688479	4.342810452	12.05536646	5.16E-04	4.68E-03
Znev_04534	0.417330198	6.424180138	12.05196735	5.17E-04	4.68E-03
Znev_13870	0.962816622	3.097291999	12.05385582	5.17E-04	4.68E-03
Znev_14351	0.450446473	6.571158517	12.04287799	5.20E-04	4.70E-03
Znev_03396	0.484022573	7.623928089	12.00982555	5.29E-04	4.77E-03
Znev_02115	0.758252239	4.073455956	11.98257682	5.37E-04	4.84E-03
Znev_18092	0.569401865	4.355814102	11.97981387	5.38E-04	4.85E-03
Znev_10590	0.652516795	3.941034235	11.95165924	5.46E-04	4.91E-03
Znev_17207	0.42527157	7.998523297	11.93025643	5.52E-04	4.97E-03
Znev_10116	0.484859827	5.134375126	11.92181717	5.55E-04	4.98E-03
Znev_05620	0.643329705	4.015609723	11.90942343	5.59E-04	5.01E-03
Znev_06964	0.886428722	6.881530839	11.90027708	5.61E-04	5.03E-03
Znev_05940	0.564612125	4.461893977	11.89084103	5.64E-04	5.05E-03
Znev_04517	0.406256611	6.525041066	11.86749177	5.71E-04	5.11E-03
Znev_06002	0.610038455	6.421794622	11.84977769	5.77E-04	5.16E-03
Znev_15777	1.283882818	1.894825945	11.84147782	5.79E-04	5.18E-03
Znev_07377	0.599663318	4.25676936	11.82812444	5.83E-04	5.21E-03
Znev_01821	0.431059789	5.494570725	11.81568316	5.87E-04	5.24E-03
Znev_14083	0.435914802	7.992657945	11.81075148	5.89E-04	5.25E-03
Znev_14892	0.414132058	5.714768646	11.8010095	5.92E-04	5.27E-03
Znev_13617	0.49174835	5.530619304	11.78678602	5.97E-04	5.30E-03
Znev_11534	0.716256867	3.550432825	11.77026343	6.02E-04	5.34E-03
Znev_13695	0.430527855	5.865316459	11.73200363	6.14E-04	5.44E-03
Znev_00437	0.556196775	4.380128141	11.72874965	6.15E-04	5.45E-03
Znev_13192	0.440934112	7.2001853	11.71880503	6.19E-04	5.47E-03
Znev_14860	0.48617	5.705708852	11.70130684	6.25E-04	5.51E-03
Znev_18459	0.561824636	7.254019905	11.69609476	6.26E-04	5.52E-03
Znev_01804	0.493952585	4.970298714	11.67685828	6.33E-04	5.56E-03
Znev_14584	1.090510696	2.790127148	11.66872562	6.36E-04	5.58E-03
Znev_03175	0.452018491	6.929924434	11.6193456	6.53E-04	5.72E-03
Znev_15276	0.393461316	6.4739274	11.61260298	6.55E-04	5.74E-03
Znev_09117	0.838389286	3.187907391	11.56239642	6.73E-04	5.87E-03
Znev_13875	0.447533239	5.7917784	11.54541374	6.79E-04	5.92E-03
Znev_04009	0.393928541	6.934727868	11.51737498	6.89E-04	6.00E-03
Znev_17279	0.422295159	8.91445271	11.51704249	6.90E-04	6.00E-03
Znev_13645	0.524646862	4.993952795	11.50546593	6.94E-04	6.03E-03
Znev_12443	0.59587349	4.927493083	11.50133167	6.95E-04	6.04E-03
Znev_12970	0.681623712	3.707501573	11.48624997	7.01E-04	6.09E-03
Znev_10373	4.854621307	-0.33364117	11.47907417	7.04E-04	6.11E-03
Znev_12548	1.943335263	0.921811872	11.46905946	7.08E-04	6.13E-03
Znev_14233	0.408792308	5.613272103	11.4677923	7.08E-04	6.13E-03
Znev_04418	0.483046304	6.458593031	11.46133085	7.11E-04	6.15E-03
Znev_04297	0.570727969	9.825944851	11.45698335	7.12E-04	6.16E-03
Znev_02291	0.68530244	4.009810283	11.45506328	7.13E-04	6.16E-03
Znev_03546	0.420394808	7.779674739	11.43269197	7.22E-04	6.23E-03
Znev_12911	0.42232742	7.216349944	11.42117807	7.26E-04	6.26E-03
Znev_11676	0.542623012	4.743776632	11.41092172	7.30E-04	6.29E-03
Znev_01513	0.508979467	5.427954209	11.4046809	7.33E-04	6.31E-03
Znev_06547	0.803244734	3.097608702	11.38997115	7.38E-04	6.35E-03
Znev_09536	0.550442822	4.740761592	11.37870064	7.43E-04	6.39E-03
Znev_13066	0.533449068	5.218701291	11.31805264	7.68E-04	6.58E-03
Znev_13828	0.647443506	4.006938162	11.31427218	7.69E-04	6.59E-03
Znev_03567	0.470494794	6.139609668	11.30894125	7.71E-04	6.61E-03
Znev_13122	0.503949621	4.911397262	11.30043668	7.75E-04	6.63E-03
Znev_09377	0.480845781	5.836706837	11.29189576	7.78E-04	6.66E-03
Znev_10041	0.720532657	3.568353581	11.2856708	7.81E-04	6.67E-03
Znev_02484	0.447835464	6.614795947	11.23961099	8.01E-04	6.83E-03
Znev_11514	0.885548092	3.63464906	11.23602856	8.02E-04	6.83E-03
Znev_09618	0.576997044	5.273630933	11.22869987	8.05E-04	6.85E-03
Znev_04414	0.907604363	2.84691814	11.19593393	8.20E-04	6.96E-03
Znev_00712	0.503477775	7.674802242	11.16647994	8.33E-04	7.07E-03
Znev_18616	1.083742966	2.327988129	11.15880303	8.36E-04	7.09E-03
Znev_10629	0.462320825	5.435267021	11.13589689	8.47E-04	7.17E-03
Znev_02976	1.772797519	0.813442684	11.12690454	8.51E-04	7.19E-03
Znev_13207	3.368223753	-0.049375631	11.11908956	8.54E-04	7.22E-03
Znev_03844	0.52002505	5.205136095	11.10638634	8.60E-04	7.27E-03
Znev_13363	0.393158879	5.866809505	11.09201792	8.67E-04	7.31E-03
Znev_11807	0.484262043	6.914112034	11.05774291	8.83E-04	7.44E-03
Znev_11025	0.900649851	4.480006968	11.05122346	8.86E-04	7.46E-03
Znev_05916	0.701348654	4.186699921	11.03826595	8.93E-04	7.50E-03
Znev_07015	1.085964137	2.226464626	11.03702497	8.93E-04	7.50E-03
Znev_05554	0.445543065	5.180220979	11.02046641	9.01E-04	7.57E-03
Znev_07689	1.297917821	1.515293181	11.00695858	9.08E-04	7.61E-03
Znev_14518	0.481740453	4.921607754	10.99464167	9.14E-04	7.66E-03
Znev_07058	0.45586589	6.630371314	10.93931039	9.41E-04	7.88E-03
Znev_14849	0.502448288	4.942853811	10.92322863	9.50E-04	7.94E-03
Znev_07877	0.575551862	4.320545944	10.92331397	9.50E-04	7.94E-03
Znev_12592	1.051554541	2.206999181	10.92302244	9.50E-04	7.94E-03
Znev_01492	1.460854154	1.249378553	10.91577319	9.53E-04	7.96E-03
Znev_03256	0.457253412	6.567389856	10.90910685	9.57E-04	7.98E-03
Znev_05030	0.500612611	4.803427251	10.89115498	9.66E-04	8.05E-03
Znev_04939	0.395927085	6.072419788	10.88994283	9.67E-04	8.05E-03
Znev_16305	0.777289971	3.392485784	10.88494731	9.69E-04	8.06E-03
Znev_12209	0.421627228	6.94493296	10.84798593	9.89E-04	8.20E-03
Znev_05553	0.601669417	4.611528817	10.84474206	9.91E-04	8.21E-03
Znev_05276	0.475852686	5.897824247	10.83826874	9.94E-04	8.23E-03
Znev_11184	0.512465302	7.347750007	10.82898938	9.99E-04	8.26E-03
Znev_01298	0.455752613	6.888987111	10.8093079	1.01E-03	8.34E-03
Znev_18362	0.541188985	4.187928787	10.80366077	1.01E-03	8.36E-03
Znev_01732	0.427201075	6.187414104	10.77431644	1.03E-03	8.48E-03
Znev_13629	0.367908275	7.70457919	10.75362791	1.04E-03	8.57E-03
Znev_15625	0.644799747	4.549990726	10.74863395	1.04E-03	8.59E-03
Znev_07727	0.416540762	5.958378911	10.72849789	1.05E-03	8.68E-03
Znev_02295	0.491970649	5.194770237	10.71533693	1.06E-03	8.73E-03
Znev_14004	0.49517344	5.965480398	10.71591564	1.06E-03	8.73E-03
Znev_02593	0.380060699	7.008030848	10.70586267	1.07E-03	8.76E-03
Znev_06552	0.65960645	3.565099272	10.7055245	1.07E-03	8.76E-03
Znev_03188	3.461340307	0.000364083	10.70489647	1.07E-03	8.76E-03
Znev_01619	0.413537294	6.017263069	10.69249173	1.08E-03	8.80E-03
Znev_00595	0.451241175	8.95322963	10.69372094	1.07E-03	8.80E-03
Znev_09796	0.459125918	6.446694241	10.69246331	1.08E-03	8.80E-03
Znev_05586	0.390486113	6.191755319	10.65690338	1.10E-03	8.96E-03
Znev_16058	4.582779314	-0.464182511	10.65408702	1.10E-03	8.97E-03
Znev_14545	1.294639105	1.694050913	10.64985233	1.10E-03	8.99E-03
Znev_09415	0.44183251	5.509757342	10.6427029	1.11E-03	9.02E-03
Znev_14182	0.451143172	5.556701986	10.64051279	1.11E-03	9.02E-03
Znev_17776	0.447690713	5.847334844	10.60487356	1.13E-03	9.18E-03
Znev_09651	2.071956133	0.697285642	10.5905185	1.14E-03	9.25E-03
Znev_08058	0.425073458	6.870473606	10.55419276	1.16E-03	9.41E-03
Znev_17997	0.591192153	6.57709236	10.53532374	1.17E-03	9.50E-03
Znev_04426	0.386638543	7.531075058	10.53393317	1.17E-03	9.50E-03
Znev_07248	0.417927721	6.036532051	10.53340526	1.17E-03	9.50E-03
Znev_05596	0.46920966	5.062817731	10.52007271	1.18E-03	9.56E-03
Znev_15534	0.74013603	3.262842808	10.5141463	1.18E-03	9.58E-03
Znev_14337	1.2106548	1.854438257	10.49879704	1.19E-03	9.65E-03
Znev_02142	0.559705501	5.311302942	10.4900269	1.20E-03	9.69E-03
Znev_00498	0.470273521	4.748200693	10.48171764	1.21E-03	9.73E-03
Znev_10093	0.722405301	3.361798609	10.47555608	1.21E-03	9.75E-03
Znev_16113	1.026065372	4.378306899	10.4633087	1.22E-03	9.80E-03
Znev_13113	0.659900261	3.911506966	10.46054857	1.22E-03	9.81E-03
Znev_01394	0.552957917	6.122323359	10.45767696	1.22E-03	9.82E-03
Znev_11791	0.92143412	3.201178206	10.45847784	1.22E-03	9.82E-03
Znev_06771	0.382134206	6.451956922	10.42839301	1.24E-03	9.97E-03
Znev_12962	0.875261436	3.000750898	10.41912131	1.25E-03	1.00E-02
Znev_07450	0.860644933	3.94319583	10.40500904	1.26E-03	1.01E-02
Znev_08437	0.454464646	7.721843879	10.40205232	1.26E-03	1.01E-02
Znev_14970	0.449321957	5.133952959	10.38606725	1.27E-03	1.02E-02
Znev_03759	0.424170038	5.478494273	10.37523129	1.28E-03	1.02E-02
Znev_09526	0.447618861	5.275517901	10.36516099	1.28E-03	1.03E-02
Znev_05641	0.423090671	6.350983425	10.35345847	1.29E-03	1.03E-02
Znev_11526	0.458948047	7.862799402	10.3496483	1.29E-03	1.03E-02
Znev_10935	1.018199193	2.853619986	10.34853143	1.30E-03	1.03E-02
Znev_06134	0.537750567	5.198904939	10.34158875	1.30E-03	1.04E-02
Znev_11120	0.534822302	4.560559551	10.32056506	1.32E-03	1.05E-02
Znev_03151	0.389048109	8.16720052	10.30893224	1.32E-03	1.05E-02
Znev_01820	0.677220642	3.654463561	10.30341751	1.33E-03	1.06E-02
Znev_02677	0.380507159	8.915259072	10.30119953	1.33E-03	1.06E-02
Znev_10586	0.541234517	4.891968025	10.30046539	1.33E-03	1.06E-02
Znev_17525	0.775802306	3.461147766	10.29926325	1.33E-03	1.06E-02
Znev_07691	0.403206556	5.862400421	10.27456877	1.35E-03	1.07E-02
Znev_03512	0.428609806	6.991270505	10.26724166	1.35E-03	1.07E-02
Znev_02040	0.508174678	4.409606814	10.2633161	1.36E-03	1.08E-02
Znev_00227	0.389627235	8.168249497	10.25530992	1.36E-03	1.08E-02
Znev_11601	0.411154115	7.20512298	10.25422405	1.36E-03	1.08E-02
Znev_06326	0.459408537	5.366793192	10.25180372	1.37E-03	1.08E-02
Znev_04011	0.417310659	7.214066436	10.23829217	1.38E-03	1.09E-02
Znev_02199	0.408097465	7.388770919	10.23217858	1.38E-03	1.09E-02
Znev_13296	0.597776973	5.474119764	10.22463372	1.39E-03	1.10E-02
Znev_08550	4.416816828	-0.534735966	10.19713668	1.41E-03	1.11E-02
Znev_04419	0.832692702	2.912882157	10.18847329	1.41E-03	1.11E-02
Znev_11552	4.417106962	-0.534637418	10.17105555	1.43E-03	1.12E-02
Znev_07742	0.639553322	3.692024402	10.14469498	1.45E-03	1.14E-02
Znev_05445	0.47677168	5.513572422	10.13205874	1.46E-03	1.14E-02
Znev_17616	0.519506335	4.631004801	10.13042593	1.46E-03	1.14E-02
Znev_12675	0.705695488	3.631700573	10.12615462	1.46E-03	1.15E-02
Znev_07627	0.464572119	5.216176838	10.08847422	1.49E-03	1.17E-02
Znev_03088	0.461899527	5.4210173	10.08716326	1.49E-03	1.17E-02
Znev_18507	0.432557955	6.931481819	10.078138	1.50E-03	1.17E-02
Znev_13696	0.371159798	8.415259149	10.06294943	1.51E-03	1.18E-02
Znev_10752	0.665824317	4.031178636	10.05987259	1.52E-03	1.18E-02
Znev_17662	1.860912945	0.568593425	10.03260286	1.54E-03	1.20E-02
Znev_12472	0.399165413	6.706381284	10.00962936	1.56E-03	1.21E-02
Znev_18960	0.683817635	3.893659955	10.00116392	1.56E-03	1.22E-02
Znev_05200	0.37154206	7.895398173	9.985553842	1.58E-03	1.22E-02
Znev_10366	2.088573461	0.312504936	9.97264446	1.59E-03	1.23E-02
Znev_11433	0.409528642	6.306465624	9.963176643	1.60E-03	1.24E-02
Znev_13668	0.665324181	3.742260739	9.949230677	1.61E-03	1.24E-02
Znev_17727	4.415677683	-0.534927011	9.947904929	1.61E-03	1.25E-02
Znev_04154	0.470361742	5.01618521	9.938624595	1.62E-03	1.25E-02
Znev_06879	0.817540459	3.001903058	9.93664083	1.62E-03	1.25E-02
Znev_00433	0.391851666	6.007533943	9.915886611	1.64E-03	1.27E-02
Znev_05423	4.416925649	-0.534729932	9.899976688	1.65E-03	1.28E-02
Znev_07746	0.478896205	7.113184945	9.889055857	1.66E-03	1.28E-02
Znev_08788	0.387003617	8.599113415	9.886375413	1.67E-03	1.28E-02
Znev_14125	0.387032999	6.68251216	9.886988177	1.66E-03	1.28E-02
Znev_11570	0.840880437	2.940721165	9.883333874	1.67E-03	1.28E-02
Znev_07737	0.689546161	3.35611149	9.87223857	1.68E-03	1.29E-02
Znev_07687	0.3606491	7.217759803	9.870582189	1.68E-03	1.29E-02
Znev_07780	0.382767839	5.669628391	9.864884433	1.68E-03	1.29E-02
Znev_02541	0.54057832	7.606256354	9.859747365	1.69E-03	1.30E-02
Znev_07529	0.463733455	5.387678032	9.838532285	1.71E-03	1.31E-02
Znev_05142	0.710030275	3.272191079	9.83645463	1.71E-03	1.31E-02
Znev_04295	1.80036224	1.288608069	9.83208069	1.71E-03	1.31E-02
Znev_12971	0.551513647	4.51044534	9.810436789	1.74E-03	1.33E-02
Znev_17062	0.517702808	6.318509186	9.800980576	1.74E-03	1.33E-02
Znev_00704	0.726698736	3.452470762	9.79292966	1.75E-03	1.34E-02
Znev_04126	0.473220635	5.157523697	9.778572849	1.77E-03	1.35E-02
Znev_01818	0.396427402	6.100193958	9.776269208	1.77E-03	1.35E-02
Znev_07342	0.518968604	5.546494764	9.76680111	1.78E-03	1.35E-02
Znev_08403	1.568106486	1.140966662	9.758836114	1.78E-03	1.36E-02
Znev_05998	0.993079653	2.237298271	9.750317093	1.79E-03	1.36E-02
Znev_11594	0.973298171	2.583854489	9.741646778	1.80E-03	1.37E-02
Znev_06352	0.523183669	4.778214988	9.732157772	1.81E-03	1.38E-02
Znev_06347	1.106434697	2.349065952	9.72007045	1.82E-03	1.38E-02
Znev_13933	0.451498422	4.919582656	9.717377977	1.83E-03	1.38E-02
Znev_10650	0.380672586	6.119629057	9.711321599	1.83E-03	1.39E-02
Znev_08288	0.442531381	4.909973979	9.708056121	1.83E-03	1.39E-02
Znev_00668	0.446711596	5.424268913	9.686805058	1.86E-03	1.40E-02
Znev_11346	0.378121571	6.049755483	9.673594253	1.87E-03	1.41E-02
Znev_12441	0.752079347	3.759230327	9.663977287	1.88E-03	1.42E-02
Znev_00177	0.392001733	5.843439783	9.656998195	1.89E-03	1.42E-02
Znev_17430	0.412980005	5.593802143	9.653539745	1.89E-03	1.42E-02
Znev_14703	0.644278815	3.517295703	9.64750348	1.90E-03	1.42E-02
Znev_18280	0.515743819	4.568079145	9.645374005	1.90E-03	1.42E-02
Znev_01817	0.389222025	7.040353042	9.633406848	1.91E-03	1.43E-02
Znev_02503	1.144426891	1.600669807	9.631682563	1.91E-03	1.43E-02
Znev_06481	1.744907078	0.922263807	9.612284628	1.93E-03	1.45E-02
Znev_04551	1.295202401	1.85246629	9.607517596	1.94E-03	1.45E-02
Znev_01195	0.438612266	4.847177815	9.605697823	1.94E-03	1.45E-02
Znev_01833	0.553972965	3.963245299	9.59532185	1.95E-03	1.46E-02
Znev_02980	0.354404726	6.401725103	9.57531608	1.97E-03	1.47E-02
Znev_06057	1.338346325	1.407298939	9.570664169	1.98E-03	1.47E-02
Znev_03280	0.452587349	5.475264344	9.563123787	1.99E-03	1.48E-02
Znev_09968	0.431152053	6.173785455	9.552711654	2.00E-03	1.49E-02
Znev_03504	0.561659325	3.902519763	9.533378652	2.02E-03	1.50E-02
Znev_00846	0.589245847	4.327357061	9.523461511	2.03E-03	1.51E-02
Znev_16116	0.455867698	5.129009782	9.522072926	2.03E-03	1.51E-02
Znev_14050	0.472557426	5.07849798	9.516794352	2.04E-03	1.51E-02
Znev_14064	0.600745346	3.988946449	9.517524681	2.04E-03	1.51E-02
Znev_08796	0.675889416	3.564854139	9.508262043	2.05E-03	1.51E-02
Znev_03915	0.366619013	8.929120534	9.505396061	2.05E-03	1.51E-02
Znev_15344	0.553896149	3.938530008	9.504200206	2.05E-03	1.52E-02
Znev_11655	0.570133542	4.019162076	9.488937303	2.07E-03	1.52E-02
Znev_12006	0.679220738	4.011893289	9.489429006	2.07E-03	1.52E-02
Znev_13185	0.412515603	6.798163534	9.487191176	2.07E-03	1.53E-02
Znev_13411	0.42472837	7.577929953	9.482722371	2.07E-03	1.53E-02
Znev_11439	0.493596312	4.377540887	9.460739919	2.10E-03	1.54E-02
Znev_08706	1.5465238	2.862446825	9.452638238	2.11E-03	1.55E-02
Znev_01878	0.48298796	7.969795783	9.449547941	2.11E-03	1.55E-02
Znev_16951	0.852077296	2.813222477	9.432315606	2.13E-03	1.57E-02
Znev_01564	0.462257964	5.246601758	9.413238407	2.15E-03	1.58E-02
Znev_00434	0.444403193	4.706326533	9.362588123	2.21E-03	1.62E-02
Znev_03274	0.534376	4.300630086	9.332547787	2.25E-03	1.65E-02
Znev_03438	0.394063747	6.671418569	9.325457115	2.26E-03	1.65E-02
Znev_13249	0.403497952	6.137514139	9.313835828	2.27E-03	1.66E-02
Znev_09513	0.349495376	7.054276815	9.302194589	2.29E-03	1.67E-02
Znev_02294	0.467376896	5.109625206	9.302640635	2.29E-03	1.67E-02
Znev_04204	0.352255018	7.484046515	9.288222404	2.31E-03	1.68E-02
Znev_06088	1.461216371	1.164586935	9.288460629	2.31E-03	1.68E-02
Znev_13127	0.473790296	4.962857506	9.280126953	2.32E-03	1.69E-02
Znev_14390	1.34697573	3.104899658	9.266910889	2.33E-03	1.70E-02
Znev_11597	0.420970681	5.836988004	9.265606403	2.33E-03	1.70E-02
Znev_05101	0.479533048	6.48973694	9.243320405	2.36E-03	1.72E-02
Znev_05827	0.375576109	6.949090472	9.23216132	2.38E-03	1.72E-02
Znev_07447	0.534745501	4.407757896	9.220239922	2.39E-03	1.73E-02
Znev_02993	0.716359705	3.600905316	9.198668641	2.42E-03	1.75E-02
Znev_14780	0.993857603	2.060169369	9.196472149	2.42E-03	1.75E-02
Znev_14206	0.436873702	8.350845276	9.192716508	2.43E-03	1.76E-02
Znev_02149	0.423936072	5.203381893	9.188897797	2.43E-03	1.76E-02
Znev_02899	0.377285153	5.74801213	9.173818688	2.46E-03	1.77E-02
Znev_06881	0.404649378	5.819170747	9.173234103	2.46E-03	1.77E-02
Znev_12180	0.886732428	2.359648998	9.161979125	2.47E-03	1.78E-02
Znev_03180	1.183716051	1.568200621	9.162113041	2.47E-03	1.78E-02
Znev_09475	0.444255633	5.477661847	9.149332234	2.49E-03	1.79E-02
Znev_12677	0.345974511	7.11396524	9.140482809	2.50E-03	1.80E-02
Znev_03075	0.51600792	4.1450367	9.141214203	2.50E-03	1.80E-02
Znev_04098	0.404090252	5.8974248	9.135488121	2.51E-03	1.80E-02
Znev_02548	0.584058431	4.034803539	9.122905403	2.52E-03	1.81E-02
Znev_00559	1.808516256	1.565510146	9.12156077	2.53E-03	1.81E-02
Znev_00763	0.39263138	6.786151158	9.11745237	2.53E-03	1.82E-02
Znev_05684	2.015863489	0.271456935	9.103611357	2.55E-03	1.83E-02
Znev_15683	0.482508561	4.99364682	9.099116769	2.56E-03	1.83E-02
Znev_06429	1.105070873	2.009410991	9.078283605	2.59E-03	1.85E-02
Znev_03322	0.867865742	2.639820105	9.074406539	2.59E-03	1.85E-02
Znev_14151	1.237561185	1.481101209	9.068656972	2.60E-03	1.86E-02
Znev_07373	0.720688396	3.440447734	9.066130703	2.60E-03	1.86E-02
Znev_13064	0.509402199	4.645432794	9.055705223	2.62E-03	1.87E-02
Znev_07884	0.444680251	5.535427355	9.046793995	2.63E-03	1.88E-02
Znev_13781	0.59477285	5.448843673	9.04502095	2.63E-03	1.88E-02
Znev_05539	0.347122744	7.07907262	9.04104446	2.64E-03	1.88E-02
Znev_03797	0.542829959	4.514520276	9.032612527	2.65E-03	1.89E-02
Znev_11240	0.423677523	7.714324528	9.030432104	2.66E-03	1.89E-02
Znev_12686	0.450647438	5.020312093	9.0293531	2.66E-03	1.89E-02
Znev_16104	3.054549663	-0.213307779	9.024013835	2.66E-03	1.89E-02
Znev_04312	0.950831167	2.759792842	9.004527097	2.69E-03	1.91E-02
Znev_14748	0.845585897	2.717071118	9.002720926	2.70E-03	1.91E-02
Znev_13506	0.745942685	2.919647435	8.998814495	2.70E-03	1.91E-02
Znev_05568	0.383366193	6.745206378	8.980151995	2.73E-03	1.93E-02
Znev_17009	1.000256633	2.023527168	8.952634783	2.77E-03	1.96E-02
Znev_12401	0.411366058	5.537864502	8.94530604	2.78E-03	1.96E-02
Znev_13413	0.479173996	4.784808165	8.935418691	2.80E-03	1.97E-02
Znev_12019	0.91834455	2.59753544	8.927320658	2.81E-03	1.98E-02
Znev_02801	0.491375496	4.453459382	8.925884083	2.81E-03	1.98E-02
Znev_03077	0.390663901	5.940854236	8.907560508	2.84E-03	1.99E-02
Znev_13241	0.894184677	3.142792259	8.906293122	2.84E-03	1.99E-02
Znev_01516	0.419758029	6.736287814	8.895955965	2.86E-03	2.00E-02
Znev_17667	0.516883094	4.39825772	8.892236254	2.86E-03	2.01E-02
Znev_01885	0.459693137	4.559476629	8.878130388	2.89E-03	2.02E-02
Znev_01388	0.59132753	4.506368746	8.873171552	2.89E-03	2.02E-02
Znev_14463	0.848468667	3.064098095	8.869937238	2.90E-03	2.03E-02
Znev_04171	0.51104092	6.65388738	8.853562379	2.93E-03	2.04E-02
Znev_10958	0.640596558	3.511825907	8.85336931	2.93E-03	2.04E-02
Znev_00062	0.450618422	4.796570797	8.852351732	2.93E-03	2.04E-02
Znev_06131	0.344544639	7.227011065	8.846271732	2.94E-03	2.04E-02
Znev_15439	0.748792678	3.016688379	8.846835662	2.94E-03	2.04E-02
Znev_06456	2.401325565	0.500168814	8.847557825	2.93E-03	2.04E-02
Znev_08713	0.348151535	6.806456276	8.843342704	2.94E-03	2.05E-02
Znev_05074	0.470490644	6.621121621	8.838192584	2.95E-03	2.05E-02
Znev_10563	0.755344844	2.926890062	8.835445819	2.95E-03	2.05E-02
Znev_07156	0.416700414	4.858556272	8.82249271	2.98E-03	2.06E-02
Znev_17528	0.391446196	8.076135683	8.817312971	2.98E-03	2.07E-02
Znev_00967	0.451954403	5.437645086	8.814832278	2.99E-03	2.07E-02
Znev_09705	0.42936913	5.677992446	8.812366862	2.99E-03	2.07E-02
Znev_02027	0.355324939	8.359107355	8.788539114	3.03E-03	2.10E-02
Znev_10830	0.534935278	4.099815599	8.788758394	3.03E-03	2.10E-02
Znev_03262	0.368948365	9.613942365	8.783395234	3.04E-03	2.10E-02
Znev_08983	0.728527552	3.449600624	8.777886096	3.05E-03	2.10E-02
Znev_00092	1.521688125	1.207489317	8.777646575	3.05E-03	2.10E-02
Znev_13874	0.396828463	5.930616069	8.776485857	3.05E-03	2.10E-02
Znev_09714	0.4521424	5.175504381	8.769582367	3.06E-03	2.11E-02
Znev_15865	0.478648008	5.147074232	8.728730356	3.13E-03	2.15E-02
Znev_11094	0.370937829	5.363786178	8.722213158	3.14E-03	2.16E-02
Znev_03902	0.648530295	3.37148035	8.722633562	3.14E-03	2.16E-02
Znev_18871	1.72418662	0.784595537	8.702590213	3.18E-03	2.18E-02
Znev_18158	0.546222765	4.817521344	8.691692667	3.20E-03	2.19E-02
Znev_08508	0.45581515	4.757403058	8.687287477	3.20E-03	2.20E-02
Znev_11470	0.76882295	2.648292154	8.687444407	3.20E-03	2.20E-02
Znev_05636	1.386709407	1.207751806	8.686413282	3.21E-03	2.20E-02
Znev_02969	0.353468818	6.525343675	8.680729986	3.22E-03	2.20E-02
Znev_04159	0.592680264	3.452708418	8.679323508	3.22E-03	2.20E-02
Znev_07681	2.317033674	0.187494461	8.675985195	3.22E-03	2.20E-02
Znev_01267	0.6943928	3.276503536	8.659114668	3.25E-03	2.22E-02
Znev_08211	0.384630185	7.208323193	8.653168486	3.26E-03	2.23E-02
Znev_13946	0.619028296	3.405166643	8.651287687	3.27E-03	2.23E-02
Znev_17940	0.346848316	6.430397072	8.648899639	3.27E-03	2.23E-02
Znev_06657	0.331348415	6.999120719	8.643543653	3.28E-03	2.23E-02
Znev_11158	0.837648557	4.206075833	8.637174933	3.29E-03	2.24E-02
Znev_08480	0.522241186	4.23103636	8.620066924	3.32E-03	2.26E-02
Znev_16710	0.418538093	4.962939297	8.603595075	3.36E-03	2.27E-02
Znev_04671	0.477410038	4.839228104	8.589089816	3.38E-03	2.29E-02
Znev_01296	1.859465961	0.390117251	8.580549708	3.40E-03	2.30E-02
Znev_04480	0.548278448	3.954142539	8.575086153	3.41E-03	2.30E-02
Znev_01846	0.370459584	5.993779256	8.56550017	3.43E-03	2.31E-02
Znev_07692	0.478751291	4.681204867	8.555130927	3.45E-03	2.32E-02
Znev_01651	0.684739643	3.893744736	8.551063774	3.45E-03	2.33E-02
Znev_09137	1.499778687	0.998669341	8.546867491	3.46E-03	2.33E-02
Znev_09696	1.370989724	1.351461897	8.525999259	3.50E-03	2.35E-02
Znev_01808	0.44856031	5.297790829	8.516302847	3.52E-03	2.36E-02
Znev_04094	0.356353114	6.153055208	8.510651637	3.53E-03	2.37E-02
Znev_01673	0.391352109	5.68281409	8.509774618	3.53E-03	2.37E-02
Znev_09175	0.509074394	4.60612695	8.499759259	3.55E-03	2.38E-02
Znev_10317	2.471491628	-0.049923243	8.498261013	3.55E-03	2.38E-02
Znev_09915	0.764800827	2.797996156	8.485060379	3.58E-03	2.39E-02
Znev_15641	0.724638071	3.017356488	8.475013929	3.60E-03	2.41E-02
Znev_13908	0.433908686	4.82493402	8.46062338	3.63E-03	2.42E-02
Znev_18248	0.352179032	5.764236649	8.457887699	3.63E-03	2.42E-02
Znev_04341	0.52266746	4.234554446	8.443637615	3.66E-03	2.44E-02
Znev_14207	0.473199465	4.618815414	8.44198502	3.67E-03	2.44E-02
Znev_10026	0.673032924	4.974169294	8.435312284	3.68E-03	2.45E-02
Znev_08990	0.445757853	4.603529793	8.431833061	3.69E-03	2.45E-02
Znev_18249	0.887982662	2.359706299	8.427085641	3.70E-03	2.46E-02
Znev_05332	0.339233009	8.10460123	8.409524169	3.73E-03	2.48E-02
Znev_02344	0.386037413	5.980475633	8.37415357	3.81E-03	2.52E-02
Znev_01097	0.492558293	4.401744636	8.374120775	3.81E-03	2.52E-02
Znev_01340	1.752435249	1.048733345	8.373447114	3.81E-03	2.52E-02
Znev_08053	2.933371612	-0.271888869	8.370499941	3.81E-03	2.52E-02
Znev_03645	0.511346404	4.523456839	8.367257759	3.82E-03	2.53E-02
Znev_16072	4.231333503	-0.608808703	8.362218509	3.83E-03	2.53E-02
Znev_10715	0.353106595	7.246141443	8.358285979	3.84E-03	2.54E-02
Znev_13128	1.680090327	0.757033919	8.357534452	3.84E-03	2.54E-02
Znev_11517	0.344722962	7.259140641	8.336466169	3.89E-03	2.56E-02
Znev_02787	1.642502853	1.095371842	8.327650661	3.90E-03	2.57E-02
Znev_13394	0.497516559	4.307213444	8.315287247	3.93E-03	2.59E-02
Znev_06701	0.504961021	4.310871506	8.31446941	3.93E-03	2.59E-02
Znev_03284	0.357017389	6.376727102	8.310202294	3.94E-03	2.59E-02
Znev_01541	0.689212065	4.514219052	8.306614767	3.95E-03	2.60E-02
Znev_07569	0.752719577	2.747780131	8.306806477	3.95E-03	2.60E-02
Znev_11162	0.331837367	6.587779362	8.30424647	3.96E-03	2.60E-02
Znev_09842	1.622428696	0.726632104	8.28603398	4.00E-03	2.63E-02
Znev_14777	1.107144978	2.469207686	8.283623203	4.00E-03	2.63E-02
Znev_08956	0.473621908	4.887198426	8.264293586	4.04E-03	2.65E-02
Znev_05353	0.423271907	5.558653924	8.262466979	4.05E-03	2.65E-02
Znev_07629	0.451215007	6.379562096	8.26096677	4.05E-03	2.65E-02
Znev_15434	0.354543968	7.912330778	8.252686015	4.07E-03	2.66E-02
Znev_13615	0.368237561	6.228044931	8.25255064	4.07E-03	2.66E-02
Znev_03963	0.498519694	3.933838736	8.251156443	4.07E-03	2.66E-02
Znev_04767	0.677832675	3.004527604	8.244199879	4.09E-03	2.67E-02
Znev_03320	0.422851998	4.762660736	8.236755469	4.11E-03	2.68E-02
Znev_00725	0.530434074	4.6161256	8.232637466	4.11E-03	2.69E-02
Znev_14896	2.329269149	0.463004838	8.231134993	4.12E-03	2.69E-02
Znev_12428	1.324900114	1.249038309	8.215663981	4.15E-03	2.71E-02
Znev_03466	1.007083695	1.947525707	8.201496021	4.19E-03	2.73E-02
Znev_01525	0.416041615	5.593052639	8.180142882	4.24E-03	2.75E-02
Znev_08507	0.441995369	4.788721164	8.166832746	4.27E-03	2.77E-02
Znev_10710	0.573336051	3.694965459	8.159921967	4.28E-03	2.78E-02
Znev_11795	0.330464264	6.289223086	8.153645496	4.30E-03	2.79E-02
Znev_09963	0.440201889	4.748788677	8.154374037	4.30E-03	2.79E-02
Znev_05938	0.385888483	5.918073985	8.137711944	4.34E-03	2.81E-02
Znev_06431	0.836995325	2.9198236	8.131983628	4.35E-03	2.81E-02
Znev_01106	0.523095464	3.761066056	8.102206723	4.42E-03	2.85E-02
Znev_03971	0.347652456	5.962495119	8.088345384	4.46E-03	2.87E-02
Znev_00360	0.33947734	6.163774753	8.080617091	4.47E-03	2.88E-02
Znev_11960	1.097642579	2.227729448	8.073569861	4.49E-03	2.89E-02
Znev_08516	0.763276084	2.575353848	8.064347782	4.51E-03	2.90E-02
Znev_00841	0.394941003	6.924284838	8.03704994	4.58E-03	2.94E-02
Znev_15407	0.355416815	5.796228083	8.028380785	4.60E-03	2.95E-02
Znev_02041	0.395944473	5.553005561	8.027671868	4.61E-03	2.95E-02
Znev_17439	1.12297089	1.407609934	8.025196742	4.61E-03	2.95E-02
Znev_04543	0.35198526	9.867981381	8.017303235	4.63E-03	2.97E-02
Znev_08678	0.327970618	7.847104486	8.015344131	4.64E-03	2.97E-02
Znev_09200	2.016376684	0.272318645	8.015690915	4.64E-03	2.97E-02
Znev_05823	0.35020001	5.763051029	8.00862453	4.66E-03	2.98E-02
Znev_01847	0.405215781	5.859130061	8.004062698	4.67E-03	2.98E-02
Znev_07601	0.405038766	5.462236572	8.002713156	4.67E-03	2.98E-02
Znev_13053	0.383324658	5.541610558	8.000663857	4.68E-03	2.98E-02
Znev_15855	0.79178019	2.71069185	7.988500727	4.71E-03	3.00E-02
Znev_13381	0.99752967	1.813294816	7.964866905	4.77E-03	3.04E-02
Znev_13239	0.443677194	6.143051052	7.958480743	4.79E-03	3.05E-02
Znev_14495	0.43615667	4.593953395	7.947404213	4.82E-03	3.06E-02
Znev_04906	0.701050381	3.912737337	7.939371511	4.84E-03	3.08E-02
Znev_15933	0.319912993	6.256280959	7.93698558	4.84E-03	3.08E-02
Znev_05981	0.451046314	4.408511362	7.928058467	4.87E-03	3.09E-02
Znev_14321	1.463149148	0.869394626	7.914834024	4.90E-03	3.11E-02
Znev_00183	0.473958972	4.432710597	7.909214786	4.92E-03	3.12E-02
Znev_08972	0.359406005	5.787049225	7.908049117	4.92E-03	3.12E-02
Znev_07152	0.44003033	4.729074273	7.896204989	4.95E-03	3.14E-02
Znev_03608	0.357218231	5.594028162	7.890440785	4.97E-03	3.15E-02
Znev_18377	0.365553944	5.967817668	7.860798774	5.05E-03	3.19E-02
Znev_06729	0.601583131	3.565562086	7.849839508	5.08E-03	3.21E-02
Znev_01599	4.411650444	-0.534914943	7.841263869	5.11E-03	3.22E-02
Znev_02099	0.477744218	4.108192299	7.834861068	5.12E-03	3.23E-02
Znev_07413	4.429006047	-0.534359843	7.826935931	5.15E-03	3.24E-02
Znev_00135	0.324698445	6.56758026	7.82261167	5.16E-03	3.25E-02
Znev_13026	0.484250833	4.600750044	7.803252149	5.22E-03	3.28E-02
Znev_02867	0.365198901	5.36605114	7.79911679	5.23E-03	3.29E-02
Znev_10262	0.921040558	1.973683426	7.799196337	5.23E-03	3.29E-02
Znev_01882	1.012281839	1.680754526	7.790490423	5.25E-03	3.30E-02
Znev_07440	0.961432351	2.185633059	7.784534491	5.27E-03	3.31E-02
Znev_17135	0.600300448	3.681804494	7.780798988	5.28E-03	3.31E-02
Znev_05309	0.342471382	9.459378498	7.776774385	5.29E-03	3.32E-02
Znev_09031	0.426428386	6.826697766	7.774171215	5.30E-03	3.32E-02
Znev_00199	0.353564377	6.930466685	7.76891088	5.32E-03	3.33E-02
Znev_01129	0.352423326	7.281092231	7.766863536	5.32E-03	3.33E-02
Znev_00571	0.388324216	6.069712567	7.766378579	5.32E-03	3.33E-02
Znev_02398	0.447452727	4.611973819	7.764559537	5.33E-03	3.33E-02
Znev_06527	0.492065208	4.946087429	7.762504684	5.33E-03	3.33E-02
Znev_05289	0.459563753	4.547997728	7.761529388	5.34E-03	3.33E-02
Znev_15819	2.925413852	-0.272139112	7.752505579	5.36E-03	3.35E-02
Znev_11132	0.324127238	6.879165435	7.740385241	5.40E-03	3.37E-02
Znev_10512	1.184069826	1.164310534	7.727601476	5.44E-03	3.39E-02
Znev_13037	0.330945574	6.389857997	7.710938053	5.49E-03	3.41E-02
Znev_17341	0.491174334	4.853227262	7.686981914	5.56E-03	3.45E-02
Znev_14649	1.258502008	1.206611292	7.683575602	5.57E-03	3.46E-02
Znev_03291	0.325113872	6.53653325	7.676771639	5.59E-03	3.47E-02
Znev_07881	0.808459956	2.670600881	7.6713216	5.61E-03	3.48E-02
Znev_10849	0.605386493	4.081384126	7.670481741	5.61E-03	3.48E-02
Znev_06715	0.346222034	5.893805839	7.668798038	5.62E-03	3.48E-02
Znev_12263	0.428017198	5.020962264	7.654044896	5.66E-03	3.50E-02
Znev_04037	0.780144929	2.630456049	7.648633466	5.68E-03	3.51E-02
Znev_02629	0.588328438	3.906901121	7.645435864	5.69E-03	3.52E-02
Znev_12620	0.321751836	6.979942345	7.643815438	5.70E-03	3.52E-02
Znev_06627	0.825254955	2.463896756	7.643889225	5.70E-03	3.52E-02
Znev_01907	0.319654152	6.514099191	7.63880448	5.71E-03	3.53E-02
Znev_02150	0.406345756	6.388190151	7.63811452	5.71E-03	3.53E-02
Znev_16726	0.484562637	5.334265114	7.636172241	5.72E-03	3.53E-02
Znev_05513	0.549524539	4.359267069	7.631523036	5.74E-03	3.54E-02
Znev_15961	0.355655429	8.35933512	7.622482778	5.76E-03	3.55E-02
Znev_18796	0.559629571	14.07423435	7.618262682	5.78E-03	3.56E-02
Znev_15746	0.390602701	5.646065067	7.615822852	5.79E-03	3.56E-02
Znev_03304	0.318572216	6.470979275	7.600435368	5.84E-03	3.58E-02
Znev_13658	0.336864589	6.133470499	7.600764361	5.83E-03	3.58E-02
Znev_06162	0.407269975	4.696036438	7.582453408	5.89E-03	3.62E-02
Znev_18641	0.557498284	3.514543023	7.58121694	5.90E-03	3.62E-02
Znev_06391	0.490587401	3.920946374	7.565321242	5.95E-03	3.65E-02
Znev_14101	1.078261935	2.269522583	7.565595547	5.95E-03	3.65E-02
Znev_01495	0.568143944	3.643832962	7.559106467	5.97E-03	3.66E-02
Znev_12861	0.41593255	4.824784049	7.531011974	6.06E-03	3.70E-02
Znev_14934	2.556768645	0.000273236	7.529698351	6.07E-03	3.70E-02
Znev_12935	0.443005235	4.315938833	7.521622748	6.10E-03	3.72E-02
Znev_00545	0.321772889	7.982934561	7.513312264	6.12E-03	3.74E-02
Znev_14652	0.389255716	5.714072348	7.505540655	6.15E-03	3.75E-02
Znev_08412	0.525848324	4.111653465	7.501320062	6.17E-03	3.75E-02
Znev_12362	0.36253555	5.576182902	7.4888426	6.21E-03	3.77E-02
Znev_09690	1.230792986	1.711114632	7.479147744	6.24E-03	3.79E-02
Znev_06069	0.404789361	5.228048521	7.472867761	6.26E-03	3.80E-02
Znev_11172	0.38163572	6.930445584	7.468473517	6.28E-03	3.81E-02
Znev_06678	0.901369556	2.21770798	7.460250747	6.31E-03	3.82E-02
Znev_05587	0.307079648	7.459900963	7.456558299	6.32E-03	3.83E-02
Znev_01191	0.373094093	5.159895084	7.454095477	6.33E-03	3.83E-02
Znev_06568	4.023333171	-0.686592891	7.446448304	6.36E-03	3.85E-02
Znev_11704	4.02333461	-0.686592891	7.447083742	6.35E-03	3.85E-02
Znev_04920	0.317821906	6.571972861	7.445321287	6.36E-03	3.85E-02
Znev_06799	2.369755817	-0.102141246	7.441989275	6.37E-03	3.85E-02
Znev_01918	0.337573958	6.06580403	7.43971316	6.38E-03	3.85E-02
Znev_03664	0.526778217	4.299526167	7.437050965	6.39E-03	3.86E-02
Znev_07310	0.355609364	8.954508203	7.433147291	6.40E-03	3.86E-02
Znev_14547	0.467855145	4.833942963	7.432432497	6.41E-03	3.86E-02
Znev_06778	4.025171046	-0.686394911	7.414196529	6.47E-03	3.90E-02
Znev_13537	0.615014525	3.540710432	7.407669663	6.49E-03	3.91E-02
Znev_15892	4.026170161	-0.686301998	7.401257338	6.52E-03	3.92E-02
Znev_08910	4.026175293	-0.686301998	7.400312279	6.52E-03	3.92E-02
Znev_02316	0.421177979	4.483377195	7.397536312	6.53E-03	3.92E-02
Znev_04709	0.46924059	5.037099194	7.39655162	6.53E-03	3.93E-02
Znev_15125	0.432309128	4.805511971	7.394686982	6.54E-03	3.93E-02
Znev_13485	0.42430677	5.444604057	7.378207134	6.60E-03	3.96E-02
Znev_07458	0.367660198	6.577908829	7.372882541	6.62E-03	3.97E-02
Znev_00456	3.04787177	-0.212972568	7.366666889	6.64E-03	3.98E-02
Znev_05083	0.47425023	4.828135598	7.356075682	6.68E-03	4.00E-02
Znev_03617	1.32950674	0.897132038	7.345659162	6.72E-03	4.02E-02
Znev_07117	0.630913708	3.286193706	7.343070903	6.73E-03	4.02E-02
Znev_18612	0.654322694	3.56657011	7.342593764	6.73E-03	4.02E-02
Znev_00485	0.552826832	4.129670905	7.33808594	6.75E-03	4.03E-02
Znev_10762	0.450357063	5.844207847	7.334316509	6.77E-03	4.04E-02
Znev_12435	0.421905075	7.232780215	7.332921318	6.77E-03	4.04E-02
Znev_13571	0.553511832	3.848980341	7.328229985	6.79E-03	4.05E-02
Znev_05564	1.004842356	1.770867481	7.319682821	6.82E-03	4.06E-02
Znev_09769	0.372287846	5.911495157	7.316700312	6.83E-03	4.06E-02
Znev_14081	0.408134055	5.32033279	7.316411894	6.83E-03	4.06E-02
Znev_07772	0.3798109	5.665529962	7.312309311	6.85E-03	4.07E-02
Znev_16125	0.576845285	5.034654612	7.312108294	6.85E-03	4.07E-02
Znev_06875	0.458904851	4.923606072	7.308342293	6.86E-03	4.07E-02
Znev_13179	2.487470063	0.533708383	7.308624517	6.86E-03	4.07E-02
Znev_14734	0.441576552	5.508263327	7.305345362	6.87E-03	4.08E-02
Znev_05775	0.323864918	7.17384819	7.304485028	6.88E-03	4.08E-02
Znev_09662	1.465422873	0.633844946	7.302302378	6.89E-03	4.08E-02
Znev_11030	1.101957825	1.331895215	7.294032592	6.92E-03	4.10E-02
Znev_17612	0.328213878	6.66630231	7.285990003	6.95E-03	4.11E-02
Znev_09214	0.372094401	4.964716535	7.275057026	6.99E-03	4.14E-02
Znev_03581	1.058724419	1.854568076	7.273714979	7.00E-03	4.14E-02
Znev_13887	0.492515301	3.75475582	7.25926559	7.05E-03	4.17E-02
Znev_08794	0.649957194	3.002974048	7.252618915	7.08E-03	4.18E-02
Znev_05711	0.359985598	6.216620047	7.247119763	7.10E-03	4.19E-02
Znev_09913	0.391897114	5.488300751	7.247633515	7.10E-03	4.19E-02
Znev_10004	2.476672353	-0.049347741	7.242861685	7.12E-03	4.20E-02
Znev_09050	0.506368247	3.941010061	7.23853584	7.14E-03	4.20E-02
Znev_17095	0.412010284	4.76196367	7.23786731	7.14E-03	4.20E-02
Znev_06846	0.351351171	5.860252098	7.232648524	7.16E-03	4.21E-02
Znev_03820	0.317941588	6.796234226	7.230204864	7.17E-03	4.22E-02
Znev_07779	0.662465814	3.875962138	7.230541725	7.17E-03	4.22E-02
Znev_11845	0.40255222	7.516217509	7.228386659	7.18E-03	4.22E-02
Znev_06707	0.398426404	5.533455854	7.221187092	7.20E-03	4.23E-02
Znev_04684	0.639200701	3.017002339	7.217065775	7.22E-03	4.24E-02
Znev_07425	0.315560824	6.352470461	7.214652164	7.23E-03	4.24E-02
Znev_14217	1.238626356	1.532648698	7.204827408	7.27E-03	4.26E-02
Znev_14284	0.42690279	5.013481582	7.201933467	7.28E-03	4.26E-02
Znev_18520	0.635235534	3.338769672	7.202178757	7.28E-03	4.26E-02
Znev_00038	0.434823962	4.461483015	7.198029891	7.30E-03	4.27E-02
Znev_12545	4.397070048	-0.535315064	7.185120693	7.35E-03	4.30E-02
Znev_12857	0.385346895	6.434347989	7.179774179	7.37E-03	4.31E-02
Znev_13543	0.544383687	3.788327704	7.174689354	7.39E-03	4.32E-02
Znev_09538	1.200514095	1.250146785	7.145977589	7.51E-03	4.38E-02
Znev_04683	0.303175309	6.278456237	7.143405806	7.52E-03	4.38E-02
Znev_02493	0.402338911	5.067012018	7.143895692	7.52E-03	4.38E-02
Znev_07875	0.360833506	5.495390293	7.139752331	7.54E-03	4.39E-02
Znev_08401	0.390600065	7.237777726	7.116976636	7.64E-03	4.44E-02
Znev_09542	0.326423518	6.301556199	7.114416641	7.65E-03	4.45E-02
Znev_03706	0.32855296	8.012634985	7.107149739	7.68E-03	4.46E-02
Znev_13209	0.592351207	3.588000147	7.100376565	7.71E-03	4.47E-02
Znev_05329	0.339825559	5.26885336	7.096653547	7.72E-03	4.48E-02
Znev_11858	0.394148343	5.11468443	7.096985415	7.72E-03	4.48E-02
Znev_01212	0.484647854	4.3131058	7.09460497	7.73E-03	4.48E-02
Znev_09940	1.129505623	1.534014697	7.085066104	7.77E-03	4.50E-02
Znev_14529	0.74704739	2.541493662	7.084348759	7.78E-03	4.50E-02
Znev_01093	0.326025815	7.389121843	7.071995962	7.83E-03	4.53E-02
Znev_04583	0.473549144	4.246694221	7.064580602	7.86E-03	4.54E-02
Znev_11841	0.324118072	6.304583765	7.063073245	7.87E-03	4.54E-02
Znev_08504	1.015729162	1.867342827	7.051648089	7.92E-03	4.57E-02
Znev_06593	0.432101408	4.70305581	7.036131593	7.99E-03	4.60E-02
Znev_14472	0.779269674	3.189137076	7.032143812	8.01E-03	4.61E-02
Znev_16637	0.728381702	2.876116624	7.013348927	8.09E-03	4.65E-02
Znev_05270	0.408773399	4.64998732	7.011230681	8.10E-03	4.65E-02
Znev_03412	0.351582962	8.264173968	7.010458223	8.10E-03	4.65E-02
Znev_09993	4.018678667	-0.686784761	6.989986041	8.20E-03	4.70E-02
Znev_13681	0.596050812	3.434803853	6.982536345	8.23E-03	4.71E-02
Znev_10132	1.465172638	0.633663586	6.974085335	8.27E-03	4.73E-02
Znev_07288	0.30812075	7.632112214	6.966743769	8.30E-03	4.74E-02
Znev_14804	0.507951885	3.915178949	6.959914299	8.34E-03	4.75E-02
Znev_13405	1.680702299	0.464157786	6.954183607	8.36E-03	4.77E-02
Znev_10561	0.615281871	5.829305339	6.952431757	8.37E-03	4.77E-02
Znev_16247	4.030455332	-0.68620908	6.946442555	8.40E-03	4.78E-02
Znev_04435	0.844065948	2.268365769	6.939121003	8.43E-03	4.79E-02
Znev_15093	0.503954499	3.833522366	6.938406383	8.44E-03	4.79E-02
Znev_12439	0.486001131	4.104770873	6.935526421	8.45E-03	4.80E-02
Znev_08034	0.41583366	6.342428235	6.927115117	8.49E-03	4.81E-02
Znev_13844	0.332277366	6.34652706	6.904118217	8.60E-03	4.87E-02
Znev_12576	0.38867236	5.03626832	6.896966112	8.63E-03	4.89E-02
Znev_17622	0.437013098	6.884646711	6.888771028	8.67E-03	4.91E-02
Znev_01187	0.376627501	5.361858322	6.884825129	8.69E-03	4.91E-02
Znev_04682	0.489419072	4.342273615	6.869014849	8.77E-03	4.95E-02
Znev_03101	0.367659502	5.050826871	6.866667715	8.78E-03	4.96E-02
Znev_02332	0.319337798	6.92546534	6.855933357	8.83E-03	4.98E-02
Znev_15051	0.435095791	4.455816538	6.85228019	8.85E-03	4.99E-02
Znev_01902	0.358384938	5.012685647	6.850538099	8.86E-03	4.99E-02
