# Supplementary material for: Transcriptomic changes during caste development through social interactions in the termite Zootermopsis nevadensis
Source: Ecol Evol. 2019 Feb 23;9(6):3446–56. doi: 10.1002/ece3.4976 (PMC6434549; doi:10.1002/ece3.4976)
Supplement: Supplementary file 9 [file ECE3-9-3446-s009.csv]

Table S7. The upregulated genes in the No. 1 larva comapred with the No. 2 larva at Day 1-2.
Gene ID	logFC	logCPM	LR	PValue	FDR
Znev_06455	-4.685161825	8.82031899	533.3816079	5.19E-118	8.24E-114
Znev_00446	-3.737479952	7.793312469	475.6942073	1.85E-105	1.47E-101
Znev_05882	-5.345636369	5.58366882	434.1860329	1.99E-96	1.06E-92
Znev_06454	-7.610832727	4.223085169	369.8209849	2.05E-82	6.50E-79
Znev_06453	-8.623177679	4.42353363	342.0961362	2.23E-76	5.06E-73
Znev_17766	-3.150160587	5.464184014	317.4698401	5.15E-71	1.02E-67
Znev_05473	-3.264136511	5.072224144	310.4691752	1.73E-69	3.04E-66
Znev_12938	-3.09988884	4.802802244	282.3977331	2.25E-63	3.25E-60
Znev_00545	-2.199773642	6.998909359	239.4311015	5.23E-54	5.54E-51
Znev_14760	-2.689103538	5.330186427	229.447703	7.87E-52	7.81E-49
Znev_04157	-2.218280784	5.526669393	218.9302868	1.55E-49	1.29E-46
Znev_11096	-5.082442507	4.123292987	218.7820219	1.67E-49	1.32E-46
Znev_12833	-2.062759479	6.759847495	217.4722678	3.22E-49	2.43E-46
Znev_17097	-2.937495778	5.023993168	189.116589	4.96E-43	3.03E-40
Znev_03518	-3.067598793	5.179292027	185.1040665	3.72E-42	2.19E-39
Znev_11603	-2.604808396	4.741311895	181.2771338	2.55E-41	1.31E-38
Znev_09913	-3.075010117	4.377224269	179.75796	5.47E-41	2.72E-38
Znev_07248	-2.267592557	5.004528526	177.0259239	2.16E-40	9.93E-38
Znev_07330	-2.181264746	6.200519658	177.0012954	2.19E-40	9.93E-38
Znev_18394	-2.774096375	4.8364827	171.6893376	3.16E-39	1.40E-36
Znev_03144	-2.484954812	4.576321215	169.4372811	9.82E-39	4.10E-36
Znev_04481	-2.28218921	4.89223249	168.6802456	1.44E-38	5.56E-36
Znev_13192	-1.750324716	6.242194425	166.5747247	4.14E-38	1.57E-35
Znev_08531	-1.617838985	7.072559094	159.8141297	1.24E-36	4.59E-34
Znev_17938	-1.944710194	5.643160608	159.3146164	1.60E-36	5.64E-34
Znev_08644	-5.698738106	12.44453945	157.0741917	4.93E-36	1.60E-33
Znev_12433	-2.270469424	4.579765805	154.1196131	2.18E-35	6.66E-33
Znev_01787	-2.456126551	4.327142992	153.9537453	2.37E-35	7.10E-33
Znev_00170	-3.149070838	3.862632918	152.339153	5.34E-35	1.57E-32
Znev_01338	-1.964964231	5.395666374	150.5868895	1.29E-34	3.72E-32
Znev_06476	-1.770072625	5.52134456	148.790604	3.19E-34	9.03E-32
Znev_03798	-1.996309231	4.664595307	144.9020999	2.26E-33	6.07E-31
Znev_07161	-1.710994063	5.388285788	144.4802538	2.79E-33	7.38E-31
Znev_00169	-2.736543689	3.990492806	139.8819917	2.83E-32	7.12E-30
Znev_09738	-1.682788286	5.310601289	138.0337622	7.16E-32	1.67E-29
Znev_06294	-1.895851794	4.710560528	136.8071814	1.33E-31	3.06E-29
Znev_09466	-1.847806567	5.010942143	134.7962242	3.66E-31	8.18E-29
Znev_03635	-1.431205558	7.104400432	134.6702987	3.90E-31	8.60E-29
Znev_11226	-2.512770386	4.744614851	132.8511399	9.75E-31	2.09E-28
Znev_05748	-1.478440927	6.878221592	132.2895487	1.29E-30	2.74E-28
Znev_17335	-2.184558349	4.24618706	129.8930332	4.32E-30	8.92E-28
Znev_02256	-1.575001045	7.722591041	129.7272693	4.70E-30	9.52E-28
Znev_07678	-2.066325772	4.415310972	129.562308	5.11E-30	1.01E-27
Znev_13914	-2.043802632	4.918016849	129.4344721	5.45E-30	1.05E-27
Znev_02496	-1.628240606	8.126922106	124.7679742	5.72E-29	1.04E-26
Znev_18797	-6.605117391	12.7412154	124.7157589	5.87E-29	1.06E-26
Znev_11280	-2.221027261	4.300631585	123.6363546	1.01E-28	1.78E-26
Znev_11288	-2.127350006	4.929326848	120.8765359	4.07E-28	7.02E-26
Znev_00833	-1.859227552	4.982694395	118.9587883	1.07E-27	1.79E-25
Znev_14812	-2.033699384	4.244272819	118.9153526	1.09E-27	1.81E-25
Znev_17754	-1.530141667	6.450932563	116.0135307	4.72E-27	7.49E-25
Znev_08711	-2.056673342	4.422391135	115.0099835	7.83E-27	1.22E-24
Znev_07316	-2.623380282	3.591610939	114.8798676	8.36E-27	1.29E-24
Znev_04188	-1.800711463	5.547882773	110.9637545	6.03E-26	8.54E-24
Znev_13965	-1.653368946	5.238983363	110.9742793	5.99E-26	8.54E-24
Znev_04925	-5.099488611	10.14320404	110.1450957	9.11E-26	1.27E-23
Znev_00254	-2.530033035	4.14574193	109.3735214	1.34E-25	1.84E-23
Znev_01917	-1.48802213	6.701031101	108.7529649	1.84E-25	2.42E-23
Znev_05958	-1.631979096	5.192846918	107.8818162	2.85E-25	3.68E-23
Znev_03407	-1.833279318	4.522552159	107.6128209	3.27E-25	4.18E-23
Znev_13385	-1.445335126	6.257713955	105.1751232	1.12E-24	1.41E-22
Znev_01377	-1.813196379	4.937649989	104.4461325	1.62E-24	2.00E-22
Znev_14153	-1.764587982	6.111695735	104.2049497	1.82E-24	2.25E-22
Znev_08645	-7.961707978	1.97916711	104.1115907	1.91E-24	2.34E-22
Znev_02297	-2.891038102	5.240907678	103.5039213	2.60E-24	3.15E-22
Znev_10611	-1.674368637	5.757659943	103.4566791	2.66E-24	3.20E-22
Znev_15526	-2.211110392	4.110046682	103.4177865	2.71E-24	3.24E-22
Znev_02644	-1.899234914	5.305765715	103.3316643	2.83E-24	3.36E-22
Znev_13523	-1.479955317	5.438453764	103.2052018	3.02E-24	3.55E-22
Znev_10214	-1.624101456	8.268268489	102.2581782	4.87E-24	5.69E-22
Znev_02579	-1.520092166	5.31870231	101.1016041	8.74E-24	9.91E-22
Znev_03948	-2.048115424	4.007508958	99.74711844	1.73E-23	1.92E-21
Znev_13244	-2.100342859	4.020165339	98.89822595	2.66E-23	2.89E-21
Znev_14659	-1.888020198	4.362151304	98.44302696	3.35E-23	3.59E-21
Znev_07366	-2.118934587	4.323630294	98.31242191	3.57E-23	3.81E-21
Znev_15632	-1.224224863	6.662936111	98.23234892	3.72E-23	3.94E-21
Znev_11983	-2.470170763	3.564289096	98.12717764	3.92E-23	4.13E-21
Znev_18378	-1.532632976	5.045168163	96.93795303	7.15E-23	7.42E-21
Znev_06847	-1.931620171	4.477951084	96.87176548	7.40E-23	7.58E-21
Znev_02495	-1.613438805	4.773649572	95.84462294	1.24E-22	1.25E-20
Znev_11608	-2.496991613	4.121471721	95.70872503	1.33E-22	1.33E-20
Znev_15680	-3.662059995	2.717955021	95.43213278	1.53E-22	1.52E-20
Znev_06341	-3.386042757	2.888073438	92.1523196	8.03E-22	7.68E-20
Znev_06990	-2.057591136	4.011470126	90.64023278	1.72E-21	1.60E-19
Znev_07166	-1.646670812	4.44272158	89.5465858	3.00E-21	2.73E-19
Znev_09134	-1.456346015	4.784882866	89.3949961	3.23E-21	2.93E-19
Znev_06509	-1.980085049	4.11132023	88.86444169	4.23E-21	3.79E-19
Znev_18795	-6.256071214	9.451722536	88.37176212	5.42E-21	4.84E-19
Znev_05017	-1.148400908	7.927430534	87.46584609	8.57E-21	7.61E-19
Znev_05776	-1.503288581	5.940785385	86.6215259	1.31E-20	1.15E-18
Znev_10542	-2.267696242	3.490393892	85.62556404	2.17E-20	1.86E-18
Znev_02658	-1.776541255	4.110649854	85.32708135	2.53E-20	2.15E-18
Znev_14535	-2.030666446	3.931667754	84.88657061	3.16E-20	2.66E-18
Znev_18516	-2.01051522	4.026959142	84.22274112	4.42E-20	3.66E-18
Znev_01992	-1.255068637	5.295773166	83.64677817	5.92E-20	4.84E-18
Znev_09850	-1.709974558	4.512446189	83.31797172	6.99E-20	5.69E-18
Znev_03096	-1.708616744	4.624254672	82.47431454	1.07E-19	8.63E-18
Znev_07237	-1.155522302	5.723652912	80.38698041	3.08E-19	2.42E-17
Znev_15426	-2.305185992	3.232591509	79.70475698	4.35E-19	3.38E-17
Znev_04250	-1.147675312	5.904861746	78.47673093	8.09E-19	6.12E-17
Znev_09485	-1.206636714	5.395873417	78.21475742	9.24E-19	6.95E-17
Znev_04671	-2.229146553	3.801446016	78.0496464	1.00E-18	7.52E-17
Znev_03859	-3.117823983	2.96936168	77.67335436	1.22E-18	9.06E-17
Znev_17985	-2.197446933	3.919740289	77.24357304	1.51E-18	1.11E-16
Znev_01024	-1.090846134	7.12435386	75.83095347	3.09E-18	2.21E-16
Znev_12213	-1.467290982	6.14046925	75.6871964	3.32E-18	2.36E-16
Znev_00604	-1.62732408	4.727173264	75.27971119	4.09E-18	2.86E-16
Znev_00112	-1.967688338	3.493683158	74.85746715	5.06E-18	3.48E-16
Znev_13621	-1.570589773	4.337296672	74.70679753	5.46E-18	3.74E-16
Znev_01280	-1.232140089	8.824769067	73.63563326	9.40E-18	6.32E-16
Znev_11578	-1.531878671	5.259411096	73.08403586	1.24E-17	8.29E-16
Znev_08307	-1.061775675	6.577572349	73.03715392	1.27E-17	8.45E-16
Znev_04091	-1.761821457	4.303936327	72.39701502	1.76E-17	1.14E-15
Znev_00841	-1.306289757	6.104541832	72.30967792	1.84E-17	1.19E-15
Znev_03213	-4.04156224	2.470668478	72.25787238	1.89E-17	1.21E-15
Znev_02816	-1.484044787	4.34331269	72.16326736	1.98E-17	1.26E-15
Znev_05665	-3.721704326	2.194153901	72.11327638	2.03E-17	1.29E-15
Znev_14819	-1.703924002	4.212134209	71.20566858	3.22E-17	2.02E-15
Znev_08503	-2.190146838	3.305605646	70.12447035	5.57E-17	3.48E-15
Znev_14673	-1.101508608	5.741928669	69.86862692	6.34E-17	3.93E-15
Znev_12883	-1.696691848	4.06228783	69.41921953	7.96E-17	4.88E-15
Znev_10590	-2.521818703	2.790095016	69.37945239	8.12E-17	4.96E-15
Znev_14961	-1.286699814	7.036800746	69.22017306	8.81E-17	5.36E-15
Znev_14564	-1.613535535	8.596138089	69.09633219	9.38E-17	5.68E-15
Znev_13146	-1.119396153	8.539864285	69.05195356	9.59E-17	5.79E-15
Znev_02463	-2.389061345	3.061478707	68.96433717	1.00E-16	6.03E-15
Znev_10107	-2.052319104	3.863163574	68.82005678	1.08E-16	6.46E-15
Znev_04858	-1.381376161	5.143152524	68.77823227	1.10E-16	6.58E-15
Znev_00076	-1.814252326	3.724754611	68.56920997	1.23E-16	7.28E-15
Znev_07027	-1.214744173	5.548521499	68.49299104	1.27E-16	7.51E-15
Znev_06259	-1.203066536	5.251304908	68.05162614	1.59E-16	9.33E-15
Znev_01033	-1.490960051	4.636218001	67.99344316	1.64E-16	9.54E-15
Znev_10709	-1.271792529	7.494354612	67.99630706	1.64E-16	9.54E-15
Znev_11586	-1.543264423	4.86319358	66.65998481	3.23E-16	1.80E-14
Znev_02430	-7.908350988	1.937150605	66.5657838	3.38E-16	1.89E-14
Znev_03556	-1.709287499	3.929887442	66.52831686	3.45E-16	1.91E-14
Znev_12714	-1.015509831	6.440168704	66.28372854	3.90E-16	2.16E-14
Znev_08115	-2.293508761	2.984834168	66.10464058	4.28E-16	2.35E-14
Znev_03826	-1.341716206	5.552760798	66.05597104	4.38E-16	2.39E-14
Znev_04043	-1.405749978	5.658964798	64.45466638	9.88E-16	5.24E-14
Znev_04465	-1.285106594	5.018795115	64.4571119	9.87E-16	5.24E-14
Znev_03030	-2.135210446	4.032497819	63.8257883	1.36E-15	7.17E-14
Znev_07882	-1.30450781	4.621354113	63.28825441	1.79E-15	9.36E-14
Znev_14289	-1.427646098	5.940282378	63.1348847	1.93E-15	1.00E-13
Znev_13472	-1.552438801	3.850947156	62.83801621	2.24E-15	1.16E-13
Znev_02459	-1.095812835	6.268959745	61.94691371	3.53E-15	1.82E-13
Znev_03020	-1.223308116	5.214933805	61.47759276	4.48E-15	2.30E-13
Znev_09120	-1.826940463	3.77030105	61.43746918	4.57E-15	2.33E-13
Znev_06204	-1.310757659	6.154420876	61.28376044	4.94E-15	2.51E-13
Znev_01173	-1.894568733	3.733218291	61.22284441	5.10E-15	2.57E-13
Znev_00381	-1.175997911	5.080275129	61.07591054	5.49E-15	2.74E-13
Znev_03580	-0.996092371	6.932647908	60.79979343	6.32E-15	3.14E-13
Znev_08490	-2.046884313	3.252199744	60.6525449	6.81E-15	3.38E-13
Znev_00351	-1.089076065	5.549551868	60.55498277	7.16E-15	3.54E-13
Znev_11720	-1.032526126	6.727027383	60.51508542	7.30E-15	3.60E-13
Znev_04031	-1.120852463	5.309623361	60.19945108	8.57E-15	4.21E-13
Znev_04700	-2.223787127	2.846958273	59.96867133	9.64E-15	4.72E-13
Znev_05183	-1.173074928	4.963338404	59.69827851	1.11E-14	5.37E-13
Znev_04172	-0.987408443	7.003060208	59.18225428	1.44E-14	6.91E-13
Znev_15745	-2.099691317	2.995652839	58.98124253	1.59E-14	7.61E-13
Znev_04480	-2.108438435	2.922002585	58.60804358	1.92E-14	9.17E-13
Znev_01403	-1.892024929	4.324166453	58.44604472	2.09E-14	9.90E-13
Znev_02932	-1.237841668	4.913517968	58.27421895	2.28E-14	1.08E-12
Znev_12541	-2.101561943	3.507395916	57.99699212	2.63E-14	1.22E-12
Znev_06865	-0.980064445	6.790983065	57.70155697	3.05E-14	1.40E-12
Znev_01979	-1.171932735	5.821512653	57.44085876	3.48E-14	1.58E-12
Znev_09843	-1.780145031	4.170383135	56.92837021	4.52E-14	2.03E-12
Znev_06426	-1.091368066	6.860892935	56.88172232	4.63E-14	2.07E-12
Znev_11074	-0.896530238	7.68405885	56.66397678	5.17E-14	2.30E-12
Znev_11448	-1.637461984	3.693096697	56.58350827	5.39E-14	2.38E-12
Znev_13958	-5.704259248	1.713401526	56.41445432	5.87E-14	2.59E-12
Znev_07152	-1.55982657	3.847145225	55.88689638	7.68E-14	3.37E-12
Znev_13293	-2.187610791	3.879084995	55.85557203	7.80E-14	3.41E-12
Znev_02772	-1.143086697	7.041262587	55.33987382	1.01E-13	4.40E-12
Znev_14267	-1.398082932	4.131352892	54.73332909	1.38E-13	5.88E-12
Znev_00487	-1.055402669	5.669857681	54.51795643	1.54E-13	6.49E-12
Znev_03281	-0.989017643	5.701245639	54.30539748	1.72E-13	7.17E-12
Znev_08004	-0.960694906	7.207580407	54.0686258	1.94E-13	8.03E-12
Znev_00528	-0.962449289	7.695440729	54.01446563	1.99E-13	8.22E-12
Znev_06451	-1.376535263	4.15981848	53.77005889	2.25E-13	9.25E-12
Znev_03280	-1.321707148	4.632781555	53.72335642	2.31E-13	9.44E-12
Znev_12502	-1.415185287	5.095114291	53.3954322	2.73E-13	1.11E-11
Znev_17507	-1.007750003	8.012809384	53.25080627	2.94E-13	1.19E-11
Znev_10525	-2.366535855	3.092597348	52.53426748	4.23E-13	1.69E-11
Znev_11240	-0.928212075	6.993374807	52.34819551	4.65E-13	1.85E-11
Znev_02087	-1.532441724	4.015209016	52.21584546	4.97E-13	1.97E-11
Znev_11150	-1.039671127	6.324216529	51.54697654	6.99E-13	2.73E-11
Znev_00214	-1.529923537	3.603538657	51.50103661	7.16E-13	2.79E-11
Znev_14265	-1.294279764	4.61415238	51.2580334	8.10E-13	3.14E-11
Znev_02753	-1.864104335	3.85660147	51.24444653	8.16E-13	3.16E-11
Znev_07466	-0.964697407	5.63407012	50.68522623	1.08E-12	4.16E-11
Znev_04394	-0.907243269	6.081465601	50.57764763	1.15E-12	4.37E-11
Znev_04496	-0.977888087	5.705952852	49.7661983	1.73E-12	6.45E-11
Znev_14689	-1.081908604	4.584412845	49.18507909	2.33E-12	8.58E-11
Znev_00581	-1.206098887	4.58730398	49.14484011	2.38E-12	8.72E-11
Znev_06506	-0.8977016	6.263664425	49.1467851	2.38E-12	8.72E-11
Znev_03341	-0.939624009	7.975794204	49.08875363	2.45E-12	8.93E-11
Znev_12817	-1.073389325	6.054979517	49.0261333	2.53E-12	9.20E-11
Znev_06014	-1.272669845	4.398152947	48.86273811	2.75E-12	9.95E-11
Znev_04870	-1.304269705	4.325586442	48.71062394	2.97E-12	1.07E-10
Znev_11973	-1.572588312	3.424657321	48.46506273	3.36E-12	1.20E-10
Znev_03870	-0.8772353	6.644100044	48.29577725	3.67E-12	1.30E-10
Znev_15653	-2.104884085	3.599686331	48.25806615	3.74E-12	1.32E-10
Znev_13200	-1.414679474	4.100521115	48.21902332	3.81E-12	1.34E-10
Znev_11477	-0.930460421	6.463179749	48.010225	4.24E-12	1.49E-10
Znev_14690	-1.312110262	4.021038807	47.67171689	5.04E-12	1.77E-10
Znev_09593	-1.122223269	4.989904589	47.64741737	5.10E-12	1.79E-10
Znev_01790	-1.387473301	3.882148087	47.23216705	6.31E-12	2.20E-10
Znev_18110	-0.95161814	8.530221449	46.96215725	7.24E-12	2.50E-10
Znev_08184	-1.252372337	5.214205017	46.91350185	7.42E-12	2.55E-10
Znev_18273	-1.694152441	4.242610314	46.69467673	8.30E-12	2.83E-10
Znev_05158	-2.092548287	2.701593094	46.5528745	8.92E-12	3.03E-10
Znev_02588	-1.097751828	5.138451817	46.48846456	9.22E-12	3.13E-10
Znev_03162	-0.931690473	5.667224172	46.4567299	9.37E-12	3.17E-10
Znev_02571	-1.042030638	5.279371766	46.42839392	9.50E-12	3.21E-10
Znev_17151	-1.083995068	6.443221169	46.36163374	9.83E-12	3.30E-10
Znev_02750	-0.830296956	7.586281498	46.36873175	9.80E-12	3.30E-10
Znev_11690	-1.12184611	4.523918112	46.31735871	1.01E-11	3.37E-10
Znev_01417	-1.187376801	4.622780183	46.30139282	1.01E-11	3.39E-10
Znev_14518	-1.403519887	4.049094607	46.16679947	1.09E-11	3.61E-10
Znev_05756	-0.980539617	5.419396129	46.11572456	1.11E-11	3.69E-10
Znev_16788	-2.583941651	2.533223274	46.07083597	1.14E-11	3.77E-10
Znev_00993	-2.186165648	2.726997597	45.99664846	1.18E-11	3.90E-10
Znev_16530	-0.946107247	5.513118623	45.94412733	1.22E-11	3.99E-10
Znev_03760	-1.010193449	5.416054229	45.61584234	1.44E-11	4.67E-10
Znev_12488	-1.119505334	4.698638773	45.42296733	1.59E-11	5.13E-10
Znev_06021	-1.069616289	7.497521059	45.40920269	1.60E-11	5.16E-10
Znev_13774	-0.862878739	6.370204608	45.30863535	1.68E-11	5.42E-10
Znev_06327	-2.277433962	2.70315947	45.03505961	1.94E-11	6.17E-10
Znev_00888	-0.949903399	6.179937377	44.83239105	2.15E-11	6.82E-10
Znev_05288	-0.82241068	6.31301609	44.78943744	2.19E-11	6.95E-10
Znev_06938	-0.837600696	7.53758555	44.59942775	2.42E-11	7.62E-10
Znev_00459	-0.84505207	6.064949949	44.53406425	2.50E-11	7.86E-10
Znev_00400	-1.955148499	3.395915972	44.3232697	2.78E-11	8.70E-10
Znev_09518	-1.39110107	3.672269686	44.23911959	2.91E-11	9.06E-10
Znev_03463	-1.058646889	4.73795802	43.94426753	3.38E-11	1.05E-09
Znev_10157	-1.039686763	4.934001871	43.87931464	3.49E-11	1.08E-09
Znev_05724	-2.405029681	2.91081943	43.84246642	3.56E-11	1.10E-09
Znev_11244	-1.529480413	3.619472116	43.80916632	3.62E-11	1.12E-09
Znev_08867	-0.920011669	5.632669568	43.77051847	3.69E-11	1.14E-09
Znev_03354	-0.837404503	6.423606414	43.60452026	4.02E-11	1.23E-09
Znev_12395	-1.758299873	3.322545907	43.56833509	4.09E-11	1.25E-09
Znev_03544	-0.788243001	6.770175076	43.48292124	4.28E-11	1.30E-09
Znev_17959	-2.551601757	2.117775472	43.45047259	4.35E-11	1.32E-09
Znev_14052	-1.202142993	4.033576765	43.25845723	4.80E-11	1.44E-09
Znev_15706	-0.953169246	5.206603377	43.12869251	5.13E-11	1.53E-09
Znev_13977	-1.588144331	3.776379999	42.97640688	5.54E-11	1.64E-09
Znev_09506	-0.971366132	7.299456561	42.89665314	5.77E-11	1.71E-09
Znev_10234	-0.782200667	6.636582432	42.85775699	5.89E-11	1.74E-09
Znev_05136	-1.376798301	3.742644371	42.49645672	7.08E-11	2.07E-09
Znev_13983	-1.649798653	3.386452524	42.28656104	7.88E-11	2.29E-09
Znev_12860	-1.177362057	8.449066124	42.14587158	8.47E-11	2.46E-09
Znev_06960	-0.782290599	6.433093613	42.00176316	9.12E-11	2.64E-09
Znev_02051	-1.406460978	3.843652324	41.76585742	1.03E-10	2.95E-09
Znev_05676	-0.793494959	7.540595662	41.71897656	1.05E-10	3.01E-09
Znev_00252	-1.972590052	3.067838518	41.29432327	1.31E-10	3.69E-09
Znev_16674	-1.100416411	4.342403187	41.18701374	1.38E-10	3.87E-09
Znev_02792	-0.826259168	7.524398039	41.1224289	1.43E-10	4.00E-09
Znev_17962	-0.909780399	5.698784303	41.08616359	1.46E-10	4.06E-09
Znev_05309	-0.844434253	8.809779295	40.9906455	1.53E-10	4.25E-09
Znev_10935	-4.530524795	1.419161516	40.92093701	1.59E-10	4.39E-09
Znev_10643	-0.831951008	5.96349162	40.74330215	1.74E-10	4.78E-09
Znev_08712	-1.129340114	4.269976164	40.63226729	1.84E-10	5.05E-09
Znev_13030	-1.230470216	3.965437458	40.58397945	1.88E-10	5.16E-09
Znev_10383	-0.859599736	7.359282223	40.56875665	1.90E-10	5.20E-09
Znev_06229	-0.903027407	5.28949956	40.17687165	2.32E-10	6.30E-09
Znev_03868	-0.753700347	7.192094394	40.15757839	2.34E-10	6.35E-09
Znev_03705	-0.894841015	6.187536842	39.85550272	2.73E-10	7.35E-09
Znev_08045	-0.976049223	6.702139912	39.77040032	2.86E-10	7.66E-09
Znev_11906	-1.270718116	4.274396732	39.76302915	2.87E-10	7.68E-09
Znev_15867	-0.918786474	6.371365811	39.69384286	2.97E-10	7.93E-09
Znev_05777	-0.909977719	7.169446535	39.67793993	2.99E-10	7.98E-09
Znev_17640	-1.396400679	3.97799624	39.51403312	3.26E-10	8.59E-09
Znev_12211	-1.083115522	4.603858103	39.51148586	3.26E-10	8.59E-09
Znev_09118	-1.838035522	2.911593126	39.45074914	3.36E-10	8.84E-09
Znev_12246	-0.951368633	6.20136514	39.27649428	3.68E-10	9.57E-09
Znev_13050	-0.825561454	6.045468257	39.19052112	3.84E-10	9.97E-09
Znev_18905	-1.524357698	3.235257965	39.09736411	4.03E-10	1.04E-08
Znev_07342	-1.182185865	4.703875681	38.95938026	4.33E-10	1.12E-08
Znev_14019	-0.715811774	6.753175018	38.82791775	4.63E-10	1.19E-08
Znev_13569	-1.063184243	4.47683714	38.75962996	4.79E-10	1.23E-08
Znev_03885	-1.040674091	4.475122385	38.47703202	5.54E-10	1.41E-08
Znev_01910	-0.895794445	5.56721345	38.39113144	5.79E-10	1.47E-08
Znev_18246	-1.125870211	4.667088475	38.37918006	5.83E-10	1.48E-08
Znev_13652	-1.223277363	3.919734859	38.17818703	6.46E-10	1.63E-08
Znev_11879	-0.774478719	7.045114731	38.15773432	6.53E-10	1.64E-08
Znev_00825	-0.899632673	5.813160593	38.04410583	6.92E-10	1.74E-08
Znev_10786	-1.38354273	9.905095472	38.02819469	6.97E-10	1.75E-08
Znev_07156	-1.096684182	4.108759762	37.99274199	7.10E-10	1.78E-08
Znev_03651	-0.75539201	6.791788527	37.9264674	7.35E-10	1.83E-08
Znev_05618	-0.755577375	6.876707493	37.72423855	8.15E-10	2.00E-08
Znev_01190	-0.786058727	6.816661092	37.66378413	8.41E-10	2.06E-08
Znev_00181	-1.13104819	7.582357216	37.58140071	8.77E-10	2.14E-08
Znev_15322	-0.825319894	5.607285938	37.4897181	9.19E-10	2.24E-08
Znev_06691	-1.505878624	3.881165888	37.45510287	9.35E-10	2.27E-08
Znev_06138	-0.940337366	5.287483126	37.21603484	1.06E-09	2.56E-08
Znev_02982	-1.018636234	8.657656132	36.90974976	1.24E-09	2.97E-08
Znev_00289	-0.933641159	6.330143382	36.42537655	1.59E-09	3.75E-08
Znev_09136	-1.533880438	3.477342499	36.38380878	1.62E-09	3.82E-08
Znev_17936	-0.957369988	5.623578428	36.26709898	1.72E-09	4.05E-08
Znev_13029	-0.745356768	6.525482588	36.26272165	1.72E-09	4.06E-08
Znev_12453	-0.833766939	5.205283296	36.21311285	1.77E-09	4.15E-08
Znev_06255	-0.801976153	6.333780278	36.08991982	1.88E-09	4.39E-08
Znev_01192	-0.832728006	5.320575076	36.02836555	1.94E-09	4.52E-08
Znev_07019	-1.142555756	4.62122339	35.95043711	2.02E-09	4.69E-08
Znev_02929	-1.077408713	4.112282864	35.93889496	2.04E-09	4.71E-08
Znev_07286	-0.867214416	5.790761483	35.88760541	2.09E-09	4.83E-08
Znev_11990	-0.810607944	6.761058414	35.85805662	2.12E-09	4.89E-08
Znev_09040	-0.810263572	8.371931094	35.8403048	2.14E-09	4.93E-08
Znev_08715	-0.989123474	5.747413695	35.8009621	2.19E-09	5.02E-08
Znev_11654	-0.745723819	6.346361049	35.69398227	2.31E-09	5.29E-08
Znev_05932	-1.571379719	3.205399947	35.64414023	2.37E-09	5.41E-08
Znev_02136	-0.705271227	6.40922578	35.64728912	2.36E-09	5.41E-08
Znev_15475	-1.144684794	3.949486713	35.61823132	2.40E-09	5.48E-08
Znev_13059	-1.18042849	4.009586289	35.55481932	2.48E-09	5.65E-08
Znev_11395	-0.733442548	7.33583185	35.51786009	2.53E-09	5.75E-08
Znev_03513	-0.862016165	4.974895785	35.50554753	2.54E-09	5.76E-08
Znev_06139	-0.706635133	6.478559667	35.5123001	2.53E-09	5.76E-08
Znev_09320	-1.990865002	2.854404526	35.40837209	2.67E-09	6.02E-08
Znev_14688	-0.770345439	6.41631437	35.38142389	2.71E-09	6.10E-08
Znev_09325	-1.805345922	3.232315312	35.3692873	2.73E-09	6.12E-08
Znev_01730	-1.301344317	4.4097448	35.13051753	3.08E-09	6.88E-08
Znev_05484	-0.718432202	7.31104397	35.09467573	3.14E-09	6.98E-08
Znev_07930	-0.785185737	5.8695523	35.01739221	3.27E-09	7.25E-08
Znev_07698	-1.493174018	3.135408422	34.94321984	3.39E-09	7.52E-08
Znev_02010	-0.696582342	7.062047634	34.69803068	3.85E-09	8.48E-08
Znev_00847	-0.727384368	7.731251227	34.62061962	4.01E-09	8.77E-08
Znev_05440	-0.880876465	6.391048273	34.48045874	4.31E-09	9.40E-08
Znev_13786	-0.934111907	4.684488606	34.4515574	4.37E-09	9.50E-08
Znev_03452	-0.915268154	5.08147648	34.2178407	4.93E-09	1.07E-07
Znev_01209	-0.780352538	6.247017842	34.21957472	4.92E-09	1.07E-07
Znev_02950	-0.844323346	5.669111494	34.15633071	5.09E-09	1.10E-07
Znev_01393	-0.757863086	7.452046058	33.97811926	5.57E-09	1.20E-07
Znev_12538	-1.085757664	3.835328203	33.89157317	5.83E-09	1.25E-07
Znev_18427	-0.78719016	5.700512125	33.63258724	6.66E-09	1.42E-07
Znev_06071	-1.449169418	3.569675658	33.44187649	7.34E-09	1.56E-07
Znev_01500	-0.74270441	6.396962426	33.40085694	7.50E-09	1.59E-07
Znev_08709	-1.331512652	3.406849835	33.36681287	7.63E-09	1.61E-07
Znev_02739	-0.72228072	6.064422175	33.15095782	8.53E-09	1.79E-07
Znev_06342	-3.867439618	1.322104209	33.09909632	8.76E-09	1.83E-07
Znev_13716	-0.888555291	5.143368709	33.10498361	8.73E-09	1.83E-07
Znev_05505	-0.812848194	7.687517266	33.10350277	8.74E-09	1.83E-07
Znev_06524	-0.742696533	6.22530916	33.07236071	8.88E-09	1.85E-07
Znev_03497	-0.813383428	5.082934237	33.00185327	9.21E-09	1.92E-07
Znev_13495	-0.89114544	5.427687403	32.93161408	9.55E-09	1.98E-07
Znev_03784	-0.883090723	4.825913677	32.91216046	9.64E-09	2.00E-07
Znev_08621	-1.021675269	4.22248161	32.73441021	1.06E-08	2.18E-07
Znev_15710	-1.372824786	3.612974497	32.64011603	1.11E-08	2.28E-07
Znev_17828	-0.711000106	5.790556038	32.61014902	1.13E-08	2.31E-07
Znev_14335	-0.78748329	6.446972879	32.58492768	1.14E-08	2.33E-07
Znev_02363	-0.74726496	7.676101873	32.53482507	1.17E-08	2.39E-07
Znev_13629	-0.702288492	7.094794163	32.44379241	1.23E-08	2.50E-07
Znev_01019	-1.357595248	4.184306477	32.42490678	1.24E-08	2.51E-07
Znev_08377	-0.948403419	4.953800513	32.42884835	1.24E-08	2.51E-07
Znev_09967	-0.975694116	8.651613211	32.19733657	1.39E-08	2.81E-07
Znev_13240	-0.77828817	5.87014779	32.15017836	1.43E-08	2.88E-07
Znev_07990	-0.755538693	8.18715793	32.05767585	1.50E-08	3.00E-07
Znev_05363	-1.14465886	4.014931239	32.04430871	1.51E-08	3.01E-07
Znev_07031	-1.133935087	4.205285981	31.98664779	1.55E-08	3.09E-07
Znev_05097	-0.756435232	7.975559908	31.97932305	1.56E-08	3.10E-07
Znev_16676	-1.246424515	3.638314634	31.94865658	1.58E-08	3.14E-07
Znev_12855	-0.79886383	5.117796932	31.91238222	1.61E-08	3.19E-07
Znev_08101	-0.822726961	5.807566505	31.90672955	1.62E-08	3.20E-07
Znev_01867	-0.777070818	7.297793295	31.90297774	1.62E-08	3.20E-07
Znev_02805	-0.951434839	4.432003319	31.85317511	1.66E-08	3.28E-07
Znev_17241	-0.792857471	8.693277079	31.70559724	1.79E-08	3.53E-07
Znev_02823	-0.655533922	6.956191518	31.68539631	1.81E-08	3.55E-07
Znev_07981	-0.992857159	5.5931723	31.66401384	1.83E-08	3.58E-07
Znev_18197	-0.715732032	6.744469009	31.56663174	1.93E-08	3.76E-07
Znev_09110	-0.713320227	5.975831394	31.48206331	2.01E-08	3.92E-07
Znev_01336	-0.747998961	6.991545772	31.29633465	2.21E-08	4.30E-07
Znev_05664	-0.779549016	7.476517289	31.22817597	2.29E-08	4.45E-07
Znev_02447	-0.770239279	5.193278155	31.02763928	2.54E-08	4.90E-07
Znev_01785	-0.74095185	8.67603791	31.02057388	2.55E-08	4.91E-07
Znev_05443	-1.010137623	4.934705401	30.93045786	2.67E-08	5.12E-07
Znev_02822	-0.785447632	5.880707734	30.88281384	2.74E-08	5.24E-07
Znev_11976	-0.761677761	7.614174975	30.86272077	2.77E-08	5.28E-07
Znev_10168	-0.974870406	4.185728754	30.79178407	2.87E-08	5.46E-07
Znev_11487	-1.149258602	5.669554859	30.70024775	3.01E-08	5.71E-07
Znev_09429	-0.899811016	4.579470997	30.59366392	3.18E-08	6.00E-07
Znev_05775	-0.701850383	6.590871495	30.56343372	3.23E-08	6.09E-07
Znev_03374	-0.696363275	6.044536311	30.46882233	3.39E-08	6.36E-07
Znev_12622	-2.480991003	5.199830949	30.32296373	3.66E-08	6.82E-07
Znev_06374	-1.485199235	3.203749268	30.23354365	3.83E-08	7.13E-07
Znev_02422	-1.807597097	2.628319385	30.1168811	4.07E-08	7.55E-07
Znev_07002	-1.279150661	3.258369213	30.06315971	4.18E-08	7.75E-07
Znev_00766	-0.872486857	6.52597776	30.06252657	4.18E-08	7.75E-07
Znev_10869	-0.683356508	5.740228144	30.05216696	4.21E-08	7.78E-07
Znev_02369	-0.779207057	5.361346712	30.03685665	4.24E-08	7.83E-07
Znev_02055	-0.748121872	5.261419362	29.97573109	4.37E-08	8.03E-07
Znev_02145	-0.630110126	7.053124188	29.97540581	4.38E-08	8.03E-07
Znev_14928	-1.069183756	4.15161977	29.80691909	4.77E-08	8.74E-07
Znev_06494	-0.650601874	7.391605205	29.70087189	5.04E-08	9.22E-07
Znev_01629	-0.725023488	5.298506214	29.64349497	5.19E-08	9.47E-07
Znev_09504	-0.661553502	7.148742803	29.51107493	5.56E-08	1.01E-06
Znev_03273	-0.697311908	6.798288424	29.49470309	5.61E-08	1.02E-06
Znev_00846	-1.234976184	3.448130683	29.4775449	5.66E-08	1.03E-06
Znev_04141	-1.203355495	3.689296576	29.41512138	5.84E-08	1.05E-06
Znev_18571	-0.782381721	5.797346364	29.38641593	5.93E-08	1.07E-06
Znev_06927	-0.783895959	5.417339073	29.29737213	6.21E-08	1.11E-06
Znev_06511	-0.720472695	5.416173596	29.22151634	6.46E-08	1.15E-06
Znev_03086	-0.692136975	6.878528905	29.13933139	6.74E-08	1.20E-06
Znev_09503	-1.844107584	2.263977679	29.04892307	7.06E-08	1.24E-06
Znev_15033	-0.984151036	4.186801543	29.04445821	7.07E-08	1.25E-06
Znev_06464	-0.733922326	8.50553024	29.02334107	7.15E-08	1.26E-06
Znev_12064	-0.688607001	6.138063221	28.835947	7.88E-08	1.37E-06
Znev_18796	-3.835875259	12.75596187	28.80790481	7.99E-08	1.39E-06
Znev_09677	-1.861791602	2.34009831	28.70286612	8.44E-08	1.46E-06
Znev_13072	-0.75908045	9.038116514	28.49558021	9.39E-08	1.62E-06
Znev_07133	-0.731617416	7.021531145	28.43971553	9.67E-08	1.67E-06
Znev_07846	-0.813539539	5.668059244	28.4077603	9.83E-08	1.69E-06
Znev_05173	-0.660962626	8.30608076	28.352188	1.01E-07	1.74E-06
Znev_07080	-0.638890339	6.321166442	28.33912044	1.02E-07	1.75E-06
Znev_12895	-0.958674126	4.013001572	28.31393043	1.03E-07	1.76E-06
Znev_03019	-0.63190832	6.514926641	28.30082802	1.04E-07	1.77E-06
Znev_01675	-1.236305519	3.969249781	28.21410451	1.09E-07	1.85E-06
Znev_15065	-0.742251679	5.045468733	28.21583044	1.09E-07	1.85E-06
Znev_02980	-0.722689564	5.797570582	28.19119121	1.10E-07	1.87E-06
Znev_12659	-1.198353606	3.998428343	28.14346539	1.13E-07	1.91E-06
Znev_02868	-0.733714515	5.346772136	27.97297964	1.23E-07	2.08E-06
Znev_18429	-0.759972468	5.403841617	27.73228948	1.39E-07	2.33E-06
Znev_07153	-1.167247143	3.618692189	27.51480169	1.56E-07	2.59E-06
Znev_11468	-0.964830692	4.764571762	27.52076323	1.55E-07	2.59E-06
Znev_12118	-0.644434327	8.381581173	27.44175397	1.62E-07	2.69E-06
Znev_07265	-0.91325664	4.553130252	27.42758339	1.63E-07	2.70E-06
Znev_04988	-0.837897542	5.105107292	27.41805484	1.64E-07	2.71E-06
Znev_08481	-0.776229165	9.602132081	27.33498991	1.71E-07	2.83E-06
Znev_11217	-0.779937089	4.877657596	27.2974001	1.74E-07	2.88E-06
Znev_13516	-0.888669779	5.540163779	27.28828218	1.75E-07	2.89E-06
Znev_12666	-2.104048566	1.860564099	27.18341005	1.85E-07	3.04E-06
Znev_01971	-0.624531221	7.468883291	27.10297362	1.93E-07	3.17E-06
Znev_03840	-0.686665253	5.397761409	27.05973962	1.97E-07	3.23E-06
Znev_13497	-0.713927526	5.661816306	27.03336748	2.00E-07	3.27E-06
Znev_04239	-0.703416859	6.578306461	26.99680713	2.04E-07	3.33E-06
Znev_10242	-0.757298402	6.304482633	26.88505251	2.16E-07	3.51E-06
Znev_00049	-0.639835368	6.686903892	26.84263267	2.21E-07	3.58E-06
Znev_18781	-1.30988046	3.11043697	26.77881545	2.28E-07	3.68E-06
Znev_13396	-0.773821482	5.817377317	26.77467704	2.29E-07	3.68E-06
Znev_05398	-0.968166976	10.47382975	26.74764463	2.32E-07	3.73E-06
Znev_09302	-0.655672345	5.808377141	26.74941281	2.32E-07	3.73E-06
Znev_10696	-0.613963629	7.029072061	26.72735044	2.34E-07	3.76E-06
Znev_11681	-0.681690071	5.978222656	26.68992999	2.39E-07	3.83E-06
Znev_08708	-1.53973352	2.580481964	26.48525387	2.66E-07	4.24E-06
Znev_04133	-0.740469636	5.162138088	26.45886932	2.69E-07	4.30E-06
Znev_03201	-1.085307496	3.520410345	26.43490079	2.73E-07	4.34E-06
Znev_13310	-0.841669957	4.740610856	26.38227247	2.80E-07	4.45E-06
Znev_11991	-0.735568259	5.989206427	26.33220626	2.87E-07	4.55E-06
Znev_01720	-0.825530027	6.954206644	26.32744371	2.88E-07	4.56E-06
Znev_17164	-1.3097667	3.216320526	26.26580997	2.98E-07	4.70E-06
Znev_10126	-0.883118692	4.380772999	26.21804618	3.05E-07	4.82E-06
Znev_10844	-1.351025797	3.826928665	26.20326419	3.07E-07	4.85E-06
Znev_07079	-0.82916497	5.167874591	26.16578462	3.13E-07	4.94E-06
Znev_03135	-0.7962078	5.850546156	26.15285299	3.15E-07	4.96E-06
Znev_16947	-0.956855531	4.326864879	26.1477653	3.16E-07	4.97E-06
Znev_06006	-1.52138955	3.220455192	26.13771186	3.18E-07	4.99E-06
Znev_07239	-0.746778681	6.205787919	26.12428719	3.20E-07	5.02E-06
Znev_12120	-0.639035206	6.095553758	26.09855226	3.24E-07	5.08E-06
Znev_17680	-0.756549083	5.890206019	26.05241113	3.32E-07	5.20E-06
Znev_07548	-0.78338551	5.008634192	26.04530562	3.33E-07	5.22E-06
Znev_09829	-1.065504854	4.002033076	25.98356212	3.44E-07	5.38E-06
Znev_10010	-2.887497595	1.666259652	25.93398066	3.53E-07	5.50E-06
Znev_03199	-0.695076072	6.399408617	25.87431183	3.64E-07	5.64E-06
Znev_09676	-1.679501863	2.473258025	25.81364422	3.76E-07	5.81E-06
Znev_01236	-0.630903654	6.9342623	25.759043	3.87E-07	5.96E-06
Znev_14554	-0.645296713	7.313984261	25.69259329	4.00E-07	6.15E-06
Znev_13535	-0.70847094	6.004174678	25.64698434	4.10E-07	6.29E-06
Znev_12590	-0.939174886	5.047846686	25.61940387	4.16E-07	6.36E-06
Znev_13872	-0.83330599	4.568615211	25.62136527	4.15E-07	6.36E-06
Znev_09883	-0.667694447	5.797066186	25.39924121	4.66E-07	7.07E-06
Znev_07037	-0.989813846	3.940060145	25.31950992	4.86E-07	7.34E-06
Znev_13855	-0.573240512	6.868580705	25.27586616	4.97E-07	7.49E-06
Znev_09672	-0.8146542	4.375577938	25.25647613	5.02E-07	7.56E-06
Znev_11615	-0.602888845	6.267492093	25.21262141	5.13E-07	7.72E-06
Znev_04657	-0.824395694	4.695990451	25.09999589	5.44E-07	8.15E-06
Znev_07163	-2.180218515	1.632813505	25.07716739	5.51E-07	8.24E-06
Znev_07088	-0.957585193	4.023257534	25.02695992	5.65E-07	8.45E-06
Znev_04048	-0.77398323	5.383833481	25.02546022	5.66E-07	8.45E-06
Znev_09711	-0.930903522	4.001019731	25.01245049	5.70E-07	8.49E-06
Znev_00583	-1.100066355	3.889290892	24.88230854	6.09E-07	9.07E-06
Znev_10350	-0.678079554	5.91375725	24.84668811	6.21E-07	9.22E-06
Znev_04886	-0.703641185	5.041352946	24.83923627	6.23E-07	9.25E-06
Znev_03142	-0.696957647	5.865378979	24.82957631	6.26E-07	9.28E-06
Znev_06134	-0.922337208	4.427851862	24.77658576	6.44E-07	9.52E-06
Znev_12646	-1.07887742	3.742188502	24.52925696	7.32E-07	1.08E-05
Znev_12660	-0.909907943	4.636527304	24.37437858	7.93E-07	1.16E-05
Znev_05604	-0.659927785	6.005252146	24.20276052	8.67E-07	1.27E-05
Znev_02751	-0.620419602	6.033842008	24.03095667	9.48E-07	1.38E-05
Znev_17637	-0.723348624	6.365034648	23.97701408	9.75E-07	1.42E-05
Znev_15650	-1.086212006	4.535035082	23.94258837	9.93E-07	1.44E-05
Znev_12960	-1.118680255	5.402524056	23.87729652	1.03E-06	1.49E-05
Znev_08256	-0.7549607	6.789192986	23.8665256	1.03E-06	1.49E-05
Znev_03306	-0.667537064	5.984837157	23.77486525	1.08E-06	1.56E-05
Znev_06831	-1.667002931	2.802592528	23.76158182	1.09E-06	1.57E-05
Znev_04120	-0.601054632	6.392235723	23.70151049	1.12E-06	1.62E-05
Znev_16769	-0.774766834	5.731708731	23.62397982	1.17E-06	1.68E-05
Znev_07273	-0.749049959	4.9794854	23.63030711	1.17E-06	1.68E-05
Znev_02731	-0.569021699	7.576069249	23.58547847	1.19E-06	1.71E-05
Znev_18544	-0.564767024	6.788990686	23.59265115	1.19E-06	1.71E-05
Znev_08299	-1.327337239	3.459674513	23.50691183	1.24E-06	1.78E-05
Znev_04509	-0.558856207	6.943783772	23.49261769	1.25E-06	1.79E-05
Znev_06326	-0.819975205	4.675357521	23.42887975	1.30E-06	1.85E-05
Znev_10703	-0.907315569	4.856189574	23.40262574	1.31E-06	1.87E-05
Znev_01524	-0.810467186	5.016686547	23.38305965	1.33E-06	1.89E-05
Znev_12937	-1.101335032	3.794195446	23.31437639	1.38E-06	1.95E-05
Znev_04014	-0.968958386	4.397093667	23.31965488	1.37E-06	1.95E-05
Znev_12874	-0.683486401	6.416333569	23.31588459	1.37E-06	1.95E-05
Znev_05170	-0.629734938	6.724901996	23.30270675	1.38E-06	1.96E-05
Znev_02749	-0.70850282	4.902672119	23.26892257	1.41E-06	1.99E-05
Znev_16979	-0.597473844	7.709069342	23.2712674	1.41E-06	1.99E-05
Znev_04019	-0.749621095	4.869166673	23.2378002	1.43E-06	2.02E-05
Znev_01970	-0.590517736	7.361242667	23.22496843	1.44E-06	2.03E-05
Znev_07936	-2.689039947	1.000440449	23.17174614	1.48E-06	2.08E-05
Znev_01943	-0.766755458	4.479022222	23.16154997	1.49E-06	2.09E-05
Znev_11648	-0.844633769	4.152356863	23.10953558	1.53E-06	2.14E-05
Znev_16863	-0.616158221	6.977062589	23.11062383	1.53E-06	2.14E-05
Znev_12069	-0.935079224	3.950840842	23.07009719	1.56E-06	2.18E-05
Znev_04591	-0.933808997	3.829393484	23.05363184	1.58E-06	2.20E-05
Znev_02212	-0.570852751	8.091640012	23.02087154	1.60E-06	2.23E-05
Znev_15748	-1.172880139	3.015204301	22.9510946	1.66E-06	2.30E-05
Znev_02574	-0.706356851	4.73048076	22.95441214	1.66E-06	2.30E-05
Znev_00802	-0.625246804	5.866852285	22.89571346	1.71E-06	2.37E-05
Znev_07948	-0.7912565	9.22303566	22.84782605	1.75E-06	2.42E-05
Znev_11738	-0.876687195	4.374351987	22.8309999	1.77E-06	2.44E-05
Znev_02423	-1.385094722	3.404113486	22.82057248	1.78E-06	2.45E-05
Znev_12462	-0.655223603	8.682007968	22.77026667	1.83E-06	2.51E-05
Znev_09966	-0.706121496	9.495724029	22.71904035	1.88E-06	2.57E-05
Znev_00411	-0.698205942	5.238986254	22.71742919	1.88E-06	2.57E-05
Znev_13133	-0.578455585	6.022895186	22.71419717	1.88E-06	2.57E-05
Znev_02963	-0.709530589	9.397221091	22.70627862	1.89E-06	2.58E-05
Znev_10439	-1.259044057	2.931055583	22.68701892	1.91E-06	2.60E-05
Znev_02594	-0.78196741	4.84388198	22.6674628	1.93E-06	2.62E-05
Znev_04416	-0.694298508	5.60927598	22.65536139	1.94E-06	2.64E-05
Znev_13377	-0.547345025	7.055206782	22.54101602	2.06E-06	2.79E-05
Znev_01353	-0.616280524	6.347336084	22.52803664	2.07E-06	2.81E-05
Znev_14467	-0.696966317	5.135520793	22.50451564	2.10E-06	2.84E-05
Znev_18648	-0.744215223	5.101340157	22.47989028	2.12E-06	2.87E-05
Znev_08877	-1.034664349	3.475258632	22.42950829	2.18E-06	2.94E-05
Znev_13433	-1.093815995	3.807368835	22.39580851	2.22E-06	2.99E-05
Znev_03795	-0.689973083	5.727057955	22.34229291	2.28E-06	3.07E-05
Znev_01317	-1.912532156	1.634095753	22.32826629	2.30E-06	3.09E-05
Znev_00486	-0.858057413	4.201844771	22.29215863	2.34E-06	3.14E-05
Znev_10785	-0.712351469	9.170525036	22.24123738	2.40E-06	3.22E-05
Znev_03631	-0.649317855	6.11488618	22.1766274	2.49E-06	3.32E-05
Znev_06230	-0.98201144	4.173218379	22.14695649	2.53E-06	3.37E-05
Znev_09349	-0.63660729	6.150479115	22.13970733	2.54E-06	3.37E-05
Znev_02402	-0.65594128	6.278600792	22.0328061	2.68E-06	3.55E-05
Znev_17300	-0.851917917	4.126990063	22.02429474	2.69E-06	3.56E-05
Znev_08588	-0.566433717	7.24501874	22.01128306	2.71E-06	3.58E-05
Znev_12040	-0.640195178	7.452541083	21.98657556	2.75E-06	3.62E-05
Znev_05330	-0.557853068	6.170003985	21.98660122	2.75E-06	3.62E-05
Znev_00771	-0.700004575	8.698718787	21.97455338	2.76E-06	3.64E-05
Znev_13515	-0.78423798	4.616156763	21.9565173	2.79E-06	3.67E-05
Znev_00362	-0.884916477	4.314657643	21.92550355	2.83E-06	3.73E-05
Znev_04881	-0.644705138	7.051820546	21.86605855	2.92E-06	3.84E-05
Znev_07861	-1.068784522	3.741101834	21.82079828	2.99E-06	3.92E-05
Znev_11365	-0.856561746	4.683022329	21.7982613	3.03E-06	3.96E-05
Znev_13695	-0.726886751	5.219078668	21.70397122	3.18E-06	4.15E-05
Znev_00753	-0.561416442	6.621356039	21.69973552	3.19E-06	4.15E-05
Znev_14725	-1.87488183	1.69870874	21.63258333	3.30E-06	4.28E-05
Znev_10239	-0.984932015	9.622561727	21.63487372	3.30E-06	4.28E-05
Znev_02981	-0.773885919	5.784876175	21.63596337	3.30E-06	4.28E-05
Znev_08422	-0.704033144	6.996275724	21.5184206	3.50E-06	4.53E-05
Znev_08338	-0.590482956	8.505095232	21.49922266	3.54E-06	4.58E-05
Znev_05654	-0.938822517	3.851484546	21.47302172	3.59E-06	4.63E-05
Znev_15904	-1.089085492	4.820191244	21.4614595	3.61E-06	4.65E-05
Znev_03373	-1.768241075	1.969627197	21.40141925	3.72E-06	4.80E-05
Znev_16801	-0.632890433	5.8222257	21.33736515	3.85E-06	4.94E-05
Znev_00384	-0.569574645	5.962491995	21.30136766	3.92E-06	5.02E-05
Znev_08136	-1.198338533	3.153176893	21.29191265	3.94E-06	5.04E-05
Znev_00880	-0.707625755	5.840318565	21.29215085	3.94E-06	5.04E-05
Znev_16869	-1.387983929	2.359743755	21.27573792	3.98E-06	5.07E-05
Znev_12733	-1.360093189	2.564504386	21.27956335	3.97E-06	5.07E-05
Znev_06811	-1.032996134	3.274754216	21.28122626	3.97E-06	5.07E-05
Znev_05646	-0.641195654	7.252954474	21.26610717	4.00E-06	5.09E-05
Znev_01419	-0.626044295	5.384038946	21.24827908	4.03E-06	5.14E-05
Znev_14508	-0.692528991	7.422209906	21.19414858	4.15E-06	5.28E-05
Znev_02536	-1.682472623	2.306550762	21.07416838	4.42E-06	5.60E-05
Znev_05160	-0.57951936	5.828210395	21.05583992	4.46E-06	5.65E-05
Znev_12670	-0.773689096	4.227954899	20.97370583	4.66E-06	5.89E-05
Znev_07512	-2.328573992	1.634808153	20.92397436	4.78E-06	6.02E-05
Znev_16589	-0.930471964	8.337556495	20.91579612	4.80E-06	6.04E-05
Znev_11613	-1.004272103	3.686800872	20.88693324	4.87E-06	6.12E-05
Znev_17183	-0.772648217	4.903130053	20.80870095	5.08E-06	6.37E-05
Znev_13789	-0.621201092	5.251308886	20.76139556	5.20E-06	6.51E-05
Znev_04101	-0.608115309	5.285666756	20.69306146	5.39E-06	6.72E-05
Znev_05122	-2.096105103	1.361391616	20.64649722	5.52E-06	6.87E-05
Znev_02470	-0.60602403	6.655256948	20.61906727	5.60E-06	6.96E-05
Znev_13744	-0.921531873	8.579732703	20.58704155	5.70E-06	7.06E-05
Znev_01814	-0.560357791	6.883888155	20.55823495	5.78E-06	7.16E-05
Znev_02808	-1.470037057	3.188981379	20.55075622	5.81E-06	7.18E-05
Znev_15613	-0.634260437	6.793794022	20.50950524	5.93E-06	7.32E-05
Znev_07922	-0.592616213	5.960334454	20.44648885	6.13E-06	7.54E-05
Znev_12696	-0.739666656	6.827866985	20.42672242	6.20E-06	7.61E-05
Znev_08830	-0.623928048	6.166163796	20.35841542	6.42E-06	7.87E-05
Znev_02037	-0.733302732	4.636450426	20.33010202	6.52E-06	7.98E-05
Znev_17956	-0.582039379	5.453057994	20.31525179	6.57E-06	8.03E-05
Znev_00935	-0.578912659	6.499264464	20.30670753	6.60E-06	8.06E-05
Znev_18620	-1.357696135	3.855128157	20.29000444	6.65E-06	8.12E-05
Znev_13696	-0.538354456	7.866943196	20.24635134	6.81E-06	8.30E-05
Znev_06226	-0.65862647	9.048034956	20.19832579	6.98E-06	8.49E-05
Znev_07971	-0.676602705	5.224018913	20.1811603	7.04E-06	8.56E-05
Znev_07682	-2.182128127	1.548415101	20.17730019	7.06E-06	8.57E-05
Znev_03484	-0.537208409	6.855818191	20.14055916	7.20E-06	8.72E-05
Znev_08819	-0.581878825	6.14781134	20.12287534	7.26E-06	8.78E-05
Znev_06771	-0.595983169	5.879962991	20.11105811	7.31E-06	8.83E-05
Znev_07784	-0.840049929	4.368955138	20.10679224	7.32E-06	8.84E-05
Znev_09405	-0.606431983	5.797718911	20.08022626	7.43E-06	8.96E-05
Znev_04175	-0.541193082	6.170447805	20.05927995	7.51E-06	9.05E-05
Znev_14677	-0.698674033	8.328056637	20.04794935	7.55E-06	9.10E-05
Znev_10537	-1.473250039	2.244304621	20.03703263	7.60E-06	9.14E-05
Znev_13431	-1.117866148	3.142686394	20.03732654	7.59E-06	9.14E-05
Znev_05043	-0.621920164	5.843357902	20.00843412	7.71E-06	9.27E-05
Znev_06078	-0.739622315	5.106115257	19.90797692	8.13E-06	9.76E-05
Znev_03707	-0.678790978	5.09956833	19.84175508	8.41E-06	1.01E-04
Znev_03480	-0.581126939	5.991252041	19.83366289	8.45E-06	1.01E-04
Znev_06519	-0.670355788	4.733360166	19.7723208	8.72E-06	1.04E-04
Znev_07276	-0.854480125	4.287688235	19.76963525	8.74E-06	1.04E-04
Znev_01835	-0.700469221	9.544328076	19.75818988	8.79E-06	1.05E-04
Znev_07805	-0.660668597	4.884466145	19.68448727	9.13E-06	1.09E-04
Znev_11339	-0.591248385	6.58294625	19.61195179	9.49E-06	1.13E-04
Znev_13314	-0.714941916	5.009440844	19.53992497	9.85E-06	1.17E-04
Znev_17849	-0.725477267	5.590307597	19.53681569	9.87E-06	1.17E-04
Znev_09311	-0.609739666	6.656148282	19.51500748	9.98E-06	1.18E-04
Znev_11189	-0.520379071	6.532978072	19.51621436	9.97E-06	1.18E-04
Znev_14519	-1.277556841	2.812033747	19.4815329	1.02E-05	1.20E-04
Znev_06114	-1.007266401	4.177885657	19.48165216	1.02E-05	1.20E-04
Znev_04822	-0.744013268	4.486052357	19.37427351	1.07E-05	1.26E-04
Znev_00223	-0.636279148	8.0280719	19.34351958	1.09E-05	1.28E-04
Znev_17198	-0.625898147	6.027863942	19.30350525	1.12E-05	1.30E-04
Znev_07036	-0.807540878	6.910772336	19.28145013	1.13E-05	1.32E-04
Znev_07555	-0.758714614	4.359686817	19.27505513	1.13E-05	1.32E-04
Znev_17881	-0.675147606	4.531388742	19.24811668	1.15E-05	1.34E-04
Znev_04877	-0.600789227	6.232230093	19.24599949	1.15E-05	1.34E-04
Znev_16622	-0.638646411	5.305850401	19.21977288	1.17E-05	1.35E-04
Znev_02840	-0.58180339	5.603698703	19.21498445	1.17E-05	1.36E-04
Znev_14832	-0.62382798	6.572481854	19.17987994	1.19E-05	1.38E-04
Znev_07786	-0.576459124	8.033536262	19.17120382	1.20E-05	1.38E-04
Znev_03331	-2.16439518	1.512026245	19.13196232	1.22E-05	1.41E-04
Znev_02657	-0.697150363	4.384089059	19.01167638	1.30E-05	1.50E-04
Znev_04566	-0.922498271	3.557688187	19.00418975	1.30E-05	1.50E-04
Znev_05325	-0.542803144	6.346134523	18.96314631	1.33E-05	1.53E-04
Znev_01635	-0.528665697	6.81542867	18.95083654	1.34E-05	1.54E-04
Znev_04171	-0.766479894	5.94054617	18.92381572	1.36E-05	1.56E-04
Znev_01180	-0.672107653	5.716938722	18.9249749	1.36E-05	1.56E-04
Znev_13971	-0.892549336	3.586464503	18.91706816	1.37E-05	1.56E-04
Znev_07668	-0.589209445	6.016919669	18.84882189	1.41E-05	1.62E-04
Znev_02565	-0.572536469	5.309232721	18.72546448	1.51E-05	1.72E-04
Znev_02179	-0.568425673	5.886761729	18.68291598	1.54E-05	1.75E-04
Znev_03264	-0.570629486	6.41524631	18.66231978	1.56E-05	1.77E-04
Znev_17827	-0.854142406	3.65899719	18.64970797	1.57E-05	1.78E-04
Znev_09942	-0.849399528	3.736199542	18.62254105	1.59E-05	1.80E-04
Znev_11091	-1.002779884	4.207863478	18.59259468	1.62E-05	1.83E-04
Znev_10019	-1.375308009	2.537892399	18.58513723	1.62E-05	1.84E-04
Znev_18366	-5.786835509	0.280138504	18.57077002	1.64E-05	1.85E-04
Znev_15098	-1.048648889	2.997153533	18.55963103	1.65E-05	1.86E-04
Znev_12770	-0.518375718	6.374291219	18.5466333	1.66E-05	1.86E-04
Znev_04538	-0.682978483	5.680966698	18.43271495	1.76E-05	1.97E-04
Znev_05525	-0.515891349	7.454707637	18.43308944	1.76E-05	1.97E-04
Znev_09037	-0.580366799	6.05560342	18.42904912	1.76E-05	1.97E-04
Znev_03017	-0.708789093	8.327947314	18.42334376	1.77E-05	1.98E-04
Znev_17376	-0.837751067	3.969119279	18.40431652	1.79E-05	2.00E-04
Znev_08185	-0.809086241	6.403548402	18.34978162	1.84E-05	2.05E-04
Znev_11307	-0.556766188	5.514405902	18.31716278	1.87E-05	2.08E-04
Znev_08413	-0.717989818	5.667209466	18.3030278	1.88E-05	2.09E-04
Znev_15967	-1.021020416	3.232164661	18.24755167	1.94E-05	2.15E-04
Znev_06383	-0.577593513	6.334734297	18.23209084	1.96E-05	2.17E-04
Znev_05585	-0.597317538	5.504283004	18.20833681	1.98E-05	2.19E-04
Znev_15072	-0.680187462	4.718741243	18.20191335	1.99E-05	2.20E-04
Znev_02572	-0.90719491	3.736242041	18.17469401	2.02E-05	2.23E-04
Znev_05638	-0.570259619	5.721945631	18.16090276	2.03E-05	2.24E-04
Znev_07602	-0.522355965	5.921890935	18.15230445	2.04E-05	2.25E-04
Znev_03520	-0.597978285	6.153502615	18.14657245	2.05E-05	2.25E-04
Znev_09991	-0.668816496	8.943223236	18.12261414	2.07E-05	2.28E-04
Znev_13781	-1.005651856	4.614014027	18.04879075	2.15E-05	2.37E-04
Znev_02439	-0.663307002	6.630728946	18.04061586	2.16E-05	2.38E-04
Znev_11195	-0.53329512	8.389151518	17.95914805	2.26E-05	2.46E-04
Znev_11034	-0.588187793	5.522632218	17.93660682	2.28E-05	2.49E-04
Znev_08554	-0.627956847	5.338931557	17.91239646	2.31E-05	2.52E-04
Znev_03600	-1.187062663	3.225958802	17.87849489	2.35E-05	2.56E-04
Znev_04024	-0.570907878	6.76129633	17.87354921	2.36E-05	2.56E-04
Znev_01196	-0.541232376	6.120523667	17.8177289	2.43E-05	2.63E-04
Znev_15595	-0.623934014	8.220747426	17.81515555	2.43E-05	2.63E-04
Znev_04558	-1.116363322	2.728960001	17.81037427	2.44E-05	2.64E-04
Znev_03593	-1.683298621	1.849952528	17.76703816	2.50E-05	2.69E-04
Znev_03727	-0.653238256	5.754797801	17.73208984	2.54E-05	2.74E-04
Znev_10965	-0.622551744	5.951535071	17.732574	2.54E-05	2.74E-04
Znev_04521	-0.67285151	9.346005846	17.70658583	2.58E-05	2.77E-04
Znev_16243	-1.253429889	2.416716632	17.62751298	2.69E-05	2.88E-04
Znev_11159	-0.644045696	8.218226193	17.62158916	2.70E-05	2.89E-04
Znev_00538	-0.511336332	6.512203056	17.53123975	2.83E-05	3.02E-04
Znev_08493	-0.762172934	4.736389628	17.51182905	2.86E-05	3.04E-04
Znev_15214	-0.665580993	5.721745681	17.49943166	2.87E-05	3.06E-04
Znev_03785	-0.728225554	4.519090664	17.48585393	2.89E-05	3.07E-04
Znev_03823	-0.532658096	5.759269274	17.48626841	2.89E-05	3.07E-04
Znev_15698	-0.912329366	8.285610464	17.47698522	2.91E-05	3.08E-04
Znev_16557	-0.583141738	6.141737502	17.3959569	3.03E-05	3.20E-04
Znev_00865	-0.530198977	8.20549501	17.32715781	3.15E-05	3.31E-04
Znev_14255	-0.730860909	4.912606056	17.31090598	3.17E-05	3.33E-04
Znev_05784	-0.623562206	4.924193551	17.30961643	3.18E-05	3.33E-04
Znev_15619	-0.67395256	5.689491755	17.29815597	3.19E-05	3.35E-04
Znev_05327	-0.596943827	9.351721346	17.27036823	3.24E-05	3.39E-04
Znev_01634	-0.483418778	7.180467348	17.26246655	3.26E-05	3.40E-04
Znev_10774	-0.658515792	6.912699721	17.25802916	3.26E-05	3.41E-04
Znev_15777	-3.299455862	0.515144232	17.25137032	3.27E-05	3.42E-04
Znev_04599	-0.648898278	5.110486325	17.23032986	3.31E-05	3.44E-04
Znev_03768	-0.534587195	6.181978427	17.22841939	3.31E-05	3.45E-04
Znev_00870	-0.481464861	7.155102297	17.22529275	3.32E-05	3.45E-04
Znev_12952	-1.609190598	2.302128235	17.20872347	3.35E-05	3.48E-04
Znev_12927	-0.64473755	5.048734815	17.20545394	3.35E-05	3.48E-04
Znev_10254	-0.573906361	5.585763289	17.20287755	3.36E-05	3.48E-04
Znev_13112	-2.087312669	1.100312174	17.17075263	3.42E-05	3.53E-04
Znev_09456	-0.493912458	6.665663942	17.09153546	3.56E-05	3.67E-04
Znev_11560	-0.669204893	7.382629563	17.07984998	3.58E-05	3.69E-04
Znev_07267	-0.543117246	7.469037153	17.06163862	3.62E-05	3.72E-04
Znev_06858	-1.779438737	1.459241246	17.03159307	3.68E-05	3.77E-04
Znev_14686	-1.217399299	2.624786057	17.01387067	3.71E-05	3.80E-04
Znev_08478	-0.755656402	4.657359327	16.94249284	3.85E-05	3.94E-04
Znev_03095	-1.741587434	1.68135763	16.92885374	3.88E-05	3.97E-04
Znev_01674	-0.60125629	5.159018093	16.90850096	3.92E-05	4.01E-04
Znev_01262	-0.698256452	4.736971672	16.86574841	4.01E-05	4.09E-04
Znev_12752	-1.792112506	1.712515084	16.82493328	4.10E-05	4.17E-04
Znev_18770	-0.639387604	8.780541909	16.81899412	4.11E-05	4.18E-04
Znev_08980	-0.662592531	4.559551549	16.81071743	4.13E-05	4.20E-04
Znev_18215	-1.14684393	2.974144052	16.74876618	4.27E-05	4.33E-04
Znev_04606	-0.798547442	4.430267781	16.74509286	4.28E-05	4.33E-04
Znev_08360	-0.488760799	6.205310481	16.69851928	4.38E-05	4.43E-04
Znev_03733	-0.613589231	6.720445426	16.67833882	4.43E-05	4.47E-04
Znev_03439	-0.565902642	5.754940238	16.65860113	4.47E-05	4.51E-04
Znev_06119	-0.494023385	6.35606056	16.65341232	4.49E-05	4.52E-04
Znev_04769	-0.493247798	7.450030432	16.62488671	4.55E-05	4.58E-04
Znev_01108	-0.531992438	5.506787982	16.61668682	4.57E-05	4.60E-04
Znev_01922	-0.87316023	3.777776026	16.60002427	4.62E-05	4.63E-04
Znev_12694	-1.955164113	1.148321032	16.57757339	4.67E-05	4.68E-04
Znev_06407	-0.583091468	5.642782496	16.57547986	4.68E-05	4.69E-04
Znev_13880	-0.671960992	4.60708522	16.54000798	4.76E-05	4.76E-04
Znev_15314	-5.168664948	-0.104401252	16.52375483	4.80E-05	4.80E-04
Znev_10485	-0.576528722	5.172808235	16.52346799	4.81E-05	4.80E-04
Znev_10296	-0.962504622	3.085659549	16.51499149	4.83E-05	4.82E-04
Znev_05528	-0.722443275	4.821193495	16.50679491	4.85E-05	4.83E-04
Znev_11242	-0.540094788	6.282325749	16.50122914	4.86E-05	4.85E-04
Znev_01636	-0.617624333	4.935063053	16.49815374	4.87E-05	4.85E-04
Znev_16391	-0.719633154	4.409949001	16.46292491	4.96E-05	4.93E-04
Znev_01164	-0.593302661	8.778537749	16.46322682	4.96E-05	4.93E-04
Znev_06042	-0.712670926	4.304540031	16.43296826	5.04E-05	4.99E-04
Znev_15610	-0.621637005	5.352914823	16.41917441	5.08E-05	5.03E-04
Znev_04411	-0.736258917	4.212978374	16.41020887	5.10E-05	5.04E-04
Znev_10817	-0.630313063	5.28275629	16.40011348	5.13E-05	5.06E-04
Znev_15651	-0.9438712	3.360428562	16.38585507	5.17E-05	5.09E-04
Znev_11683	-0.544362402	5.612503331	16.38106447	5.18E-05	5.10E-04
Znev_00785	-0.701925547	6.286156118	16.31156413	5.37E-05	5.28E-04
Znev_09957	-0.536685186	6.53689135	16.28340004	5.45E-05	5.35E-04
Znev_04680	-0.664434748	4.67387187	16.22720146	5.62E-05	5.51E-04
Znev_07870	-1.289524089	4.395682548	16.21139326	5.67E-05	5.54E-04
Znev_12798	-0.551402457	6.561008401	16.16829166	5.80E-05	5.66E-04
Znev_09761	-0.631480076	5.12605527	16.15963927	5.82E-05	5.68E-04
Znev_11187	-0.576845999	5.850781489	16.15790894	5.83E-05	5.69E-04
Znev_00183	-0.81965524	3.743107219	16.131212	5.91E-05	5.76E-04
Znev_08132	-0.528974636	6.730961006	16.11501838	5.96E-05	5.81E-04
Znev_00311	-0.590547905	7.921908526	16.11127517	5.97E-05	5.81E-04
Znev_15700	-0.831913579	6.965881408	16.10933582	5.98E-05	5.82E-04
Znev_15370	-0.746552734	4.352889136	16.10640758	5.99E-05	5.82E-04
Znev_18510	-0.509194491	7.313644583	16.09530285	6.02E-05	5.85E-04
Znev_03738	-0.834060124	5.610694225	16.0765429	6.08E-05	5.90E-04
Znev_07349	-0.798963719	5.191709487	16.0754449	6.09E-05	5.90E-04
Znev_07701	-0.606676331	4.908267056	16.06857842	6.11E-05	5.92E-04
Znev_04137	-0.501923097	6.708366201	16.04556871	6.18E-05	5.98E-04
Znev_00740	-0.61117321	5.479702328	16.02314013	6.26E-05	6.05E-04
Znev_03943	-0.632529766	4.735624448	16.01489176	6.28E-05	6.07E-04
Znev_07494	-0.646083617	4.51874834	16.01325604	6.29E-05	6.07E-04
Znev_13228	-0.473288328	6.813268099	15.99668126	6.35E-05	6.12E-04
Znev_05231	-0.518429984	7.187571695	15.89272368	6.70E-05	6.45E-04
Znev_07398	-0.686213875	4.167895387	15.88926069	6.72E-05	6.46E-04
Znev_03649	-0.744634171	10.9610468	15.87133289	6.78E-05	6.51E-04
Znev_11924	-0.831623703	10.42189947	15.80445866	7.02E-05	6.73E-04
Znev_07662	-0.51677248	5.418965524	15.77824387	7.12E-05	6.81E-04
Znev_00370	-0.637796122	7.753573139	15.74192144	7.26E-05	6.93E-04
Znev_00845	-0.7998544	3.578300627	15.72373238	7.33E-05	7.00E-04
Znev_00488	-1.665584564	1.551556093	15.71106351	7.38E-05	7.04E-04
Znev_01777	-0.51645915	5.5516364	15.68382707	7.49E-05	7.13E-04
Znev_05697	-0.719694429	4.217201698	15.64182976	7.65E-05	7.26E-04
Znev_03909	-0.615450144	4.769120342	15.62208645	7.73E-05	7.33E-04
Znev_16327	-1.778038719	4.802667337	15.59223479	7.86E-05	7.43E-04
Znev_09533	-0.652884332	6.42539113	15.56573417	7.97E-05	7.52E-04
Znev_05574	-0.525360237	6.937628238	15.56148636	7.99E-05	7.53E-04
Znev_08521	-0.639466507	4.926647062	15.53590324	8.10E-05	7.62E-04
Znev_15711	-0.700252807	4.068556083	15.5255221	8.14E-05	7.66E-04
Znev_04813	-0.683475954	4.717723996	15.48357334	8.32E-05	7.81E-04
Znev_09945	-0.93035328	4.003920705	15.46147921	8.42E-05	7.90E-04
Znev_04092	-0.621238185	4.674691795	15.45446898	8.45E-05	7.93E-04
Znev_00569	-0.465871893	6.636723397	15.36797776	8.85E-05	8.27E-04
Znev_13783	-1.258469356	2.351145574	15.30610812	9.14E-05	8.52E-04
Znev_07148	-0.688075293	9.907610181	15.28860173	9.23E-05	8.59E-04
Znev_07017	-0.72620925	4.268602701	15.24221475	9.46E-05	8.79E-04
Znev_02431	-0.448663425	6.935253782	15.23341157	9.50E-05	8.82E-04
Znev_12589	-0.627239743	9.693204827	15.21174053	9.61E-05	8.91E-04
Znev_02388	-0.656321003	4.782871948	15.20116484	9.66E-05	8.95E-04
Znev_07216	-0.623493127	4.358908007	15.16698424	9.84E-05	9.11E-04
Znev_13118	-0.711436873	4.33592807	15.16154402	9.87E-05	9.13E-04
Znev_14494	-0.550228224	5.058066841	15.13628766	1.00E-04	9.25E-04
Znev_13925	-0.792704272	3.696178753	15.12779675	1.00E-04	9.28E-04
Znev_10185	-0.595631535	4.831140061	15.11648451	1.01E-04	9.32E-04
Znev_15432	-0.663526495	5.356070614	15.09258234	1.02E-04	9.44E-04
Znev_03761	-0.507733064	8.927216828	15.06739823	1.04E-04	9.56E-04
Znev_01927	-0.580688324	4.636728833	15.04352181	1.05E-04	9.67E-04
Znev_01146	-0.880182743	3.816432486	15.04231421	1.05E-04	9.68E-04
Znev_00816	-0.491442079	5.947901367	15.03734224	1.05E-04	9.70E-04
Znev_03126	-0.569343936	6.439651265	15.02713765	1.06E-04	9.74E-04
Znev_03127	-0.658451595	4.554944925	15.01538341	1.07E-04	9.79E-04
Znev_10892	-0.501853073	6.397139423	15.00466259	1.07E-04	9.84E-04
Znev_13486	-0.533844357	8.234175459	15.00140078	1.07E-04	9.85E-04
Znev_04876	-0.494726174	7.433102068	14.97427015	1.09E-04	9.98E-04
Znev_13979	-0.480693735	5.987283712	14.97473512	1.09E-04	9.98E-04
Znev_09381	-0.702424779	4.218460667	14.95649502	1.10E-04	1.01E-03
Znev_01916	-0.453524836	6.934691762	14.95205371	1.10E-04	1.01E-03
Znev_02743	-0.481840541	8.317275819	14.95085518	1.10E-04	1.01E-03
Znev_12759	-0.602487268	5.037415908	14.92170425	1.12E-04	1.02E-03
Znev_10445	-0.443942101	7.414420148	14.90342568	1.13E-04	1.03E-03
Znev_03214	-0.975353344	2.950578477	14.89880081	1.13E-04	1.03E-03
Znev_02685	-0.630128717	5.396670357	14.89414063	1.14E-04	1.03E-03
Znev_14131	-0.752012128	10.81008322	14.88689204	1.14E-04	1.04E-03
Znev_18220	-0.632688357	5.422645942	14.86674378	1.15E-04	1.05E-03
Znev_03476	-0.491883741	6.04583562	14.85878779	1.16E-04	1.05E-03
Znev_17271	-0.472309061	5.868403265	14.854621	1.16E-04	1.05E-03
Znev_03704	-0.543992218	6.989327894	14.79652635	1.20E-04	1.08E-03
Znev_06886	-0.728851513	4.064085332	14.76404763	1.22E-04	1.10E-03
Znev_11370	-0.611629157	5.305636177	14.75521649	1.22E-04	1.10E-03
Znev_13277	-1.134045546	2.883486613	14.73872376	1.23E-04	1.11E-03
Znev_06955	-0.754976534	3.759652376	14.72008592	1.25E-04	1.12E-03
Znev_05594	-0.511317879	7.559225242	14.70732479	1.26E-04	1.13E-03
Znev_14488	-0.81940426	4.200907862	14.64828616	1.30E-04	1.16E-03
Znev_16525	-0.571520736	7.291851509	14.64533026	1.30E-04	1.16E-03
Znev_03436	-0.506375566	7.704018222	14.62998726	1.31E-04	1.17E-03
Znev_14138	-0.517862437	5.881769033	14.56272628	1.36E-04	1.21E-03
Znev_05719	-1.026537965	3.915487448	14.55386784	1.36E-04	1.21E-03
Znev_01320	-0.440883231	6.58459165	14.54106379	1.37E-04	1.22E-03
Znev_02199	-0.498645798	6.837807221	14.45848699	1.43E-04	1.27E-03
Znev_09976	-1.219279872	2.33270397	14.45693487	1.43E-04	1.27E-03
Znev_09597	-0.561545797	4.957398108	14.44519889	1.44E-04	1.28E-03
Znev_00951	-5.076104572	-0.159441759	14.38073521	1.49E-04	1.32E-03
Znev_04145	-0.47626367	6.764535848	14.36525368	1.51E-04	1.33E-03
Znev_18321	-0.626629612	4.642498567	14.3433177	1.52E-04	1.35E-03
Znev_03562	-3.501072438	0.103012903	14.33399765	1.53E-04	1.35E-03
Znev_04390	-0.599598493	5.063367379	14.32597375	1.54E-04	1.36E-03
Znev_02541	-0.585656171	6.943029477	14.31308921	1.55E-04	1.37E-03
Znev_12074	-0.779709805	3.68407783	14.30538195	1.55E-04	1.37E-03
Znev_06458	-1.726288816	1.667980968	14.24736302	1.60E-04	1.41E-03
Znev_06704	-0.500694478	5.815396629	14.24515905	1.60E-04	1.41E-03
Znev_02157	-0.451933457	7.558746938	14.21572132	1.63E-04	1.43E-03
Znev_12323	-0.483505633	6.839019577	14.19314249	1.65E-04	1.44E-03
Znev_06380	-0.912684192	3.277554333	14.18578953	1.66E-04	1.45E-03
Znev_02343	-0.478014462	6.022204247	14.17350779	1.67E-04	1.46E-03
Znev_04287	-0.491827987	6.497193742	14.15515129	1.68E-04	1.47E-03
Znev_06330	-0.525992441	5.46993498	14.15262926	1.69E-04	1.47E-03
Znev_05306	-0.719046823	5.351039678	14.1092946	1.72E-04	1.50E-03
Znev_08981	-0.568090156	5.092349177	14.07034547	1.76E-04	1.53E-03
Znev_05578	-0.471622707	8.478862699	14.07062349	1.76E-04	1.53E-03
Znev_12944	-0.827710749	3.60362537	14.0306213	1.80E-04	1.56E-03
Znev_03004	-0.577359882	5.381688512	14.0197007	1.81E-04	1.57E-03
Znev_15656	-0.462557613	5.911422167	14.00862758	1.82E-04	1.58E-03
Znev_06368	-0.520409549	5.771125083	13.98977292	1.84E-04	1.59E-03
Znev_04523	-0.467896595	8.249569782	13.98252758	1.85E-04	1.60E-03
Znev_00004	-0.506912906	7.711247105	13.96614741	1.86E-04	1.61E-03
Znev_05339	-0.614824645	8.958276785	13.95921314	1.87E-04	1.61E-03
Znev_07958	-0.555416186	4.900111659	13.95223285	1.88E-04	1.62E-03
Znev_05584	-0.743723307	4.146035282	13.94142712	1.89E-04	1.63E-03
Znev_07747	-0.510005193	6.609976677	13.93743127	1.89E-04	1.63E-03
Znev_13038	-0.715409031	3.927828109	13.91461394	1.91E-04	1.65E-03
Znev_03058	-0.623490883	4.501887888	13.9073993	1.92E-04	1.65E-03
Znev_09384	-0.633017411	4.597166332	13.90151327	1.93E-04	1.65E-03
Znev_12083	-0.610577366	4.704162709	13.87403441	1.95E-04	1.68E-03
Znev_06973	-0.461654793	6.705594004	13.86727336	1.96E-04	1.68E-03
Znev_12383	-0.475484062	6.3970948	13.83654628	1.99E-04	1.71E-03
Znev_03772	-0.620730068	5.76511872	13.82876887	2.00E-04	1.71E-03
Znev_00628	-0.621522998	10.14248378	13.80446895	2.03E-04	1.73E-03
Znev_11138	-0.514936056	5.440417708	13.8025399	2.03E-04	1.73E-03
Znev_14513	-0.747410405	3.859012045	13.78837419	2.05E-04	1.74E-03
Znev_13343	-0.482700066	5.991791383	13.78245522	2.05E-04	1.75E-03
Znev_17775	-2.119948348	0.809425876	13.77440291	2.06E-04	1.75E-03
Znev_07182	-0.555242936	5.143506906	13.73864946	2.10E-04	1.79E-03
Znev_07867	-0.576768313	9.582755464	13.7360013	2.10E-04	1.79E-03
Znev_06475	-0.495244504	6.435424473	13.72964189	2.11E-04	1.79E-03
Znev_03136	-0.511414939	7.042510286	13.72104797	2.12E-04	1.80E-03
Znev_11525	-0.601783455	4.367318043	13.70865245	2.13E-04	1.81E-03
Znev_02241	-0.566169336	5.35950753	13.69888386	2.15E-04	1.82E-03
Znev_00874	-0.50555411	6.293972525	13.69071169	2.16E-04	1.83E-03
Znev_10306	-0.657411632	4.28927805	13.65426019	2.20E-04	1.86E-03
Znev_04641	-0.64690356	5.685335857	13.63243857	2.22E-04	1.88E-03
Znev_13957	-1.063371001	2.873542716	13.62492101	2.23E-04	1.89E-03
Znev_08489	-0.455986312	5.74214261	13.62385976	2.23E-04	1.89E-03
Znev_06394	-0.755853533	11.62329733	13.59017798	2.27E-04	1.91E-03
Znev_07890	-0.563922133	5.152306543	13.58949776	2.27E-04	1.91E-03
Znev_13328	-0.466619912	7.22762271	13.58117867	2.28E-04	1.92E-03
Znev_14442	-0.876472779	4.141120491	13.56439674	2.31E-04	1.94E-03
Znev_02834	-0.470382595	8.783887201	13.55542177	2.32E-04	1.95E-03
Znev_12491	-2.100039693	6.239789563	13.54583563	2.33E-04	1.95E-03
Znev_05762	-0.672003057	4.116794366	13.54482938	2.33E-04	1.95E-03
Znev_06287	-0.451502725	6.184310072	13.53021113	2.35E-04	1.97E-03
Znev_05606	-0.462202328	7.233357556	13.52253255	2.36E-04	1.97E-03
Znev_12658	-0.505217891	5.452015208	13.50988603	2.37E-04	1.99E-03
Znev_07969	-0.501205734	6.11338895	13.46618068	2.43E-04	2.03E-03
Znev_03599	-1.265196528	2.775827331	13.45492326	2.44E-04	2.04E-03
Znev_02544	-0.49725761	5.796232426	13.43652098	2.47E-04	2.06E-03
Znev_10865	-0.946920924	3.523163281	13.41431248	2.50E-04	2.08E-03
Znev_09535	-0.671485465	4.715143248	13.40433676	2.51E-04	2.09E-03
Znev_15978	-0.59837828	8.583515907	13.39664241	2.52E-04	2.10E-03
Znev_12204	-0.455084005	6.256541471	13.38937222	2.53E-04	2.11E-03
Znev_03907	-0.462625013	5.982531583	13.35057237	2.58E-04	2.15E-03
Znev_03233	-0.662189189	4.280597861	13.33989669	2.60E-04	2.16E-03
Znev_11486	-0.877778314	4.355856349	13.32612455	2.62E-04	2.17E-03
Znev_17579	-0.446362015	6.448587789	13.3058924	2.65E-04	2.19E-03
Znev_15582	-0.532278344	5.026126406	13.29513916	2.66E-04	2.20E-03
Znev_18047	-0.434378983	6.843721615	13.27905754	2.68E-04	2.22E-03
Znev_02177	-0.631104708	9.728517359	13.27379222	2.69E-04	2.22E-03
Znev_11013	-0.70624032	4.003017352	13.25615443	2.72E-04	2.24E-03
Znev_14311	-0.452081643	6.897033049	13.24170149	2.74E-04	2.25E-03
Znev_11068	-0.537756802	6.72039289	13.23621161	2.75E-04	2.26E-03
Znev_03874	-0.878689073	3.031022477	13.22740005	2.76E-04	2.27E-03
Znev_12834	-0.494423874	5.733004831	13.22279415	2.77E-04	2.27E-03
Znev_06331	-1.174722784	2.620796051	13.21989992	2.77E-04	2.27E-03
Znev_08810	-0.591872159	4.872422183	13.21039978	2.78E-04	2.28E-03
Znev_12171	-0.530120929	5.693949879	13.20255928	2.80E-04	2.29E-03
Znev_13714	-0.548897611	5.962144799	13.17968155	2.83E-04	2.32E-03
Znev_06740	-0.565203293	5.90185562	13.17378163	2.84E-04	2.32E-03
Znev_08839	-0.465815731	8.075137543	13.16373247	2.85E-04	2.33E-03
Znev_14083	-0.458785756	7.440168347	13.16198776	2.86E-04	2.33E-03
Znev_14918	-0.468545974	6.74426559	13.15256818	2.87E-04	2.34E-03
Znev_05099	-0.621230516	4.75434935	13.13933028	2.89E-04	2.36E-03
Znev_15143	-0.713607533	4.155836182	13.13404138	2.90E-04	2.36E-03
Znev_02132	-0.491564308	5.575441882	13.08779584	2.97E-04	2.42E-03
Znev_15181	-0.652740992	7.489526086	13.06574751	3.01E-04	2.44E-03
Znev_05573	-0.600777804	5.154449662	13.05765351	3.02E-04	2.45E-03
Znev_09469	-0.507466423	5.255162851	13.05013624	3.03E-04	2.46E-03
Znev_05600	-0.597699066	4.785188296	13.04209242	3.05E-04	2.47E-03
Znev_05587	-0.41975161	6.998001722	13.03702619	3.05E-04	2.47E-03
Znev_15183	-0.738060264	4.986182061	13.03347988	3.06E-04	2.48E-03
Znev_10691	-1.333281399	2.123656029	13.03045378	3.06E-04	2.48E-03
Znev_12687	-0.536267656	5.325868041	13.02011231	3.08E-04	2.49E-03
Znev_02358	-0.46686788	6.882059567	13.01986949	3.08E-04	2.49E-03
Znev_14824	-0.589148298	4.443757481	13.01266458	3.09E-04	2.50E-03
Znev_15180	-0.70396261	6.475881306	13.00806703	3.10E-04	2.50E-03
Znev_10106	-0.834135228	4.433968031	13.00084709	3.11E-04	2.51E-03
Znev_05117	-0.549889181	4.667422969	12.99613611	3.12E-04	2.51E-03
Znev_13838	-0.468133145	6.069251473	12.99555842	3.12E-04	2.51E-03
Znev_08209	-0.46837988	5.872361927	12.99019681	3.13E-04	2.52E-03
Znev_17752	-0.592251862	4.408227447	12.98687215	3.14E-04	2.52E-03
Znev_15454	-1.545029707	1.301225517	12.97964447	3.15E-04	2.53E-03
Znev_03965	-0.634642074	4.63175153	12.97767914	3.15E-04	2.53E-03
Znev_07745	-0.459863563	5.895900422	12.96066582	3.18E-04	2.55E-03
Znev_15083	-0.482515131	5.891113904	12.94769955	3.20E-04	2.57E-03
Znev_07820	-0.595629488	5.456475563	12.90929685	3.27E-04	2.61E-03
Znev_08073	-0.519813279	5.511716344	12.86278311	3.35E-04	2.67E-03
Znev_12082	-0.630673667	4.727507884	12.85701183	3.36E-04	2.68E-03
Znev_16445	-0.531186314	4.736668468	12.85540414	3.37E-04	2.68E-03
Znev_06510	-1.397059166	1.791487391	12.82226572	3.43E-04	2.73E-03
Znev_14707	-1.002033148	2.574950237	12.81313542	3.44E-04	2.74E-03
Znev_07848	-0.483324444	5.360078867	12.81322336	3.44E-04	2.74E-03
Znev_06856	-1.000311119	3.078956801	12.8060897	3.45E-04	2.74E-03
Znev_13227	-0.679382436	3.9870905	12.80440116	3.46E-04	2.74E-03
Znev_06852	-0.496377894	5.526235163	12.80033567	3.47E-04	2.75E-03
Znev_01843	-0.509092656	5.987232352	12.79379307	3.48E-04	2.76E-03
Znev_18497	-5.879856211	0.360750488	12.74644077	3.57E-04	2.82E-03
Znev_03740	-0.627196964	4.305884955	12.73323169	3.59E-04	2.84E-03
Znev_11442	-0.473473535	6.669051937	12.66789426	3.72E-04	2.93E-03
Znev_01510	-0.47539019	5.386408336	12.6641672	3.73E-04	2.94E-03
Znev_14583	-5.384546218	0.004120403	12.63770368	3.78E-04	2.97E-03
Znev_18774	-1.378338307	1.997689905	12.63049042	3.80E-04	2.98E-03
Znev_13485	-0.638123629	4.836202395	12.62264529	3.81E-04	3.00E-03
Znev_04070	-0.4818023	5.3467648	12.59157015	3.87E-04	3.04E-03
Znev_07645	-1.050228225	3.030251657	12.56721091	3.93E-04	3.08E-03
Znev_03801	-0.455498998	7.423916126	12.56521849	3.93E-04	3.08E-03
Znev_08714	-0.570639304	4.733008506	12.54933895	3.96E-04	3.10E-03
Znev_01343	-0.534948803	4.60865194	12.54067882	3.98E-04	3.11E-03
Znev_15182	-0.639781171	7.033051188	12.53466489	3.99E-04	3.12E-03
Znev_06690	-0.43539725	7.422895434	12.52684262	4.01E-04	3.13E-03
Znev_12122	-0.811024671	7.221517639	12.52461757	4.02E-04	3.13E-03
Znev_04719	-0.430572341	7.321676348	12.52130184	4.02E-04	3.14E-03
Znev_04841	-0.566628707	5.522125803	12.50974911	4.05E-04	3.15E-03
Znev_04751	-0.504356872	8.427830147	12.49112867	4.09E-04	3.18E-03
Znev_13882	-0.52751758	8.761005373	12.48825736	4.10E-04	3.18E-03
Znev_03241	-0.485928188	5.284338523	12.48841511	4.09E-04	3.18E-03
Znev_14828	-0.890729527	3.133732526	12.4661034	4.14E-04	3.22E-03
Znev_05184	-0.556340609	4.995639023	12.42995365	4.23E-04	3.27E-03
Znev_06812	-0.471681627	6.967379439	12.42848172	4.23E-04	3.27E-03
Znev_05123	-1.645513662	1.758261448	12.42534796	4.24E-04	3.28E-03
Znev_08670	-0.561377907	7.24229188	12.42405905	4.24E-04	3.28E-03
Znev_04183	-0.468030676	8.630903682	12.41073727	4.27E-04	3.30E-03
Znev_13622	-0.42021351	6.177316531	12.40339919	4.29E-04	3.31E-03
Znev_09781	-1.746683971	1.123392748	12.38822347	4.32E-04	3.33E-03
Znev_13779	-4.949198204	-0.219399801	12.37055954	4.36E-04	3.36E-03
Znev_13860	-0.545671794	4.756381438	12.36323138	4.38E-04	3.37E-03
Znev_15064	-0.744958293	3.809382303	12.35340746	4.40E-04	3.39E-03
Znev_07442	-0.424669529	6.669497361	12.35360384	4.40E-04	3.39E-03
Znev_12152	-0.51063955	5.390679892	12.34696784	4.42E-04	3.39E-03
Znev_02877	-0.546796679	6.690177227	12.34597817	4.42E-04	3.39E-03
Znev_13492	-2.218881267	0.686488563	12.33951692	4.43E-04	3.40E-03
Znev_03507	-0.452285389	5.731947891	12.32707489	4.46E-04	3.42E-03
Znev_03292	-0.568484789	8.325187881	12.32388819	4.47E-04	3.42E-03
Znev_09253	-0.842770026	3.426515777	12.31560833	4.49E-04	3.44E-03
Znev_09675	-0.99447885	3.540173215	12.30142752	4.53E-04	3.46E-03
Znev_08791	-0.47945606	5.983461679	12.26591893	4.61E-04	3.51E-03
Znev_05326	-0.667818173	8.32528527	12.25594118	4.64E-04	3.53E-03
Znev_10006	-0.515036141	4.769323126	12.22498672	4.72E-04	3.58E-03
Znev_16095	-1.124158121	2.062606072	12.17400857	4.85E-04	3.67E-03
Znev_00166	-0.487811113	8.648921471	12.17341302	4.85E-04	3.67E-03
Znev_06216	-0.519096958	5.296546055	12.14622113	4.92E-04	3.72E-03
Znev_11859	-0.497944159	5.857604335	12.14224703	4.93E-04	3.73E-03
Znev_03843	-0.467670781	8.709334019	12.13455138	4.95E-04	3.74E-03
Znev_10713	-0.454270744	5.750657204	12.13518	4.95E-04	3.74E-03
Znev_17745	-0.591995124	5.678835375	12.12500148	4.98E-04	3.76E-03
Znev_12068	-0.417842705	6.899035921	12.10793571	5.02E-04	3.78E-03
Znev_09748	-0.469482033	6.482565774	12.09437811	5.06E-04	3.81E-03
Znev_13635	-1.590248922	1.239048513	12.09134278	5.07E-04	3.81E-03
Znev_01591	-0.631036885	3.877662954	12.08937827	5.07E-04	3.82E-03
Znev_00730	-0.444077815	6.274019198	12.0706429	5.12E-04	3.85E-03
Znev_06480	-0.651309786	5.065912226	12.05543467	5.16E-04	3.88E-03
Znev_14213	-0.449383886	5.797447593	12.04898471	5.18E-04	3.89E-03
Znev_10449	-0.554367942	4.824864505	12.04731996	5.19E-04	3.89E-03
Znev_14171	-0.492505013	5.057575976	12.02825668	5.24E-04	3.92E-03
Znev_07502	-0.505255849	8.477443037	12.02697323	5.24E-04	3.92E-03
Znev_09689	-4.701805005	-0.344217003	12.01409521	5.28E-04	3.95E-03
Znev_15452	-2.66219318	0.480347386	11.9979383	5.33E-04	3.98E-03
Znev_14774	-0.722962465	4.38897748	11.98978791	5.35E-04	4.00E-03
Znev_05195	-0.744364969	3.593413918	11.97712267	5.39E-04	4.02E-03
Znev_14152	-1.689355446	1.934693945	11.97550892	5.39E-04	4.02E-03
Znev_10118	-1.048876525	2.602723436	11.97233221	5.40E-04	4.02E-03
Znev_06470	-0.69957752	6.181208286	11.97122896	5.40E-04	4.02E-03
Znev_00429	-0.593388057	5.108275834	11.97072156	5.40E-04	4.02E-03
Znev_09895	-0.472328584	6.712891024	11.95110462	5.46E-04	4.06E-03
Znev_00124	-0.474783762	9.006427363	11.93970138	5.50E-04	4.08E-03
Znev_03263	-0.595657137	9.247691877	11.92904467	5.53E-04	4.10E-03
Znev_14017	-0.497934724	7.080854531	11.92532674	5.54E-04	4.11E-03
Znev_11515	-0.407352113	6.841208947	11.90494293	5.60E-04	4.15E-03
Znev_12391	-0.869158503	3.203831697	11.8829686	5.66E-04	4.20E-03
Znev_05801	-0.432541091	6.317747246	11.86422459	5.72E-04	4.23E-03
Znev_03081	-2.18795537	0.867457577	11.8500815	5.77E-04	4.26E-03
Znev_12036	-0.557506042	5.107860058	11.83676195	5.81E-04	4.29E-03
Znev_09739	-0.764404669	3.961914882	11.82468072	5.85E-04	4.31E-03
Znev_06675	-0.508790224	4.899938296	11.82349825	5.85E-04	4.31E-03
Znev_00896	-0.456349874	6.240034638	11.822066	5.85E-04	4.32E-03
Znev_13593	-0.759518478	3.385710006	11.81788383	5.87E-04	4.32E-03
Znev_15785	-0.559446326	4.965014556	11.81730788	5.87E-04	4.32E-03
Znev_12410	-0.904374757	3.1275344	11.80696678	5.90E-04	4.35E-03
Znev_08349	-0.553690148	4.86063236	11.80063963	5.92E-04	4.36E-03
Znev_13583	-0.486891551	4.958316526	11.79384921	5.94E-04	4.37E-03
Znev_13467	-0.444620291	6.144298079	11.74999677	6.08E-04	4.46E-03
Znev_06518	-0.583684957	4.228546306	11.74380885	6.10E-04	4.47E-03
Znev_03910	-0.541214521	6.413370625	11.73964347	6.12E-04	4.48E-03
Znev_09644	-1.147563292	2.648782037	11.69184901	6.28E-04	4.59E-03
Znev_07763	-0.455942049	5.838855657	11.68798197	6.29E-04	4.60E-03
Znev_10951	-1.048521905	2.322662082	11.67473218	6.34E-04	4.63E-03
Znev_05679	-0.962115608	3.494154833	11.66994973	6.35E-04	4.64E-03
Znev_01846	-0.535573959	5.45280855	11.66829129	6.36E-04	4.64E-03
Znev_03294	-0.66453277	4.366049909	11.65848568	6.39E-04	4.66E-03
Znev_02489	-0.644882786	3.982489005	11.65776933	6.39E-04	4.66E-03
Znev_16372	-1.133074009	2.711807365	11.63836423	6.46E-04	4.70E-03
Znev_10870	-0.496556555	7.006903392	11.61670799	6.54E-04	4.75E-03
Znev_03235	-0.464887221	5.778928221	11.581214	6.66E-04	4.83E-03
Znev_01677	-0.570651264	5.36205746	11.57539745	6.68E-04	4.84E-03
Znev_04410	-0.618301657	4.638352723	11.56634657	6.72E-04	4.86E-03
Znev_12209	-0.402675459	6.42656435	11.55916879	6.74E-04	4.87E-03
Znev_05508	-1.355028426	1.76080166	11.54680293	6.79E-04	4.90E-03
Znev_05435	-0.425953595	6.62915958	11.54280998	6.80E-04	4.91E-03
Znev_02360	-0.633016004	9.231112912	11.52613855	6.86E-04	4.95E-03
Znev_01101	-0.437107834	8.283317613	11.52155165	6.88E-04	4.96E-03
Znev_04309	-0.499649478	7.264438862	11.51158327	6.92E-04	4.98E-03
Znev_02023	-0.526605313	5.006622594	11.4768068	7.05E-04	5.06E-03
Znev_07078	-0.444986712	7.006200557	11.47294067	7.06E-04	5.07E-03
Znev_00611	-0.512273785	9.692922025	11.46546168	7.09E-04	5.09E-03
Znev_09382	-0.770064614	5.496072218	11.44460108	7.17E-04	5.14E-03
Znev_13391	-0.464511685	5.258338238	11.44074658	7.19E-04	5.15E-03
Znev_16744	-0.757656841	3.532101651	11.42517607	7.25E-04	5.19E-03
Znev_03904	-0.516505978	5.145448934	11.41720259	7.28E-04	5.21E-03
Znev_03207	-0.388236444	7.144918388	11.40047195	7.34E-04	5.25E-03
Znev_04536	-0.455500543	5.806659832	11.39599897	7.36E-04	5.25E-03
Znev_10608	-0.523693019	9.828162213	11.38963265	7.39E-04	5.27E-03
Znev_00997	-0.500169687	5.966398778	11.37981087	7.42E-04	5.29E-03
Znev_18044	-1.131602866	2.061335049	11.35809884	7.51E-04	5.35E-03
Znev_16251	-0.655148825	4.479890579	11.35140288	7.54E-04	5.37E-03
Znev_09779	-0.393670027	6.966454352	11.34011671	7.59E-04	5.39E-03
Znev_14378	-1.135412215	1.933018945	11.32798536	7.63E-04	5.42E-03
Znev_10609	-0.444805919	8.048578887	11.32856155	7.63E-04	5.42E-03
Znev_11250	-0.575192684	4.556111925	11.31990889	7.67E-04	5.44E-03
Znev_09594	-0.478446147	5.22814563	11.31574769	7.69E-04	5.45E-03
Znev_05337	-0.464127033	6.186786624	11.31023939	7.71E-04	5.46E-03
Znev_03133	-0.389978321	7.251810197	11.305972	7.73E-04	5.47E-03
Znev_07164	-0.454938522	5.390849889	11.29908324	7.75E-04	5.48E-03
Znev_14620	-0.446426579	6.834306982	11.29837835	7.76E-04	5.48E-03
Znev_15514	-1.228166957	1.892929078	11.29070048	7.79E-04	5.50E-03
Znev_12928	-0.75613595	3.58721508	11.28725992	7.80E-04	5.51E-03
Znev_07923	-0.517403153	9.087663709	11.28120091	7.83E-04	5.52E-03
Znev_11509	-0.566430408	4.587910213	11.25133852	7.96E-04	5.60E-03
Znev_18328	-0.472893992	7.727984624	11.24587233	7.98E-04	5.62E-03
Znev_05375	-0.495554399	5.250827742	11.23424533	8.03E-04	5.65E-03
Znev_01241	-0.450973876	6.2420689	11.21856053	8.10E-04	5.69E-03
Znev_14081	-0.532993552	4.762558669	11.21509408	8.11E-04	5.70E-03
Znev_07184	-0.480191751	5.842698339	11.21067224	8.13E-04	5.70E-03
Znev_12172	-0.435680108	6.435869217	11.21188009	8.13E-04	5.70E-03
Znev_07362	-0.477360483	5.101451648	11.19848032	8.19E-04	5.74E-03
Znev_07405	-0.45269968	5.98108007	11.16870993	8.32E-04	5.83E-03
Znev_05772	-0.545489542	10.35393334	11.15657932	8.37E-04	5.86E-03
Znev_02538	-0.463417873	7.671697671	11.14900183	8.41E-04	5.88E-03
Znev_09174	-0.414703484	6.235019694	11.121621	8.53E-04	5.96E-03
Znev_17471	-4.557174868	-0.410837229	11.09666153	8.65E-04	6.02E-03
Znev_15914	-0.53766304	4.712836465	11.09036482	8.68E-04	6.04E-03
Znev_05280	-0.459611555	6.035843073	11.08152131	8.72E-04	6.06E-03
Znev_06583	-0.427535015	6.25623144	11.07393656	8.75E-04	6.08E-03
Znev_00416	-0.523925154	5.430250971	11.05542085	8.84E-04	6.13E-03
Znev_00153	-0.514377534	6.487336515	11.04625556	8.89E-04	6.15E-03
Znev_10036	-0.494534843	4.904393631	11.0280555	8.97E-04	6.21E-03
Znev_06780	-1.833632799	1.398895618	11.02121076	9.01E-04	6.23E-03
Znev_08119	-0.49741873	4.848821997	11.01989045	9.01E-04	6.23E-03
Znev_15527	-0.50801514	7.711379583	11.01776895	9.02E-04	6.23E-03
Znev_11853	-0.53144985	5.425967011	11.00633328	9.08E-04	6.26E-03
Znev_00556	-1.099728918	2.216509262	10.9868542	9.18E-04	6.32E-03
Znev_10303	-0.472731228	6.273470246	10.98000243	9.21E-04	6.34E-03
Znev_10508	-0.413346305	8.194470624	10.95502201	9.34E-04	6.42E-03
Znev_01718	-1.297475856	1.532141711	10.93596931	9.43E-04	6.47E-03
Znev_16588	-0.5506357	4.73076705	10.936291	9.43E-04	6.47E-03
Znev_10187	-0.469930801	5.357348323	10.93207947	9.45E-04	6.48E-03
Znev_05498	-1.030841954	6.54943578	10.92487311	9.49E-04	6.50E-03
Znev_13151	-0.567369046	5.483227323	10.92529916	9.49E-04	6.50E-03
Znev_05155	-0.630496282	4.316013136	10.92183762	9.50E-04	6.51E-03
Znev_03380	-0.646929763	4.426967031	10.9165588	9.53E-04	6.52E-03
Znev_05631	-0.536227815	4.349834791	10.91021048	9.56E-04	6.54E-03
Znev_07497	-0.576183245	4.260327602	10.90453518	9.59E-04	6.55E-03
Znev_15367	-0.553472845	4.641538442	10.90281091	9.60E-04	6.56E-03
Znev_00876	-0.63830786	4.48492272	10.8995773	9.62E-04	6.57E-03
Znev_12647	-0.798006953	2.938336306	10.89318534	9.65E-04	6.58E-03
Znev_13713	-0.599629623	3.938760556	10.89393375	9.65E-04	6.58E-03
Znev_08887	-0.575327243	4.412929212	10.8827925	9.71E-04	6.61E-03
Znev_13168	-0.551922568	4.850377311	10.88153675	9.71E-04	6.61E-03
Znev_15067	-0.738477938	3.387827364	10.87966835	9.72E-04	6.61E-03
Znev_05047	-0.590745688	3.987596226	10.87313462	9.76E-04	6.63E-03
Znev_05768	-0.498508893	6.229904901	10.8745038	9.75E-04	6.63E-03
Znev_08726	-0.438019639	6.375161584	10.87313922	9.76E-04	6.63E-03
Znev_02850	-0.43652394	8.4721853	10.87080201	9.77E-04	6.63E-03
Znev_01118	-0.502951577	4.827546289	10.85912856	9.83E-04	6.67E-03
Znev_02349	-0.395871942	7.549618729	10.8313149	9.98E-04	6.76E-03
Znev_00823	-1.051391392	2.100245136	10.82307988	1.00E-03	6.79E-03
Znev_02453	-0.536184361	4.550887023	10.81386549	1.01E-03	6.81E-03
Znev_10253	-0.522233204	5.356169202	10.80965051	1.01E-03	6.83E-03
Znev_05586	-0.421994755	5.684621774	10.80346407	1.01E-03	6.84E-03
Znev_16264	-0.892243868	2.609696367	10.80043601	1.01E-03	6.85E-03
Znev_03833	-0.557571492	5.186157884	10.79010198	1.02E-03	6.89E-03
Znev_13283	-0.418714296	5.881004305	10.7825048	1.02E-03	6.91E-03
Znev_04777	-0.563001409	4.951714305	10.77492788	1.03E-03	6.93E-03
Znev_07337	-0.681868129	5.690164135	10.75469433	1.04E-03	7.01E-03
Znev_05607	-0.472967214	5.048077244	10.74076585	1.05E-03	7.05E-03
Znev_11604	-0.426185093	5.616221518	10.74038997	1.05E-03	7.05E-03
Znev_04672	-2.780163286	0.19480479	10.73181717	1.05E-03	7.06E-03
Znev_00085	-0.452297131	6.730854835	10.72147413	1.06E-03	7.09E-03
Znev_12906	-0.513352953	9.526136401	10.71854157	1.06E-03	7.10E-03
Znev_11231	-0.384356212	6.671230638	10.71592748	1.06E-03	7.10E-03
Znev_12335	-0.386440191	7.420605777	10.69278836	1.08E-03	7.18E-03
Znev_12919	-0.541525816	5.932155395	10.69022254	1.08E-03	7.18E-03
Znev_14925	-0.473977849	5.534417375	10.6861713	1.08E-03	7.19E-03
Znev_07424	-0.399661108	8.040918753	10.68057932	1.08E-03	7.21E-03
Znev_13871	-0.767480533	3.700806057	10.67961112	1.08E-03	7.21E-03
Znev_10506	-0.583443506	4.651050892	10.66179408	1.09E-03	7.27E-03
Znev_02587	-0.369778558	6.961014157	10.65727184	1.10E-03	7.29E-03
Znev_16733	-3.225245053	-0.049174822	10.64454022	1.10E-03	7.33E-03
Znev_03237	-0.459462931	5.426573591	10.64122704	1.11E-03	7.34E-03
Znev_00068	-0.575461601	10.26674785	10.62432083	1.12E-03	7.39E-03
Znev_00084	-0.480266254	4.987197772	10.61888604	1.12E-03	7.41E-03
Znev_01385	-0.53345895	6.909444319	10.58798882	1.14E-03	7.52E-03
Znev_03577	-0.500329316	9.342035015	10.58875271	1.14E-03	7.52E-03
Znev_07238	-0.392736715	8.056528363	10.58579628	1.14E-03	7.53E-03
Znev_11978	-0.376950815	7.309497108	10.57508583	1.15E-03	7.56E-03
Znev_07563	-1.09095735	2.087596589	10.57324962	1.15E-03	7.56E-03
Znev_07296	-0.621201594	4.061984393	10.57010694	1.15E-03	7.57E-03
Znev_06413	-0.432688453	6.194182741	10.5689711	1.15E-03	7.57E-03
Znev_11393	-0.526854668	10.07541377	10.56398751	1.15E-03	7.59E-03
Znev_11638	-0.451416175	6.156840594	10.5435384	1.17E-03	7.66E-03
Znev_07949	-0.450849698	6.552810811	10.51423104	1.18E-03	7.76E-03
Znev_01522	-0.46299741	5.233726301	10.50210182	1.19E-03	7.81E-03
Znev_03764	-0.402144427	6.19988552	10.50178435	1.19E-03	7.81E-03
Znev_04293	-0.447449002	5.24951568	10.50074268	1.19E-03	7.81E-03
Znev_17942	-0.44986699	8.102226427	10.48998828	1.20E-03	7.85E-03
Znev_02971	-0.372121857	6.647632801	10.48914306	1.20E-03	7.85E-03
Znev_01130	-0.478102977	4.981107271	10.47048004	1.21E-03	7.92E-03
Znev_09841	-0.565910842	4.334887113	10.46769095	1.21E-03	7.93E-03
Znev_16961	-0.391297086	7.138224827	10.41917646	1.25E-03	8.12E-03
Znev_10820	-0.542875878	9.25342404	10.40722222	1.26E-03	8.16E-03
Znev_01628	-0.421949844	6.551323385	10.39102031	1.27E-03	8.23E-03
Znev_04456	-0.394496557	7.165522247	10.38506217	1.27E-03	8.25E-03
Znev_03348	-0.405586957	6.819283237	10.3784296	1.27E-03	8.28E-03
Znev_13333	-0.524546049	4.4240939	10.36566806	1.28E-03	8.33E-03
Znev_01845	-0.552913299	8.948691598	10.35913175	1.29E-03	8.35E-03
Znev_17430	-0.505249434	5.042754189	10.33240174	1.31E-03	8.46E-03
Znev_12368	-0.754172821	3.92376176	10.29188645	1.34E-03	8.64E-03
Znev_02263	-0.534579387	4.450305027	10.29012363	1.34E-03	8.65E-03
Znev_17837	-0.684231603	3.700660756	10.288048	1.34E-03	8.65E-03
Znev_03830	-0.622779952	4.106910752	10.28293178	1.34E-03	8.67E-03
Znev_02501	-0.404125836	6.07957168	10.28342006	1.34E-03	8.67E-03
Znev_02378	-0.493830004	5.994329778	10.26642836	1.35E-03	8.73E-03
Znev_00440	-0.548634322	9.112323158	10.25968107	1.36E-03	8.75E-03
Znev_00683	-0.538120064	4.899310675	10.25944001	1.36E-03	8.75E-03
Znev_05039	-0.417018508	5.576909154	10.25653835	1.36E-03	8.76E-03
Znev_13393	-0.415918089	6.098242831	10.23940436	1.37E-03	8.83E-03
Znev_07251	-0.67330341	6.993418012	10.20938605	1.40E-03	8.96E-03
Znev_09807	-1.718499945	0.866875037	10.20318452	1.40E-03	8.98E-03
Znev_08147	-0.491525889	5.59221475	10.19404471	1.41E-03	9.02E-03
Znev_04130	-0.477023205	5.248809945	10.18598929	1.42E-03	9.05E-03
Znev_03489	-0.55989438	4.268590994	10.18423083	1.42E-03	9.05E-03
Znev_10243	-0.40486143	6.08630281	10.17195065	1.43E-03	9.11E-03
Znev_15617	-0.776712188	3.521256977	10.15175273	1.44E-03	9.19E-03
Znev_10634	-0.424840479	5.562422011	10.15135762	1.44E-03	9.19E-03
Znev_05045	-0.601956146	3.951031233	10.14589527	1.45E-03	9.21E-03
Znev_15439	-1.090570941	2.125242567	10.1415137	1.45E-03	9.23E-03
Znev_14550	-1.898789393	0.976303983	10.13305175	1.46E-03	9.26E-03
Znev_01425	-0.492907443	4.740712126	10.13398093	1.46E-03	9.26E-03
Znev_07942	-0.416501494	5.723570385	10.12668731	1.46E-03	9.29E-03
Znev_00336	-0.363396706	7.012910363	10.12571757	1.46E-03	9.29E-03
Znev_11199	-0.611626373	3.777995873	10.11674568	1.47E-03	9.33E-03
Znev_13090	-0.477751457	5.596350235	10.11170121	1.47E-03	9.35E-03
Znev_13218	-0.497976315	6.157654567	10.09060271	1.49E-03	9.44E-03
Znev_06671	-0.553531193	4.275171975	10.08362761	1.50E-03	9.47E-03
Znev_07465	-0.461344361	5.966596667	10.08383355	1.50E-03	9.47E-03
Znev_16786	-0.891950285	2.78473166	10.0817363	1.50E-03	9.48E-03
Znev_04191	-0.478336052	4.983720352	10.07411146	1.50E-03	9.51E-03
Znev_14798	-4.394182992	-0.481399757	10.06285988	1.51E-03	9.56E-03
Znev_02205	-0.429447943	6.207559497	10.0630818	1.51E-03	9.56E-03
Znev_06043	-0.395703873	6.703481465	10.05584121	1.52E-03	9.59E-03
Znev_12402	-0.744970314	3.346501244	10.05456243	1.52E-03	9.59E-03
Znev_08195	-1.039334931	2.738943107	10.04730903	1.53E-03	9.62E-03
Znev_00586	-0.614497764	3.94241636	10.03858473	1.53E-03	9.66E-03
Znev_00756	-0.508247912	4.528343999	10.02490669	1.54E-03	9.72E-03
Znev_04508	-0.477442807	5.611595806	10.02131722	1.55E-03	9.74E-03
Znev_11170	-0.422881641	5.990351753	10.01476929	1.55E-03	9.76E-03
Znev_16432	-0.479550654	8.534456425	10.01307398	1.55E-03	9.77E-03
Znev_04192	-0.487578436	4.746151521	9.998948224	1.57E-03	9.84E-03
Znev_03358	-0.610784652	3.957099379	9.991821329	1.57E-03	9.87E-03
Znev_06711	-0.414228217	6.124320898	9.989201965	1.57E-03	9.87E-03
Znev_15958	-0.492020037	4.958647992	9.970760863	1.59E-03	9.96E-03
Znev_05527	-0.600021962	11.20675599	9.969256428	1.59E-03	9.96E-03
Znev_18772	-1.115166638	1.821928322	9.967110671	1.59E-03	9.97E-03
Znev_17456	-0.994736377	2.555249567	9.96265164	1.60E-03	9.99E-03
Znev_02198	-0.412035367	5.459136081	9.95570429	1.60E-03	1.00E-02
Znev_08196	-0.827431309	3.141343608	9.923637224	1.63E-03	1.02E-02
Znev_04063	-0.409650652	5.529236471	9.91906477	1.64E-03	1.02E-02
Znev_08379	-0.958491577	2.564439802	9.911667117	1.64E-03	1.02E-02
Znev_03537	-0.616035672	3.652577834	9.907598277	1.65E-03	1.02E-02
Znev_04620	-0.527381803	5.15084963	9.90783659	1.65E-03	1.02E-02
Znev_10110	-0.59323303	4.40464578	9.895127193	1.66E-03	1.03E-02
Znev_09696	-2.610600081	0.103371392	9.890144698	1.66E-03	1.03E-02
Znev_01782	-0.406098503	6.063338537	9.871088088	1.68E-03	1.04E-02
Znev_00503	-0.550795781	4.585825266	9.835251059	1.71E-03	1.06E-02
Znev_07467	-0.532952852	5.180519435	9.818476233	1.73E-03	1.07E-02
Znev_04096	-0.634443159	3.830903101	9.812670425	1.73E-03	1.07E-02
Znev_04178	-1.238294469	2.813364222	9.811732246	1.73E-03	1.07E-02
Znev_05954	-0.449745154	4.785907215	9.808793388	1.74E-03	1.07E-02
Znev_02934	-0.38510797	8.05146876	9.804163071	1.74E-03	1.08E-02
Znev_10888	-0.853030907	2.980045496	9.769643624	1.77E-03	1.09E-02
Znev_12214	-0.484007793	5.461037448	9.763671055	1.78E-03	1.10E-02
Znev_06381	-0.899534836	2.447849925	9.733323487	1.81E-03	1.11E-02
Znev_01909	-0.774291132	3.056565493	9.724679645	1.82E-03	1.12E-02
Znev_10029	-0.43160348	6.174499245	9.723590945	1.82E-03	1.12E-02
Znev_11923	-1.723601833	0.868537463	9.715432747	1.83E-03	1.12E-02
Znev_14825	-0.829233467	3.146326892	9.710879725	1.83E-03	1.12E-02
Znev_11759	-0.47453207	5.169420303	9.698616334	1.84E-03	1.13E-02
Znev_02445	-0.484327088	4.588780772	9.697555132	1.85E-03	1.13E-02
Znev_03077	-0.443927236	5.425165717	9.680336605	1.86E-03	1.14E-02
Znev_07858	-1.941447923	0.517969014	9.669615526	1.87E-03	1.14E-02
Znev_16854	-0.605630561	4.100823628	9.670666377	1.87E-03	1.14E-02
Znev_02556	-0.562538616	4.263461144	9.672994958	1.87E-03	1.14E-02
Znev_05722	-0.358966932	6.761097065	9.671043299	1.87E-03	1.14E-02
Znev_09560	-0.388622307	6.37961885	9.668750431	1.87E-03	1.14E-02
Znev_15434	-0.412908554	7.426213673	9.665578057	1.88E-03	1.15E-02
Znev_05660	-0.517527065	4.675736862	9.658354295	1.88E-03	1.15E-02
Znev_08498	-0.64469826	3.500583026	9.649223485	1.89E-03	1.16E-02
Znev_11931	-1.245782574	2.29098011	9.646887772	1.90E-03	1.16E-02
Znev_12933	-0.367350972	7.56909409	9.640665351	1.90E-03	1.16E-02
Znev_04256	-0.68244852	5.320405712	9.63599753	1.91E-03	1.16E-02
Znev_12256	-0.510634065	9.589544347	9.634652239	1.91E-03	1.16E-02
Znev_17570	-0.464114616	6.256851042	9.620876353	1.92E-03	1.17E-02
Znev_00246	-0.456037649	4.785169365	9.615897693	1.93E-03	1.17E-02
Znev_05269	-0.691152612	3.744519037	9.601359295	1.94E-03	1.18E-02
Znev_07932	-0.375164449	7.684920961	9.592421982	1.95E-03	1.19E-02
Znev_12032	-0.56133628	4.566549807	9.589085011	1.96E-03	1.19E-02
Znev_03791	-0.473173273	4.824875134	9.570269506	1.98E-03	1.20E-02
Znev_17064	-0.537896252	4.180290442	9.558713245	1.99E-03	1.20E-02
Znev_10495	-0.395857085	6.535702809	9.556345969	1.99E-03	1.21E-02
Znev_09704	-0.447338965	5.282243097	9.552242204	2.00E-03	1.21E-02
Znev_04409	-1.061354552	8.778274573	9.549347863	2.00E-03	1.21E-02
Znev_02815	-0.414407396	5.820683248	9.546252164	2.00E-03	1.21E-02
Znev_12307	-1.02863363	2.269185187	9.533662042	2.02E-03	1.22E-02
Znev_14603	-0.450987918	5.367875275	9.531051919	2.02E-03	1.22E-02
Znev_04702	-0.431797351	6.954288714	9.516441858	2.04E-03	1.23E-02
Znev_06351	-0.539836035	4.373651234	9.514209578	2.04E-03	1.23E-02
Znev_09355	-0.35781939	7.142324791	9.512640278	2.04E-03	1.23E-02
Znev_06160	-0.378253781	7.576892701	9.509747366	2.04E-03	1.23E-02
Znev_15013	-0.363936777	6.934360991	9.503372288	2.05E-03	1.23E-02
Znev_01486	-0.37145712	7.434477874	9.495648279	2.06E-03	1.24E-02
Znev_05677	-0.518696052	5.760487774	9.486249978	2.07E-03	1.24E-02
Znev_15773	-4.393020495	-0.481416045	9.470912613	2.09E-03	1.25E-02
Znev_11643	-0.506812259	4.301594406	9.469952736	2.09E-03	1.25E-02
Znev_15293	-0.551348443	4.939641188	9.452437662	2.11E-03	1.26E-02
Znev_12680	-0.436040552	5.160195468	9.444041237	2.12E-03	1.26E-02
Znev_04712	-0.503914853	10.43201888	9.418022975	2.15E-03	1.28E-02
Znev_05455	-0.430617345	8.398547219	9.412653656	2.15E-03	1.28E-02
Znev_09849	-0.48904585	5.863563512	9.404841675	2.16E-03	1.29E-02
Znev_03262	-0.43382179	9.109434012	9.403431342	2.17E-03	1.29E-02
Znev_06062	-0.476646603	5.088046776	9.389448946	2.18E-03	1.30E-02
Znev_07982	-0.63585505	4.459833601	9.388761446	2.18E-03	1.30E-02
Znev_01011	-0.36218573	7.870560662	9.384307435	2.19E-03	1.30E-02
Znev_00415	-0.503053373	4.825015659	9.373497343	2.20E-03	1.31E-02
Znev_13387	-0.434057165	5.106737195	9.373017246	2.20E-03	1.31E-02
Znev_11177	-0.521755477	4.082863478	9.354649743	2.22E-03	1.32E-02
Znev_03945	-1.158443445	1.636392073	9.353176428	2.23E-03	1.32E-02
Znev_12503	-0.433761976	5.234948584	9.346598314	2.23E-03	1.32E-02
Znev_00110	-0.509559056	9.698761322	9.344794271	2.24E-03	1.32E-02
Znev_10898	-0.592278655	7.005533109	9.332156548	2.25E-03	1.33E-02
Znev_08387	-0.517637013	5.347569721	9.333436016	2.25E-03	1.33E-02
Znev_09194	-0.827230317	2.849716264	9.318433988	2.27E-03	1.34E-02
Znev_02056	-0.43965499	6.866491627	9.315800648	2.27E-03	1.34E-02
Znev_18390	-0.375000315	6.531926258	9.30881696	2.28E-03	1.34E-02
Znev_05846	-0.477317475	4.517655192	9.289343347	2.30E-03	1.36E-02
Znev_02389	-0.94055721	2.323599077	9.284850946	2.31E-03	1.36E-02
Znev_05116	-0.440052419	5.329238016	9.282065353	2.31E-03	1.36E-02
Znev_11587	-0.410570554	5.644861546	9.261852073	2.34E-03	1.37E-02
Znev_13311	-0.500377404	4.282350573	9.239067171	2.37E-03	1.39E-02
Znev_14668	-3.114622634	-0.104172353	9.235501716	2.37E-03	1.39E-02
Znev_04906	-0.86922561	3.084156164	9.227581735	2.38E-03	1.39E-02
Znev_14533	-0.702229396	3.550045734	9.218603372	2.40E-03	1.40E-02
Znev_02894	-0.418744828	7.05650673	9.211592331	2.40E-03	1.41E-02
Znev_12985	-0.970013568	2.202770796	9.205553163	2.41E-03	1.41E-02
Znev_02564	-0.457212567	5.833881634	9.190604436	2.43E-03	1.42E-02
Znev_07260	-0.533007585	10.138129	9.189117647	2.43E-03	1.42E-02
Znev_04057	-0.529935012	4.638785239	9.184498131	2.44E-03	1.42E-02
Znev_13076	-0.377118498	7.208868939	9.17132549	2.46E-03	1.43E-02
Znev_10044	-0.434451051	5.632948553	9.165241632	2.47E-03	1.44E-02
Znev_15609	-0.430509997	8.857731192	9.165777458	2.47E-03	1.44E-02
Znev_02174	-0.528572483	3.971444825	9.162337517	2.47E-03	1.44E-02
Znev_01359	-2.040789972	0.36639119	9.14982866	2.49E-03	1.45E-02
Znev_10819	-0.36186802	6.650962696	9.145445171	2.49E-03	1.45E-02
Znev_05370	-0.454619425	8.691050566	9.128072129	2.52E-03	1.46E-02
Znev_14520	-0.450300894	4.796249989	9.12786586	2.52E-03	1.46E-02
Znev_04502	-0.442237733	6.266052274	9.12636637	2.52E-03	1.46E-02
Znev_16755	-0.404480799	6.062723753	9.116288509	2.53E-03	1.47E-02
Znev_01749	-0.42433978	6.417924006	9.112017592	2.54E-03	1.47E-02
Znev_05235	-0.405983679	5.717675637	9.103904563	2.55E-03	1.48E-02
Znev_09601	-0.570253331	5.077856775	9.081116791	2.58E-03	1.49E-02
Znev_06650	-0.4205076	7.281650884	9.07519908	2.59E-03	1.50E-02
Znev_09303	-0.379834472	6.846907632	9.075433063	2.59E-03	1.50E-02
Znev_06975	-0.436139193	5.848795264	9.074013479	2.59E-03	1.50E-02
Znev_02965	-0.422293337	7.033375392	9.073240387	2.59E-03	1.50E-02
Znev_13656	-0.454638254	7.299246929	9.01699567	2.67E-03	1.54E-02
Znev_17965	-0.450586372	5.051457219	9.014807868	2.68E-03	1.54E-02
Znev_06013	-0.361415006	6.463653763	9.013475378	2.68E-03	1.54E-02
Znev_04041	-0.423454785	5.545035397	8.976840868	2.73E-03	1.57E-02
Znev_10312	-1.387747	1.588131943	8.97008013	2.74E-03	1.57E-02
Znev_07351	-0.472443997	6.448847427	8.96920215	2.75E-03	1.57E-02
Znev_14674	-4.387093619	-0.481766931	8.968315435	2.75E-03	1.57E-02
Znev_07591	-0.411277851	5.232179319	8.966176179	2.75E-03	1.58E-02
Znev_02776	-0.657215308	3.365690019	8.964584904	2.75E-03	1.58E-02
Znev_13863	-0.441554546	5.656395134	8.954969798	2.77E-03	1.58E-02
Znev_01426	-0.404513119	5.73684951	8.955004124	2.77E-03	1.58E-02
Znev_17852	-0.509419829	5.773633645	8.947351118	2.78E-03	1.59E-02
Znev_13927	-0.397808311	5.51924613	8.947474606	2.78E-03	1.59E-02
Znev_09089	-0.722188512	3.980865523	8.945189324	2.78E-03	1.59E-02
Znev_02898	-0.554928332	3.879572801	8.940736304	2.79E-03	1.59E-02
Znev_10627	-0.44136752	4.931524603	8.938986465	2.79E-03	1.59E-02
Znev_06463	-0.582633294	11.21864083	8.928404249	2.81E-03	1.60E-02
Znev_12201	-0.444589321	5.609692601	8.915536504	2.83E-03	1.61E-02
Znev_12208	-2.112048355	0.406247502	8.900897854	2.85E-03	1.62E-02
Znev_18616	-1.30790924	1.237572314	8.884233267	2.88E-03	1.63E-02
Znev_13113	-0.82760764	3.121032489	8.856081184	2.92E-03	1.65E-02
Znev_04251	-1.016110135	2.374402533	8.844368193	2.94E-03	1.66E-02
Znev_11056	-0.3914177	8.709159612	8.840711117	2.95E-03	1.67E-02
Znev_02975	-0.347238307	6.762996858	8.834185749	2.96E-03	1.67E-02
Znev_06825	-0.468743435	5.178616071	8.831458692	2.96E-03	1.67E-02
Znev_14465	-0.498848253	5.296042568	8.823800538	2.97E-03	1.68E-02
Znev_15579	-4.407202657	-0.480530344	8.82239918	2.98E-03	1.68E-02
Znev_00147	-0.441782893	5.867907655	8.820562326	2.98E-03	1.68E-02
Znev_07715	-0.581762229	4.128109808	8.814151289	2.99E-03	1.68E-02
Znev_12126	-0.493847966	4.741462746	8.798242471	3.02E-03	1.70E-02
Znev_01227	-0.442009574	5.434373496	8.789561537	3.03E-03	1.70E-02
Znev_02782	-4.211379795	-0.555054923	8.78055248	3.04E-03	1.71E-02
Znev_07869	-4.211379346	-0.555054923	8.780984986	3.04E-03	1.71E-02
Znev_10394	-1.602484228	1.346296478	8.76253553	3.07E-03	1.72E-02
Znev_08907	-4.211653357	-0.554887185	8.750950543	3.09E-03	1.73E-02
Znev_00792	-0.381847548	7.436977067	8.732691586	3.13E-03	1.75E-02
Znev_03134	-0.490646739	9.533477821	8.720301339	3.15E-03	1.76E-02
Znev_00277	-0.391440854	6.169272661	8.719453527	3.15E-03	1.76E-02
Znev_02325	-0.39424555	5.805690761	8.715159386	3.16E-03	1.76E-02
Znev_10993	-0.935759138	2.937626437	8.696966686	3.19E-03	1.78E-02
Znev_10138	-0.442637428	5.505811737	8.693387682	3.19E-03	1.78E-02
Znev_00799	-0.603879736	3.999905741	8.677412183	3.22E-03	1.79E-02
Znev_09917	-0.547864071	4.484982414	8.672863783	3.23E-03	1.79E-02
Znev_04605	-0.614222992	4.447437004	8.668222428	3.24E-03	1.80E-02
Znev_01334	-0.550837631	4.239053386	8.658402489	3.26E-03	1.81E-02
Znev_02305	-0.492212752	4.815784023	8.657301811	3.26E-03	1.81E-02
Znev_00248	-0.450371192	5.376520398	8.656824018	3.26E-03	1.81E-02
Znev_11204	-0.501842443	9.614197491	8.648508808	3.27E-03	1.81E-02
Znev_12203	-0.426572905	9.040713275	8.64359804	3.28E-03	1.82E-02
Znev_00806	-0.49870646	4.404549064	8.622425649	3.32E-03	1.84E-02
Znev_05648	-0.356679251	7.787336821	8.615456095	3.33E-03	1.84E-02
Znev_10227	-0.480245834	4.662936064	8.606664126	3.35E-03	1.85E-02
Znev_04590	-0.398007284	6.129736217	8.599708729	3.36E-03	1.85E-02
Znev_02331	-0.46087931	5.078220797	8.587338178	3.39E-03	1.86E-02
Znev_14316	-2.343497044	0.283823832	8.581740961	3.40E-03	1.87E-02
Znev_10304	-0.983928468	2.166743574	8.580683792	3.40E-03	1.87E-02
Znev_10984	-0.733101121	2.876628442	8.57139027	3.41E-03	1.88E-02
Znev_07046	-0.415382525	5.960233057	8.562727095	3.43E-03	1.88E-02
Znev_04655	-0.376743272	7.338319814	8.562185129	3.43E-03	1.88E-02
Znev_15532	-0.376594413	6.342177743	8.562637568	3.43E-03	1.88E-02
Znev_02866	-0.601011404	3.705611121	8.558203193	3.44E-03	1.89E-02
Znev_18966	-4.209732339	-0.555406715	8.54426964	3.47E-03	1.90E-02
Znev_11979	-0.397833263	5.274759763	8.530157368	3.49E-03	1.91E-02
Znev_14978	-1.466181815	1.513819042	8.527251077	3.50E-03	1.91E-02
Znev_13592	-0.46737218	5.314745331	8.523614576	3.51E-03	1.91E-02
Znev_14836	-0.391852716	5.677015036	8.51343158	3.53E-03	1.92E-02
Znev_07151	-1.25102582	1.362794406	8.512524833	3.53E-03	1.92E-02
Znev_09984	-0.469292025	9.426648151	8.504926737	3.54E-03	1.93E-02
Znev_02795	-0.389901257	5.645169185	8.497270597	3.56E-03	1.94E-02
Znev_07929	-0.437577737	4.87027663	8.494474947	3.56E-03	1.94E-02
Znev_08116	-0.512900538	7.767598599	8.488127645	3.57E-03	1.95E-02
Znev_13628	-0.466485255	4.467518871	8.488169465	3.57E-03	1.95E-02
Znev_00594	-0.387321209	5.76568469	8.487539147	3.58E-03	1.95E-02
Znev_02309	-0.7043754	3.580517936	8.482041271	3.59E-03	1.95E-02
Znev_02259	-0.462013438	4.958354775	8.47821714	3.59E-03	1.95E-02
Znev_13806	-4.211572841	-0.555071295	8.476940232	3.60E-03	1.95E-02
Znev_14120	-0.768430309	3.628395092	8.476270645	3.60E-03	1.95E-02
Znev_02793	-1.240043587	1.567981155	8.462577907	3.63E-03	1.97E-02
Znev_07410	-0.627649982	4.117347425	8.460603263	3.63E-03	1.97E-02
Znev_17211	-0.358097273	7.818988201	8.45985486	3.63E-03	1.97E-02
Znev_01451	-0.43581772	5.569587382	8.455752041	3.64E-03	1.97E-02
Znev_03898	-0.565706004	3.906576634	8.455096865	3.64E-03	1.97E-02
Znev_07440	-1.576231494	1.125726395	8.451335626	3.65E-03	1.97E-02
Znev_13766	-0.368539718	7.192259719	8.43533681	3.68E-03	1.99E-02
Znev_00759	-0.439786246	4.966574729	8.432416929	3.69E-03	1.99E-02
Znev_11374	-0.432648902	5.122161095	8.415217192	3.72E-03	2.01E-02
Znev_09259	-0.599306021	3.658286619	8.407134682	3.74E-03	2.02E-02
Znev_04832	-0.494428717	4.051488065	8.393318673	3.77E-03	2.03E-02
Znev_18474	-0.901718407	3.113286437	8.384128628	3.79E-03	2.04E-02
Znev_01796	-0.467020571	5.526109309	8.383379028	3.79E-03	2.04E-02
Znev_13250	-0.441869266	4.501896331	8.382849549	3.79E-03	2.04E-02
Znev_07040	-0.597596074	3.559363146	8.375803088	3.80E-03	2.04E-02
Znev_10472	-0.35879055	6.479750816	8.375603757	3.80E-03	2.04E-02
Znev_02346	-1.246384446	1.56681852	8.367655577	3.82E-03	2.05E-02
Znev_14485	-0.435716038	4.767130491	8.364699713	3.83E-03	2.05E-02
Znev_11588	-0.521456061	4.157089207	8.344910433	3.87E-03	2.07E-02
Znev_04214	-0.468674196	4.960613362	8.344817231	3.87E-03	2.07E-02
Znev_14575	-0.514453112	4.492799147	8.343651833	3.87E-03	2.07E-02
Znev_06625	-0.405016513	6.815668379	8.340168833	3.88E-03	2.08E-02
Znev_02561	-0.7029707	3.161012715	8.336362962	3.89E-03	2.08E-02
Znev_01061	-1.225883812	1.422053585	8.334083406	3.89E-03	2.08E-02
Znev_03100	-0.723361636	3.003027441	8.320543898	3.92E-03	2.10E-02
Znev_17341	-0.522376134	4.256652423	8.31447694	3.93E-03	2.10E-02
Znev_18810	-0.980609621	2.011719232	8.302412543	3.96E-03	2.11E-02
Znev_15138	-0.518924444	5.372008278	8.299732236	3.97E-03	2.11E-02
Znev_07941	-0.360074806	7.27426522	8.295805844	3.97E-03	2.12E-02
Znev_05328	-0.362967434	6.659445747	8.278281821	4.01E-03	2.14E-02
Znev_02884	-0.443746482	4.853037463	8.270890104	4.03E-03	2.14E-02
Znev_07814	-0.381488854	5.832231511	8.264427936	4.04E-03	2.15E-02
Znev_05006	-0.444830448	5.109815751	8.261428619	4.05E-03	2.15E-02
Znev_06617	-0.32994795	6.836547144	8.25217101	4.07E-03	2.16E-02
Znev_11461	-0.657919744	3.318457568	8.251516501	4.07E-03	2.16E-02
Znev_05175	-0.407499301	8.993729999	8.230362082	4.12E-03	2.19E-02
Znev_03479	-0.364243791	5.655893088	8.230408045	4.12E-03	2.19E-02
Znev_07886	-0.582499299	3.995783472	8.21961451	4.14E-03	2.20E-02
Znev_11069	-0.575340717	3.662560942	8.219725641	4.14E-03	2.20E-02
Znev_11984	-0.398184323	6.10444936	8.207137384	4.17E-03	2.21E-02
Znev_06360	-0.341981422	6.548519174	8.206049926	4.18E-03	2.21E-02
Znev_03026	-1.455632892	1.0531166	8.195891364	4.20E-03	2.22E-02
Znev_07333	-0.426594023	5.050834268	8.185693909	4.22E-03	2.23E-02
Znev_14537	-0.495809024	4.820532519	8.169022061	4.26E-03	2.25E-02
Znev_03031	-0.396204696	5.812255056	8.164290282	4.27E-03	2.25E-02
Znev_10005	-0.44425609	4.889964101	8.159009694	4.28E-03	2.26E-02
Znev_03143	-0.421899373	6.580646744	8.150126938	4.31E-03	2.27E-02
Znev_01215	-0.937746189	2.024785835	8.142826523	4.32E-03	2.27E-02
Znev_07247	-0.60154313	3.531540729	8.139607706	4.33E-03	2.28E-02
Znev_00933	-1.000645294	2.91062045	8.126608852	4.36E-03	2.29E-02
Znev_13445	-0.447903089	4.701290414	8.126027304	4.36E-03	2.29E-02
Znev_02131	-0.348444305	6.0506262	8.118420565	4.38E-03	2.30E-02
Znev_10131	-0.423151769	5.936401234	8.11454313	4.39E-03	2.30E-02
Znev_06661	-0.369380213	6.314837052	8.10851375	4.41E-03	2.31E-02
Znev_00353	-0.449488128	4.654607958	8.103814237	4.42E-03	2.31E-02
Znev_01831	-0.369808828	7.556432385	8.085506246	4.46E-03	2.33E-02
Znev_14552	-0.369214782	5.882355764	8.083128855	4.47E-03	2.34E-02
Znev_03634	-0.580650199	4.001764788	8.073115241	4.49E-03	2.35E-02
Znev_13104	-0.440339791	4.811325674	8.074666163	4.49E-03	2.35E-02
Znev_04962	-0.43216276	5.582817925	8.073545173	4.49E-03	2.35E-02
Znev_09741	-0.452659095	4.990824325	8.048080954	4.56E-03	2.37E-02
Znev_00097	-0.47879966	4.798806447	8.04101308	4.57E-03	2.38E-02
Znev_03289	-0.395147873	5.136703821	8.03708141	4.58E-03	2.38E-02
Znev_02000	-0.519139088	4.173636831	8.03597104	4.59E-03	2.38E-02
Znev_05792	-0.433919396	7.351618101	8.033292886	4.59E-03	2.39E-02
Znev_02500	-0.341289263	6.594440602	8.016453943	4.64E-03	2.41E-02
Znev_17061	-0.648466844	4.004329978	8.015152562	4.64E-03	2.41E-02
Znev_11234	-0.385784127	5.558376468	8.015346356	4.64E-03	2.41E-02
Znev_01159	-0.481563323	4.634050146	8.009128197	4.65E-03	2.42E-02
Znev_11293	-0.414596134	5.347851805	8.001185288	4.67E-03	2.43E-02
Znev_10219	-0.526700776	4.020874392	7.987499669	4.71E-03	2.44E-02
Znev_05901	-0.470799695	6.790400048	7.956715783	4.79E-03	2.48E-02
Znev_04072	-0.658121481	4.069567515	7.951360955	4.81E-03	2.49E-02
Znev_01753	-0.609933695	3.964277294	7.950731667	4.81E-03	2.49E-02
Znev_16379	-1.396297019	1.218416434	7.936512868	4.84E-03	2.50E-02
Znev_04068	-0.317039559	7.003448075	7.93648424	4.84E-03	2.50E-02
Znev_15318	-0.77277621	2.974934964	7.93589601	4.85E-03	2.50E-02
Znev_12448	-0.345433817	6.153347673	7.928993033	4.86E-03	2.51E-02
Znev_03821	-0.478154317	4.79003324	7.923250598	4.88E-03	2.51E-02
Znev_02717	-0.415783169	9.314535415	7.922920051	4.88E-03	2.51E-02
Znev_04187	-0.43243541	5.832439203	7.90500857	4.93E-03	2.54E-02
Znev_00737	-0.419449646	4.71271597	7.900385708	4.94E-03	2.54E-02
Znev_05152	-0.441695036	5.084677677	7.89953767	4.94E-03	2.54E-02
Znev_13194	-0.42627788	9.450396537	7.892858359	4.96E-03	2.55E-02
Znev_02581	-0.363349922	5.74594012	7.890551828	4.97E-03	2.55E-02
Znev_18933	-2.101082955	0.150234277	7.843506402	5.10E-03	2.61E-02
Znev_09189	-0.409191089	5.70482216	7.843756252	5.10E-03	2.61E-02
Znev_17150	-0.390044435	5.892871859	7.840784984	5.11E-03	2.61E-02
Znev_08506	-0.339043297	6.172123416	7.831539741	5.13E-03	2.62E-02
Znev_12009	-0.915911317	3.059001585	7.826051714	5.15E-03	2.63E-02
Znev_00103	-0.414966637	5.604954446	7.82356667	5.16E-03	2.63E-02
Znev_06367	-0.761503436	3.025282617	7.816589038	5.18E-03	2.64E-02
Znev_08151	-0.420529459	8.669108091	7.815950485	5.18E-03	2.64E-02
Znev_01405	-0.419377369	5.170146047	7.80393866	5.21E-03	2.65E-02
Znev_12091	-0.603559994	3.465106058	7.793437487	5.24E-03	2.67E-02
Znev_09608	-0.59882995	3.720168235	7.785194264	5.27E-03	2.68E-02
Znev_03069	-1.781246115	0.748324252	7.772117595	5.31E-03	2.70E-02
Znev_13500	-0.378415825	5.334873431	7.769082134	5.31E-03	2.70E-02
Znev_08849	-0.684596424	3.357711068	7.768391708	5.32E-03	2.70E-02
Znev_12778	-0.369662366	5.606793622	7.765754754	5.32E-03	2.70E-02
Znev_13680	-0.664473856	3.671364559	7.759999486	5.34E-03	2.71E-02
Znev_04939	-0.405224789	5.569196448	7.75613437	5.35E-03	2.71E-02
Znev_01993	-0.890809869	2.571146845	7.739778963	5.40E-03	2.74E-02
Znev_02404	-0.509179785	4.133857513	7.72988002	5.43E-03	2.75E-02
Znev_04337	-0.414492484	4.835571254	7.727618191	5.44E-03	2.75E-02
Znev_01264	-0.333546292	8.218081857	7.726729006	5.44E-03	2.75E-02
Znev_03782	-0.382133569	5.259439582	7.706426434	5.50E-03	2.78E-02
Znev_07154	-1.08961856	1.651855723	7.691514097	5.55E-03	2.80E-02
Znev_03132	-0.3227617	7.441293888	7.674374984	5.60E-03	2.82E-02
Znev_10770	-0.421243337	4.652531335	7.671737433	5.61E-03	2.82E-02
Znev_18704	-0.344387806	6.554381578	7.667017162	5.62E-03	2.83E-02
Znev_08840	-0.543537351	3.982625463	7.664920608	5.63E-03	2.83E-02
Znev_00129	-0.428472469	6.601366753	7.664965498	5.63E-03	2.83E-02
Znev_15344	-0.750616082	3.234459498	7.652951165	5.67E-03	2.85E-02
Znev_12197	-0.358158313	6.202274328	7.640253415	5.71E-03	2.87E-02
Znev_03792	-2.322606345	-0.04847693	7.616402622	5.78E-03	2.90E-02
Znev_14031	-1.073132556	1.460612982	7.616164679	5.78E-03	2.90E-02
Znev_11549	-0.464283285	4.541631949	7.615371823	5.79E-03	2.90E-02
Znev_14908	-1.804060615	0.619884515	7.613125621	5.79E-03	2.91E-02
Znev_17369	-0.420847924	9.778612762	7.606607844	5.82E-03	2.92E-02
Znev_11297	-0.468082563	5.104081839	7.603820376	5.82E-03	2.92E-02
Znev_00612	-0.558532279	4.477790073	7.594119948	5.86E-03	2.93E-02
Znev_11684	-0.389726463	5.298491875	7.587242548	5.88E-03	2.94E-02
Znev_08429	-0.370072	6.314564022	7.584377858	5.89E-03	2.94E-02
Znev_14784	-0.407852674	5.107423947	7.582726723	5.89E-03	2.95E-02
Znev_13614	-0.326083853	6.77269882	7.571900908	5.93E-03	2.96E-02
Znev_17997	-0.4570691	5.93554056	7.569744971	5.94E-03	2.96E-02
Znev_06848	-0.356457495	5.889559252	7.567046967	5.94E-03	2.97E-02
Znev_12264	-1.153866147	1.566398669	7.562493124	5.96E-03	2.97E-02
Znev_13802	-4.001879447	-0.632895006	7.549786255	6.00E-03	2.99E-02
Znev_01023	-0.465757392	4.524909192	7.548810065	6.00E-03	2.99E-02
Znev_16373	-0.455270788	4.327544616	7.545795432	6.02E-03	2.99E-02
Znev_01950	-0.471692611	4.608641082	7.541681766	6.03E-03	2.99E-02
Znev_13613	-0.848819258	2.734603481	7.532779978	6.06E-03	3.00E-02
Znev_01260	-0.390376184	5.997931999	7.523115962	6.09E-03	3.02E-02
Znev_12446	-0.392415665	5.807517931	7.51264334	6.13E-03	3.03E-02
Znev_08112	-0.339205874	6.385142627	7.505005608	6.15E-03	3.04E-02
Znev_04201	-0.396685029	6.494308625	7.503409989	6.16E-03	3.04E-02
Znev_09964	-0.344410375	7.021298688	7.499449789	6.17E-03	3.05E-02
Znev_00953	-0.5989833	3.468620345	7.489844291	6.20E-03	3.06E-02
Znev_15363	-4.228429416	-0.554367484	7.485811758	6.22E-03	3.07E-02
Znev_09426	-0.424247185	5.151682969	7.478404777	6.24E-03	3.08E-02
Znev_05126	-0.382248112	5.251232043	7.462728615	6.30E-03	3.11E-02
Znev_07927	-0.868596061	2.169816154	7.459022258	6.31E-03	3.11E-02
Znev_08071	-0.72163137	3.093245432	7.454648494	6.33E-03	3.12E-02
Znev_00971	-0.364152112	5.841128508	7.448112956	6.35E-03	3.13E-02
Znev_13011	-0.33996262	6.319147288	7.438164574	6.39E-03	3.14E-02
Znev_10412	-0.733932097	2.821191591	7.43756886	6.39E-03	3.14E-02
Znev_08142	-0.517689513	4.478264517	7.433155638	6.40E-03	3.14E-02
Znev_09408	-0.663669647	3.734726311	7.42028839	6.45E-03	3.16E-02
Znev_03491	-1.037588268	1.669734701	7.416919565	6.46E-03	3.17E-02
Znev_03370	-4.229475054	-0.554351105	7.402886207	6.51E-03	3.19E-02
Znev_14310	-0.357292772	6.455206391	7.401287226	6.52E-03	3.19E-02
Znev_00801	-0.46567448	10.24536707	7.395566943	6.54E-03	3.20E-02
Znev_02692	-1.607344736	0.654650955	7.388279269	6.57E-03	3.21E-02
Znev_00501	-0.371939277	5.162575799	7.386712568	6.57E-03	3.21E-02
Znev_00776	-0.414860696	4.962517323	7.383690552	6.58E-03	3.22E-02
Znev_12771	-0.91767284	2.134473313	7.381427421	6.59E-03	3.22E-02
Znev_10976	-0.467850345	9.775987053	7.379277175	6.60E-03	3.22E-02
Znev_12314	-1.152775192	1.303688194	7.375309226	6.61E-03	3.23E-02
Znev_11669	-0.384372463	6.032406615	7.367403681	6.64E-03	3.24E-02
Znev_03914	-0.512532434	4.891022128	7.362177888	6.66E-03	3.25E-02
Znev_04791	-0.471398009	5.36241327	7.35918023	6.67E-03	3.25E-02
Znev_00260	-0.42054476	5.458483907	7.357384683	6.68E-03	3.25E-02
Znev_11634	-0.370239891	8.821466075	7.357911244	6.68E-03	3.25E-02
Znev_03094	-1.894449066	0.282915172	7.351543033	6.70E-03	3.26E-02
Znev_08324	-0.507236942	4.986828762	7.351094957	6.70E-03	3.26E-02
Znev_04152	-0.320678706	7.281084857	7.344010402	6.73E-03	3.27E-02
Znev_04275	-0.455375039	4.203287614	7.343393336	6.73E-03	3.27E-02
Znev_11057	-0.907763221	3.074450333	7.341325674	6.74E-03	3.27E-02
Znev_10259	-0.432950955	4.525360678	7.331756057	6.77E-03	3.29E-02
Znev_08400	-0.386697979	5.562062105	7.327421215	6.79E-03	3.29E-02
Znev_08353	-0.514132715	5.088896271	7.313735754	6.84E-03	3.32E-02
Znev_07030	-0.321038226	6.623931777	7.302442233	6.89E-03	3.34E-02
Znev_11857	-0.426052663	6.377670631	7.295397506	6.91E-03	3.35E-02
Znev_06431	-0.925809684	2.028218207	7.293032279	6.92E-03	3.35E-02
Znev_11529	-0.345079581	8.276749191	7.286000344	6.95E-03	3.36E-02
Znev_10815	-0.345272803	6.385330125	7.266119455	7.03E-03	3.39E-02
Znev_00875	-0.370276804	5.42532232	7.258952228	7.05E-03	3.41E-02
Znev_01394	-0.349387098	5.552491776	7.249575517	7.09E-03	3.42E-02
Znev_03622	-0.360068263	5.264351312	7.241991792	7.12E-03	3.44E-02
Znev_07262	-0.501062596	6.070249262	7.216831181	7.22E-03	3.48E-02
Znev_02255	-1.007871076	2.074248052	7.211600641	7.24E-03	3.49E-02
Znev_14030	-0.426947639	9.87383642	7.206742108	7.26E-03	3.50E-02
Znev_12604	-0.553519451	3.410389152	7.20310066	7.28E-03	3.50E-02
Znev_07724	-0.457901384	4.305037512	7.202816869	7.28E-03	3.50E-02
Znev_12401	-0.439398982	5.014859687	7.196804156	7.30E-03	3.51E-02
Znev_06182	-0.385420791	5.516814867	7.188388341	7.34E-03	3.53E-02
Znev_00053	-0.366500066	5.20135489	7.179181826	7.38E-03	3.54E-02
Znev_13413	-0.517995397	4.196466121	7.175518611	7.39E-03	3.55E-02
Znev_16844	-0.37951553	6.041561141	7.172181398	7.40E-03	3.55E-02
Znev_07605	-0.361610189	5.471175696	7.170678876	7.41E-03	3.56E-02
Znev_07570	-0.416625739	6.652812093	7.168431838	7.42E-03	3.56E-02
Znev_16890	-1.573811654	0.779876034	7.148899938	7.50E-03	3.59E-02
Znev_14903	-1.523757688	1.076393382	7.145494027	7.52E-03	3.60E-02
Znev_07588	-0.374307183	5.268910933	7.145989896	7.51E-03	3.60E-02
Znev_02188	-0.379453718	6.914110526	7.140277558	7.54E-03	3.61E-02
Znev_11168	-0.420194909	4.768460569	7.13393192	7.56E-03	3.62E-02
Znev_17927	-0.407532343	5.804586907	7.12380615	7.61E-03	3.64E-02
Znev_07229	-0.308646017	7.067181334	7.122755327	7.61E-03	3.64E-02
Znev_01093	-0.347833725	6.947585092	7.105857465	7.68E-03	3.67E-02
Znev_10512	-2.011005817	0.103746876	7.093128692	7.74E-03	3.69E-02
Znev_12149	-0.717066686	3.864942028	7.093519133	7.74E-03	3.69E-02
Znev_12241	-0.420840218	5.114563076	7.092646101	7.74E-03	3.69E-02
Znev_16745	-0.338242921	6.470615951	7.091600353	7.74E-03	3.69E-02
Znev_12990	-0.590020649	3.36610638	7.086147809	7.77E-03	3.70E-02
Znev_10345	-0.34021032	6.662524271	7.082721964	7.78E-03	3.71E-02
Znev_02874	-0.370258085	7.229877353	7.080923089	7.79E-03	3.71E-02
Znev_09565	-0.517064793	4.630994062	7.07877468	7.80E-03	3.71E-02
Znev_08564	-0.366540608	5.985119038	7.070256529	7.84E-03	3.73E-02
Znev_18453	-0.355646295	5.743497681	7.06225487	7.87E-03	3.74E-02
Znev_01743	-0.378295655	6.194677475	7.054624508	7.91E-03	3.76E-02
Znev_02945	-0.318066033	7.205060539	7.050688611	7.92E-03	3.76E-02
Znev_17243	-0.647496266	3.11533898	7.04658712	7.94E-03	3.77E-02
Znev_00368	-0.351261528	6.105219099	7.031282235	8.01E-03	3.79E-02
Znev_11841	-0.335569268	5.871069528	7.024617684	8.04E-03	3.81E-02
Znev_10451	-0.474458075	3.932774692	7.017645759	8.07E-03	3.82E-02
Znev_01021	-0.325745889	6.500602657	7.01649087	8.08E-03	3.82E-02
Znev_04124	-0.306221002	7.708882216	7.01236568	8.09E-03	3.83E-02
Znev_08306	-0.346457231	6.93965993	7.006183892	8.12E-03	3.84E-02
Znev_05382	-1.362708244	0.780934555	7.000966304	8.15E-03	3.85E-02
Znev_06282	-0.370645324	6.025802272	6.999914648	8.15E-03	3.85E-02
Znev_10436	-0.753836424	2.818427518	6.993425041	8.18E-03	3.86E-02
Znev_04117	-0.524386746	3.914991098	6.976365113	8.26E-03	3.88E-02
Znev_13811	-0.381909237	5.308481468	6.978643941	8.25E-03	3.88E-02
Znev_03208	-0.305027395	6.475443739	6.977126714	8.26E-03	3.88E-02
Znev_07920	-0.382129002	5.192384768	6.959510001	8.34E-03	3.91E-02
Znev_09111	-0.781933	2.543675843	6.957444695	8.35E-03	3.91E-02
Znev_02364	-1.047777439	1.779895894	6.950771394	8.38E-03	3.93E-02
Znev_10646	-2.88428729	-0.218822417	6.947009868	8.40E-03	3.93E-02
Znev_08102	-1.032730842	2.039814238	6.931600338	8.47E-03	3.97E-02
Znev_08188	-0.347324573	8.604332842	6.907101691	8.59E-03	4.02E-02
Znev_18153	-0.314259772	8.184052608	6.896715143	8.64E-03	4.04E-02
Znev_10349	-0.439046056	4.307641779	6.893947696	8.65E-03	4.04E-02
Znev_18251	-0.368142935	5.219091507	6.886177827	8.69E-03	4.06E-02
Znev_12242	-0.455114791	4.433826338	6.881870731	8.71E-03	4.07E-02
Znev_17468	-0.789783163	3.156909978	6.879559946	8.72E-03	4.07E-02
Znev_12105	-0.312164317	6.303918436	6.872937028	8.75E-03	4.08E-02
Znev_04794	-0.483866093	4.119480943	6.863919986	8.80E-03	4.10E-02
Znev_02952	-0.336036093	5.596303787	6.858397557	8.82E-03	4.11E-02
Znev_02411	-0.455490937	4.261467	6.855210647	8.84E-03	4.11E-02
Znev_07781	-0.377266671	5.353658565	6.852854643	8.85E-03	4.12E-02
Znev_06005	-0.405819952	5.063502071	6.851502187	8.86E-03	4.12E-02
Znev_06670	-0.648647531	3.147847172	6.842251298	8.90E-03	4.14E-02
Znev_13401	-1.192658268	1.173271535	6.839448394	8.92E-03	4.14E-02
Znev_14651	-0.362905931	5.291964868	6.834312725	8.94E-03	4.15E-02
Znev_11165	-0.311123494	6.251987776	6.833163331	8.95E-03	4.16E-02
Znev_07582	-0.329273173	6.592927293	6.826007483	8.98E-03	4.17E-02
Znev_14398	-4.002784487	-0.632878553	6.820207528	9.01E-03	4.18E-02
Znev_15004	-4.002786515	-0.632878553	6.818084465	9.02E-03	4.19E-02
Znev_01279	-0.322930806	6.674643284	6.817804847	9.03E-03	4.19E-02
Znev_14232	-0.400643509	5.066268271	6.81542199	9.04E-03	4.19E-02
Znev_08743	-0.373773587	5.531774038	6.815708276	9.04E-03	4.19E-02
Znev_08740	-0.470280848	5.031640041	6.812739021	9.05E-03	4.19E-02
Znev_09366	-0.658150479	3.759304174	6.809514607	9.07E-03	4.20E-02
Znev_10197	-0.427733809	5.617613644	6.800560085	9.11E-03	4.22E-02
Znev_18184	-0.399474845	5.643124933	6.796991924	9.13E-03	4.22E-02
Znev_09998	-0.733853934	2.54199743	6.79549837	9.14E-03	4.23E-02
Znev_15553	-1.215600644	1.101365004	6.794435987	9.14E-03	4.23E-02
Znev_03613	-1.562414312	1.123645885	6.78445169	9.20E-03	4.25E-02
Znev_14382	-0.325173829	5.832129008	6.782466307	9.21E-03	4.25E-02
Znev_09323	-0.5019154	4.577052231	6.779136599	9.22E-03	4.25E-02
Znev_04783	-0.467201507	4.650143445	6.77271974	9.26E-03	4.26E-02
Znev_05468	-0.384077368	5.520736	6.773034013	9.25E-03	4.26E-02
Znev_00151	-1.13052289	1.36407642	6.768558174	9.28E-03	4.27E-02
Znev_03269	-0.738217563	2.943664806	6.758841634	9.33E-03	4.29E-02
Znev_05020	-1.247102985	1.02936876	6.750726294	9.37E-03	4.31E-02
Znev_11058	-0.339803842	8.072898272	6.747602996	9.39E-03	4.31E-02
Znev_01197	-0.723167696	3.09285343	6.746627996	9.39E-03	4.31E-02
Znev_02726	-0.60161659	4.18248924	6.746196756	9.39E-03	4.31E-02
Znev_17302	-0.606460441	3.426327979	6.742620487	9.41E-03	4.32E-02
Znev_12232	-0.468124072	4.274115751	6.741387597	9.42E-03	4.32E-02
Znev_12077	-1.018443396	2.114583126	6.707777529	9.60E-03	4.40E-02
Znev_18420	-0.879519524	1.822201704	6.697578426	9.65E-03	4.42E-02
Znev_11178	-0.408098024	4.630614836	6.696617473	9.66E-03	4.42E-02
Znev_00656	-0.399848628	9.29042899	6.694780828	9.67E-03	4.43E-02
Znev_14763	-0.543829063	3.559823024	6.690878579	9.69E-03	4.43E-02
Znev_08346	-0.313248937	6.545267632	6.683667721	9.73E-03	4.45E-02
Znev_13216	-0.592471601	4.676442796	6.681114032	9.74E-03	4.45E-02
Znev_11667	-0.46821655	5.240147043	6.677531315	9.76E-03	4.46E-02
Znev_04314	-1.651423873	0.689305034	6.672966525	9.79E-03	4.47E-02
Znev_01361	-0.513020628	4.069576477	6.672168921	9.79E-03	4.47E-02
Znev_02669	-0.715277786	2.654588209	6.66751204	9.82E-03	4.48E-02
Znev_08762	-0.447241553	4.404886729	6.651927282	9.90E-03	4.52E-02
Znev_14660	-0.545187585	4.161425425	6.649241777	9.92E-03	4.52E-02
Znev_15198	-0.342055569	6.093745647	6.648828377	9.92E-03	4.52E-02
Znev_15501	-0.408609105	4.903812983	6.642747337	9.96E-03	4.53E-02
Znev_10228	-0.454644739	9.70940539	6.636261615	9.99E-03	4.55E-02
Znev_10220	-0.523703236	3.595108654	6.633711516	1.00E-02	4.55E-02
Znev_06631	-0.428231035	5.405977192	6.634330273	1.00E-02	4.55E-02
Znev_14619	-0.458727737	4.485130876	6.627429972	1.00E-02	4.56E-02
Znev_16522	-0.403798833	4.923879298	6.626644151	1.00E-02	4.56E-02
Znev_07272	-0.312576425	6.134997015	6.618235346	1.01E-02	4.58E-02
Znev_00279	-0.410273399	5.055608369	6.605756738	1.02E-02	4.61E-02
Znev_15699	-0.485381647	5.317588502	6.605196832	1.02E-02	4.61E-02
Znev_05625	-0.340411253	5.322524391	6.601892878	1.02E-02	4.62E-02
Znev_05778	-0.351791005	7.658957448	6.598375701	1.02E-02	4.62E-02
Znev_12690	-0.326401054	7.958351751	6.593723018	1.02E-02	4.63E-02
Znev_15693	-0.416218998	4.652196338	6.589481024	1.03E-02	4.64E-02
Znev_14008	-0.716148338	3.531752314	6.583453677	1.03E-02	4.66E-02
Znev_14735	-0.501356916	3.780467279	6.566677691	1.04E-02	4.70E-02
Znev_07043	-0.347403446	5.852583843	6.559490137	1.04E-02	4.71E-02
Znev_18454	-0.616162097	3.301876383	6.535022998	1.06E-02	4.77E-02
Znev_15352	-0.387842678	6.299600227	6.530813756	1.06E-02	4.78E-02
Znev_14423	-0.340646405	5.339400902	6.525666845	1.06E-02	4.79E-02
Znev_14082	-0.33321608	5.50149719	6.526021761	1.06E-02	4.79E-02
Znev_00485	-0.640621956	3.461638807	6.524504181	1.06E-02	4.79E-02
Znev_12691	-0.342045592	8.217695431	6.521514551	1.07E-02	4.79E-02
Znev_03209	-0.313327795	6.055598733	6.519915028	1.07E-02	4.80E-02
Znev_09109	-0.443135274	4.676563206	6.514024996	1.07E-02	4.81E-02
Znev_04294	-0.398034142	4.580099479	6.507069908	1.07E-02	4.83E-02
Znev_14556	-0.332014008	6.214829302	6.505378961	1.08E-02	4.83E-02
Znev_13407	-0.403953102	4.927842971	6.500624104	1.08E-02	4.84E-02
Znev_13585	-0.352111999	5.532684197	6.500459589	1.08E-02	4.84E-02
Znev_10650	-0.352057033	5.648205697	6.492204182	1.08E-02	4.86E-02
Znev_11239	-0.833531081	2.356657714	6.489685862	1.09E-02	4.86E-02
Znev_13097	-1.23070744	1.34173681	6.486233984	1.09E-02	4.87E-02
Znev_12957	-0.518424953	3.514561337	6.48438303	1.09E-02	4.88E-02
Znev_06301	-0.431827256	5.868329931	6.477563681	1.09E-02	4.89E-02
Znev_11180	-0.360260476	5.175492643	6.47780321	1.09E-02	4.89E-02
Znev_01536	-0.41191586	4.706346993	6.476564811	1.09E-02	4.89E-02
Znev_12926	-3.994501641	-0.633231215	6.47413894	1.09E-02	4.89E-02
Znev_18106	-0.433563232	4.684276795	6.472767727	1.10E-02	4.90E-02
Znev_13000	-0.52828597	3.572225723	6.469625375	1.10E-02	4.90E-02
Znev_09869	-0.625661893	3.742339511	6.465589001	1.10E-02	4.91E-02
Znev_02886	-0.406894041	5.043148545	6.463715744	1.10E-02	4.92E-02
Znev_09719	-0.36093394	5.494202834	6.449426692	1.11E-02	4.95E-02
Znev_03931	-0.447631645	4.169247229	6.446906271	1.11E-02	4.96E-02
Znev_09023	-0.375009538	5.067355212	6.44209859	1.11E-02	4.97E-02
Znev_06801	-0.385645165	4.649842992	6.439674743	1.12E-02	4.97E-02
Znev_06607	-0.31789383	6.537664487	6.439456956	1.12E-02	4.97E-02
Znev_13481	-0.336493131	6.392414911	6.431226698	1.12E-02	4.99E-02
