# Supplementary material for: Transcriptomic changes during caste development through social interactions in the termite Zootermopsis nevadensis
Source: Ecol Evol. 2019 Feb 23;9(6):3446–56. doi: 10.1002/ece3.4976 (PMC6434549; doi:10.1002/ece3.4976)
Supplement: Supplementary file 10 [file ECE3-9-3446-s010.csv]

Table S8. The upregulated genes in the No. 2 larva compared with No. 1 larva at Day 1-2.
Gene ID	logFC	logCPM	LR	PValue	FDR
Znev_03574	3.547174545	5.796291678	396.5170153	3.16E-88	1.25E-84
Znev_17433	3.550757326	5.856779372	342.9356346	1.46E-76	3.87E-73
Znev_16936	2.836759898	6.956070403	300.0802109	3.16E-67	5.02E-64
Znev_05896	2.17197704	7.700772741	263.9285585	2.39E-59	3.16E-56
Znev_06900	4.566384979	3.928228265	259.4205788	2.30E-58	2.80E-55
Znev_05101	2.617430415	7.945984303	254.7597605	2.38E-57	2.70E-54
Znev_06620	2.539558184	4.877645019	227.9916323	1.63E-51	1.53E-48
Znev_03425	2.068743657	5.989025308	223.4381977	1.61E-50	1.42E-47
Znev_01328	2.620083316	7.053653562	212.7314421	3.48E-48	2.51E-45
Znev_01875	3.358635111	4.589956379	191.900962	1.22E-43	8.44E-41
Znev_11366	3.212818542	4.304474355	191.0837926	1.84E-43	1.22E-40
Znev_10514	2.184790811	5.622369834	189.6014933	3.88E-43	2.47E-40
Znev_00441	2.116813124	7.565492638	182.6657008	1.27E-41	7.19E-39
Znev_11818	2.850114571	5.70753525	182.4087284	1.44E-41	7.90E-39
Znev_05808	3.016763962	5.811580639	181.4687036	2.32E-41	1.23E-38
Znev_14317	3.998172128	5.716948855	177.0085827	2.18E-40	9.93E-38
Znev_04262	1.962040861	7.012466196	171.1682387	4.11E-39	1.76E-36
Znev_03908	2.250713102	7.245227977	169.2826572	1.06E-38	4.32E-36
Znev_15869	2.450639518	4.811013558	168.6920222	1.43E-38	5.56E-36
Znev_05318	2.349828194	4.941422435	159.7111643	1.31E-36	4.72E-34
Znev_09362	2.054095779	7.869455558	159.2287959	1.67E-36	5.76E-34
Znev_07665	2.329425796	4.619755607	157.776757	3.46E-36	1.17E-33
Znev_13498	2.37078256	4.503821591	157.2053733	4.62E-36	1.53E-33
Znev_12980	2.154146454	9.519812605	154.5668563	1.74E-35	5.53E-33
Znev_15101	1.854972796	6.005496452	154.3002018	1.99E-35	6.20E-33
Znev_10404	2.93671117	6.598501395	146.6885734	9.18E-34	2.56E-31
Znev_02014	2.747618964	5.584621246	145.82884	1.42E-33	3.87E-31
Znev_01070	2.846138694	5.928093907	140.6720025	1.90E-32	4.94E-30
Znev_12516	1.492999672	6.164931466	140.2318931	2.37E-32	6.07E-30
Znev_01358	1.573925627	7.254676395	139.732035	3.05E-32	7.44E-30
Znev_17853	2.462918555	3.847798574	139.7595709	3.00E-32	7.44E-30
Znev_09451	1.555120542	7.964475552	138.5286772	5.58E-32	1.34E-29
Znev_02004	2.383563368	4.495938875	138.2920306	6.29E-32	1.49E-29
Znev_05026	1.58782856	7.024058248	135.6375341	2.39E-31	5.43E-29
Znev_13450	2.016009576	4.804510475	133.5632742	6.81E-31	1.48E-28
Znev_15239	1.750543729	5.353187941	130.2104356	3.69E-30	7.70E-28
Znev_06157	2.411641966	5.427699028	129.7129484	4.74E-30	9.52E-28
Znev_09494	1.86242491	5.293258612	129.4576738	5.39E-30	1.05E-27
Znev_07486	1.696315667	6.689427087	126.7924561	2.06E-29	3.95E-27
Znev_13642	5.271578336	7.394380556	126.3810317	2.54E-29	4.80E-27
Znev_11926	3.504662829	5.196671129	126.2422756	2.72E-29	5.08E-27
Znev_16921	2.004264842	6.774121572	125.3824928	4.20E-29	7.75E-27
Znev_14300	2.542016867	6.889334122	124.2578175	7.40E-29	1.32E-26
Znev_12943	1.911139292	5.176414933	122.8966714	1.47E-28	2.56E-26
Znev_15634	1.612203875	5.725019593	120.1015144	6.01E-28	1.03E-25
Znev_18173	1.749788385	6.272207805	119.9444738	6.51E-28	1.10E-25
Znev_08997	2.957784684	10.03158585	118.5493334	1.31E-27	2.15E-25
Znev_04735	1.336207734	7.71693937	117.4463045	2.29E-27	3.71E-25
Znev_14502	1.401422089	7.246975479	116.9833539	2.89E-27	4.64E-25
Znev_07514	2.174224973	4.74113428	115.3653263	6.55E-27	1.03E-24
Znev_00412	1.69544721	5.215568445	114.6986456	9.16E-27	1.40E-24
Znev_08675	1.40127566	6.681664515	114.3274032	1.10E-26	1.67E-24
Znev_17023	1.405428786	6.17957304	114.1709725	1.20E-26	1.79E-24
Znev_05888	1.820546065	6.790836188	113.6896906	1.52E-26	2.26E-24
Znev_05890	1.702147824	7.021776754	113.1321443	2.02E-26	2.97E-24
Znev_12365	1.382602744	5.62387081	111.8475443	3.86E-26	5.62E-24
Znev_05340	1.656958862	5.627154509	111.814739	3.92E-26	5.66E-24
Znev_00089	2.733570322	10.69074654	110.7271774	6.79E-26	9.54E-24
Znev_09038	1.806297339	5.843069124	109.7680625	1.10E-25	1.52E-23
Znev_10787	1.733067371	8.125633733	109.2573492	1.43E-25	1.93E-23
Znev_12948	1.705985342	6.350362503	109.1817307	1.48E-25	1.99E-23
Znev_16116	1.426672963	5.63872925	109.0867603	1.55E-25	2.07E-23
Znev_01772	1.595629132	5.749565407	108.7451733	1.85E-25	2.42E-23
Znev_06221	2.247463853	6.499479273	107.9778527	2.72E-25	3.54E-23
Znev_10782	3.136088778	10.53969543	105.7217919	8.48E-25	1.08E-22
Znev_02794	1.903803104	8.352193157	105.0727673	1.18E-24	1.47E-22
Znev_14199	2.408420381	3.592464526	102.0834885	5.32E-24	6.17E-22
Znev_09276	2.324027457	5.840951627	101.9000302	5.84E-24	6.72E-22
Znev_05418	2.410610575	3.321074974	101.44415	7.35E-24	8.40E-22
Znev_07906	1.903855296	5.219597631	100.9223286	9.57E-24	1.08E-21
Znev_06604	1.719049041	7.064929549	100.427383	1.23E-23	1.37E-21
Znev_01529	1.97861961	4.628106232	99.57936697	1.88E-23	2.08E-21
Znev_03941	1.43772603	6.473467238	99.40028963	2.06E-23	2.26E-21
Znev_06298	1.507079901	8.844142096	98.74895083	2.87E-23	3.10E-21
Znev_03743	1.578207588	5.304258619	97.01323094	6.89E-23	7.19E-21
Znev_10781	2.308934892	9.803234805	96.88221335	7.36E-23	7.58E-21
Znev_00092	4.190874215	3.116087979	96.7059459	8.04E-23	8.19E-21
Znev_05053	1.448569486	7.379891228	96.19336475	1.04E-22	1.05E-20
Znev_05878	1.309971313	5.743925427	94.92831792	1.97E-22	1.95E-20
Znev_07521	1.441693531	6.040791148	93.9132538	3.30E-22	3.23E-20
Znev_10744	1.376523212	5.690120365	93.78072931	3.52E-22	3.43E-20
Znev_01423	1.667229785	4.826124474	93.35773362	4.36E-22	4.23E-20
Znev_08514	1.432608845	5.318587415	93.2213724	4.68E-22	4.50E-20
Znev_03538	3.914449268	2.544345417	91.37281252	1.19E-21	1.13E-19
Znev_06896	2.258703129	10.64501096	91.31998313	1.22E-21	1.15E-19
Znev_12983	1.852298361	10.51476822	90.95041449	1.47E-21	1.38E-19
Znev_02957	1.487188116	8.768084615	90.74674981	1.63E-21	1.52E-19
Znev_17768	1.150259648	7.569765318	90.16845282	2.19E-21	2.02E-19
Znev_01465	1.713536635	7.171699758	89.91129417	2.49E-21	2.29E-19
Znev_08660	1.419894546	5.358037659	88.91017055	4.13E-21	3.73E-19
Znev_07676	2.19848033	3.943581437	87.21542209	9.73E-21	8.58E-19
Znev_08930	1.380257853	5.683482093	86.65199198	1.29E-20	1.14E-18
Znev_13425	1.794419037	8.518342137	86.17399661	1.65E-20	1.43E-18
Znev_00645	4.704537636	2.33985369	86.16777515	1.65E-20	1.43E-18
Znev_14610	1.325431364	5.520241488	85.85388744	1.94E-20	1.66E-18
Znev_05753	1.657574135	8.680753022	84.87948758	3.17E-20	2.66E-18
Znev_04861	1.28915001	5.664351514	84.65339128	3.56E-20	2.97E-18
Znev_03744	1.372484014	7.553431861	84.23372971	4.40E-20	3.65E-18
Znev_07171	1.984218332	7.544000428	84.19639875	4.48E-20	3.69E-18
Znev_04377	1.426432578	6.872712753	82.7964197	9.10E-20	7.37E-18
Znev_14286	1.249404317	5.646963238	82.28661891	1.18E-19	9.44E-18
Znev_00033	1.296179325	5.254175103	82.2490004	1.20E-19	9.57E-18
Znev_11205	1.057266851	7.68122049	81.24383263	2.00E-19	1.58E-17
Znev_03569	1.261300983	6.071726021	80.45850466	2.97E-19	2.34E-17
Znev_15994	4.134224125	3.409810444	79.86264188	4.01E-19	3.14E-17
Znev_04739	1.324299043	8.772614583	79.08099982	5.96E-19	4.62E-17
Znev_02429	1.561124004	7.262874758	79.02530608	6.13E-19	4.73E-17
Znev_02456	2.247675351	3.903887768	79.00249618	6.20E-19	4.76E-17
Znev_13563	1.109527488	7.632926467	78.82702924	6.78E-19	5.17E-17
Znev_16617	1.483955951	6.614499885	78.74868811	7.05E-19	5.36E-17
Znev_06669	1.19485758	7.316586668	77.48584397	1.34E-18	9.87E-17
Znev_05881	1.720963857	6.658100178	77.48562936	1.34E-18	9.87E-17
Znev_03968	1.647958689	4.318842604	77.31096457	1.46E-18	1.07E-16
Znev_18125	2.273869571	3.209562085	76.93616942	1.77E-18	1.29E-16
Znev_06543	1.235703465	5.851161652	76.75747567	1.93E-18	1.40E-16
Znev_03171	1.109979958	6.950072879	76.16760661	2.61E-18	1.88E-16
Znev_11360	1.257432429	4.957493838	76.03651056	2.78E-18	2.00E-16
Znev_06244	1.973477497	4.009086805	75.68252249	3.33E-18	2.36E-16
Znev_01717	1.35826899	5.409186741	75.6424525	3.40E-18	2.40E-16
Znev_11429	1.270862231	5.311214671	75.61906315	3.44E-18	2.42E-16
Znev_12683	1.075146821	6.515717744	75.12710914	4.41E-18	3.06E-16
Znev_10601	1.212939469	8.159234666	75.13748563	4.39E-18	3.06E-16
Znev_07863	1.213519566	6.809038963	75.04733467	4.60E-18	3.17E-16
Znev_11207	1.689047185	7.30765132	74.43084758	6.28E-18	4.26E-16
Znev_05025	1.731709688	3.747476487	74.44142798	6.25E-18	4.26E-16
Znev_02462	1.164837965	5.885848216	73.90101811	8.21E-18	5.55E-16
Znev_16860	1.202587647	5.187132902	73.5159647	9.98E-18	6.69E-16
Znev_06758	1.298732201	5.343620216	72.90462551	1.36E-17	9.00E-16
Znev_12452	1.802944481	4.9795801	72.88802029	1.37E-17	9.04E-16
Znev_10079	2.395325557	6.363363561	72.86149356	1.39E-17	9.12E-16
Znev_02218	1.335443157	4.646967087	72.84010444	1.41E-17	9.19E-16
Znev_01523	1.500357713	5.274390077	72.79418266	1.44E-17	9.36E-16
Znev_05780	1.816562048	3.892581864	72.27273025	1.87E-17	1.20E-15
Znev_01371	1.610470788	3.97568338	72.13624283	2.01E-17	1.28E-15
Znev_03939	1.24807346	4.984041857	71.51439754	2.75E-17	1.73E-15
Znev_02020	1.453205811	7.069457107	69.96744797	6.03E-17	3.75E-15
Znev_12030	1.383000311	6.263634992	69.77440946	6.65E-17	4.11E-15
Znev_17960	1.236510427	5.441642286	69.64851016	7.09E-17	4.36E-15
Znev_12711	1.486666324	5.158893229	68.55728036	1.23E-16	7.30E-15
Znev_10911	1.11987947	5.522125914	68.12696355	1.53E-16	9.01E-15
Znev_13338	2.212424522	4.10133416	67.81492887	1.80E-16	1.04E-14
Znev_10720	1.920402144	10.25788381	67.55760701	2.05E-16	1.18E-14
Znev_17813	1.97346214	3.65257645	67.55387192	2.05E-16	1.18E-14
Znev_10516	1.487952854	6.315410311	67.52449788	2.08E-16	1.19E-14
Znev_03640	1.078993955	8.563672887	67.20624959	2.45E-16	1.40E-14
Znev_13255	1.36571398	7.94165073	67.08944984	2.59E-16	1.48E-14
Znev_06158	2.014439374	4.700212547	66.99468178	2.72E-16	1.54E-14
Znev_13562	0.960214454	7.29931714	66.84237702	2.94E-16	1.66E-14
Znev_11617	1.701588749	9.743432024	66.80802552	2.99E-16	1.68E-14
Znev_16996	1.843830864	3.950314528	66.73756227	3.10E-16	1.74E-14
Znev_14109	1.119582993	5.673108721	66.22991119	4.01E-16	2.21E-14
Znev_05150	1.275691268	5.201243683	66.09287504	4.30E-16	2.35E-14
Znev_15415	3.260268667	2.410716002	65.99978686	4.51E-16	2.45E-14
Znev_18409	2.799372396	4.618611413	65.98294356	4.55E-16	2.46E-14
Znev_13362	1.750386581	3.792168157	65.83388403	4.91E-16	2.65E-14
Znev_01126	1.469407958	4.615710899	65.53862008	5.70E-16	3.07E-14
Znev_10784	2.003061352	12.45802869	65.18931781	6.80E-16	3.65E-14
Znev_01316	1.696691647	4.705399551	64.62886986	9.04E-16	4.83E-14
Znev_09558	1.068063822	6.751048718	64.16260656	1.15E-15	6.06E-14
Znev_03793	0.976632988	6.214853613	63.75935733	1.41E-15	7.39E-14
Znev_17694	0.953630997	7.596966786	63.17574689	1.89E-15	9.87E-14
Znev_02150	1.027567588	6.657966022	63.10054336	1.96E-15	1.02E-13
Znev_13291	1.342111336	4.707549436	61.4450731	4.55E-15	2.33E-13
Znev_03029	1.357944974	5.043181788	61.28310336	4.94E-15	2.51E-13
Znev_06316	1.060429023	5.255104772	61.22062545	5.10E-15	2.57E-13
Znev_15873	1.456138582	7.653340271	61.15257794	5.28E-15	2.65E-13
Znev_04232	2.446449368	3.115061708	61.12698965	5.35E-15	2.68E-13
Znev_03426	1.118460046	8.840191404	59.81824528	1.04E-14	5.08E-13
Znev_05703	1.089120495	5.376371026	59.70569304	1.10E-14	5.36E-13
Znev_07586	1.043883322	6.163124181	59.44233589	1.26E-14	6.10E-13
Znev_10605	1.785113997	4.005151873	59.23679383	1.40E-14	6.75E-13
Znev_17894	0.93000486	8.064432784	59.08227529	1.51E-14	7.25E-13
Znev_13331	2.231906029	6.228891314	58.52522394	2.01E-14	9.54E-13
Znev_16434	1.118970785	6.871299778	58.19527614	2.37E-14	1.12E-12
Znev_04108	3.266515874	3.165762076	58.16840195	2.41E-14	1.13E-12
Znev_09031	1.143368194	7.165024596	58.13905566	2.44E-14	1.14E-12
Znev_13417	1.135499811	5.485316629	58.1003125	2.49E-14	1.16E-12
Znev_13208	1.114990808	8.893184466	58.00481265	2.61E-14	1.22E-12
Znev_05147	2.808542235	2.133638441	57.96469452	2.67E-14	1.24E-12
Znev_11891	1.09751449	6.050677203	57.92782928	2.72E-14	1.25E-12
Znev_11610	1.126648968	5.237573612	57.69684869	3.06E-14	1.40E-12
Znev_04965	1.014372525	7.875397221	57.68414257	3.08E-14	1.41E-12
Znev_18259	1.082661584	5.615070063	57.59970015	3.21E-14	1.47E-12
Znev_07663	2.516910315	3.642144356	57.43533692	3.49E-14	1.58E-12
Znev_09332	1.033619402	5.277057025	57.34405515	3.66E-14	1.65E-12
Znev_15036	1.334535466	9.694660917	57.32015573	3.70E-14	1.67E-12
Znev_08746	1.364870611	10.01781186	57.19893657	3.94E-14	1.77E-12
Znev_07480	1.060826267	6.601216668	56.81376669	4.79E-14	2.14E-12
Znev_11766	1.368102155	4.827596321	56.60063483	5.34E-14	2.37E-12
Znev_19016	1.383757273	4.560277552	56.08641116	6.94E-14	3.05E-12
Znev_14616	1.166082685	6.825516851	55.45355213	9.57E-14	4.17E-12
Znev_00642	1.152749976	8.240724564	55.35798695	1.00E-13	4.37E-12
Znev_01602	1.331751491	4.65644314	55.27797009	1.05E-13	4.53E-12
Znev_16187	2.000813295	2.842735594	55.26559372	1.05E-13	4.54E-12
Znev_06314	1.086390258	7.505585543	55.17743991	1.10E-13	4.74E-12
Znev_10522	2.669867585	6.573840877	54.96131336	1.23E-13	5.27E-12
Znev_09232	1.001257499	7.499242313	54.89057008	1.27E-13	5.45E-12
Znev_15091	1.105825348	9.50096727	54.86709219	1.29E-13	5.50E-12
Znev_07458	1.028145449	6.871556103	54.69841676	1.41E-13	5.96E-12
Znev_03431	0.940075771	6.640298926	54.60760489	1.47E-13	6.23E-12
Znev_11428	1.548630494	3.720166666	54.59929785	1.48E-13	6.24E-12
Znev_18124	0.982908507	6.024127516	54.50479241	1.55E-13	6.51E-12
Znev_02002	1.205023075	4.945773178	54.31501929	1.71E-13	7.15E-12
Znev_05779	1.726277203	4.156397049	54.15416011	1.85E-13	7.72E-12
Znev_07565	1.067559696	6.110726062	54.07343936	1.93E-13	8.03E-12
Znev_07984	1.139468655	6.122184176	54.01023056	1.99E-13	8.22E-12
Znev_05559	2.850227136	2.942002731	53.98394938	2.02E-13	8.31E-12
Znev_05448	1.098173315	7.12303728	53.40627178	2.71E-13	1.11E-11
Znev_07387	1.669709333	12.67058804	53.19278147	3.02E-13	1.22E-11
Znev_07832	1.159716503	6.290442004	52.82662998	3.64E-13	1.47E-11
Znev_07726	1.083197509	5.492446305	52.78695559	3.72E-13	1.50E-11
Znev_03575	1.129336974	7.738849054	52.6673436	3.95E-13	1.58E-11
Znev_09001	1.719056515	10.84858066	52.66795589	3.95E-13	1.58E-11
Znev_05758	1.035009561	7.292673343	52.49101299	4.32E-13	1.72E-11
Znev_07295	0.911832023	6.767294943	52.06359116	5.37E-13	2.13E-11
Znev_07135	2.668795479	2.107230655	51.90176698	5.83E-13	2.30E-11
Znev_09215	1.279827246	5.444739907	51.78530809	6.19E-13	2.44E-11
Znev_12175	0.98900077	6.282580193	51.72081488	6.40E-13	2.51E-11
Znev_09820	1.413631573	4.547652277	51.56244173	6.94E-13	2.72E-11
Znev_02021	1.064438696	5.790833617	51.46163416	7.30E-13	2.84E-11
Znev_06235	1.806751559	3.027926296	51.13684329	8.61E-13	3.33E-11
Znev_04334	0.933351174	5.999768239	50.76623034	1.04E-12	4.01E-11
Znev_06615	1.552516169	4.722978639	50.71094925	1.07E-12	4.11E-11
Znev_05027	1.940257743	6.681522431	50.63135483	1.11E-12	4.26E-11
Znev_02180	1.080571184	5.125802325	50.28236639	1.33E-12	5.07E-11
Znev_08973	0.891431325	5.815437274	50.26765817	1.34E-12	5.09E-11
Znev_08988	0.85889888	6.637541396	50.23014893	1.37E-12	5.18E-11
Znev_01552	1.317228513	4.061249156	50.21274776	1.38E-12	5.21E-11
Znev_06300	0.82953996	7.823299765	50.05867266	1.49E-12	5.63E-11
Znev_08397	0.902969241	6.71530319	49.90072184	1.62E-12	6.08E-11
Znev_10941	0.962536025	8.136737295	49.8593331	1.65E-12	6.20E-11
Znev_04348	0.958656287	6.451855653	49.78399421	1.72E-12	6.43E-11
Znev_00432	0.909295792	6.065155522	49.77547779	1.72E-12	6.44E-11
Znev_00535	0.857136006	7.239049249	49.66604328	1.82E-12	6.78E-11
Znev_10235	1.116721124	5.977109659	49.61787872	1.87E-12	6.93E-11
Znev_01254	0.94192659	6.722279099	49.50225559	1.98E-12	7.33E-11
Znev_13866	0.97048257	5.730645424	49.45041106	2.03E-12	7.51E-11
Znev_09024	0.978079876	6.377040716	49.13109876	2.39E-12	8.76E-11
Znev_11158	1.163793206	4.288004777	48.95004259	2.63E-12	9.54E-11
Znev_00037	0.933201042	8.403297893	48.82162932	2.80E-12	1.01E-10
Znev_14457	1.289132792	4.162351778	48.82343155	2.80E-12	1.01E-10
Znev_10248	1.19391513	4.852585593	48.61289542	3.12E-12	1.12E-10
Znev_09450	1.367819924	11.18447575	48.57242025	3.18E-12	1.14E-10
Znev_14648	1.900993118	3.647414418	48.42891961	3.42E-12	1.22E-10
Znev_14497	0.843152812	7.513812497	48.39912845	3.48E-12	1.24E-10
Znev_10783	4.478336714	9.446507279	48.3151751	3.63E-12	1.29E-10
Znev_17691	2.214245124	2.932042159	47.56597424	5.32E-12	1.86E-10
Znev_07988	0.922580754	6.045277648	47.37209818	5.87E-12	2.05E-10
Znev_10760	0.879084523	5.784554471	47.10518534	6.73E-12	2.34E-10
Znev_07853	0.960919952	5.372416476	47.02216015	7.02E-12	2.43E-10
Znev_11183	0.916555583	6.53297989	46.97536857	7.19E-12	2.49E-10
Znev_08411	1.959588664	3.189172244	46.95946776	7.25E-12	2.50E-10
Znev_14963	1.087120264	5.200096442	46.85908213	7.63E-12	2.62E-10
Znev_04080	0.887742561	7.002917226	46.83013	7.74E-12	2.65E-10
Znev_00003	1.079229239	5.627308907	46.62051771	8.62E-12	2.94E-10
Znev_08747	0.927507055	7.919775671	46.36014264	9.84E-12	3.30E-10
Znev_09132	0.983158146	6.128439669	46.21997926	1.06E-11	3.53E-10
Znev_08404	1.176436845	4.718785491	46.13318932	1.10E-11	3.67E-10
Znev_03961	1.683042543	5.018158731	46.05881533	1.15E-11	3.79E-10
Znev_15815	0.934062178	5.639458113	45.98685134	1.19E-11	3.91E-10
Znev_12178	0.851400078	6.72239581	45.8989369	1.25E-11	4.08E-10
Znev_06576	1.036507587	5.4356228	45.75929502	1.34E-11	4.37E-10
Znev_06902	2.876152066	5.978684804	45.73817576	1.35E-11	4.41E-10
Znev_12681	0.878041141	6.765269626	45.71160033	1.37E-11	4.46E-10
Znev_08918	0.857886821	6.82819238	45.57600323	1.47E-11	4.76E-10
Znev_13454	0.944150784	6.981374643	45.25529118	1.73E-11	5.56E-10
Znev_10966	1.091569555	4.740025405	45.2320612	1.75E-11	5.61E-10
Znev_08434	1.841211056	3.663044451	45.16519974	1.81E-11	5.80E-10
Znev_03865	1.20145999	5.200782756	45.09409812	1.88E-11	6.00E-10
Znev_11153	0.91693702	6.955243206	44.85177853	2.13E-11	6.76E-10
Znev_16523	0.926588575	6.626910925	44.67116519	2.33E-11	7.37E-10
Znev_13441	1.580485253	3.506097542	44.62599736	2.39E-11	7.53E-10
Znev_11599	0.808649519	7.007386299	44.43680429	2.63E-11	8.23E-10
Znev_07827	0.866903782	7.373040425	44.43605527	2.63E-11	8.23E-10
Znev_00406	0.933463856	8.053740545	44.18041215	2.99E-11	9.32E-10
Znev_18123	0.786819645	6.452003948	43.78264879	3.67E-11	1.13E-09
Znev_00932	1.280615746	9.067660631	43.71496281	3.80E-11	1.17E-09
Znev_15102	2.197898839	3.077935199	43.71360704	3.80E-11	1.17E-09
Znev_00385	1.164963343	7.665545539	43.6346397	3.96E-11	1.21E-09
Znev_11099	1.08017527	6.366346454	43.56683889	4.10E-11	1.25E-09
Znev_09212	1.263296494	3.959004423	43.40825548	4.44E-11	1.34E-09
Znev_06526	0.94277078	8.265880751	43.35630699	4.56E-11	1.38E-09
Znev_09004	1.298441573	10.23687195	43.21932299	4.89E-11	1.47E-09
Znev_05892	0.886032915	7.99520969	43.20184124	4.94E-11	1.48E-09
Znev_18180	1.121110288	5.189664398	43.13877733	5.10E-11	1.53E-09
Znev_03259	1.123938172	4.512702345	43.06306401	5.30E-11	1.58E-09
Znev_10739	1.779542967	2.777517846	43.05714844	5.32E-11	1.58E-09
Znev_13449	1.457382488	3.673488028	43.04249475	5.36E-11	1.59E-09
Znev_18876	1.23090287	3.883101501	43.00402925	5.46E-11	1.62E-09
Znev_15119	0.898182226	7.17445113	42.82840827	5.98E-11	1.76E-09
Znev_09119	1.122702268	4.571418015	42.83187952	5.97E-11	1.76E-09
Znev_02786	1.421517825	4.939840492	42.79907259	6.07E-11	1.78E-09
Znev_09239	0.85131137	7.63453287	42.69879866	6.39E-11	1.87E-09
Znev_02229	0.943763243	9.319294531	42.52969918	6.96E-11	2.04E-09
Znev_04352	1.057286472	4.995238548	42.49023273	7.10E-11	2.07E-09
Znev_16222	0.871254158	6.06176732	42.13117633	8.54E-11	2.47E-09
Znev_01125	1.4924411	3.375336599	41.93977902	9.41E-11	2.72E-09
Znev_12543	0.840896293	6.525889331	41.91281699	9.54E-11	2.75E-09
Znev_10698	0.795266925	7.228396035	41.77950788	1.02E-10	2.94E-09
Znev_04722	1.072775201	5.697067444	41.75156287	1.04E-10	2.97E-09
Znev_09911	0.855197909	7.815825184	41.66250625	1.08E-10	3.10E-09
Znev_11729	0.790084154	6.760640558	41.63861542	1.10E-10	3.13E-09
Znev_08310	2.341275148	2.804666087	41.50620658	1.17E-10	3.34E-09
Znev_18091	2.539184535	1.926768132	41.45801723	1.20E-10	3.42E-09
Znev_15448	1.335971835	7.147609267	41.43981757	1.22E-10	3.45E-09
Znev_07399	1.141418498	8.444202296	41.40952114	1.23E-10	3.49E-09
Znev_16699	1.319092792	4.090578372	41.39153599	1.25E-10	3.52E-09
Znev_06541	0.833160488	8.427855431	41.34200169	1.28E-10	3.60E-09
Znev_17622	1.260180518	7.298898548	41.2900789	1.31E-10	3.69E-09
Znev_18696	1.334611931	4.071046564	41.23371037	1.35E-10	3.79E-09
Znev_01706	0.774431609	6.917422163	41.09268985	1.45E-10	4.05E-09
Znev_00454	1.29215281	3.714212752	41.05830292	1.48E-10	4.11E-09
Znev_16713	0.840285105	6.5645352	40.82636918	1.66E-10	4.60E-09
Znev_16672	0.769292707	8.121776915	40.77256314	1.71E-10	4.72E-09
Znev_08043	1.059615606	7.207570108	40.76230412	1.72E-10	4.74E-09
Znev_08995	0.81417066	5.887149489	40.5110512	1.96E-10	5.34E-09
Znev_12422	0.767852041	7.740253214	40.35563327	2.12E-10	5.77E-09
Znev_07456	1.791978544	3.656713863	40.29966871	2.18E-10	5.93E-09
Znev_17188	1.035352377	6.620996904	40.23744972	2.25E-10	6.11E-09
Znev_08639	0.984796735	7.371256316	40.00979197	2.53E-10	6.83E-09
Znev_16284	0.936068363	6.20218727	39.92079815	2.64E-10	7.14E-09
Znev_01466	0.770611767	6.994681861	39.86209259	2.73E-10	7.33E-09
Znev_05634	0.807006935	5.720551171	39.86406047	2.72E-10	7.33E-09
Znev_01436	0.987239732	6.911309545	39.70000635	2.96E-10	7.91E-09
Znev_16752	1.039494667	5.230366196	39.66230815	3.02E-10	8.03E-09
Znev_14788	1.033052374	4.71603372	39.58315339	3.14E-10	8.35E-09
Znev_05193	0.922066948	8.335171216	39.57276141	3.16E-10	8.38E-09
Znev_12088	0.725396857	6.683495368	39.55928867	3.18E-10	8.42E-09
Znev_17657	0.849603666	7.138684003	39.51184893	3.26E-10	8.59E-09
Znev_03717	0.811101435	7.68048441	39.43132939	3.40E-10	8.92E-09
Znev_02682	0.852997258	5.417765314	39.41138358	3.43E-10	8.99E-09
Znev_15744	0.825120375	6.195735094	39.40731919	3.44E-10	9.00E-09
Znev_16361	1.125422434	7.637305984	39.35780195	3.53E-10	9.21E-09
Znev_14930	0.823945358	5.937639691	39.34493677	3.55E-10	9.26E-09
Znev_07136	0.992179078	5.713470542	39.26930654	3.69E-10	9.59E-09
Znev_01779	0.849132796	8.538947532	39.01962984	4.20E-10	1.08E-08
Znev_14802	0.827128515	8.399129275	38.9431148	4.36E-10	1.12E-08
Znev_02226	0.809378166	6.490696088	38.6987633	4.95E-10	1.27E-08
Znev_06299	1.150455373	5.11745568	38.58152413	5.25E-10	1.34E-08
Znev_01314	0.734685182	7.490594504	38.54851817	5.34E-10	1.36E-08
Znev_02240	0.870817348	5.220847815	38.54665818	5.35E-10	1.36E-08
Znev_09668	0.877054588	7.066210577	38.5239862	5.41E-10	1.38E-08
Znev_15321	0.996160237	7.319242004	38.34111869	5.94E-10	1.50E-08
Znev_03003	1.417163703	4.067724099	38.33492759	5.96E-10	1.51E-08
Znev_06441	0.919711339	4.7396533	38.18473492	6.44E-10	1.62E-08
Znev_05345	1.229774532	6.106777711	38.03871564	6.94E-10	1.74E-08
Znev_01434	1.161159143	5.752069655	37.98511861	7.13E-10	1.78E-08
Znev_09580	1.322889716	4.05015317	37.92817655	7.34E-10	1.83E-08
Znev_10524	2.384431575	4.731761659	37.89281536	7.47E-10	1.86E-08
Znev_00009	1.691390021	3.486945661	37.87326569	7.55E-10	1.87E-08
Znev_18440	0.758799241	5.96721632	37.85040286	7.64E-10	1.89E-08
Znev_19047	1.017215412	5.188649763	37.83241537	7.71E-10	1.91E-08
Znev_00632	0.87353538	5.897243659	37.79084931	7.88E-10	1.94E-08
Znev_14775	0.997060062	4.954417983	37.7795738	7.92E-10	1.95E-08
Znev_07575	1.030886133	4.816951284	37.77202006	7.95E-10	1.96E-08
Znev_05078	2.062622242	4.623248929	37.67950211	8.34E-10	2.05E-08
Znev_09620	0.823452819	7.865408713	37.63537593	8.53E-10	2.09E-08
Znev_08955	1.293482332	5.109486979	37.57159187	8.81E-10	2.15E-08
Znev_05795	0.760446835	6.05379218	37.27551	1.03E-09	2.49E-08
Znev_01051	0.825009858	7.889795266	37.27040007	1.03E-09	2.49E-08
Znev_06099	0.818577538	7.50826714	37.15317842	1.09E-09	2.63E-08
Znev_12090	0.868725547	7.436800168	37.1605591	1.09E-09	2.63E-08
Znev_18647	0.828080188	6.441773147	37.03549718	1.16E-09	2.79E-08
Znev_17392	0.904713438	5.167345049	36.96693444	1.20E-09	2.89E-08
Znev_17521	1.259043627	4.26145156	36.90960498	1.24E-09	2.97E-08
Znev_04663	1.093689041	5.004438345	36.89863291	1.24E-09	2.98E-08
Znev_03257	0.883530881	7.554135082	36.79268787	1.31E-09	3.14E-08
Znev_07751	1.081019479	8.991794731	36.74309253	1.35E-09	3.22E-08
Znev_05889	1.302696239	4.296672237	36.66811277	1.40E-09	3.34E-08
Znev_17443	1.281359005	4.21041615	36.61931735	1.44E-09	3.42E-08
Znev_05774	0.758871815	5.732282427	36.59217614	1.46E-09	3.46E-08
Znev_08917	0.828098982	5.985452498	36.56128948	1.48E-09	3.51E-08
Znev_11098	0.954700467	7.858981229	36.53312894	1.50E-09	3.56E-08
Znev_05880	1.122085477	6.365097819	36.51227183	1.52E-09	3.59E-08
Znev_01499	0.782317508	5.723808597	36.23106736	1.75E-09	4.12E-08
Znev_07834	1.537938081	3.779670278	36.20277924	1.78E-09	4.16E-08
Znev_01179	2.10327087	3.461572181	36.19018062	1.79E-09	4.18E-08
Znev_12582	0.781160413	6.797355865	36.09775459	1.88E-09	4.38E-08
Znev_08993	0.72371201	6.337773343	36.03090869	1.94E-09	4.52E-08
Znev_06703	1.381097854	3.24826226	35.99176063	1.98E-09	4.60E-08
Znev_01570	0.920192941	4.823830543	35.88147924	2.10E-09	4.84E-08
Znev_15865	0.932515385	5.306313336	35.73742539	2.26E-09	5.18E-08
Znev_07357	1.48204305	3.283781563	35.50646068	2.54E-09	5.76E-08
Znev_06920	0.942380229	9.114708542	35.48531786	2.57E-09	5.81E-08
Znev_00356	0.926216243	8.179325665	35.42288165	2.65E-09	5.99E-08
Znev_14096	0.773534872	5.997426338	35.41022475	2.67E-09	6.02E-08
Znev_09896	0.676164385	6.801710073	35.33555314	2.78E-09	6.22E-08
Znev_06718	0.857259486	5.952140891	35.26621519	2.88E-09	6.44E-08
Znev_01258	1.056415422	6.063037654	35.25474941	2.89E-09	6.47E-08
Znev_01905	0.793914603	7.498662626	35.10998294	3.12E-09	6.95E-08
Znev_07025	0.895114056	5.361810717	35.09957189	3.13E-09	6.98E-08
Znev_13225	0.711614303	6.197874169	35.01928244	3.26E-09	7.25E-08
Znev_13394	1.031029724	4.512532355	34.90254661	3.47E-09	7.66E-08
Znev_02983	0.7676754	8.231553913	34.89300563	3.48E-09	7.69E-08
Znev_02096	0.780576522	8.146922734	34.73728821	3.77E-09	8.32E-08
Znev_08436	0.835091028	5.251752197	34.6939519	3.86E-09	8.48E-08
Znev_11884	2.145131701	2.001499343	34.67304668	3.90E-09	8.56E-08
Znev_09452	0.974413623	4.631983642	34.64102172	3.96E-09	8.69E-08
Znev_03219	0.722338619	6.508940951	34.61223244	4.02E-09	8.80E-08
Znev_05366	0.911282187	4.730117384	34.47775036	4.31E-09	9.40E-08
Znev_02761	1.07908282	8.561627836	34.45276217	4.37E-09	9.50E-08
Znev_04001	1.03907902	5.608683657	34.34238048	4.62E-09	1.00E-07
Znev_13100	0.777993007	6.397496622	34.23107289	4.89E-09	1.06E-07
Znev_01881	0.807130489	6.61391792	34.15318055	5.09E-09	1.10E-07
Znev_00010	0.993787045	6.636079225	34.09116667	5.26E-09	1.13E-07
Znev_00091	1.065266272	4.364762326	34.06281249	5.34E-09	1.15E-07
Znev_14089	1.056358946	4.528961194	33.9691509	5.60E-09	1.20E-07
Znev_06594	0.776968832	7.530535528	33.88317693	5.85E-09	1.25E-07
Znev_18491	1.187337223	7.04439751	33.81141128	6.07E-09	1.30E-07
Znev_00093	1.383456819	3.716239671	33.54342446	6.97E-09	1.49E-07
Znev_06027	0.838537412	5.350391757	33.52266054	7.04E-09	1.50E-07
Znev_11790	0.858255467	4.869518874	33.39729963	7.51E-09	1.59E-07
Znev_04255	0.788601075	5.880651554	33.37473504	7.60E-09	1.61E-07
Znev_15734	3.985496931	0.758495495	33.378561	7.59E-09	1.61E-07
Znev_06251	0.699414939	7.448408707	33.25976293	8.06E-09	1.70E-07
Znev_13626	0.844848062	5.077698292	33.25561242	8.08E-09	1.70E-07
Znev_02455	0.970715174	5.303254906	33.1416727	8.57E-09	1.80E-07
Znev_12901	0.748443135	8.246173696	33.08000086	8.84E-09	1.85E-07
Znev_01868	0.713519282	6.93293128	33.04699127	9.00E-09	1.87E-07
Znev_17880	0.800656797	5.830893731	32.88514868	9.78E-09	2.03E-07
Znev_05077	0.80689986	4.904716042	32.87210659	9.84E-09	2.04E-07
Znev_00021	0.846215335	5.067420768	32.83911011	1.00E-08	2.07E-07
Znev_14741	0.914749202	4.716555627	32.81882466	1.01E-08	2.09E-07
Znev_13024	0.665716154	7.100057967	32.76838513	1.04E-08	2.14E-07
Znev_06976	0.6785649	7.333028339	32.6429952	1.11E-08	2.28E-07
Znev_11659	1.32825703	5.069189531	32.62822983	1.12E-08	2.29E-07
Znev_07264	0.815257779	7.29672829	32.47548688	1.21E-08	2.46E-07
Znev_17630	0.816380405	8.648272352	32.46955085	1.21E-08	2.47E-07
Znev_16223	0.823121688	5.085229288	32.44243601	1.23E-08	2.50E-07
Znev_16574	0.872218231	7.292630158	32.38165968	1.27E-08	2.57E-07
Znev_06444	1.096858313	8.163671652	32.21476367	1.38E-08	2.79E-07
Znev_08642	0.827092586	5.020356089	32.14472198	1.43E-08	2.88E-07
Znev_16639	1.003449118	7.787999934	32.13104127	1.44E-08	2.90E-07
Znev_18930	2.11928108	2.435096651	32.11557221	1.45E-08	2.92E-07
Znev_10953	0.720943801	6.199018198	32.08314419	1.48E-08	2.96E-07
Znev_12085	0.662027969	6.52914484	32.04900373	1.50E-08	3.01E-07
Znev_16486	0.885344518	6.766224575	32.02969045	1.52E-08	3.03E-07
Znev_16135	0.856047026	9.833035925	32.01713102	1.53E-08	3.05E-07
Znev_07736	0.847055261	4.99579905	31.97665887	1.56E-08	3.10E-07
Znev_16826	0.816927563	5.551544969	31.95308874	1.58E-08	3.13E-07
Znev_01148	1.203684088	10.46645777	31.77040189	1.74E-08	3.42E-07
Znev_10464	0.923202169	6.206734312	31.69068857	1.81E-08	3.55E-07
Znev_04303	1.021999436	11.23082889	31.68297857	1.82E-08	3.55E-07
Znev_05264	1.193676007	4.688638645	31.68826309	1.81E-08	3.55E-07
Znev_16904	1.464117623	3.147658	31.6078548	1.89E-08	3.68E-07
Znev_12848	1.181204154	3.806571408	31.46147995	2.03E-08	3.96E-07
Znev_18438	2.155911182	1.729149392	31.40156774	2.10E-08	4.08E-07
Znev_07594	4.665624322	0.661808256	31.20353018	2.32E-08	4.50E-07
Znev_09778	0.729973079	7.666128215	31.15776443	2.38E-08	4.60E-07
Znev_02604	0.7612313	8.470613626	31.13817019	2.40E-08	4.64E-07
Znev_01940	0.758492256	5.550242033	31.10775815	2.44E-08	4.71E-07
Znev_13280	0.79691892	7.4872612	31.08846252	2.47E-08	4.75E-07
Znev_09790	1.063130229	7.30638989	30.99648703	2.58E-08	4.96E-07
Znev_10327	0.716478391	6.504073727	30.94478365	2.65E-08	5.09E-07
Znev_18410	0.830319909	6.208395153	30.94038312	2.66E-08	5.10E-07
Znev_15092	0.721213746	7.143043931	30.83047371	2.82E-08	5.37E-07
Znev_10829	0.892799105	5.275559533	30.81972067	2.83E-08	5.39E-07
Znev_11385	0.804799717	9.338624732	30.73136833	2.96E-08	5.63E-07
Znev_06679	0.799656431	4.92239019	30.67870124	3.04E-08	5.77E-07
Znev_03172	1.264586157	3.641055395	30.63544011	3.11E-08	5.89E-07
Znev_03511	1.445843408	3.231065461	30.61119201	3.15E-08	5.96E-07
Znev_00016	1.364873636	3.121128916	30.60369168	3.16E-08	5.97E-07
Znev_07370	0.637319553	6.913469938	30.54791254	3.26E-08	6.13E-07
Znev_18457	1.809777015	2.883211495	30.5182491	3.31E-08	6.21E-07
Znev_00818	0.692266551	6.572106344	30.502822	3.33E-08	6.26E-07
Znev_07331	0.855782652	5.435866133	30.41673851	3.49E-08	6.52E-07
Znev_11011	0.898242361	4.77129568	30.3542457	3.60E-08	6.73E-07
Znev_01431	1.201904718	3.790029093	30.34189479	3.62E-08	6.77E-07
Znev_05391	1.087085832	5.795467248	30.29660215	3.71E-08	6.91E-07
Znev_04586	1.656486764	2.861370202	30.13074123	4.04E-08	7.51E-07
Znev_03693	0.779790015	6.169345052	30.04958182	4.21E-08	7.78E-07
Znev_00603	0.726272281	5.593099102	29.99649788	4.33E-08	7.97E-07
Znev_10742	0.898946365	4.79500702	29.99983186	4.32E-08	7.97E-07
Znev_06664	0.820819629	5.109147917	29.97904339	4.37E-08	8.03E-07
Znev_11089	0.776831941	7.1039553	29.8093428	4.77E-08	8.74E-07
Znev_09002	1.119429343	11.73814719	29.68793233	5.07E-08	9.27E-07
Znev_11227	0.80478529	5.570867388	29.64199112	5.20E-08	9.47E-07
Znev_03430	0.819872508	4.998062923	29.55127542	5.45E-08	9.91E-07
Znev_12441	1.041213047	3.811660778	29.49584217	5.60E-08	1.02E-06
Znev_05071	0.780667713	7.33190619	29.44188241	5.76E-08	1.04E-06
Znev_00113	0.816361877	8.862250163	29.45601163	5.72E-08	1.04E-06
Znev_00081	0.701849013	7.485573525	29.43322305	5.79E-08	1.05E-06
Znev_17100	0.816793956	4.638401364	29.39688509	5.90E-08	1.06E-06
Znev_11313	0.915382195	5.037745694	29.39154297	5.91E-08	1.06E-06
Znev_11172	0.688336889	6.999131054	29.38023122	5.95E-08	1.07E-06
Znev_15572	6.310085121	0.491207974	29.35421339	6.03E-08	1.08E-06
Znev_01838	0.734857351	6.929898236	29.26646235	6.31E-08	1.13E-06
Znev_05261	0.895376401	7.739151024	29.23417005	6.41E-08	1.15E-06
Znev_17649	0.928799158	4.969562082	29.2357981	6.41E-08	1.15E-06
Znev_03963	0.930382637	4.070965966	29.22253012	6.45E-08	1.15E-06
Znev_04924	0.985726332	11.17673435	29.18393269	6.58E-08	1.17E-06
Znev_05769	0.829480811	4.783837072	29.17360018	6.62E-08	1.18E-06
Znev_09135	0.676751962	6.002253225	29.12038572	6.80E-08	1.21E-06
Znev_17559	0.867996201	5.001427086	29.11670685	6.81E-08	1.21E-06
Znev_08970	1.01179873	4.197186252	29.08034697	6.94E-08	1.23E-06
Znev_08305	1.005859959	3.97240839	29.06686023	6.99E-08	1.24E-06
Znev_11616	1.010989133	9.677167193	29.04764841	7.06E-08	1.24E-06
Znev_03182	1.597842418	2.486288315	29.06434803	7.00E-08	1.24E-06
Znev_13341	0.729409405	7.422559107	28.99334266	7.26E-08	1.28E-06
Znev_04934	0.93047	4.258702727	28.96871353	7.36E-08	1.29E-06
Znev_09032	0.9801452	5.24783394	28.92235257	7.53E-08	1.32E-06
Znev_15577	0.794058382	9.570959806	28.88185835	7.69E-08	1.34E-06
Znev_11557	0.809407895	9.05411004	28.89517842	7.64E-08	1.34E-06
Znev_09952	1.260606469	3.643880283	28.88996999	7.66E-08	1.34E-06
Znev_19054	1.36618986	3.022967428	28.82502814	7.92E-08	1.38E-06
Znev_11095	0.65106987	7.192147982	28.80184994	8.02E-08	1.39E-06
Znev_03196	0.695292955	8.072364294	28.76238046	8.18E-08	1.42E-06
Znev_01803	1.539547778	2.515399288	28.68663724	8.51E-08	1.47E-06
Znev_00747	0.710551028	5.557265304	28.61693024	8.82E-08	1.53E-06
Znev_17983	1.056775322	3.748125015	28.58039795	8.99E-08	1.55E-06
Znev_15655	0.686122418	5.926602548	28.57065942	9.03E-08	1.56E-06
Znev_17739	0.825771598	5.74870067	28.43136816	9.71E-08	1.67E-06
Znev_03664	1.004418318	4.470362465	28.39488649	9.89E-08	1.70E-06
Znev_18546	0.719708116	5.810377639	28.33277441	1.02E-07	1.75E-06
Znev_15896	2.231291368	2.439181892	28.23775445	1.07E-07	1.83E-06
Znev_08441	0.839455726	8.879847897	28.15930101	1.12E-07	1.90E-06
Znev_06128	1.282238136	3.12844118	28.12132871	1.14E-07	1.93E-06
Znev_14248	0.697715025	6.125981376	28.10276251	1.15E-07	1.95E-06
Znev_07649	0.959718113	4.26832111	28.07993307	1.16E-07	1.97E-06
Znev_18396	1.403602982	3.20795222	28.05522942	1.18E-07	1.99E-06
Znev_09940	1.93103411	1.910039334	28.05766018	1.18E-07	1.99E-06
Znev_04254	0.900023068	5.574808992	27.96411777	1.24E-07	2.08E-06
Znev_08605	1.769069369	2.50257	27.95012484	1.24E-07	2.10E-06
Znev_13974	0.645985194	6.499177662	27.80480729	1.34E-07	2.26E-06
Znev_14981	0.873956139	4.825902795	27.80364587	1.34E-07	2.26E-06
Znev_04144	0.609673517	7.256988166	27.78141087	1.36E-07	2.28E-06
Znev_12169	0.675041904	7.446893513	27.73670643	1.39E-07	2.33E-06
Znev_00646	0.645774469	6.334964299	27.58858194	1.50E-07	2.51E-06
Znev_18572	1.046656506	4.081966919	27.56895199	1.52E-07	2.53E-06
Znev_17970	0.621336259	6.172470134	27.51937509	1.56E-07	2.59E-06
Znev_05633	0.696712227	7.470414655	27.52499266	1.55E-07	2.59E-06
Znev_07052	0.887496049	6.126880981	27.45081934	1.61E-07	2.68E-06
Znev_17393	0.753653948	5.341055162	27.43780891	1.62E-07	2.69E-06
Znev_04613	0.695993977	6.953787001	27.41178537	1.64E-07	2.72E-06
Znev_13477	0.859515423	4.266008658	27.23770939	1.80E-07	2.96E-06
Znev_10881	0.636959498	6.717052525	27.11717696	1.91E-07	3.15E-06
Znev_06754	0.611754288	6.428118342	27.06209147	1.97E-07	3.23E-06
Znev_03247	0.702824236	6.454449153	27.02627413	2.01E-07	3.28E-06
Znev_03643	0.650694126	6.873934852	26.99879326	2.04E-07	3.33E-06
Znev_00211	0.660501885	5.597855151	26.92194309	2.12E-07	3.45E-06
Znev_11987	0.789514031	5.177152358	26.91921526	2.12E-07	3.45E-06
Znev_02042	0.701152026	6.279185668	26.89681975	2.15E-07	3.49E-06
Znev_18342	1.164470145	3.382653291	26.86917549	2.18E-07	3.53E-06
Znev_01736	0.669976791	6.52878762	26.81165036	2.24E-07	3.63E-06
Znev_05904	0.629280504	6.31938326	26.78945224	2.27E-07	3.67E-06
Znev_09124	1.022091949	9.095853157	26.79233874	2.27E-07	3.67E-06
Znev_16933	0.618777517	6.818538871	26.77628562	2.28E-07	3.68E-06
Znev_05652	0.807777544	4.501812541	26.68112878	2.40E-07	3.85E-06
Znev_10723	0.711535326	6.071987041	26.64020077	2.45E-07	3.93E-06
Znev_02227	0.839312839	5.510488439	26.60691821	2.49E-07	3.99E-06
Znev_04203	0.713881491	6.113129148	26.4863659	2.65E-07	4.24E-06
Znev_01115	1.090816867	4.711852837	26.44840051	2.71E-07	4.31E-06
Znev_11398	0.72039992	6.000567672	26.39691815	2.78E-07	4.42E-06
Znev_08048	3.932224231	1.386530316	26.39207218	2.79E-07	4.43E-06
Znev_08718	0.743445451	5.258295981	26.37693931	2.81E-07	4.45E-06
Znev_01844	0.977546357	3.97211654	26.162538	3.14E-07	4.94E-06
Znev_02416	1.104859896	11.4132179	26.00117065	3.41E-07	5.33E-06
Znev_01729	0.857134094	4.525061889	25.97510992	3.46E-07	5.39E-06
Znev_15021	0.662773162	7.637251086	25.95930086	3.49E-07	5.43E-06
Znev_04798	0.954286106	5.501429988	25.93209692	3.54E-07	5.50E-06
Znev_05651	1.053081332	3.796006977	25.90952938	3.58E-07	5.56E-06
Znev_02137	0.600905138	6.314609245	25.88136412	3.63E-07	5.63E-06
Znev_05302	0.736633255	9.273417098	25.88212376	3.63E-07	5.63E-06
Znev_01479	0.657195622	7.747761436	25.87564829	3.64E-07	5.64E-06
Znev_14790	0.71930286	5.155769339	25.7803269	3.83E-07	5.91E-06
Znev_03055	0.638444231	6.616836224	25.7727895	3.84E-07	5.92E-06
Znev_06983	0.826390202	6.93090938	25.77308278	3.84E-07	5.92E-06
Znev_07388	1.131806381	11.86789576	25.74024276	3.91E-07	6.01E-06
Znev_07540	1.034004187	3.547714599	25.66411124	4.06E-07	6.24E-06
Znev_16010	0.571092511	7.128389049	25.63752349	4.12E-07	6.31E-06
Znev_00453	2.746942968	1.454709939	25.60834251	4.18E-07	6.39E-06
Znev_05035	0.603826815	6.279050099	25.56136494	4.29E-07	6.54E-06
Znev_10758	0.70709216	4.874849648	25.51706948	4.38E-07	6.68E-06
Znev_02182	0.955947178	4.302082316	25.51705972	4.38E-07	6.68E-06
Znev_08030	0.588840333	7.058953786	25.50011033	4.42E-07	6.73E-06
Znev_01237	0.771283164	5.521207388	25.4516503	4.54E-07	6.90E-06
Znev_15683	0.819629583	5.078144289	25.44129348	4.56E-07	6.93E-06
Znev_16831	0.750937763	8.994989248	25.40530451	4.65E-07	7.05E-06
Znev_07449	0.946453796	9.437788515	25.37578947	4.72E-07	7.15E-06
Znev_03104	1.131518198	3.505090698	25.34448083	4.80E-07	7.26E-06
Znev_14343	2.697762806	1.273243952	25.33932567	4.81E-07	7.27E-06
Znev_12981	0.827187924	5.282269281	25.30299745	4.90E-07	7.39E-06
Znev_08978	0.958899671	4.094325853	25.21188621	5.14E-07	7.72E-06
Znev_02219	0.662709634	5.654607098	25.18710702	5.20E-07	7.81E-06
Znev_00709	0.864794441	5.105076883	25.13843254	5.34E-07	8.01E-06
Znev_12449	1.005780696	3.719013678	25.116434	5.40E-07	8.09E-06
Znev_04914	0.880303565	5.16494787	25.01246712	5.70E-07	8.49E-06
Znev_11389	0.653933468	6.476245039	24.88233426	6.09E-07	9.07E-06
Znev_08643	1.041020338	8.984337722	24.86923117	6.14E-07	9.12E-06
Znev_05806	0.943200912	3.802253671	24.82691757	6.27E-07	9.29E-06
Znev_00450	0.923806964	3.997168878	24.69508899	6.72E-07	9.93E-06
Znev_13657	0.72040696	4.965099646	24.61037777	7.02E-07	1.04E-05
Znev_18695	0.60802964	6.70335593	24.54504836	7.26E-07	1.07E-05
Znev_18969	2.145159034	2.062022081	24.49943599	7.43E-07	1.09E-05
Znev_03360	1.425828154	2.620232211	24.48812974	7.48E-07	1.10E-05
Znev_06647	1.017417619	3.724030177	24.47758136	7.52E-07	1.11E-05
Znev_02425	0.656790181	7.657315727	24.38170983	7.90E-07	1.16E-05
Znev_02610	0.694677416	6.209834372	24.37017388	7.95E-07	1.17E-05
Znev_04271	0.788670168	5.096995033	24.35554786	8.01E-07	1.17E-05
Znev_08487	0.63241798	6.250746313	24.2424349	8.49E-07	1.24E-05
Znev_01931	0.667661634	5.81705931	24.2068574	8.65E-07	1.26E-05
Znev_09632	1.318055109	3.133655394	24.19807784	8.69E-07	1.27E-05
Znev_17861	0.764356722	4.451217764	24.05337094	9.37E-07	1.37E-05
Znev_09464	0.736791044	5.608963295	24.03592901	9.46E-07	1.38E-05
Znev_17283	0.605482888	7.151953143	23.90696202	1.01E-06	1.47E-05
Znev_18769	1.000017661	4.956523506	23.88930789	1.02E-06	1.48E-05
Znev_01668	0.652976371	5.94170619	23.77815988	1.08E-06	1.56E-05
Znev_08318	0.598541675	6.897808765	23.74568595	1.10E-06	1.59E-05
Znev_02365	0.739402906	5.010761833	23.70548293	1.12E-06	1.62E-05
Znev_00745	1.092924019	3.787545288	23.69889969	1.13E-06	1.62E-05
Znev_06755	0.652899055	5.700756982	23.60462238	1.18E-06	1.70E-05
Znev_07527	0.616385766	7.28041808	23.58570947	1.19E-06	1.71E-05
Znev_13254	0.938018323	5.023871745	23.57532285	1.20E-06	1.72E-05
Znev_07256	0.701758162	5.288183018	23.42603174	1.30E-06	1.85E-05
Znev_18112	6.097022268	0.334912884	23.25969603	1.42E-06	2.00E-05
Znev_05993	0.72949799	7.085519328	23.22733265	1.44E-06	2.03E-05
Znev_12500	1.524643139	3.117587976	23.23004759	1.44E-06	2.03E-05
Znev_06601	0.741015019	4.996356682	23.11268636	1.53E-06	2.14E-05
Znev_07939	0.985230975	6.839192299	23.11777614	1.52E-06	2.14E-05
Znev_03525	0.615360818	6.071182487	23.0801221	1.55E-06	2.17E-05
Znev_12439	0.844838533	4.197199964	23.06816153	1.56E-06	2.18E-05
Znev_06332	1.693185508	1.863947374	23.03786863	1.59E-06	2.21E-05
Znev_14742	1.069889015	3.503564499	23.03098544	1.59E-06	2.22E-05
Znev_05556	0.771828154	8.598684587	23.02099229	1.60E-06	2.23E-05
Znev_07463	0.730623742	4.920964549	22.97325173	1.64E-06	2.28E-05
Znev_11727	1.316559861	3.129006725	22.9701661	1.65E-06	2.28E-05
Znev_15927	0.596126073	7.899059308	22.95349806	1.66E-06	2.30E-05
Znev_10923	0.804898022	5.400696362	22.85140611	1.75E-06	2.42E-05
Znev_05539	0.572809123	7.098345503	22.82393775	1.78E-06	2.45E-05
Znev_00026	0.77855703	5.257825165	22.77279362	1.82E-06	2.51E-05
Znev_15062	0.666244154	7.243150479	22.75737732	1.84E-06	2.52E-05
Znev_04205	0.584505507	5.950477336	22.715373	1.88E-06	2.57E-05
Znev_00899	0.772934551	4.41722145	22.72034705	1.87E-06	2.57E-05
Znev_10170	0.592013895	6.341290711	22.70740378	1.89E-06	2.58E-05
Znev_17422	0.93097735	4.779711537	22.63657461	1.96E-06	2.66E-05
Znev_01327	0.724592026	6.845063458	22.59770417	2.00E-06	2.71E-05
Znev_06280	0.732891214	4.999318759	22.51981967	2.08E-06	2.82E-05
Znev_10246	1.369842609	3.647546762	22.48955082	2.11E-06	2.86E-05
Znev_17479	0.91275938	3.88769473	22.46937604	2.14E-06	2.88E-05
Znev_04952	0.588972428	6.362228051	22.44281092	2.16E-06	2.92E-05
Znev_05151	0.677381331	9.48262366	22.36158088	2.26E-06	3.04E-05
Znev_18017	1.03506996	3.791955247	22.36406438	2.26E-06	3.04E-05
Znev_13891	2.11978196	1.619004433	22.28221371	2.35E-06	3.16E-05
Znev_01384	0.838784957	4.612908455	22.17905941	2.48E-06	3.32E-05
Znev_18185	2.29189182	1.136263946	22.17699845	2.49E-06	3.32E-05
Znev_13706	0.937766484	4.456724108	22.16936961	2.50E-06	3.33E-05
Znev_12584	0.865107343	3.935424886	22.1639686	2.50E-06	3.34E-05
Znev_02807	0.700652314	4.828954878	22.1379609	2.54E-06	3.37E-05
Znev_03879	0.758067882	5.166698242	22.14336832	2.53E-06	3.37E-05
Znev_10028	1.202017035	3.091716615	22.12398857	2.56E-06	3.40E-05
Znev_00666	0.695658264	6.290574502	22.0941274	2.60E-06	3.45E-05
Znev_16597	0.582861613	6.292567339	22.08356668	2.61E-06	3.46E-05
Znev_16406	1.577137477	2.039223585	22.05395769	2.65E-06	3.51E-05
Znev_18431	0.578959758	7.000514111	22.01672565	2.70E-06	3.57E-05
Znev_01218	1.027801049	3.734881404	22.00034733	2.73E-06	3.60E-05
Znev_08919	0.653729505	8.120573015	21.91837533	2.84E-06	3.74E-05
Znev_09826	1.183080873	3.817927415	21.81788848	3.00E-06	3.93E-05
Znev_07660	0.916636238	3.766690111	21.79359762	3.04E-06	3.97E-05
Znev_06520	1.164704736	3.065512683	21.78125289	3.06E-06	3.99E-05
Znev_00560	1.326199578	2.558585396	21.77180065	3.07E-06	4.01E-05
Znev_04110	5.899527475	0.204982796	21.73149875	3.14E-06	4.09E-05
Znev_00672	0.76132098	4.421740727	21.6610573	3.25E-06	4.23E-05
Znev_12167	0.625636015	9.148588625	21.6461041	3.28E-06	4.26E-05
Znev_18573	1.525505588	2.263397428	21.57380848	3.40E-06	4.41E-05
Znev_02428	2.403240878	0.930486721	21.56368736	3.42E-06	4.43E-05
Znev_09774	0.842931476	9.38674745	21.47356545	3.59E-06	4.63E-05
Znev_08868	0.692023413	6.772812449	21.46749742	3.60E-06	4.64E-05
Znev_10231	0.64041704	5.901000783	21.38932026	3.75E-06	4.82E-05
Znev_16276	0.862204053	11.47694774	21.37945311	3.77E-06	4.84E-05
Znev_01430	0.647925338	5.77643245	21.36709301	3.79E-06	4.87E-05
Znev_07277	0.910961704	4.296049535	21.36400376	3.80E-06	4.87E-05
Znev_15376	0.668586539	5.264015401	21.31380733	3.90E-06	5.00E-05
Znev_10578	1.893391511	3.509460549	21.17140249	4.20E-06	5.34E-05
Znev_12979	0.809683091	6.865581131	21.15362405	4.24E-06	5.38E-05
Znev_14757	0.687528732	6.746542337	21.13680632	4.28E-06	5.43E-05
Znev_05361	1.376210479	8.590519258	21.10681509	4.34E-06	5.51E-05
Znev_16114	1.59847406	1.907505467	21.01292138	4.56E-06	5.77E-05
Znev_07891	0.610126753	6.789262351	20.93278519	4.76E-06	6.01E-05
Znev_07355	0.619614877	5.766006817	20.92284606	4.78E-06	6.02E-05
Znev_06636	0.644154393	5.226230657	20.92476493	4.78E-06	6.02E-05
Znev_03089	1.163407636	6.75945717	20.89765488	4.84E-06	6.09E-05
Znev_07987	0.61241583	5.963972373	20.83675064	5.00E-06	6.28E-05
Znev_11223	0.899681759	9.865893578	20.8040588	5.09E-06	6.38E-05
Znev_14235	0.671609349	5.661605166	20.77069113	5.18E-06	6.49E-05
Znev_08889	1.05476978	3.463253035	20.7642825	5.19E-06	6.50E-05
Znev_04376	0.868262864	3.909771635	20.75727268	5.21E-06	6.52E-05
Znev_09048	1.256866809	2.81482883	20.75272536	5.23E-06	6.53E-05
Znev_03983	0.557605517	6.115547828	20.72370229	5.31E-06	6.62E-05
Znev_16579	0.667147493	5.442483291	20.71952736	5.32E-06	6.63E-05
Znev_09035	0.615287543	5.389025639	20.68975701	5.40E-06	6.72E-05
Znev_00200	0.717715141	4.569525316	20.63078853	5.57E-06	6.92E-05
Znev_06875	0.798153053	5.007791859	20.63190396	5.57E-06	6.92E-05
Znev_03851	0.548457841	6.054980205	20.61646479	5.61E-06	6.96E-05
Znev_12359	0.6037217	6.695467389	20.58823353	5.69E-06	7.06E-05
Znev_01455	0.832432444	4.778896235	20.54734259	5.82E-06	7.19E-05
Znev_00714	0.620472566	7.548788115	20.54350708	5.83E-06	7.20E-05
Znev_14996	0.585066417	6.637684265	20.50799675	5.94E-06	7.32E-05
Znev_08448	0.548574393	8.00762594	20.50319099	5.95E-06	7.33E-05
Znev_15251	0.77156863	10.34395618	20.47182774	6.05E-06	7.45E-05
Znev_04898	1.81664615	2.064500463	20.41208265	6.24E-06	7.67E-05
Znev_01894	0.655411984	8.100605221	20.36024511	6.41E-06	7.87E-05
Znev_02276	2.940016652	1.557397734	20.32887337	6.52E-06	7.98E-05
Znev_05915	0.543382397	7.207438104	20.29169034	6.65E-06	8.12E-05
Znev_01204	0.570565793	5.995516758	20.28021826	6.69E-06	8.16E-05
Znev_01795	0.537307924	7.362334086	20.24223036	6.82E-06	8.31E-05
Znev_11243	0.5960071	6.904898919	20.18907681	7.02E-06	8.53E-05
Znev_12109	1.472122145	2.102077374	20.1570453	7.13E-06	8.65E-05
Znev_11225	0.770885848	4.559525251	20.13001548	7.24E-06	8.76E-05
Znev_16679	1.008025667	6.081556164	20.12205674	7.27E-06	8.78E-05
Znev_03453	0.551250874	5.913625444	19.90537826	8.14E-06	9.76E-05
Znev_05287	0.995992095	4.396805784	19.89033535	8.20E-06	9.83E-05
Znev_04979	0.524407161	6.849192727	19.82579471	8.48E-06	1.01E-04
Znev_05879	0.690492825	6.407811239	19.82144638	8.50E-06	1.02E-04
Znev_00408	0.834020774	11.06368094	19.82244654	8.50E-06	1.02E-04
Znev_01124	0.632331031	5.419555822	19.8057674	8.57E-06	1.02E-04
Znev_06011	0.520776578	7.552012053	19.74516481	8.85E-06	1.05E-04
Znev_13564	0.89878795	6.632771099	19.57682349	9.66E-06	1.15E-04
Znev_05226	0.624072029	7.118319633	19.51982589	9.96E-06	1.18E-04
Znev_14396	0.598872724	7.939587959	19.50358252	1.00E-05	1.19E-04
Znev_14274	1.335876458	2.415212993	19.47560797	1.02E-05	1.20E-04
Znev_00220	0.531482807	7.292836222	19.46410328	1.03E-05	1.21E-04
Znev_08754	1.614995387	4.877751044	19.46417686	1.03E-05	1.21E-04
Znev_01169	0.73940298	4.659362251	19.45367618	1.03E-05	1.21E-04
Znev_12128	0.729985697	4.758763797	19.45025382	1.03E-05	1.21E-04
Znev_08920	0.5465633	5.825175337	19.39879907	1.06E-05	1.25E-04
Znev_00635	0.695799116	4.985719897	19.39343107	1.06E-05	1.25E-04
Znev_04668	0.739250082	4.242129904	19.39116889	1.06E-05	1.25E-04
Znev_10438	0.81363948	5.122434975	19.34593096	1.09E-05	1.28E-04
Znev_00743	0.539084566	6.407011219	19.27589051	1.13E-05	1.32E-04
Znev_17274	0.993062566	3.697128262	19.2548843	1.14E-05	1.33E-04
Znev_08953	0.783120382	5.733782133	19.24854231	1.15E-05	1.34E-04
Znev_08283	0.807096366	4.207081112	19.18657231	1.19E-05	1.38E-04
Znev_14960	0.59427148	5.520106475	19.18042253	1.19E-05	1.38E-04
Znev_15788	0.598526428	5.254412618	19.14866635	1.21E-05	1.40E-04
Znev_09634	1.448413959	2.765451465	19.12036291	1.23E-05	1.42E-04
Znev_17509	0.614203823	5.100107266	19.03699447	1.28E-05	1.48E-04
Znev_05886	0.877214328	5.47913475	18.99885491	1.31E-05	1.51E-04
Znev_00259	0.7956703	4.355305186	18.98293101	1.32E-05	1.52E-04
Znev_00007	0.579139883	8.177969121	18.93931019	1.35E-05	1.55E-04
Znev_07595	3.233257457	0.628508705	18.93842818	1.35E-05	1.55E-04
Znev_09763	0.640249717	5.10920566	18.9247761	1.36E-05	1.56E-04
Znev_10080	0.899758631	5.398530152	18.91174434	1.37E-05	1.57E-04
Znev_09871	0.576893828	5.88874073	18.87941363	1.39E-05	1.59E-04
Znev_14097	0.521972248	6.498324974	18.86975427	1.40E-05	1.60E-04
Znev_11794	0.866787598	5.25219679	18.79216384	1.46E-05	1.66E-04
Znev_16068	1.164284929	2.989775079	18.77712942	1.47E-05	1.68E-04
Znev_07677	0.616701137	7.393795738	18.77292741	1.47E-05	1.68E-04
Znev_07712	0.697515027	7.832184514	18.7704293	1.47E-05	1.68E-04
Znev_16902	0.569101522	6.334111906	18.69808397	1.53E-05	1.74E-04
Znev_16398	0.503551237	6.424753532	18.69538616	1.53E-05	1.74E-04
Znev_10493	0.537427734	7.485249627	18.67456951	1.55E-05	1.76E-04
Znev_10734	0.50613434	7.213669099	18.62323974	1.59E-05	1.80E-04
Znev_06466	0.601026563	8.485544354	18.57804369	1.63E-05	1.84E-04
Znev_11605	1.243902372	2.826777675	18.55466279	1.65E-05	1.86E-04
Znev_04421	0.63408647	5.844407202	18.5512936	1.65E-05	1.86E-04
Znev_05219	0.653265863	6.371732459	18.5520969	1.65E-05	1.86E-04
Znev_06313	0.928014899	5.43422544	18.54759312	1.66E-05	1.86E-04
Znev_14331	0.532747482	6.587969126	18.50670501	1.69E-05	1.90E-04
Znev_13724	0.646857449	7.918206993	18.48238654	1.71E-05	1.92E-04
Znev_11909	1.125668804	2.844691463	18.47510913	1.72E-05	1.93E-04
Znev_11998	0.565814427	5.8545743	18.39087168	1.80E-05	2.01E-04
Znev_17978	0.66986695	4.894646633	18.3750413	1.81E-05	2.02E-04
Znev_04954	0.556609202	8.503762829	18.36998616	1.82E-05	2.03E-04
Znev_00285	0.65852044	5.848621567	18.34483654	1.84E-05	2.05E-04
Znev_12463	0.585908013	5.595062091	18.33800899	1.85E-05	2.06E-04
Znev_02421	1.020404243	3.943220616	18.31668938	1.87E-05	2.08E-04
Znev_08525	0.534893774	5.991554288	18.30598604	1.88E-05	2.09E-04
Znev_06608	0.714519835	5.382155229	18.19212017	2.00E-05	2.21E-04
Znev_13908	0.686844234	4.855702705	18.15872079	2.03E-05	2.24E-04
Znev_12442	0.659028665	4.925640224	18.05890669	2.14E-05	2.36E-04
Znev_08214	0.558323698	7.117743193	18.03406712	2.17E-05	2.38E-04
Znev_10521	1.762921864	3.334745155	18.03394383	2.17E-05	2.38E-04
Znev_09012	1.583557003	1.679734029	18.03045526	2.17E-05	2.38E-04
Znev_00836	0.535176694	8.171399598	18.01661914	2.19E-05	2.40E-04
Znev_07860	1.057679024	3.497782219	18.00332665	2.21E-05	2.41E-04
Znev_11420	0.674639501	10.18217051	17.99789166	2.21E-05	2.42E-04
Znev_10161	0.954475815	3.994635059	17.98848997	2.22E-05	2.43E-04
Znev_15926	0.692447459	4.430424549	17.97177075	2.24E-05	2.45E-04
Znev_17676	0.894380771	3.624146319	17.96162523	2.25E-05	2.46E-04
Znev_09885	0.621362248	5.166908625	17.94511631	2.27E-05	2.48E-04
Znev_05920	0.495832729	7.103161919	17.91198537	2.31E-05	2.52E-04
Znev_05689	0.55403213	8.333629399	17.9130615	2.31E-05	2.52E-04
Znev_08873	1.205677494	6.092119565	17.85901462	2.38E-05	2.58E-04
Znev_10027	1.854260354	2.971445483	17.86006388	2.38E-05	2.58E-04
Znev_15911	0.906467756	3.722135176	17.85703749	2.38E-05	2.58E-04
Znev_10568	0.680601166	4.533789854	17.83158127	2.41E-05	2.61E-04
Znev_11471	0.763207319	4.374967712	17.79527104	2.46E-05	2.66E-04
Znev_06215	1.675442823	2.016802511	17.75159678	2.52E-05	2.71E-04
Znev_05934	0.478765218	7.150023237	17.72217946	2.56E-05	2.75E-04
Znev_15854	0.705942719	10.40829304	17.71763927	2.56E-05	2.76E-04
Znev_01613	0.531725664	7.100599299	17.69343132	2.60E-05	2.79E-04
Znev_08395	1.068394086	3.947972868	17.68062417	2.61E-05	2.80E-04
Znev_02535	0.537480972	6.893773669	17.66381873	2.64E-05	2.83E-04
Znev_06734	0.652617457	4.767685169	17.56931861	2.77E-05	2.97E-04
Znev_07240	0.534633752	6.04896341	17.52931287	2.83E-05	3.02E-04
Znev_15118	0.93766185	3.675192326	17.52580009	2.83E-05	3.03E-04
Znev_13321	1.078597275	4.490687065	17.52376011	2.84E-05	3.03E-04
Znev_16954	1.325333045	2.377485717	17.52401144	2.84E-05	3.03E-04
Znev_12207	0.596338267	5.046088577	17.4933551	2.88E-05	3.07E-04
Znev_10995	0.694596628	4.778295363	17.49333398	2.88E-05	3.07E-04
Znev_14101	1.49713281	2.398099202	17.48769109	2.89E-05	3.07E-04
Znev_13315	0.632109466	5.802827171	17.48190737	2.90E-05	3.08E-04
Znev_14833	1.242518114	2.632991674	17.47458468	2.91E-05	3.09E-04
Znev_10617	2.108708291	1.450232229	17.44607084	2.96E-05	3.13E-04
Znev_01207	1.356886513	2.185401462	17.44377658	2.96E-05	3.13E-04
Znev_14172	0.519493971	8.530545133	17.43302003	2.98E-05	3.15E-04
Znev_02306	0.982371359	4.691063092	17.4298486	2.98E-05	3.15E-04
Znev_09310	0.834679475	5.492777268	17.42108182	2.99E-05	3.16E-04
Znev_10023	1.463887564	3.854924114	17.39224216	3.04E-05	3.21E-04
Znev_06289	0.527031456	5.846983352	17.38664846	3.05E-05	3.21E-04
Znev_14468	0.551071324	6.596627045	17.36600543	3.08E-05	3.25E-04
Znev_15762	0.512234691	6.026227215	17.32392829	3.15E-05	3.32E-04
Znev_06422	0.835021819	7.48157635	17.31841514	3.16E-05	3.32E-04
Znev_11645	1.126053753	3.386986899	17.31820208	3.16E-05	3.32E-04
Znev_00834	1.136316299	2.597431622	17.29066122	3.21E-05	3.36E-04
Znev_12341	1.884234211	1.293528056	17.28622926	3.22E-05	3.37E-04
Znev_00108	0.592381692	5.438287076	17.2677321	3.25E-05	3.40E-04
Znev_07833	0.529417337	5.550903997	17.24470551	3.29E-05	3.43E-04
Znev_13207	4.026453364	0.244687074	17.24264237	3.29E-05	3.43E-04
Znev_18974	3.19719729	0.245317766	17.24016562	3.29E-05	3.43E-04
Znev_14617	0.758254785	4.278784221	17.23633514	3.30E-05	3.44E-04
Znev_14909	0.69638534	4.468169004	17.20612904	3.35E-05	3.48E-04
Znev_15117	0.694671605	4.564089448	17.20141925	3.36E-05	3.48E-04
Znev_02084	0.607172705	5.509307836	17.18082376	3.40E-05	3.52E-04
Znev_18757	0.567726116	5.433208696	17.17608285	3.41E-05	3.52E-04
Znev_14608	0.769588245	4.109237146	17.15824518	3.44E-05	3.55E-04
Znev_14803	1.500738898	2.078660256	17.14645514	3.46E-05	3.57E-04
Znev_02716	0.574684089	9.255737137	17.12941888	3.49E-05	3.60E-04
Znev_12230	0.867111871	3.867836625	17.1077366	3.53E-05	3.64E-04
Znev_02476	0.848412307	4.297149687	17.0955996	3.55E-05	3.66E-04
Znev_06842	0.616546668	4.809410819	17.09146095	3.56E-05	3.67E-04
Znev_18941	1.528133167	2.286859786	17.03975276	3.66E-05	3.76E-04
Znev_08924	0.532748955	8.178700702	17.03674719	3.67E-05	3.76E-04
Znev_08006	0.905728985	3.439213668	17.027942	3.68E-05	3.78E-04
Znev_01703	0.553644479	6.050597014	17.00559777	3.73E-05	3.81E-04
Znev_03546	0.521014501	7.727639803	16.89830762	3.94E-05	4.03E-04
Znev_02135	1.132335788	2.972393093	16.87640185	3.99E-05	4.07E-04
Znev_03346	0.961711889	3.209565944	16.865807	4.01E-05	4.09E-04
Znev_13918	0.566791924	5.356816185	16.83370904	4.08E-05	4.16E-04
Znev_01157	0.516740802	5.581506336	16.7966214	4.16E-05	4.23E-04
Znev_10607	0.694668445	4.219325524	16.77787981	4.20E-05	4.27E-04
Znev_01959	1.348433042	2.254169242	16.74430967	4.28E-05	4.33E-04
Znev_04823	0.558684494	5.430822884	16.73276218	4.30E-05	4.36E-04
Znev_12051	0.530819991	6.52722674	16.72738542	4.32E-05	4.37E-04
Znev_09098	0.593854655	6.933440171	16.71518189	4.34E-05	4.39E-04
Znev_08879	0.87399347	3.790491054	16.70711144	4.36E-05	4.41E-04
Znev_15808	0.515006873	7.037656603	16.69415533	4.39E-05	4.43E-04
Znev_13253	2.056051807	9.634616526	16.66888161	4.45E-05	4.49E-04
Znev_06502	0.506544166	7.41875353	16.62272943	4.56E-05	4.58E-04
Znev_13080	0.723169377	4.898104947	16.5779715	4.67E-05	4.68E-04
Znev_00159	0.550516693	7.9464695	16.56540859	4.70E-05	4.71E-04
Znev_06855	0.530296982	5.968743235	16.55852569	4.72E-05	4.72E-04
Znev_04740	0.702122806	5.65215048	16.5424895	4.76E-05	4.76E-04
Znev_07963	0.540876441	6.951175937	16.46481283	4.96E-05	4.93E-04
Znev_04936	1.148100878	2.472330368	16.46362827	4.96E-05	4.93E-04
Znev_17322	0.82328377	3.768818337	16.45979081	4.97E-05	4.93E-04
Znev_05909	0.626670827	5.221249455	16.44747094	5.00E-05	4.96E-04
Znev_11419	0.635656263	7.513834641	16.44057912	5.02E-05	4.98E-04
Znev_14058	0.679819698	4.209028071	16.43260273	5.04E-05	4.99E-04
Znev_10088	0.716992036	4.240756972	16.41382413	5.09E-05	5.04E-04
Znev_02563	0.668840256	4.587630472	16.40908111	5.10E-05	5.04E-04
Znev_05068	1.057078007	3.607561726	16.39890815	5.13E-05	5.06E-04
Znev_16119	1.580623487	1.489606005	16.39733378	5.14E-05	5.06E-04
Znev_08502	0.641555268	5.223276165	16.34240278	5.29E-05	5.20E-04
Znev_11630	0.506973156	8.03477675	16.33640401	5.30E-05	5.22E-04
Znev_12986	0.49670364	5.811275599	16.33338403	5.31E-05	5.22E-04
Znev_02216	0.668353054	9.702599895	16.33146485	5.32E-05	5.22E-04
Znev_08665	0.566121849	5.097611255	16.27212017	5.49E-05	5.38E-04
Znev_12618	0.676309993	6.92533589	16.21985162	5.64E-05	5.52E-04
Znev_13476	0.490475025	6.677517819	16.216201	5.65E-05	5.53E-04
Znev_04002	0.715837597	4.462745846	16.17230177	5.78E-05	5.65E-04
Znev_16282	1.077948367	3.418563735	16.15320937	5.84E-05	5.70E-04
Znev_12108	0.508761426	6.42821119	16.09798147	6.01E-05	5.84E-04
Znev_07888	0.717454482	4.43388197	16.08273417	6.06E-05	5.88E-04
Znev_01372	1.012119624	3.325066888	16.06196201	6.13E-05	5.93E-04
Znev_06521	0.578203551	5.189242306	16.0557841	6.15E-05	5.95E-04
Znev_00473	0.675876735	4.827100276	16.00145832	6.33E-05	6.10E-04
Znev_13842	0.589419236	4.831692849	15.96057247	6.47E-05	6.23E-04
Znev_06719	0.704435888	5.103024488	15.92118449	6.60E-05	6.36E-04
Znev_08730	0.573731664	5.395690254	15.8792856	6.75E-05	6.49E-04
Znev_14602	0.54493872	5.4167158	15.83359916	6.92E-05	6.64E-04
Znev_08070	0.548829887	5.927995902	15.83150953	6.92E-05	6.64E-04
Znev_04693	0.799710216	3.588766578	15.82701674	6.94E-05	6.65E-04
Znev_06919	0.681983872	7.509058502	15.81198337	7.00E-05	6.70E-04
Znev_01171	0.749257917	5.031802873	15.79906782	7.04E-05	6.74E-04
Znev_06997	0.512573992	5.572952071	15.75289586	7.22E-05	6.90E-04
Znev_11972	0.635153908	5.844420072	15.7116956	7.38E-05	7.04E-04
Znev_18067	0.547464346	5.852507715	15.70782404	7.39E-05	7.04E-04
Znev_07518	0.806249576	3.601142928	15.68479113	7.48E-05	7.13E-04
Znev_09217	0.543869141	5.25121116	15.67456944	7.52E-05	7.16E-04
Znev_18100	0.488005763	5.728266959	15.66006535	7.58E-05	7.21E-04
Znev_09060	5.121457575	-0.215789536	15.65802585	7.59E-05	7.21E-04
Znev_05752	0.811036199	10.52502174	15.65270992	7.61E-05	7.23E-04
Znev_18566	0.570782814	5.800717189	15.64000254	7.66E-05	7.27E-04
Znev_10536	0.668131576	4.651926272	15.61881048	7.75E-05	7.34E-04
Znev_11786	0.605444085	5.272729535	15.61042922	7.78E-05	7.37E-04
Znev_18822	2.282410757	1.231699897	15.60341767	7.81E-05	7.39E-04
Znev_02497	0.646691069	8.549171988	15.59386255	7.85E-05	7.42E-04
Znev_00208	0.502465578	6.392841692	15.57905929	7.91E-05	7.47E-04
Znev_09279	0.541796187	6.512726554	15.57961158	7.91E-05	7.47E-04
Znev_09364	0.495721358	5.773492592	15.55007764	8.03E-05	7.57E-04
Znev_01947	1.7191731	2.63315383	15.51119819	8.20E-05	7.71E-04
Znev_00804	0.595114039	7.263842287	15.50306902	8.24E-05	7.74E-04
Znev_00712	0.597020672	7.619255302	15.48510426	8.32E-05	7.81E-04
Znev_05693	0.480489876	6.290810331	15.42695335	8.58E-05	8.04E-04
Znev_07062	0.622470909	5.915230253	15.40906981	8.66E-05	8.11E-04
Znev_11585	0.671232927	6.886066896	15.40445843	8.68E-05	8.12E-04
Znev_14627	0.700567161	10.38702707	15.38966194	8.75E-05	8.18E-04
Znev_04490	0.512984151	6.043715987	15.38772413	8.76E-05	8.19E-04
Znev_10207	1.858001414	1.435280461	15.3508584	8.93E-05	8.34E-04
Znev_10573	0.617567144	5.024807538	15.34803397	8.94E-05	8.35E-04
Znev_06673	1.233074099	2.411697415	15.32850229	9.03E-05	8.43E-04
Znev_05145	2.510447666	1.256803251	15.31161433	9.12E-05	8.50E-04
Znev_06880	0.927570051	5.214991102	15.29457484	9.20E-05	8.56E-04
Znev_12302	0.480996158	6.188085495	15.28485411	9.25E-05	8.60E-04
Znev_11564	0.485421582	6.93892548	15.23517064	9.49E-05	8.82E-04
Znev_00043	0.593187407	5.160501126	15.23375392	9.50E-05	8.82E-04
Znev_05644	0.60109345	5.488015113	15.22418583	9.55E-05	8.85E-04
Znev_04608	0.470774677	6.552168208	15.12055265	1.01E-04	9.31E-04
Znev_08425	0.593211822	5.310658915	15.11768469	1.01E-04	9.32E-04
Znev_08640	1.818663016	1.059483136	15.02828766	1.06E-04	9.74E-04
Znev_06941	0.488545545	7.130160334	15.01766333	1.07E-04	9.78E-04
Znev_11221	0.704271073	4.525822017	14.97237009	1.09E-04	9.98E-04
Znev_14491	0.769910255	3.801430239	14.93973988	1.11E-04	1.01E-03
Znev_11141	0.795942931	3.589539089	14.93436364	1.11E-04	1.02E-03
Znev_08618	0.588402269	5.457939358	14.90510141	1.13E-04	1.03E-03
Znev_16176	0.828066721	12.06149445	14.90460319	1.13E-04	1.03E-03
Znev_02859	1.96472904	1.248548814	14.89784162	1.13E-04	1.03E-03
Znev_03260	0.452489711	7.506909864	14.86783235	1.15E-04	1.05E-03
Znev_08723	0.64882456	4.272047014	14.8549802	1.16E-04	1.05E-03
Znev_05738	0.484244755	6.912051452	14.83706164	1.17E-04	1.06E-03
Znev_04547	0.735043357	3.772654895	14.81454907	1.19E-04	1.07E-03
Znev_00746	0.78309258	3.611505623	14.81253702	1.19E-04	1.07E-03
Znev_05417	0.670947255	5.0595253	14.80018659	1.20E-04	1.08E-03
Znev_07991	0.605311151	4.545091586	14.78873122	1.20E-04	1.09E-03
Znev_02849	0.601478959	5.054275278	14.77803145	1.21E-04	1.09E-03
Znev_06133	0.824672012	3.378867992	14.77587935	1.21E-04	1.09E-03
Znev_00755	0.653737626	4.502079661	14.75660226	1.22E-04	1.10E-03
Znev_02292	0.875871595	3.17196635	14.73119875	1.24E-04	1.11E-03
Znev_14367	4.880891786	-0.341113366	14.70991154	1.25E-04	1.13E-03
Znev_02831	0.871197178	3.831964439	14.69332487	1.26E-04	1.13E-03
Znev_00989	0.479839343	6.477464125	14.65914216	1.29E-04	1.15E-03
Znev_10550	0.487905831	5.70786044	14.65322976	1.29E-04	1.16E-03
Znev_14111	0.739884351	3.730143382	14.65329792	1.29E-04	1.16E-03
Znev_09715	0.63696061	4.31084567	14.63347773	1.31E-04	1.17E-03
Znev_00643	1.265797671	2.231734557	14.60305435	1.33E-04	1.18E-03
Znev_06753	1.131528731	2.460331672	14.59204585	1.33E-04	1.19E-03
Znev_05767	0.663178234	4.606328641	14.58587444	1.34E-04	1.19E-03
Znev_09599	1.199273656	3.344433246	14.54510889	1.37E-04	1.22E-03
Znev_13352	0.625330325	9.875018346	14.54034913	1.37E-04	1.22E-03
Znev_12423	0.543562882	8.561504279	14.52820536	1.38E-04	1.23E-03
Znev_03626	0.485978923	6.402367535	14.52068117	1.39E-04	1.23E-03
Znev_11287	0.645100974	9.943929511	14.51209208	1.39E-04	1.24E-03
Znev_03315	0.502888694	5.332748997	14.3752259	1.50E-04	1.33E-03
Znev_11816	0.77828044	8.940951549	14.36580045	1.51E-04	1.33E-03
Znev_04260	0.555896893	4.776960797	14.30911152	1.55E-04	1.37E-03
Znev_14122	0.516054918	5.284069748	14.30650778	1.55E-04	1.37E-03
Znev_12217	0.491739958	6.384610656	14.29681797	1.56E-04	1.37E-03
Znev_06540	0.609479005	4.875614683	14.29266462	1.56E-04	1.38E-03
Znev_14328	0.479106985	6.347814361	14.25750596	1.59E-04	1.40E-03
Znev_04868	0.580377912	5.249228282	14.2576453	1.59E-04	1.40E-03
Znev_08447	0.433654682	7.719611573	14.24959887	1.60E-04	1.41E-03
Znev_08591	0.66160734	5.183355654	14.22886309	1.62E-04	1.42E-03
Znev_05764	0.522475721	5.489727006	14.21307094	1.63E-04	1.43E-03
Znev_04534	0.53282326	6.379011638	14.21112928	1.63E-04	1.43E-03
Znev_08117	0.547405774	5.451038945	14.18864187	1.65E-04	1.45E-03
Znev_18362	0.874972671	4.270692843	14.17119048	1.67E-04	1.46E-03
Znev_16153	0.586973537	5.147786978	14.15425095	1.68E-04	1.47E-03
Znev_14770	0.907757957	2.982270665	14.13954501	1.70E-04	1.48E-03
Znev_12417	1.263996765	2.16961004	14.09684325	1.74E-04	1.51E-03
Znev_03322	1.186211935	2.698058988	14.07270024	1.76E-04	1.53E-03
Znev_07308	0.855983187	3.161952155	14.03944969	1.79E-04	1.55E-03
Znev_17670	0.594250183	8.63259627	13.98181465	1.85E-04	1.60E-03
Znev_05055	0.896520848	2.920270093	13.96852185	1.86E-04	1.61E-03
Znev_13294	0.864401028	3.266964718	13.9445652	1.88E-04	1.63E-03
Znev_04494	0.523361832	9.427812777	13.93722991	1.89E-04	1.63E-03
Znev_09682	2.701332673	0.289556172	13.92546639	1.90E-04	1.64E-03
Znev_11387	1.173804254	3.080956921	13.92305246	1.90E-04	1.64E-03
Znev_04612	0.459727146	6.580548495	13.9163731	1.91E-04	1.64E-03
Znev_09891	0.558655337	4.658573154	13.90680754	1.92E-04	1.65E-03
Znev_09655	0.555607926	8.624201919	13.85615505	1.97E-04	1.69E-03
Znev_07994	0.538996447	5.036179238	13.83754149	1.99E-04	1.71E-03
Znev_04662	0.557074162	5.170360901	13.83556885	2.00E-04	1.71E-03
Znev_14931	0.789186321	3.443214452	13.80654452	2.03E-04	1.73E-03
Znev_02111	0.466325143	8.336817322	13.79819393	2.04E-04	1.74E-03
Znev_06067	0.767602728	4.305135865	13.78815991	2.05E-04	1.74E-03
Znev_12440	0.652971312	4.67544234	13.77898584	2.06E-04	1.75E-03
Znev_08702	0.468201301	5.844385058	13.77684726	2.06E-04	1.75E-03
Znev_14944	0.59392788	4.549065227	13.72318151	2.12E-04	1.80E-03
Znev_01163	0.668352531	4.108548534	13.68137799	2.17E-04	1.83E-03
Znev_07574	0.794798493	3.769879977	13.65947075	2.19E-04	1.85E-03
Znev_07823	0.506293412	6.442882246	13.61863801	2.24E-04	1.89E-03
Znev_13541	0.46401091	7.610696247	13.60687944	2.25E-04	1.90E-03
Znev_09735	0.441341539	6.297227012	13.60541898	2.26E-04	1.90E-03
Znev_10211	1.025894161	2.920142959	13.6003615	2.26E-04	1.91E-03
Znev_17771	1.697417019	1.878361014	13.59673404	2.27E-04	1.91E-03
Znev_00608	0.646233287	5.957762121	13.54353383	2.33E-04	1.95E-03
Znev_03639	0.57836839	4.698661961	13.54155144	2.33E-04	1.96E-03
Znev_10335	0.534054529	5.922958892	13.48480114	2.41E-04	2.01E-03
Znev_10604	0.546515027	4.875643246	13.48359256	2.41E-04	2.01E-03
Znev_14386	0.966530814	2.964907242	13.459981	2.44E-04	2.04E-03
Znev_10681	0.707138551	9.330608516	13.44538487	2.46E-04	2.05E-03
Znev_03844	0.585227999	5.126637843	13.37785704	2.55E-04	2.12E-03
Znev_08435	0.606300132	5.965373282	13.36817541	2.56E-04	2.13E-03
Znev_13025	0.635832676	4.557811783	13.34181648	2.60E-04	2.16E-03
Znev_13889	0.558855339	7.39942364	13.32041454	2.63E-04	2.18E-03
Znev_11290	0.519298362	5.399477866	13.31674323	2.63E-04	2.18E-03
Znev_14450	0.471007796	7.875400186	13.3054887	2.65E-04	2.19E-03
Znev_06934	0.460713158	7.405278162	13.30051241	2.65E-04	2.20E-03
Znev_13249	0.456429261	6.055737265	13.28247457	2.68E-04	2.21E-03
Znev_02419	1.628735672	1.373367884	13.28102692	2.68E-04	2.21E-03
Znev_01123	2.474646356	0.412614131	13.27734192	2.69E-04	2.22E-03
Znev_18204	1.414476034	2.560449206	13.24440347	2.73E-04	2.25E-03
Znev_06696	1.488277861	1.887142022	13.23427491	2.75E-04	2.26E-03
Znev_04713	0.4936666	5.214972017	13.22619353	2.76E-04	2.27E-03
Znev_05957	0.940940194	2.928896016	13.2123948	2.78E-04	2.28E-03
Znev_14499	0.53546385	6.779072427	13.21068357	2.78E-04	2.28E-03
Znev_15892	4.893162871	-0.339794776	13.18652357	2.82E-04	2.31E-03
Znev_10533	0.82316376	3.850398275	13.16607613	2.85E-04	2.33E-03
Znev_00923	0.585966341	9.49615315	13.15489431	2.87E-04	2.34E-03
Znev_08156	0.680792706	3.877235999	13.1426745	2.89E-04	2.35E-03
Znev_13220	0.480882848	6.575285678	13.12055384	2.92E-04	2.38E-03
Znev_08705	0.46870092	8.221111675	13.09898965	2.95E-04	2.40E-03
Znev_07635	0.637694722	4.651561422	13.0950998	2.96E-04	2.41E-03
Znev_16872	0.709078832	4.364498832	13.07518871	2.99E-04	2.43E-03
Znev_09876	0.462783141	5.938780927	13.04836821	3.04E-04	2.46E-03
Znev_02937	0.47442786	7.340034325	13.04815849	3.04E-04	2.46E-03
Znev_03432	0.504625911	5.804241562	13.01975707	3.08E-04	2.49E-03
Znev_10864	0.569565839	5.147442837	12.98088543	3.15E-04	2.53E-03
Znev_09718	0.483219427	5.432539365	12.96375533	3.18E-04	2.55E-03
Znev_07313	1.78074348	1.132978794	12.9580278	3.19E-04	2.56E-03
Znev_12813	0.512041982	9.291989767	12.9529309	3.19E-04	2.56E-03
Znev_07327	0.686545027	4.326365182	12.94213516	3.21E-04	2.57E-03
Znev_12625	0.437927014	5.984466592	12.93249952	3.23E-04	2.59E-03
Znev_05555	0.443202209	5.951104107	12.92322354	3.25E-04	2.60E-03
Znev_05545	0.764323546	3.806355444	12.90424396	3.28E-04	2.62E-03
Znev_07828	0.510565111	4.919824332	12.90193188	3.28E-04	2.62E-03
Znev_15870	4.73137839	-0.408459809	12.89646376	3.29E-04	2.63E-03
Znev_08926	0.55649737	5.30715452	12.88738605	3.31E-04	2.64E-03
Znev_13470	0.961887408	2.844578139	12.88525496	3.31E-04	2.64E-03
Znev_10002	0.470513966	5.660664212	12.87774506	3.33E-04	2.65E-03
Znev_10896	0.934630469	3.291109255	12.81154683	3.44E-04	2.74E-03
Znev_15319	0.601002151	6.29280751	12.77909798	3.51E-04	2.78E-03
Znev_08590	0.609199937	5.562482511	12.77670015	3.51E-04	2.78E-03
Znev_03427	0.869270388	5.282278127	12.77176044	3.52E-04	2.79E-03
Znev_02948	0.554248051	9.65284616	12.75132926	3.56E-04	2.82E-03
Znev_01253	0.615496995	4.687221433	12.73428018	3.59E-04	2.84E-03
Znev_17110	0.55604983	5.20757692	12.7219528	3.61E-04	2.85E-03
Znev_02600	0.667407235	11.227294	12.69737682	3.66E-04	2.89E-03
Znev_14194	0.861738404	3.892314764	12.69153959	3.67E-04	2.90E-03
Znev_04500	0.624736185	4.808638818	12.64767845	3.76E-04	2.96E-03
Znev_08936	0.42320575	7.233948816	12.64499658	3.77E-04	2.97E-03
Znev_00513	0.468273715	8.654949017	12.64301127	3.77E-04	2.97E-03
Znev_09556	0.675574726	4.117794615	12.6135587	3.83E-04	3.01E-03
Znev_09278	0.712100514	3.878379843	12.61246429	3.83E-04	3.01E-03
Znev_01487	0.799285353	3.202458017	12.56960018	3.92E-04	3.08E-03
Znev_07071	0.433720578	7.586074642	12.56130613	3.94E-04	3.08E-03
Znev_03638	0.469647018	6.22407859	12.55768191	3.95E-04	3.09E-03
Znev_15940	0.583752481	8.017905953	12.54601929	3.97E-04	3.11E-03
Znev_09008	0.70685007	4.54461469	12.53166761	4.00E-04	3.12E-03
Znev_05682	0.463658555	8.449458259	12.52067215	4.02E-04	3.14E-03
Znev_00378	0.483660579	5.297872466	12.5116349	4.04E-04	3.15E-03
Znev_10895	0.454648838	8.213896964	12.5056734	4.06E-04	3.16E-03
Znev_17139	0.543137432	5.354080471	12.49541983	4.08E-04	3.17E-03
Znev_09416	0.481153993	8.06326337	12.46261933	4.15E-04	3.22E-03
Znev_10230	0.507019388	5.084167665	12.45828719	4.16E-04	3.23E-03
Znev_05759	0.424119355	6.278577822	12.45589296	4.17E-04	3.23E-03
Znev_15240	0.885962315	3.049954339	12.44502025	4.19E-04	3.25E-03
Znev_04669	0.737115312	3.721517374	12.40990976	4.27E-04	3.30E-03
Znev_05690	0.497726029	8.761338494	12.40056869	4.29E-04	3.31E-03
Znev_04664	0.606859445	4.67619025	12.39776502	4.30E-04	3.32E-03
Znev_10024	0.746595023	5.752171109	12.39443096	4.31E-04	3.32E-03
Znev_00504	0.51565632	7.828330948	12.35028585	4.41E-04	3.39E-03
Znev_18723	0.586211292	4.366677409	12.3503169	4.41E-04	3.39E-03
Znev_00685	0.58863042	7.976979023	12.3516464	4.41E-04	3.39E-03
Znev_11331	1.054176522	2.383935673	12.32854126	4.46E-04	3.42E-03
Znev_15498	0.649249095	4.154582225	12.32259714	4.48E-04	3.42E-03
Znev_00342	0.717670331	3.451258211	12.3233507	4.47E-04	3.42E-03
Znev_13354	0.711603849	12.35027603	12.30880382	4.51E-04	3.45E-03
Znev_14351	0.514502054	6.496544295	12.30207694	4.52E-04	3.46E-03
Znev_09499	0.465688495	5.951134586	12.29997922	4.53E-04	3.46E-03
Znev_00509	0.469540201	8.927400776	12.29248763	4.55E-04	3.47E-03
Znev_07826	0.688118743	4.801553843	12.28590693	4.56E-04	3.48E-03
Znev_06869	0.444634355	6.371164378	12.28222749	4.57E-04	3.48E-03
Znev_04434	0.497991023	8.167832357	12.28372942	4.57E-04	3.48E-03
Znev_13851	0.677343874	3.903372562	12.28249557	4.57E-04	3.48E-03
Znev_07375	1.608741565	2.295181824	12.27161265	4.60E-04	3.50E-03
Znev_10119	0.790412124	12.92429058	12.24119003	4.67E-04	3.55E-03
Znev_08217	0.753593863	3.701658785	12.2332634	4.69E-04	3.57E-03
Znev_00476	0.420685914	6.338304973	12.20821545	4.76E-04	3.61E-03
Znev_08880	0.98641674	3.457462513	12.20241893	4.77E-04	3.62E-03
Znev_08511	0.620035719	6.674790365	12.1751546	4.84E-04	3.67E-03
Znev_03540	0.605436614	4.494100026	12.17218771	4.85E-04	3.67E-03
Znev_01381	0.423258827	6.865810579	12.12258808	4.98E-04	3.76E-03
Znev_04392	0.559735074	5.120393895	12.12093842	4.99E-04	3.76E-03
Znev_14063	0.442241692	7.134752641	12.10827106	5.02E-04	3.78E-03
Znev_15034	0.564269337	5.070019445	12.10585076	5.03E-04	3.79E-03
Znev_04475	0.425030213	7.367150504	12.08609602	5.08E-04	3.82E-03
Znev_01501	0.632828639	4.324989566	12.08543696	5.08E-04	3.82E-03
Znev_04825	0.510443913	4.927260249	12.07659912	5.11E-04	3.84E-03
Znev_05478	0.450496001	6.022241362	12.05383602	5.17E-04	3.88E-03
Znev_10706	0.654528901	11.24941934	12.04708905	5.19E-04	3.89E-03
Znev_00819	0.497087376	8.534471829	11.98548116	5.36E-04	4.01E-03
Znev_09542	0.449896307	6.259504773	11.98164557	5.37E-04	4.01E-03
Znev_00664	0.56195763	5.117337897	11.98117411	5.37E-04	4.01E-03
Znev_09614	0.683625816	4.222257532	11.97766621	5.38E-04	4.02E-03
Znev_13588	1.050858711	2.941685106	11.97128095	5.40E-04	4.02E-03
Znev_15534	0.906591342	3.237848565	11.94203526	5.49E-04	4.08E-03
Znev_02327	0.557274187	4.755624638	11.91268047	5.58E-04	4.14E-03
Znev_06611	0.702622299	4.986399176	11.89660323	5.62E-04	4.17E-03
Znev_08110	0.541290376	4.613628587	11.87841589	5.68E-04	4.21E-03
Znev_10240	0.628857627	4.082307318	11.87679764	5.68E-04	4.21E-03
Znev_18194	0.794603572	3.686169729	11.84632374	5.78E-04	4.27E-03
Znev_07312	1.044311491	3.356687059	11.84393501	5.78E-04	4.27E-03
Znev_00250	0.51208477	4.653834386	11.78572976	5.97E-04	4.39E-03
Znev_01963	0.797699418	3.171462894	11.77966298	5.99E-04	4.40E-03
Znev_05109	0.503596017	5.692346265	11.76987705	6.02E-04	4.42E-03
Znev_09819	0.861217868	3.193901296	11.7664661	6.03E-04	4.43E-03
Znev_16575	0.85145457	3.047726096	11.76337126	6.04E-04	4.43E-03
Znev_06820	1.516699206	1.310932135	11.75198801	6.08E-04	4.46E-03
Znev_11156	0.67919784	3.933393493	11.74614748	6.10E-04	4.47E-03
Znev_06240	0.736055115	3.883775915	11.73790653	6.12E-04	4.48E-03
Znev_08935	0.516703273	9.017295656	11.66956751	6.35E-04	4.64E-03
Znev_09792	0.421502206	5.970981254	11.66471594	6.37E-04	4.65E-03
Znev_14018	0.563696523	4.64663641	11.6607836	6.38E-04	4.65E-03
Znev_04436	0.451676397	5.591433198	11.65873661	6.39E-04	4.66E-03
Znev_08488	0.699762102	3.542313076	11.65643572	6.40E-04	4.66E-03
Znev_15373	0.738785994	5.016144242	11.64843913	6.43E-04	4.68E-03
Znev_12117	0.470842619	8.204079168	11.64599654	6.43E-04	4.68E-03
Znev_13933	0.499697789	4.831433114	11.62946371	6.49E-04	4.72E-03
Znev_01457	0.583903327	6.248594854	11.61447754	6.54E-04	4.75E-03
Znev_11155	0.49454733	5.398105205	11.59302103	6.62E-04	4.80E-03
Znev_06278	0.438723681	6.640616041	11.57820973	6.67E-04	4.84E-03
Znev_05728	0.855182274	2.821865889	11.56657095	6.71E-04	4.86E-03
Znev_13414	0.771990304	3.214535253	11.56478874	6.72E-04	4.86E-03
Znev_00758	0.45486645	7.371070547	11.56252926	6.73E-04	4.87E-03
Znev_00428	0.496729285	6.656248111	11.56134023	6.73E-04	4.87E-03
Znev_02599	0.740997599	12.56234706	11.54233269	6.80E-04	4.91E-03
Znev_17174	0.984412804	2.551439631	11.54365535	6.80E-04	4.91E-03
Znev_07431	4.016403101	0.244983291	11.54125269	6.81E-04	4.91E-03
Znev_09705	0.504937574	5.608146515	11.51720895	6.90E-04	4.96E-03
Znev_18804	2.454508183	0.155785812	11.50066062	6.96E-04	5.00E-03
Znev_10325	2.4542819	0.154783448	11.49841381	6.97E-04	5.01E-03
Znev_15416	0.525003152	8.920027067	11.49334968	6.98E-04	5.02E-03
Znev_05754	0.710502589	10.70691781	11.45140975	7.14E-04	5.13E-03
Znev_15913	2.768460983	0.007536105	11.44667536	7.16E-04	5.14E-03
Znev_04808	0.488910024	5.338662273	11.43398782	7.21E-04	5.16E-03
Znev_01131	0.69101877	3.534849596	11.40759707	7.31E-04	5.23E-03
Znev_00056	0.604295866	4.015118075	11.40408879	7.33E-04	5.24E-03
Znev_12704	0.390576492	7.245934146	11.39698819	7.36E-04	5.25E-03
Znev_10555	1.440162383	1.744615119	11.39757395	7.35E-04	5.25E-03
Znev_02318	0.610672648	4.691461782	11.37020573	7.46E-04	5.32E-03
Znev_14724	0.395053602	6.817251112	11.34281022	7.57E-04	5.38E-03
Znev_02601	0.476816372	9.080205291	11.34343552	7.57E-04	5.38E-03
Znev_13136	0.621616104	6.350365291	11.34308407	7.57E-04	5.38E-03
Znev_03155	0.640763649	3.6410937	11.34013513	7.58E-04	5.39E-03
Znev_13231	0.440166448	7.215713791	11.32942849	7.63E-04	5.42E-03
Znev_09602	0.84410719	3.402642153	11.30142204	7.74E-04	5.48E-03
Znev_03326	0.531341853	5.394611068	11.29901343	7.75E-04	5.48E-03
Znev_04089	0.460515467	6.237541187	11.29369606	7.78E-04	5.49E-03
Znev_05472	0.638514476	4.108390778	11.27917856	7.84E-04	5.53E-03
Znev_03181	1.256212427	1.879483831	11.27557347	7.85E-04	5.54E-03
Znev_02231	1.806178667	1.154862012	11.25589939	7.94E-04	5.59E-03
Znev_05572	0.445529413	7.70676897	11.24763697	7.97E-04	5.61E-03
Znev_06361	0.570015166	5.284187381	11.24382223	7.99E-04	5.62E-03
Znev_03401	0.625347444	4.094320715	11.22533935	8.07E-04	5.67E-03
Znev_08916	0.807618851	3.290185036	11.21146182	8.13E-04	5.70E-03
Znev_10968	0.572868809	4.172178539	11.16073434	8.35E-04	5.85E-03
Znev_12114	0.689904591	3.673402451	11.14858663	8.41E-04	5.88E-03
Znev_00045	0.414851602	6.908789961	11.13305892	8.48E-04	5.93E-03
Znev_13071	0.416639276	7.682147729	11.11427491	8.57E-04	5.98E-03
Znev_01332	0.509121283	9.027104301	11.1148214	8.56E-04	5.98E-03
Znev_02783	0.415364604	8.201603138	11.11252195	8.57E-04	5.98E-03
Znev_10562	0.501253149	6.658228165	11.11283357	8.57E-04	5.98E-03
Znev_02047	0.597350448	4.745339531	11.10650055	8.60E-04	6.00E-03
Znev_14452	0.460082909	5.02601383	11.0977399	8.64E-04	6.02E-03
Znev_15082	0.592076518	4.221855907	11.0949869	8.66E-04	6.03E-03
Znev_05058	0.51547172	5.768653381	11.08277033	8.71E-04	6.06E-03
Znev_04086	0.631872475	3.896440522	11.08086976	8.72E-04	6.06E-03
Znev_07309	0.399005067	6.639602489	11.07163374	8.77E-04	6.09E-03
Znev_13528	0.512566207	5.262526598	11.06832545	8.78E-04	6.10E-03
Znev_13353	0.665082083	11.95859689	11.06598339	8.79E-04	6.10E-03
Znev_00349	0.608307426	4.972802239	11.06433654	8.80E-04	6.10E-03
Znev_12653	1.027427509	2.475728312	11.06467158	8.80E-04	6.10E-03
Znev_04047	0.440949247	6.015731139	11.06201563	8.81E-04	6.11E-03
Znev_05466	0.517018885	6.013506933	11.05148911	8.86E-04	6.14E-03
Znev_12099	0.489524505	6.993095109	11.02170148	9.01E-04	6.23E-03
Znev_05436	0.393553232	6.225486535	11.01533655	9.04E-04	6.23E-03
Znev_09729	0.738210473	3.706767022	11.0161086	9.03E-04	6.23E-03
Znev_07788	1.175207891	1.646390689	10.99961439	9.11E-04	6.28E-03
Znev_12775	0.463536577	7.536652193	10.98570157	9.18E-04	6.32E-03
Znev_01734	0.719847359	4.710004313	10.97702051	9.22E-04	6.35E-03
Znev_10584	0.394385505	7.155661246	10.96258547	9.30E-04	6.40E-03
Znev_13147	0.439033509	6.484831995	10.94574653	9.38E-04	6.45E-03
Znev_17567	0.467295828	5.52053186	10.94379527	9.39E-04	6.45E-03
Znev_03573	0.524320796	8.528520911	10.93598583	9.43E-04	6.47E-03
Znev_14354	5.126543196	-0.214727589	10.93225992	9.45E-04	6.48E-03
Znev_08976	0.459642239	5.878515519	10.9168666	9.53E-04	6.52E-03
Znev_12721	0.582133027	4.29095078	10.91546257	9.54E-04	6.52E-03
Znev_09395	1.493296691	2.606049402	10.88954146	9.67E-04	6.59E-03
Znev_13241	0.99895045	3.076506902	10.88836376	9.68E-04	6.59E-03
Znev_02754	0.602814961	4.141747918	10.8848291	9.70E-04	6.60E-03
Znev_04978	0.946258213	3.476893608	10.8546808	9.85E-04	6.69E-03
Znev_18482	1.557864947	1.177580001	10.84307776	9.92E-04	6.73E-03
Znev_06614	0.530255706	6.446043488	10.84100293	9.93E-04	6.73E-03
Znev_15227	0.395381266	7.534366935	10.81429218	1.01E-03	6.81E-03
Znev_01127	0.63023942	3.839519296	10.81520047	1.01E-03	6.81E-03
Znev_12732	0.523187522	10.23441089	10.80402538	1.01E-03	6.84E-03
Znev_09915	0.909390346	2.757732957	10.79961796	1.02E-03	6.85E-03
Znev_14551	0.481315654	5.702991415	10.77823888	1.03E-03	6.92E-03
Znev_04596	1.011558413	2.466129204	10.74968178	1.04E-03	7.02E-03
Znev_06735	0.444775493	6.824875507	10.74380045	1.05E-03	7.04E-03
Znev_06882	0.468700246	5.461065415	10.74142541	1.05E-03	7.05E-03
Znev_02228	0.450940033	5.274098902	10.73858504	1.05E-03	7.05E-03
Znev_16980	0.664289846	4.854274731	10.73283464	1.05E-03	7.06E-03
Znev_07889	0.760840411	3.1494386	10.73163342	1.05E-03	7.06E-03
Znev_08407	1.649653177	1.227405403	10.73384049	1.05E-03	7.06E-03
Znev_09143	0.393734393	7.68458268	10.72172059	1.06E-03	7.09E-03
Znev_02862	0.564501017	10.89713698	10.72285729	1.06E-03	7.09E-03
Znev_07544	0.490115439	5.853717472	10.7185249	1.06E-03	7.10E-03
Znev_13320	1.0935012	4.672294191	10.71917127	1.06E-03	7.10E-03
Znev_14898	0.525743546	5.554998878	10.71746225	1.06E-03	7.10E-03
Znev_12722	1.369888861	1.649802446	10.7131566	1.06E-03	7.11E-03
Znev_07761	0.419961319	5.745398588	10.69748057	1.07E-03	7.17E-03
Znev_02033	0.514989272	10.11424944	10.69137163	1.08E-03	7.18E-03
Znev_00517	0.533753793	4.147912758	10.68994341	1.08E-03	7.18E-03
Znev_04872	0.666059997	3.489090494	10.68117242	1.08E-03	7.21E-03
Znev_01620	0.464051423	5.039952343	10.66315189	1.09E-03	7.27E-03
Znev_08679	1.019481134	2.08780987	10.66359047	1.09E-03	7.27E-03
Znev_17582	0.600475233	5.012550526	10.65580318	1.10E-03	7.29E-03
Znev_01047	0.510373092	4.642646313	10.64836824	1.10E-03	7.32E-03
Znev_06196	3.585429743	-0.04180102	10.63361871	1.11E-03	7.36E-03
Znev_16198	1.100592372	2.024731496	10.6282038	1.11E-03	7.38E-03
Znev_11086	0.797334478	2.84300172	10.62494563	1.12E-03	7.39E-03
Znev_07884	0.481102168	5.441818083	10.61746367	1.12E-03	7.41E-03
Znev_15050	0.452753497	7.08454725	10.61616979	1.12E-03	7.42E-03
Znev_03429	0.627424139	4.044351412	10.60035059	1.13E-03	7.48E-03
Znev_05562	0.494496856	5.360347011	10.58459446	1.14E-03	7.53E-03
Znev_18478	1.231267314	1.67713703	10.58262381	1.14E-03	7.53E-03
Znev_05102	0.464559599	6.197457578	10.57313205	1.15E-03	7.56E-03
Znev_12254	0.417667487	5.863699168	10.56913111	1.15E-03	7.57E-03
Znev_09187	0.387545198	7.732579836	10.54694939	1.16E-03	7.65E-03
Znev_12703	0.406489504	7.26811045	10.54578097	1.16E-03	7.66E-03
Znev_12514	0.883205627	3.154985206	10.53541917	1.17E-03	7.69E-03
Znev_01871	0.564275538	4.359760402	10.52597983	1.18E-03	7.73E-03
Znev_08774	0.874708965	2.905142826	10.52462554	1.18E-03	7.73E-03
Znev_18483	0.706328113	3.513241149	10.5222364	1.18E-03	7.74E-03
Znev_15989	0.769091776	3.181587556	10.51577021	1.18E-03	7.76E-03
Znev_10520	1.603094235	3.014300862	10.50012532	1.19E-03	7.81E-03
Znev_09903	0.554736805	4.235338221	10.49675104	1.20E-03	7.82E-03
Znev_04373	0.536525227	4.389455386	10.4722334	1.21E-03	7.92E-03
Znev_11518	0.465518205	5.447693156	10.44365989	1.23E-03	8.03E-03
Znev_11202	0.487420212	5.541787109	10.44416955	1.23E-03	8.03E-03
Znev_18583	0.646255797	4.336004826	10.43741518	1.23E-03	8.05E-03
Znev_01313	0.473373344	5.933479803	10.42651398	1.24E-03	8.10E-03
Znev_09307	0.847749705	2.758158115	10.42583321	1.24E-03	8.10E-03
Znev_01136	0.425869835	5.555990882	10.41947387	1.25E-03	8.12E-03
Znev_13865	0.701066939	3.689887456	10.41906208	1.25E-03	8.12E-03
Znev_13849	1.344209117	1.932437278	10.40852544	1.25E-03	8.16E-03
Znev_10165	0.582981338	4.21914364	10.37742253	1.28E-03	8.28E-03
Znev_16805	1.163624386	1.98950169	10.36534881	1.28E-03	8.33E-03
Znev_05214	0.857028363	2.839334432	10.36367065	1.29E-03	8.33E-03
Znev_05098	0.405953702	6.416736618	10.35502902	1.29E-03	8.36E-03
Znev_00884	0.443495743	6.356578856	10.33876265	1.30E-03	8.43E-03
Znev_08418	0.700833569	3.899599971	10.29189551	1.34E-03	8.64E-03
Znev_08731	0.44811085	9.227517621	10.27916924	1.35E-03	8.68E-03
Znev_02344	0.446023675	5.90191206	10.27368218	1.35E-03	8.71E-03
Znev_15903	0.39812309	8.378293537	10.26835216	1.35E-03	8.73E-03
Znev_14095	0.58786961	4.865978508	10.26611827	1.35E-03	8.73E-03
Znev_10791	0.816311162	3.515942871	10.25702318	1.36E-03	8.76E-03
Znev_17480	0.45387048	5.091159587	10.24936107	1.37E-03	8.79E-03
Znev_06536	0.408790635	7.840015609	10.24290956	1.37E-03	8.82E-03
Znev_10333	0.482629285	8.064073876	10.23711127	1.38E-03	8.84E-03
Znev_09825	0.518786637	4.489777983	10.23406965	1.38E-03	8.85E-03
Znev_08878	0.521123503	4.20486285	10.2219762	1.39E-03	8.91E-03
Znev_18820	1.358335814	1.413736273	10.21235232	1.40E-03	8.95E-03
Znev_11017	0.406977245	6.886509417	10.21017595	1.40E-03	8.96E-03
Znev_08351	0.473426249	5.082732502	10.20769953	1.40E-03	8.96E-03
Znev_11807	0.406934894	6.757972601	10.19758355	1.41E-03	9.00E-03
Znev_06697	0.6589099	3.508049341	10.19024613	1.41E-03	9.03E-03
Znev_14239	0.588744567	4.595213059	10.18392121	1.42E-03	9.05E-03
Znev_04902	0.3697915	6.829559357	10.16440544	1.43E-03	9.14E-03
Znev_05251	0.45969965	5.50980275	10.15670938	1.44E-03	9.17E-03
Znev_06936	0.818139934	3.347461167	10.15209058	1.44E-03	9.19E-03
Znev_06867	0.516782542	6.157762058	10.13376303	1.46E-03	9.26E-03
Znev_11125	0.403088532	8.460854604	10.12769896	1.46E-03	9.29E-03
Znev_11440	0.387175491	7.609558643	10.11962228	1.47E-03	9.32E-03
Znev_01416	0.602831462	3.778625844	10.10589882	1.48E-03	9.37E-03
Znev_06914	0.645214129	3.562354391	10.10268654	1.48E-03	9.39E-03
Znev_18947	2.662623773	-0.044648097	10.07991521	1.50E-03	9.48E-03
Znev_06397	0.46567266	6.571977436	10.07463973	1.50E-03	9.51E-03
Znev_05492	0.546118475	4.36538083	10.06153746	1.51E-03	9.56E-03
Znev_10465	0.867517699	2.822416106	10.04631438	1.53E-03	9.62E-03
Znev_19052	0.3767806	6.780669253	10.03764795	1.53E-03	9.66E-03
Znev_08175	0.462352273	6.253748671	10.02673917	1.54E-03	9.72E-03
Znev_09541	0.807401106	4.335114413	10.02088271	1.55E-03	9.74E-03
Znev_16089	0.924809244	2.414135632	10.01563797	1.55E-03	9.76E-03
Znev_17947	0.57202585	10.98694403	9.998400759	1.57E-03	9.84E-03
Znev_02394	0.625112609	5.372471045	9.990298627	1.57E-03	9.87E-03
Znev_11134	0.387529423	7.070306908	9.982676817	1.58E-03	9.90E-03
Znev_02498	0.783926253	3.02013725	9.977320131	1.58E-03	9.93E-03
Znev_02351	0.393331493	7.369324131	9.96647332	1.59E-03	9.97E-03
Znev_18127	1.360933963	1.662396616	9.950915306	1.61E-03	1.00E-02
Znev_11913	0.413504815	6.507147755	9.940868121	1.62E-03	1.01E-02
Znev_06170	0.489420292	10.08887595	9.930943499	1.63E-03	1.01E-02
Znev_06285	0.90759891	2.508640935	9.92851842	1.63E-03	1.02E-02
Znev_11116	0.730488209	3.424219151	9.911078394	1.64E-03	1.02E-02
Znev_02460	0.515440475	4.37720552	9.903070149	1.65E-03	1.03E-02
Znev_01312	0.59760955	7.882648484	9.904944186	1.65E-03	1.03E-02
Znev_15999	0.635460691	3.483360738	9.902947354	1.65E-03	1.03E-02
Znev_08932	0.692586583	3.8640289	9.90285199	1.65E-03	1.03E-02
Znev_02413	0.779966579	14.49802392	9.866863126	1.68E-03	1.04E-02
Znev_09344	0.494825743	5.080645512	9.862140456	1.69E-03	1.05E-02
Znev_04037	0.849902342	2.543907447	9.848672242	1.70E-03	1.05E-02
Znev_05773	0.614598377	4.010278322	9.833942293	1.71E-03	1.06E-02
Znev_07132	0.552993264	5.034207314	9.827660267	1.72E-03	1.06E-02
Znev_08107	0.572277131	4.765624716	9.827736994	1.72E-03	1.06E-02
Znev_14275	0.641679791	3.674508697	9.807329707	1.74E-03	1.07E-02
Znev_08874	0.843245605	5.202360841	9.803093795	1.74E-03	1.08E-02
Znev_01987	0.414580247	6.913877233	9.80192937	1.74E-03	1.08E-02
Znev_05649	0.5027583	4.772833931	9.796475522	1.75E-03	1.08E-02
Znev_11459	3.075177082	-0.276661899	9.743625659	1.80E-03	1.11E-02
Znev_10908	0.671349301	11.62271795	9.735050433	1.81E-03	1.11E-02
Znev_06445	1.054110962	3.883541595	9.734085029	1.81E-03	1.11E-02
Znev_00283	0.392351223	5.837105865	9.728746007	1.81E-03	1.12E-02
Znev_16152	3.481344991	-0.097486801	9.726837978	1.82E-03	1.12E-02
Znev_05460	0.6134975	5.03969004	9.721069965	1.82E-03	1.12E-02
Znev_10267	0.919353714	2.441232144	9.70507666	1.84E-03	1.13E-02
Znev_17070	0.880948016	2.876310273	9.702849442	1.84E-03	1.13E-02
Znev_09458	0.398107455	5.607957262	9.694971575	1.85E-03	1.13E-02
Znev_02967	0.39492239	6.19733495	9.670379796	1.87E-03	1.14E-02
Znev_06032	0.558603626	4.214208903	9.669571478	1.87E-03	1.14E-02
Znev_13519	4.410279802	-0.551268171	9.673323354	1.87E-03	1.14E-02
Znev_12327	0.642992413	5.251626427	9.638508496	1.91E-03	1.16E-02
Znev_14098	0.373587556	7.657876592	9.62088631	1.92E-03	1.17E-02
Znev_01631	1.32157692	1.453012032	9.61947853	1.93E-03	1.17E-02
Znev_09191	0.415129845	5.638955008	9.611653453	1.93E-03	1.17E-02
Znev_15928	0.557078908	10.11174025	9.611054148	1.93E-03	1.17E-02
Znev_00957	0.723545264	5.963520655	9.574896297	1.97E-03	1.20E-02
Znev_10905	0.539501624	5.316847062	9.568829542	1.98E-03	1.20E-02
Znev_10120	0.62515013	4.537799645	9.562903403	1.99E-03	1.20E-02
Znev_00006	0.782865164	3.624239763	9.552605175	2.00E-03	1.21E-02
Znev_04472	0.793431808	3.568505674	9.550089168	2.00E-03	1.21E-02
Znev_08065	1.098808446	2.860242167	9.546261276	2.00E-03	1.21E-02
Znev_08850	0.721160739	3.532761676	9.535849758	2.01E-03	1.22E-02
Znev_05204	0.610284145	4.157490215	9.529684446	2.02E-03	1.22E-02
Znev_15144	0.3449732	6.784888713	9.523498617	2.03E-03	1.22E-02
Znev_03297	0.38534499	6.038050319	9.517559327	2.04E-03	1.23E-02
Znev_04022	0.897963973	2.623780805	9.514271737	2.04E-03	1.23E-02
Znev_08719	0.384106316	7.17487079	9.504260418	2.05E-03	1.23E-02
Znev_06127	0.74937993	3.350243124	9.504888405	2.05E-03	1.23E-02
Znev_07695	0.437297287	4.986159392	9.501335389	2.05E-03	1.23E-02
Znev_01178	0.865707349	2.681804166	9.497816688	2.06E-03	1.23E-02
Znev_13297	0.378199658	8.055235779	9.490081862	2.07E-03	1.24E-02
Znev_18614	1.168666657	1.87226417	9.486220979	2.07E-03	1.24E-02
Znev_17950	0.454030868	5.306923053	9.484601668	2.07E-03	1.24E-02
Znev_08683	0.471054485	5.338548722	9.4833495	2.07E-03	1.24E-02
Znev_04447	0.374662396	8.292425481	9.463817301	2.10E-03	1.25E-02
Znev_08160	0.717386886	3.238764265	9.459507078	2.10E-03	1.26E-02
Znev_11192	0.530852085	5.395072813	9.45702752	2.10E-03	1.26E-02
Znev_05530	0.391707011	6.033384419	9.452518729	2.11E-03	1.26E-02
Znev_15915	0.512102618	4.76351735	9.447873906	2.11E-03	1.26E-02
Znev_13935	0.494649528	5.555442186	9.426893108	2.14E-03	1.28E-02
Znev_00567	0.416420626	7.649552648	9.421895476	2.14E-03	1.28E-02
Znev_09371	0.545071231	4.172469467	9.415150881	2.15E-03	1.28E-02
Znev_02913	0.397273808	7.673536256	9.409332352	2.16E-03	1.29E-02
Znev_09566	0.459281471	5.3498005	9.397428408	2.17E-03	1.29E-02
Znev_15719	0.87611455	14.75375606	9.396200926	2.17E-03	1.29E-02
Znev_04528	0.920665385	2.867851399	9.396335556	2.17E-03	1.29E-02
Znev_02225	0.477476187	9.90237584	9.378942952	2.19E-03	1.30E-02
Znev_04889	0.421985787	6.910656971	9.377664049	2.20E-03	1.30E-02
Znev_01337	0.787523507	3.432522355	9.362039051	2.22E-03	1.31E-02
Znev_18701	0.361754463	7.395299905	9.356934875	2.22E-03	1.32E-02
Znev_01619	0.412602614	5.904713092	9.350571139	2.23E-03	1.32E-02
Znev_08213	0.614936367	3.797210001	9.337202264	2.25E-03	1.33E-02
Znev_04631	0.939571061	2.398447077	9.337266254	2.25E-03	1.33E-02
Znev_17081	0.544775724	4.735075207	9.332499866	2.25E-03	1.33E-02
Znev_02503	1.200365472	1.504731518	9.324725707	2.26E-03	1.33E-02
Znev_06212	0.411587823	7.065271612	9.300676879	2.29E-03	1.35E-02
Znev_10917	0.468662196	5.08201394	9.289387864	2.30E-03	1.36E-02
Znev_01612	0.487304234	4.534946455	9.284283129	2.31E-03	1.36E-02
Znev_05419	2.235111448	0.286523897	9.280842879	2.32E-03	1.36E-02
Znev_02078	0.851666291	2.636380637	9.268708013	2.33E-03	1.37E-02
Znev_12836	0.390635604	5.475677766	9.264313574	2.34E-03	1.37E-02
Znev_16009	0.584446189	4.442620614	9.257440759	2.35E-03	1.38E-02
Znev_16025	0.530758134	4.134152111	9.2554001	2.35E-03	1.38E-02
Znev_12565	1.099770856	2.089574459	9.255896398	2.35E-03	1.38E-02
Znev_09327	0.674283011	3.267081694	9.248202488	2.36E-03	1.38E-02
Znev_06828	0.543803178	3.995219345	9.234108157	2.38E-03	1.39E-02
Znev_01588	0.551110318	4.05773722	9.232537715	2.38E-03	1.39E-02
Znev_12071	0.46082786	4.80189565	9.228052993	2.38E-03	1.39E-02
Znev_02799	0.67239255	3.712567365	9.183163423	2.44E-03	1.43E-02
Znev_05713	0.374889497	5.920771276	9.17893574	2.45E-03	1.43E-02
Znev_03503	1.16709755	1.739436454	9.178681328	2.45E-03	1.43E-02
Znev_09068	0.726913276	3.156657397	9.169879071	2.46E-03	1.43E-02
Znev_01490	1.437991598	1.108177602	9.168352499	2.46E-03	1.43E-02
Znev_12164	2.082828375	0.201087833	9.150407426	2.49E-03	1.45E-02
Znev_12585	0.995179712	2.32425501	9.143834437	2.50E-03	1.45E-02
Znev_13708	0.656355695	12.40858098	9.134216607	2.51E-03	1.46E-02
Znev_17321	0.414939531	5.207922199	9.132492086	2.51E-03	1.46E-02
Znev_00661	0.388409894	5.702287324	9.114321763	2.54E-03	1.47E-02
Znev_06015	0.39325066	7.774420436	9.111482565	2.54E-03	1.47E-02
Znev_18140	0.389730636	5.694679266	9.092813084	2.57E-03	1.48E-02
Znev_01960	1.124776564	1.711407677	9.083525093	2.58E-03	1.49E-02
Znev_12835	0.450413592	5.444469887	9.079335336	2.59E-03	1.49E-02
Znev_12215	0.871086484	2.649942663	9.075758262	2.59E-03	1.50E-02
Znev_15308	0.3873619	5.939066817	9.050528735	2.63E-03	1.51E-02
Znev_04703	1.096547534	2.376531136	9.046363725	2.63E-03	1.52E-02
Znev_15089	0.455046933	6.38106039	9.033752275	2.65E-03	1.53E-02
Znev_05148	0.937715613	2.899387932	9.030039646	2.66E-03	1.53E-02
Znev_14969	0.574012205	4.033792156	9.015657945	2.68E-03	1.54E-02
Znev_05953	0.415256723	5.473775889	9.010565516	2.68E-03	1.54E-02
Znev_01806	1.529052179	0.785560229	9.010374392	2.68E-03	1.54E-02
Znev_08753	0.447742875	5.540986234	9.008631281	2.69E-03	1.54E-02
Znev_02725	0.518320852	4.243896168	8.991786965	2.71E-03	1.56E-02
Znev_18011	0.657139691	4.243802182	8.983482504	2.72E-03	1.56E-02
Znev_15795	0.478529591	5.433109101	8.981587776	2.73E-03	1.56E-02
Znev_06390	0.535270865	4.531757477	8.981815359	2.73E-03	1.56E-02
Znev_18540	2.84507022	0.057586299	8.954924324	2.77E-03	1.58E-02
Znev_13463	0.458961778	5.198503061	8.953276276	2.77E-03	1.58E-02
Znev_02167	0.460115117	5.345068823	8.939494088	2.79E-03	1.59E-02
Znev_02230	0.428166658	4.786024366	8.938079459	2.79E-03	1.59E-02
Znev_05854	1.729635239	0.78798175	8.932807694	2.80E-03	1.60E-02
Znev_18668	1.114220965	1.71010784	8.92961169	2.81E-03	1.60E-02
Znev_01878	0.390129513	7.806653584	8.926669663	2.81E-03	1.60E-02
Znev_16767	3.082096301	-0.275968082	8.914873143	2.83E-03	1.61E-02
Znev_04542	0.543023152	4.547646306	8.912020623	2.83E-03	1.61E-02
Znev_18806	4.176658822	-0.63118005	8.90981193	2.84E-03	1.61E-02
Znev_15574	4.176648001	-0.63118005	8.908852462	2.84E-03	1.61E-02
Znev_17130	0.47835448	4.828464085	8.8958148	2.86E-03	1.62E-02
Znev_13156	0.818666291	3.280496651	8.896284832	2.86E-03	1.62E-02
Znev_13526	0.435629014	6.12859322	8.888236562	2.87E-03	1.63E-02
Znev_12287	0.504195352	4.708407881	8.880855775	2.88E-03	1.63E-02
Znev_09223	2.553206913	-0.099695589	8.873423426	2.89E-03	1.64E-02
Znev_14012	0.654568248	3.574418582	8.872282076	2.90E-03	1.64E-02
Znev_15640	0.91005023	2.463047562	8.87200273	2.90E-03	1.64E-02
Znev_08317	0.378684976	5.984050326	8.867056686	2.90E-03	1.64E-02
Znev_13752	0.470567527	4.442228554	8.856737932	2.92E-03	1.65E-02
Znev_11795	0.349623769	6.18874858	8.839614723	2.95E-03	1.67E-02
Znev_06629	0.363323951	6.175794828	8.834373361	2.96E-03	1.67E-02
Znev_02108	0.479779962	5.917880919	8.826074314	2.97E-03	1.68E-02
Znev_05303	0.833853608	3.601844835	8.82378447	2.97E-03	1.68E-02
Znev_12521	0.411026866	6.01954501	8.819593428	2.98E-03	1.68E-02
Znev_06878	0.409139073	5.279902477	8.806445447	3.00E-03	1.69E-02
Znev_02410	0.692725909	5.99765162	8.803639394	3.01E-03	1.69E-02
Znev_18310	0.409916644	6.71908168	8.801414799	3.01E-03	1.69E-02
Znev_11955	0.439133564	4.779898303	8.80189733	3.01E-03	1.69E-02
Znev_14238	1.059477202	1.627655585	8.793106961	3.02E-03	1.70E-02
Znev_06657	0.393315929	6.923650472	8.791210322	3.03E-03	1.70E-02
Znev_01605	0.440205711	5.316883074	8.789927158	3.03E-03	1.70E-02
Znev_02606	0.422691767	5.196800158	8.784450311	3.04E-03	1.71E-02
Znev_07407	0.416863878	7.017120871	8.780358539	3.04E-03	1.71E-02
Znev_10052	4.655315014	-0.410151256	8.780872736	3.04E-03	1.71E-02
Znev_07938	0.383638331	5.920624072	8.767311676	3.07E-03	1.72E-02
Znev_15535	0.648116528	3.604311364	8.758607248	3.08E-03	1.73E-02
Znev_06944	0.615839991	3.695041614	8.757171618	3.08E-03	1.73E-02
Znev_01440	0.679270716	3.712328251	8.755984362	3.09E-03	1.73E-02
Znev_13178	1.082343681	1.902649398	8.75435679	3.09E-03	1.73E-02
Znev_17338	0.51115065	4.121091836	8.741748375	3.11E-03	1.74E-02
Znev_01794	0.48870333	4.600602481	8.733938249	3.12E-03	1.75E-02
Znev_02119	0.404884217	5.847250541	8.721920478	3.14E-03	1.76E-02
Znev_08668	0.730593353	3.037972367	8.721030404	3.15E-03	1.76E-02
Znev_08954	0.569436804	4.13351542	8.706966579	3.17E-03	1.77E-02
Znev_10802	1.063676306	1.630503128	8.700289751	3.18E-03	1.77E-02
Znev_02962	0.372811157	7.2431825	8.692534521	3.20E-03	1.78E-02
Znev_07653	0.399191496	6.517994007	8.687258209	3.20E-03	1.78E-02
Znev_03275	0.549982435	4.111959711	8.684403931	3.21E-03	1.79E-02
Znev_06048	4.188369615	-0.629828102	8.681980712	3.21E-03	1.79E-02
Znev_17508	0.762895131	3.349181264	8.653528771	3.26E-03	1.81E-02
Znev_13318	0.855194463	4.389108098	8.652917811	3.27E-03	1.81E-02
Znev_02926	0.42620268	4.838674149	8.643078558	3.28E-03	1.82E-02
Znev_11559	0.856922978	2.401381444	8.630574687	3.31E-03	1.83E-02
Znev_15242	4.35029699	-0.553966905	8.628843277	3.31E-03	1.83E-02
Znev_12542	1.432018059	0.928982581	8.627301409	3.31E-03	1.83E-02
Znev_02333	0.341839175	6.481423328	8.621199612	3.32E-03	1.84E-02
Znev_07412	0.46038785	5.834153194	8.621715501	3.32E-03	1.84E-02
Znev_10924	0.734075711	3.317387483	8.619639429	3.33E-03	1.84E-02
Znev_00324	0.826357763	2.724613575	8.618771371	3.33E-03	1.84E-02
Znev_00257	0.598970476	4.301386977	8.602931869	3.36E-03	1.85E-02
Znev_12294	1.659193027	0.626076586	8.602763952	3.36E-03	1.85E-02
Znev_09186	0.558466791	4.205521844	8.596186405	3.37E-03	1.86E-02
Znev_08915	1.044825098	1.712749474	8.590579478	3.38E-03	1.86E-02
Znev_07997	0.418942426	7.837575766	8.585867541	3.39E-03	1.87E-02
Znev_04729	0.380275429	5.476049	8.583608544	3.39E-03	1.87E-02
Znev_16120	0.801072151	3.213972385	8.584049313	3.39E-03	1.87E-02
Znev_10547	0.368252194	6.538155938	8.579263692	3.40E-03	1.87E-02
Znev_15605	0.342636061	7.180528882	8.571750524	3.41E-03	1.88E-02
Znev_04548	0.667920456	4.212536664	8.566152655	3.42E-03	1.88E-02
Znev_17663	0.537478955	4.412064855	8.560276093	3.44E-03	1.88E-02
Znev_04850	0.348098007	7.455373152	8.551787386	3.45E-03	1.89E-02
Znev_05062	0.375823106	5.915163473	8.537119475	3.48E-03	1.91E-02
Znev_10244	0.450039971	5.260109902	8.530100825	3.49E-03	1.91E-02
Znev_09266	0.525013506	10.54492459	8.529363521	3.49E-03	1.91E-02
Znev_01199	0.568396048	5.405815637	8.529031647	3.50E-03	1.91E-02
Znev_05248	0.61849969	3.571961821	8.5282687	3.50E-03	1.91E-02
Znev_00396	0.727517413	3.1001579	8.526726079	3.50E-03	1.91E-02
Znev_02890	0.601740399	3.549138041	8.523298519	3.51E-03	1.91E-02
Znev_02855	0.636382276	6.626441827	8.507749727	3.54E-03	1.93E-02
Znev_14143	0.468758123	4.576000178	8.483766762	3.58E-03	1.95E-02
Znev_14339	0.81385546	2.877447076	8.481463504	3.59E-03	1.95E-02
Znev_09014	1.404718982	1.085253553	8.47414402	3.60E-03	1.96E-02
Znev_09015	0.353883652	7.149131072	8.470599754	3.61E-03	1.96E-02
Znev_17520	2.025120856	0.371133643	8.463273191	3.62E-03	1.97E-02
Znev_03488	0.49805965	4.946595046	8.45675071	3.64E-03	1.97E-02
Znev_05051	0.517362032	4.775720958	8.456590002	3.64E-03	1.97E-02
Znev_11579	0.456372194	7.284056717	8.444865201	3.66E-03	1.98E-02
Znev_02683	0.359650426	5.86151176	8.442001968	3.67E-03	1.98E-02
Znev_08433	0.562173378	4.140867123	8.417910782	3.72E-03	2.01E-02
Znev_02976	1.661814074	0.625882072	8.410803169	3.73E-03	2.01E-02
Znev_02766	0.504970341	4.350935724	8.404680962	3.74E-03	2.02E-02
Znev_04768	0.371615055	5.993315931	8.403999661	3.74E-03	2.02E-02
Znev_07298	0.412519223	8.23771198	8.394792987	3.76E-03	2.03E-02
Znev_09949	0.344463918	6.709340045	8.393892388	3.76E-03	2.03E-02
Znev_13137	0.629403474	3.304794969	8.387818944	3.78E-03	2.03E-02
Znev_09041	0.767064713	3.009518783	8.378756223	3.80E-03	2.04E-02
Znev_11079	0.564033142	4.650393058	8.348234735	3.86E-03	2.07E-02
Znev_00397	0.567662484	4.782914114	8.345803533	3.87E-03	2.07E-02
Znev_15353	0.99679156	2.234204504	8.345317724	3.87E-03	2.07E-02
Znev_07658	0.430383848	4.947806897	8.342424586	3.87E-03	2.08E-02
Znev_09280	0.47756014	4.759043225	8.321588106	3.92E-03	2.10E-02
Znev_04695	0.502866549	4.18036268	8.317955459	3.93E-03	2.10E-02
Znev_05462	0.903574549	2.426439658	8.316329174	3.93E-03	2.10E-02
Znev_06749	0.483459468	4.171404456	8.314366066	3.93E-03	2.10E-02
Znev_09618	0.517369124	5.12289944	8.310820441	3.94E-03	2.10E-02
Znev_06222	0.380713658	7.276410282	8.305699668	3.95E-03	2.11E-02
Znev_10177	0.972167192	1.757015078	8.30230567	3.96E-03	2.11E-02
Znev_02243	0.753320104	2.956877247	8.295707833	3.97E-03	2.12E-02
Znev_13980	0.485080665	6.448844825	8.289986462	3.99E-03	2.12E-02
Znev_05349	1.350725713	1.058666171	8.289284287	3.99E-03	2.12E-02
Znev_00115	0.334793096	6.644234051	8.28392736	4.00E-03	2.13E-02
Znev_08975	1.991206744	0.154414624	8.266354442	4.04E-03	2.15E-02
Znev_02294	0.466133424	4.993745366	8.217385948	4.15E-03	2.20E-02
Znev_05982	1.361782031	1.221875847	8.204062891	4.18E-03	2.21E-02
Znev_12595	0.388061548	8.422442255	8.202079783	4.18E-03	2.22E-02
Znev_10173	0.503848558	4.180679674	8.193884187	4.20E-03	2.22E-02
Znev_15022	0.474709556	5.176165612	8.188093888	4.22E-03	2.23E-02
Znev_11173	1.168028937	1.48628542	8.174862121	4.25E-03	2.25E-02
Znev_11431	0.364124849	6.121110348	8.168454121	4.26E-03	2.25E-02
Znev_16708	1.453244632	1.110307706	8.169643877	4.26E-03	2.25E-02
Znev_15278	0.933640188	1.929715058	8.167574257	4.26E-03	2.25E-02
Znev_14576	0.554836109	4.118999478	8.166952002	4.27E-03	2.25E-02
Znev_17497	0.381046235	7.917554822	8.16578084	4.27E-03	2.25E-02
Znev_05935	0.955783394	2.432113012	8.162648762	4.28E-03	2.25E-02
Znev_01446	0.869802223	2.855148825	8.152788618	4.30E-03	2.27E-02
Znev_04513	0.385889117	7.348303287	8.146418211	4.31E-03	2.27E-02
Znev_13740	0.480447006	4.261790072	8.145312214	4.32E-03	2.27E-02
Znev_04351	0.321678842	7.116279239	8.143546011	4.32E-03	2.27E-02
Znev_02287	0.484612382	4.785651103	8.143490831	4.32E-03	2.27E-02
Znev_11876	0.983537493	1.804783409	8.138925419	4.33E-03	2.28E-02
Znev_09252	0.473516164	4.710286009	8.138026607	4.33E-03	2.28E-02
Znev_09905	0.685322254	3.162112501	8.107482777	4.41E-03	2.31E-02
Znev_12615	4.162030565	-0.631505495	8.107704758	4.41E-03	2.31E-02
Znev_16074	4.206601173	-0.629502301	8.102988556	4.42E-03	2.31E-02
Znev_02081	0.332957995	6.846715127	8.100656431	4.42E-03	2.32E-02
Znev_03502	0.469957901	4.340167142	8.098015618	4.43E-03	2.32E-02
Znev_07221	0.441265456	6.243505279	8.077752164	4.48E-03	2.34E-02
Znev_12612	1.380789979	0.901102053	8.073569136	4.49E-03	2.35E-02
Znev_09740	0.445698486	4.739742883	8.067009088	4.51E-03	2.35E-02
Znev_11299	0.460719315	4.901775152	8.066597881	4.51E-03	2.35E-02
Znev_08396	0.555748106	4.2428318	8.062004137	4.52E-03	2.36E-02
Znev_11196	0.378748306	6.598396647	8.059264372	4.53E-03	2.36E-02
Znev_17530	1.495155847	0.958859835	8.047901488	4.56E-03	2.37E-02
Znev_14409	0.82315022	2.77837859	8.047063625	4.56E-03	2.37E-02
Znev_12080	0.406512218	6.051611809	8.0440763	4.57E-03	2.38E-02
Znev_12432	0.517665037	4.214198965	8.043834188	4.57E-03	2.38E-02
Znev_13471	0.50593261	5.153356367	8.041483611	4.57E-03	2.38E-02
Znev_15124	0.341236093	6.272588965	8.003119322	4.67E-03	2.42E-02
Znev_11312	0.485816223	4.333646254	7.996332269	4.69E-03	2.43E-02
Znev_00114	0.472389293	4.957829616	7.972420463	4.75E-03	2.46E-02
Znev_05336	0.464711588	5.339967894	7.969938757	4.76E-03	2.46E-02
Znev_14577	1.2475706	1.414192454	7.967871142	4.76E-03	2.47E-02
Znev_18298	0.491627299	4.669877231	7.959060608	4.78E-03	2.48E-02
Znev_08047	0.852024203	3.078063838	7.957361262	4.79E-03	2.48E-02
Znev_07940	0.505357948	3.945425974	7.949429139	4.81E-03	2.49E-02
Znev_15702	0.614695827	3.366089544	7.949548328	4.81E-03	2.49E-02
Znev_11373	0.42690071	5.349347615	7.943820359	4.83E-03	2.49E-02
Znev_17454	0.811571072	2.401359786	7.940140112	4.84E-03	2.50E-02
Znev_02681	0.349893794	5.935211042	7.938880762	4.84E-03	2.50E-02
Znev_01415	0.342879077	7.362069576	7.931941039	4.86E-03	2.50E-02
Znev_02635	0.459198587	4.460384152	7.920108027	4.89E-03	2.52E-02
Znev_13319	0.760170704	5.403871761	7.920341035	4.89E-03	2.52E-02
Znev_03398	0.602340051	3.441459571	7.91322128	4.91E-03	2.53E-02
Znev_01077	0.531828223	3.899435247	7.908998476	4.92E-03	2.53E-02
Znev_03584	0.830987548	2.853083728	7.901259949	4.94E-03	2.54E-02
Znev_00002	4.211099178	-0.629477559	7.891311059	4.97E-03	2.55E-02
Znev_11793	0.398024022	6.134794146	7.888468682	4.98E-03	2.55E-02
Znev_12761	1.386663594	0.903507061	7.883777268	4.99E-03	2.56E-02
Znev_18738	0.383302535	5.082538787	7.877722047	5.00E-03	2.57E-02
Znev_01277	0.389202798	5.579392393	7.87398584	5.02E-03	2.57E-02
Znev_13406	0.378948551	6.090611185	7.873000869	5.02E-03	2.57E-02
Znev_07878	0.494612786	4.792709962	7.872404476	5.02E-03	2.57E-02
Znev_14305	0.793354678	2.645446334	7.870792579	5.02E-03	2.57E-02
Znev_11704	4.150929395	-0.63185558	7.867914591	5.03E-03	2.58E-02
Znev_03211	0.352962557	8.041708421	7.865905054	5.04E-03	2.58E-02
Znev_05827	0.335995744	6.816994827	7.85090959	5.08E-03	2.60E-02
Znev_07993	0.420018288	5.899941796	7.847451224	5.09E-03	2.60E-02
Znev_00764	0.88339272	2.656226614	7.84339121	5.10E-03	2.61E-02
Znev_00793	0.38243975	6.907085964	7.835947759	5.12E-03	2.62E-02
Znev_01297	0.459245442	5.02171899	7.834057804	5.13E-03	2.62E-02
Znev_01695	0.562796814	3.704524183	7.827834798	5.14E-03	2.62E-02
Znev_18406	0.934677078	2.036953851	7.82061448	5.17E-03	2.63E-02
Znev_15737	0.361269473	5.901738563	7.792890383	5.25E-03	2.67E-02
Znev_08208	0.611231937	3.767931077	7.787136134	5.26E-03	2.68E-02
Znev_03867	0.418537114	6.728827295	7.780715202	5.28E-03	2.68E-02
Znev_05146	1.253051023	1.290489555	7.779186411	5.29E-03	2.69E-02
Znev_06130	0.657498253	3.364827772	7.76707242	5.32E-03	2.70E-02
Znev_12576	0.452924047	4.958151279	7.761477668	5.34E-03	2.71E-02
Znev_15703	0.945882588	1.86120782	7.744462632	5.39E-03	2.73E-02
Znev_13839	0.379155845	8.580505442	7.735445612	5.41E-03	2.74E-02
Znev_17995	0.718428562	3.332087275	7.731438684	5.43E-03	2.75E-02
Znev_00987	0.343432254	5.954954219	7.721705978	5.46E-03	2.76E-02
Znev_05082	0.407703179	5.415832166	7.714964241	5.48E-03	2.77E-02
Znev_16084	0.897163646	2.234826658	7.708272542	5.50E-03	2.78E-02
Znev_05329	0.405076039	5.19239293	7.696748152	5.53E-03	2.79E-02
Znev_07176	0.634346847	3.402407767	7.692786594	5.54E-03	2.80E-02
Znev_05362	0.889090379	2.229737823	7.68583663	5.57E-03	2.81E-02
Znev_16659	1.291476485	1.178399525	7.686094803	5.56E-03	2.81E-02
Znev_15639	1.568200611	0.903018833	7.68222698	5.58E-03	2.81E-02
Znev_05012	4.204440418	-0.629852839	7.676638884	5.59E-03	2.82E-02
Znev_16920	0.372862278	5.338354505	7.67477807	5.60E-03	2.82E-02
Znev_14813	0.623551365	3.619317278	7.65905547	5.65E-03	2.84E-02
Znev_07822	0.467920047	4.66430197	7.658159802	5.65E-03	2.84E-02
Znev_10680	0.46132293	9.853899767	7.6296806	5.74E-03	2.88E-02
Znev_13102	0.609240332	3.775092738	7.614810094	5.79E-03	2.90E-02
Znev_13257	0.458595997	4.429513477	7.605466825	5.82E-03	2.92E-02
Znev_18461	0.999600092	2.046542418	7.601267444	5.83E-03	2.92E-02
Znev_10541	0.407606295	5.568413721	7.586312864	5.88E-03	2.94E-02
Znev_17275	0.414240198	5.84532999	7.585084243	5.89E-03	2.94E-02
Znev_10757	0.416158834	4.903512841	7.580601089	5.90E-03	2.95E-02
Znev_10858	0.559830332	3.815319623	7.578977907	5.91E-03	2.95E-02
Znev_00142	0.394709791	5.762334343	7.575478265	5.92E-03	2.95E-02
Znev_05601	0.329450557	6.397092708	7.56487506	5.95E-03	2.97E-02
Znev_09022	0.468090822	4.793545872	7.559712879	5.97E-03	2.98E-02
Znev_18625	0.396511069	6.011583495	7.548399391	6.01E-03	2.99E-02
Znev_10724	0.972051359	2.120915837	7.55137615	6.00E-03	2.99E-02
Znev_09231	3.931600447	-0.713526678	7.549093101	6.00E-03	2.99E-02
Znev_09045	3.931604753	-0.713526678	7.549729119	6.00E-03	2.99E-02
Znev_12496	3.931612852	-0.713526678	7.550925047	6.00E-03	2.99E-02
Znev_06778	3.931617323	-0.713526678	7.551585068	6.00E-03	2.99E-02
Znev_15302	0.372638474	5.88619475	7.546563563	6.01E-03	2.99E-02
Znev_04049	0.406600728	4.858899461	7.542754811	6.03E-03	2.99E-02
Znev_01641	1.650621454	0.626703408	7.543069171	6.02E-03	2.99E-02
Znev_12702	0.406423589	4.758815898	7.540187169	6.03E-03	2.99E-02
Znev_09874	0.429206419	5.229373888	7.537705689	6.04E-03	3.00E-02
Znev_06872	0.46118991	4.515296101	7.529615836	6.07E-03	3.01E-02
Znev_14128	0.42228081	4.736333088	7.527909251	6.08E-03	3.01E-02
Znev_08300	0.327296691	6.642931363	7.525633757	6.08E-03	3.01E-02
Znev_14054	0.382863701	5.105540626	7.515959621	6.12E-03	3.03E-02
Znev_19067	0.393816559	5.238556766	7.51105885	6.13E-03	3.03E-02
Znev_01433	0.717707879	3.960260421	7.506730934	6.15E-03	3.04E-02
Znev_11346	0.343305405	5.919137305	7.495966355	6.18E-03	3.06E-02
Znev_18148	0.328632707	7.201886028	7.486571161	6.22E-03	3.07E-02
Znev_15080	3.932510871	-0.713200616	7.485646359	6.22E-03	3.07E-02
Znev_14079	0.432127837	9.970193301	7.462087176	6.30E-03	3.11E-02
Znev_04177	0.423651393	5.642241526	7.455705875	6.32E-03	3.12E-02
Znev_17481	0.36458778	5.975215979	7.453141438	6.33E-03	3.12E-02
Znev_13587	0.624446925	3.327712893	7.451230578	6.34E-03	3.12E-02
Znev_05835	1.78656988	0.243976366	7.446250927	6.36E-03	3.13E-02
Znev_05064	0.587297811	4.422568435	7.445680102	6.36E-03	3.13E-02
Znev_13834	0.50720042	4.36235109	7.444143176	6.36E-03	3.13E-02
Znev_05298	0.426775108	4.470785991	7.438379485	6.38E-03	3.14E-02
Znev_04630	0.446927687	4.572577427	7.438158928	6.39E-03	3.14E-02
Znev_14970	0.389588468	4.985991473	7.43137976	6.41E-03	3.15E-02
Znev_05522	0.402694627	5.018907413	7.405230732	6.50E-03	3.19E-02
Znev_01408	0.369574424	5.213536495	7.395229443	6.54E-03	3.20E-02
Znev_10845	0.406527659	5.597183518	7.391790688	6.55E-03	3.21E-02
Znev_06712	0.402395394	6.213457859	7.38319219	6.58E-03	3.22E-02
Znev_05461	0.384599037	9.12473732	7.378931722	6.60E-03	3.22E-02
Znev_08960	2.157279969	0.006463281	7.363933362	6.65E-03	3.25E-02
Znev_08007	0.357149037	8.806375567	7.359375659	6.67E-03	3.25E-02
Znev_11203	0.372257978	5.687429797	7.357775717	6.68E-03	3.25E-02
Znev_01368	0.513130621	3.747841842	7.354187376	6.69E-03	3.26E-02
Znev_07455	0.496787463	4.924768182	7.350008968	6.71E-03	3.26E-02
Znev_09145	0.686386683	3.306729272	7.350375264	6.70E-03	3.26E-02
Znev_04218	0.364108456	7.402078957	7.346231201	6.72E-03	3.27E-02
Znev_06396	0.671357768	3.188384898	7.341532675	6.74E-03	3.27E-02
Znev_18247	0.678848683	5.025425729	7.328537553	6.79E-03	3.29E-02
Znev_03111	2.161727892	0.007605177	7.327650216	6.79E-03	3.29E-02
Znev_06897	1.446762663	0.931204032	7.321956101	6.81E-03	3.30E-02
Znev_15515	0.433319166	4.980130488	7.316054665	6.83E-03	3.31E-02
Znev_14705	3.926901022	-0.713877583	7.310660674	6.85E-03	3.32E-02
Znev_12692	0.448668811	4.285845497	7.301376272	6.89E-03	3.34E-02
Znev_15775	0.995456778	1.88950369	7.280592058	6.97E-03	3.37E-02
Znev_10094	0.350018761	7.197820218	7.272902908	7.00E-03	3.38E-02
Znev_07103	0.605325788	4.210532175	7.26888113	7.02E-03	3.39E-02
Znev_08244	0.395206782	9.460802522	7.254526728	7.07E-03	3.41E-02
Znev_01380	0.464350741	5.107122394	7.249485072	7.09E-03	3.42E-02
Znev_01491	1.894129374	0.107044986	7.238344034	7.14E-03	3.44E-02
Znev_00492	0.421926395	5.029875237	7.230871561	7.17E-03	3.45E-02
Znev_07393	0.654258798	2.931444696	7.228513978	7.18E-03	3.46E-02
Znev_06353	0.632548107	3.445429836	7.202964038	7.28E-03	3.50E-02
Znev_15623	0.33351526	7.08921143	7.197634062	7.30E-03	3.51E-02
Znev_05661	0.379488341	4.888775246	7.192233304	7.32E-03	3.52E-02
Znev_12977	0.449447267	4.242311138	7.176638445	7.39E-03	3.55E-02
Znev_09000	0.508765633	10.69350704	7.159224939	7.46E-03	3.58E-02
Znev_06659	0.474355917	5.174854516	7.155602294	7.47E-03	3.58E-02
Znev_01155	0.320762404	7.114816039	7.151097607	7.49E-03	3.59E-02
Znev_16075	0.545832397	3.599825359	7.136810115	7.55E-03	3.61E-02
Znev_14125	0.331501485	6.540758588	7.133239717	7.57E-03	3.62E-02
Znev_10614	0.560100324	4.552596986	7.121179077	7.62E-03	3.64E-02
Znev_04297	0.438778638	9.639771816	7.102342095	7.70E-03	3.68E-02
Znev_06153	0.358313869	5.523611816	7.100739379	7.71E-03	3.68E-02
Znev_08570	1.067924453	2.229072399	7.096632172	7.72E-03	3.69E-02
Znev_01255	0.351915947	5.249898555	7.091608016	7.74E-03	3.69E-02
Znev_10196	0.693579861	2.726144372	7.089375391	7.75E-03	3.69E-02
Znev_08412	0.518192118	3.988240555	7.076760779	7.81E-03	3.71E-02
Znev_05666	0.608267557	4.329486052	7.063365409	7.87E-03	3.74E-02
Znev_16680	0.332645652	5.808873461	7.053718066	7.91E-03	3.76E-02
Znev_06265	0.40327803	5.145749851	7.051303119	7.92E-03	3.76E-02
Znev_09412	0.667684778	3.389999159	7.051675622	7.92E-03	3.76E-02
Znev_05194	2.765464107	-0.40767108	7.046083662	7.94E-03	3.77E-02
Znev_00286	0.545719555	4.993069158	7.041174999	7.97E-03	3.78E-02
Znev_15705	0.918349417	1.727117563	7.036994368	7.98E-03	3.78E-02
Znev_18940	1.790723943	0.24595233	7.0329428	8.00E-03	3.79E-02
Znev_04441	0.367585825	8.697944433	7.0140248	8.09E-03	3.83E-02
Znev_14463	0.86147567	2.93506074	7.013756382	8.09E-03	3.83E-02
Znev_02046	0.695581393	3.321736043	7.007144435	8.12E-03	3.84E-02
Znev_16351	0.431937312	4.934298649	7.005870847	8.12E-03	3.84E-02
Znev_05966	0.468427261	4.347422411	7.003042254	8.14E-03	3.84E-02
Znev_00262	0.378722672	5.694843544	6.999990058	8.15E-03	3.85E-02
Znev_04479	0.377269624	7.596335585	6.997485933	8.16E-03	3.85E-02
Znev_17891	0.37833095	5.686474924	6.995334828	8.17E-03	3.85E-02
Znev_09511	0.410719349	4.593925507	6.986266677	8.21E-03	3.87E-02
Znev_16570	0.323881716	6.023196761	6.983130855	8.23E-03	3.88E-02
Znev_09893	0.443921888	4.644825201	6.983208949	8.23E-03	3.88E-02
Znev_03438	0.359165679	6.540877038	6.98046885	8.24E-03	3.88E-02
Znev_18531	0.498416553	4.189242716	6.976719736	8.26E-03	3.88E-02
Znev_18327	0.685251498	2.866140859	6.976904668	8.26E-03	3.88E-02
Znev_16998	2.76762356	-0.407673621	6.977556568	8.25E-03	3.88E-02
Znev_16218	0.759439043	2.663220319	6.974987505	8.27E-03	3.88E-02
Znev_09572	0.947926937	1.905157093	6.973569366	8.27E-03	3.89E-02
Znev_06203	0.37345376	5.00504394	6.963996975	8.32E-03	3.90E-02
Znev_01348	0.44685828	5.333770744	6.963997502	8.32E-03	3.90E-02
Znev_04506	0.766649249	2.896339232	6.959427994	8.34E-03	3.91E-02
Znev_03880	0.859706263	1.996883797	6.947819709	8.39E-03	3.93E-02
Znev_11563	0.941697508	1.739888285	6.922912141	8.51E-03	3.99E-02
Znev_02247	0.363858553	5.722166589	6.913706731	8.55E-03	4.00E-02
Znev_06642	0.313541416	6.427155105	6.896856667	8.63E-03	4.04E-02
Znev_04471	0.390270777	5.26867644	6.89504311	8.64E-03	4.04E-02
Znev_12147	1.894581886	0.10635949	6.887980149	8.68E-03	4.06E-02
Znev_01477	1.056283048	1.577253095	6.882491891	8.70E-03	4.07E-02
Znev_01539	0.481581332	4.141771038	6.87732591	8.73E-03	4.07E-02
Znev_08222	0.442918395	8.685639944	6.875741083	8.74E-03	4.08E-02
Znev_10167	0.745189284	2.413009263	6.869688477	8.77E-03	4.09E-02
Znev_10293	0.542077809	12.05824962	6.857200735	8.83E-03	4.11E-02
Znev_17940	0.337982005	6.314317961	6.856075288	8.83E-03	4.11E-02
Znev_07020	0.426404805	4.661839652	6.852680381	8.85E-03	4.12E-02
Znev_14454	2.404718667	0.152120901	6.849471651	8.87E-03	4.12E-02
Znev_15120	0.417710916	6.203010124	6.82738954	8.98E-03	4.17E-02
Znev_08648	0.553690619	4.708314714	6.815436722	9.04E-03	4.19E-02
Znev_03746	1.658155276	0.487831747	6.816111758	9.03E-03	4.19E-02
Znev_15481	0.360576784	5.046687139	6.797132524	9.13E-03	4.22E-02
Znev_03818	0.398449814	7.93963149	6.796337275	9.13E-03	4.22E-02
Znev_00455	1.329567342	0.957192921	6.794273136	9.15E-03	4.23E-02
Znev_14592	0.620801842	3.95944907	6.788221752	9.18E-03	4.24E-02
Znev_07477	0.662178283	2.820089129	6.783528835	9.20E-03	4.25E-02
Znev_05063	0.667143171	3.458273444	6.781512241	9.21E-03	4.25E-02
Znev_09909	1.038179987	5.586836862	6.777880366	9.23E-03	4.26E-02
Znev_05113	0.452283279	10.75144903	6.772853684	9.26E-03	4.26E-02
Znev_12756	0.295570536	7.120946444	6.763960258	9.30E-03	4.28E-02
Znev_09671	0.307577466	7.848695458	6.763889662	9.30E-03	4.28E-02
Znev_08858	0.399977529	4.657159219	6.764248543	9.30E-03	4.28E-02
Znev_00244	0.580481458	4.160204214	6.760589322	9.32E-03	4.29E-02
Znev_11224	0.363538473	5.724442008	6.753934199	9.35E-03	4.30E-02
Znev_05723	0.548313059	3.54713956	6.739720322	9.43E-03	4.33E-02
Znev_00699	0.756556193	3.028874798	6.737485348	9.44E-03	4.33E-02
Znev_12593	0.335659766	5.98791835	6.733932483	9.46E-03	4.34E-02
Znev_12055	0.528941802	4.327064307	6.723655676	9.51E-03	4.36E-02
Znev_00565	1.271177011	2.217745755	6.71850352	9.54E-03	4.37E-02
Znev_06164	0.359378848	5.218157219	6.704430933	9.62E-03	4.41E-02
Znev_01080	0.607164029	3.40878268	6.683083839	9.73E-03	4.45E-02
Znev_11041	0.67812091	2.720138349	6.677143341	9.77E-03	4.46E-02
Znev_17757	0.458618758	4.571973436	6.670812712	9.80E-03	4.47E-02
Znev_02605	0.483565621	11.32508947	6.661339243	9.85E-03	4.49E-02
Znev_04963	0.61298792	8.574071568	6.658610847	9.87E-03	4.50E-02
Znev_04532	0.803845989	2.469905871	6.648909941	9.92E-03	4.52E-02
Znev_14067	0.901955798	1.758766885	6.648688646	9.92E-03	4.52E-02
Znev_10567	0.416683062	4.571026082	6.633625324	1.00E-02	4.55E-02
Znev_05940	0.431829877	4.268144657	6.633007972	1.00E-02	4.55E-02
Znev_02502	0.360089396	9.125948033	6.630823278	1.00E-02	4.56E-02
Znev_11436	0.470143351	4.297522786	6.626930366	1.00E-02	4.56E-02
Znev_16819	0.787047206	2.2024561	6.614802025	1.01E-02	4.59E-02
Znev_15109	1.62432762	0.329268655	6.612289788	1.01E-02	4.59E-02
Znev_08416	1.700137101	0.369494146	6.612652592	1.01E-02	4.59E-02
Znev_07063	0.547451888	4.467304037	6.597042109	1.02E-02	4.63E-02
Znev_10684	1.695719813	0.200038074	6.595314842	1.02E-02	4.63E-02
Znev_05267	1.052466472	1.245700559	6.584016248	1.03E-02	4.66E-02
Znev_11764	0.321313669	6.040896933	6.580492666	1.03E-02	4.66E-02
Znev_01098	0.346959737	5.862280155	6.57286235	1.04E-02	4.68E-02
Znev_03477	0.679990817	3.260533824	6.566122821	1.04E-02	4.70E-02
Znev_05029	0.419345868	4.36929178	6.564686587	1.04E-02	4.70E-02
Znev_06290	0.622033507	13.57778186	6.557906626	1.04E-02	4.71E-02
Znev_09080	0.330686868	5.914563068	6.553645607	1.05E-02	4.72E-02
Znev_06937	0.986637742	1.486958814	6.549734355	1.05E-02	4.73E-02
Znev_07302	0.512692314	3.970776502	6.541323868	1.05E-02	4.75E-02
Znev_04724	0.558281195	4.317608123	6.525722793	1.06E-02	4.79E-02
Znev_01268	0.328253525	6.295648003	6.524617042	1.06E-02	4.79E-02
Znev_01411	0.405073648	4.50677969	6.522116029	1.07E-02	4.79E-02
Znev_05041	0.510559745	3.774331832	6.522413665	1.07E-02	4.79E-02
Znev_11439	0.466121571	4.245041856	6.51305633	1.07E-02	4.81E-02
Znev_02332	0.328790514	6.820812061	6.504654987	1.08E-02	4.83E-02
Znev_05627	0.390466812	4.737402849	6.504345031	1.08E-02	4.83E-02
Znev_12437	0.456843937	4.684014885	6.498557599	1.08E-02	4.84E-02
Znev_07404	0.324330964	7.324760239	6.481850336	1.09E-02	4.88E-02
Znev_17704	0.980633438	1.485292037	6.478990378	1.09E-02	4.89E-02
Znev_12823	0.302703075	6.824984639	6.467187263	1.10E-02	4.91E-02
Znev_00704	0.727687659	3.327805632	6.45475098	1.11E-02	4.94E-02
Znev_04406	0.459383542	5.257300905	6.452875489	1.11E-02	4.94E-02
Znev_10863	0.368360252	6.381625955	6.434316166	1.12E-02	4.99E-02
Znev_14626	0.373806503	8.42049672	6.434117996	1.12E-02	4.99E-02
Znev_06917	0.4475188	4.031030058	6.4349956	1.12E-02	4.99E-02
Znev_08934	0.986129608	1.760555864	6.432715721	1.12E-02	4.99E-02
