# Supplementary material for: Transcriptomic changes during caste development through social interactions in the termite Zootermopsis nevadensis
Source: Ecol Evol. 2019 Feb 23;9(6):3446–56. doi: 10.1002/ece3.4976 (PMC6434549; doi:10.1002/ece3.4976)
Supplement: Supplementary file 11 [file ECE3-9-3446-s011.csv]

Table S9. The upregulated genes in the No. 1 larva compared with the No. 2 larva at Day 3.
Gene ID	logFC	logCPM	LR	PValue	FDR
Znev_06453	-11.13156455	8.479769766	757.5972844	8.94E-167	4.73E-163
Znev_05882	-8.086581504	8.886461405	660.0895116	1.43E-145	3.24E-142
Znev_06454	-10.00436955	8.289166122	649.9507992	2.29E-143	4.54E-140
Znev_01403	-6.380687486	8.559578021	640.8694735	2.16E-141	3.81E-138
Znev_02430	-10.54531629	7.377009843	598.2867279	3.95E-132	6.27E-129
Znev_02087	-5.540040996	7.96578284	542.8801408	4.46E-120	6.43E-117
Znev_08645	-12.17991386	6.091311045	536.7001084	9.85E-119	1.30E-115
Znev_11096	-10.02993078	8.866115812	532.1879135	9.44E-118	1.15E-114
Znev_12938	-5.746644129	7.788193781	465.7928298	2.64E-103	2.46E-100
Znev_01787	-4.71276709	6.157127669	463.8799006	6.88E-103	5.75E-100
Znev_09118	-6.291509261	6.311002616	417.4407891	8.80E-93	5.17E-90
Znev_10010	-8.29944575	6.067637591	404.0632764	7.18E-90	3.80E-87
Znev_10865	-3.968878908	5.82160667	384.1779729	1.53E-85	7.16E-83
Znev_17164	-4.855243514	5.763829012	381.6996813	5.31E-85	2.34E-82
Znev_10107	-4.840509173	5.97441139	340.3032173	5.48E-76	2.02E-73
Znev_14153	-3.930283603	7.995716653	319.075505	2.30E-71	7.62E-69
Znev_17097	-3.295474997	5.621260571	307.7539552	6.74E-69	2.14E-66
Znev_05665	-9.72676207	8.983728174	298.1620475	8.28E-67	2.31E-64
Znev_03213	-6.363003136	4.758300906	286.5563159	2.80E-64	7.40E-62
Znev_06455	-6.482693878	10.7951723	276.1148682	5.28E-62	1.35E-59
Znev_12960	-3.753129284	7.475780652	274.2247659	1.36E-61	3.28E-59
Znev_00446	-4.692759973	8.933051401	272.1339179	3.89E-61	9.22E-59
Znev_02644	-3.074559167	6.047341121	270.3465946	9.54E-61	2.23E-58
Znev_07330	-6.389027196	10.06522391	265.0862846	1.34E-59	2.99E-57
Znev_13293	-3.336349655	4.882041585	259.3987948	2.32E-58	5.12E-56
Znev_03281	-2.530582539	6.862419773	257.7040015	5.43E-58	1.18E-55
Znev_11288	-3.390398137	6.067171395	224.7654164	8.26E-51	1.44E-48
Znev_03518	-2.680735335	5.47672725	223.7481649	1.38E-50	2.35E-48
Znev_04481	-2.793519147	5.699460689	220.9479095	5.62E-50	9.29E-48
Znev_14707	-5.432718637	5.340510599	220.9058372	5.74E-50	9.39E-48
Znev_02808	-3.102234545	5.141212084	215.4042629	9.10E-49	1.43E-46
Znev_09913	-2.940631523	4.841647852	211.7511147	5.70E-48	8.54E-46
Znev_13112	-6.200210009	4.801883012	206.9810821	6.26E-47	9.03E-45
Znev_06341	-4.358928081	4.201406678	205.7715348	1.15E-46	1.61E-44
Znev_11084	-2.439197686	6.842058803	202.7094799	5.35E-46	7.20E-44
Znev_17938	-2.58950544	6.28441527	199.4597085	2.74E-45	3.51E-43
Znev_09120	-5.13716722	7.076060396	198.9378864	3.56E-45	4.52E-43
Znev_00545	-2.489808413	7.309582872	196.321467	1.33E-44	1.64E-42
Znev_17335	-2.702355489	4.859970833	196.2281031	1.39E-44	1.70E-42
Znev_18246	-2.367071757	5.77263451	194.5958304	3.16E-44	3.83E-42
Znev_13038	-2.934879057	5.625722634	192.434444	9.35E-44	1.11E-41
Znev_02495	-2.436613912	5.707386243	192.0961198	1.11E-43	1.29E-41
Znev_17754	-2.611131849	7.412831747	189.0683676	5.08E-43	5.68E-41
Znev_05227	-3.187082085	4.754370584	187.182291	1.31E-42	1.45E-40
Znev_12659	-2.913651792	5.398242238	186.6256616	1.73E-42	1.91E-40
Znev_09549	-3.853382244	4.680688976	185.9052948	2.49E-42	2.73E-40
Znev_07248	-2.385741586	5.451759606	179.318168	6.83E-41	6.82E-39
Znev_00833	-2.545090501	5.704293304	176.6218008	2.65E-40	2.56E-38
Znev_04671	-3.419352246	4.214167185	175.0324299	5.89E-40	5.63E-38
Znev_02235	-3.582438769	6.573725765	172.2203977	2.42E-39	2.25E-37
Znev_10436	-4.837611288	5.786557213	171.1821483	4.08E-39	3.77E-37
Znev_13226	-3.121741526	4.873358003	169.3963488	1.00E-38	8.99E-37
Znev_06230	-2.981635855	5.273360814	168.5458293	1.54E-38	1.37E-36
Znev_14659	-3.474641628	6.267583258	167.1394422	3.12E-38	2.74E-36
Znev_02496	-2.601458262	8.956610181	163.7072763	1.75E-37	1.50E-35
Znev_12541	-3.021567521	4.142380297	161.5747316	5.12E-37	4.28E-35
Znev_03593	-4.151263127	3.636162975	154.7535553	1.59E-35	1.26E-33
Znev_13030	-2.401957966	5.209075766	153.2547236	3.37E-35	2.64E-33
Znev_17766	-2.541803278	5.435497622	151.7771649	7.09E-35	5.46E-33
Znev_13958	-6.937350286	3.164617617	151.5847779	7.81E-35	5.96E-33
Znev_03586	-3.323693191	5.707119718	149.5061779	2.22E-34	1.68E-32
Znev_15653	-2.960974187	4.399823218	149.2067786	2.58E-34	1.94E-32
Znev_13647	-2.593473691	9.168249951	148.0934466	4.53E-34	3.36E-32
Znev_11906	-2.521471201	5.33262085	147.8736734	5.06E-34	3.72E-32
Znev_05358	-2.740924254	6.971200053	147.5317642	6.00E-34	4.39E-32
Znev_13983	-2.501304085	4.62260443	142.3973471	7.96E-33	5.57E-31
Znev_03497	-2.125104326	6.035293377	141.2988355	1.38E-32	9.47E-31
Znev_03289	-1.850551879	6.154591981	137.1996482	1.09E-31	7.07E-30
Znev_03821	-2.007927312	6.103413014	137.1055803	1.14E-31	7.38E-30
Znev_05473	-3.191751848	5.404240854	136.5285762	1.53E-31	9.83E-30
Znev_01243	-8.800756254	2.918139277	130.6569519	2.94E-30	1.82E-28
Znev_10872	-4.235686364	3.914002011	128.5444831	8.53E-30	5.13E-28
Znev_03420	-1.988966255	5.526840325	128.3105823	9.60E-30	5.73E-28
Znev_07682	-4.72469012	3.259221879	128.0571951	1.09E-29	6.44E-28
Znev_06898	-3.047896264	4.62909493	128.0148088	1.11E-29	6.55E-28
Znev_09037	-1.733125711	6.741448315	127.4052356	1.51E-29	8.78E-28
Znev_01910	-1.984832493	6.241705038	127.0632305	1.80E-29	1.04E-27
Znev_12077	-2.795161374	3.918260957	125.2546514	4.48E-29	2.54E-27
Znev_00254	-2.3438745	4.428380245	124.660489	6.04E-29	3.38E-27
Znev_03020	-2.630153585	6.440573974	124.2569268	7.40E-29	4.12E-27
Znev_02438	-4.819796949	3.706353157	123.9889708	8.47E-29	4.70E-27
Znev_06229	-1.697721004	6.027591653	123.7191241	9.71E-29	5.35E-27
Znev_03600	-2.548272449	4.162769966	123.4333574	1.12E-28	6.14E-27
Znev_13872	-1.87377667	5.213534884	123.0999271	1.33E-28	7.18E-27
Znev_14152	-4.934316241	4.639281353	122.5694823	1.73E-28	9.32E-27
Znev_04905	-7.676849004	5.466223282	122.215606	2.07E-28	1.10E-26
Znev_17985	-2.234940171	4.362433665	122.0521081	2.25E-28	1.19E-26
Znev_14255	-2.064693865	6.23462942	121.7065737	2.68E-28	1.42E-26
Znev_13515	-1.845815689	5.477037316	119.611139	7.70E-28	3.97E-26
Znev_07316	-2.541154431	4.008988404	119.3184024	8.92E-28	4.58E-26
Znev_12840	-1.741864287	6.022342354	119.060387	1.02E-27	5.20E-26
Znev_18394	-2.59386021	5.142871473	118.5248668	1.33E-27	6.79E-26
Znev_08531	-1.889675993	7.501763553	118.0240872	1.71E-27	8.66E-26
Znev_01242	-5.539708164	3.131429168	117.9222164	1.80E-27	9.09E-26
Znev_12833	-1.714421947	6.766009861	116.9784632	2.90E-27	1.41E-25
Znev_00170	-3.294491798	3.802676545	115.5537575	5.95E-27	2.86E-25
Znev_01404	-5.357574214	4.202956221	114.2354264	1.16E-26	5.52E-25
Znev_05728	-3.644608091	5.318189404	114.1538407	1.21E-26	5.73E-25
Znev_05748	-1.867932225	7.373665673	112.9901524	2.17E-26	1.02E-24
Znev_11280	-2.181739403	4.235850851	112.8900808	2.28E-26	1.07E-24
Znev_01548	-1.939886631	5.508775552	111.5110346	4.57E-26	2.09E-24
Znev_13914	-2.006322283	4.928193035	110.7227937	6.81E-26	3.09E-24
Znev_06342	-4.777645307	2.795223092	110.6463833	7.07E-26	3.19E-24
Znev_00431	-1.984891742	4.898726167	110.3469758	8.23E-26	3.69E-24
Znev_13535	-1.681223207	6.723061091	109.8457417	1.06E-25	4.74E-24
Znev_11690	-2.076052301	5.865008073	108.4777025	2.11E-25	9.34E-24
Znev_17959	-4.325579459	2.898439948	108.4139561	2.18E-25	9.62E-24
Znev_04157	-1.795369826	5.615406296	106.752848	5.04E-25	2.18E-23
Znev_07337	-2.007467084	6.066078548	105.5659075	9.18E-25	3.94E-23
Znev_10691	-3.296289841	3.795179088	105.3727819	1.01E-24	4.31E-23
Znev_13244	-2.204914451	4.362890633	105.1019864	1.16E-24	4.92E-23
Znev_13977	-2.223930475	4.87068612	104.6826526	1.43E-24	6.02E-23
Znev_02823	-1.552936221	7.469423782	103.6905539	2.37E-24	9.88E-23
Znev_00581	-1.803281353	5.220579341	102.0578569	5.39E-24	2.22E-22
Znev_11226	-1.888436692	4.880597411	99.32266274	2.15E-23	8.47E-22
Znev_12937	-2.048702375	4.488922229	99.00148003	2.52E-23	9.89E-22
Znev_03948	-2.264797639	3.95234158	98.8425664	2.73E-23	1.07E-21
Znev_09832	-2.464268436	4.571845147	98.81638491	2.77E-23	1.08E-21
Znev_14760	-2.243326133	5.420440707	98.69082441	2.95E-23	1.14E-21
Znev_03280	-2.012634066	4.978194992	98.60918818	3.08E-23	1.19E-21
Znev_11603	-2.043316891	5.026979879	98.4818187	3.28E-23	1.26E-21
Znev_08711	-1.905886021	4.660954458	98.30144245	3.59E-23	1.38E-21
Znev_12883	-2.111516843	4.740882073	98.02691716	4.13E-23	1.58E-21
Znev_12402	-2.060475974	4.339520797	97.54824504	5.26E-23	2.00E-21
Znev_10611	-1.671588072	5.665773383	96.21385979	1.03E-22	3.87E-21
Znev_02579	-1.596732142	5.517321653	94.67089527	2.25E-22	8.24E-21
Znev_18454	-2.45748078	4.098938717	94.66488253	2.26E-22	8.25E-21
Znev_09738	-1.635873417	5.262437501	94.39913817	2.58E-22	9.39E-21
Znev_16531	-2.126144856	5.0276446	93.5401604	3.98E-22	1.43E-20
Znev_16622	-1.572358758	5.963566079	93.31515274	4.46E-22	1.59E-20
Znev_07678	-2.196482432	4.661483328	92.70107607	6.08E-22	2.16E-20
Znev_03250	-1.54297202	6.023493841	92.09221287	8.27E-22	2.93E-20
Znev_04250	-1.490565624	6.04199474	91.43511818	1.15E-21	4.04E-20
Znev_00888	-1.835684147	6.658542886	91.24087709	1.27E-21	4.45E-20
Znev_00169	-2.396968021	3.958692352	91.18563753	1.31E-21	4.55E-20
Znev_13495	-1.515120872	5.904324979	90.82259115	1.57E-21	5.45E-20
Znev_17680	-1.378625921	6.364299504	89.82037729	2.61E-21	8.96E-20
Znev_00528	-1.573931392	8.122968786	89.80340942	2.63E-21	9.00E-20
Znev_12433	-2.061100618	4.562051879	89.53865438	3.01E-21	1.02E-19
Znev_00181	-1.713741402	7.757603321	89.54756074	2.99E-21	1.02E-19
Znev_04566	-1.855549622	4.428919748	89.45904395	3.13E-21	1.06E-19
Znev_13192	-2.364421532	6.605431713	89.07499184	3.80E-21	1.28E-19
Znev_13871	-1.844260063	4.644611818	88.97352038	4.00E-21	1.35E-19
Znev_08307	-1.390607718	6.540409659	88.63867198	4.74E-21	1.59E-19
Znev_00252	-2.838318063	3.236282925	88.25298798	5.76E-21	1.93E-19
Znev_00847	-2.038169476	8.815915027	88.05579517	6.36E-21	2.13E-19
Znev_04137	-1.636391995	7.477593584	87.32099694	9.23E-21	3.05E-19
Znev_17637	-1.661839908	6.933242096	87.28260922	9.41E-21	3.10E-19
Znev_14488	-1.662399204	5.074558153	87.10241417	1.03E-20	3.38E-19
Znev_07715	-1.721492465	4.831321211	85.69723244	2.10E-20	6.82E-19
Znev_13621	-1.876952085	4.478447679	85.27161694	2.60E-20	8.43E-19
Znev_12855	-1.461214776	5.724635573	85.02662184	2.94E-20	9.50E-19
Znev_09485	-1.565697536	5.924440164	84.87959369	3.17E-20	1.02E-18
Znev_07055	-1.844919377	4.619273398	84.85096852	3.22E-20	1.03E-18
Znev_02658	-1.785862733	4.442173766	84.81291453	3.28E-20	1.05E-18
Znev_01338	-2.299860989	5.703768966	84.59261125	3.67E-20	1.17E-18
Znev_01753	-1.783422582	4.63755298	84.38169629	4.08E-20	1.30E-18
Znev_15680	-3.204060834	3.018038239	84.29871917	4.25E-20	1.35E-18
Znev_03214	-2.403546679	4.359791864	83.80107332	5.47E-20	1.73E-18
Znev_17892	-1.645095326	5.274565821	83.74173093	5.64E-20	1.78E-18
Znev_10590	-2.617633075	3.489395414	83.21875366	7.35E-20	2.31E-18
Znev_03407	-2.027096899	4.347897393	82.74263899	9.35E-20	2.94E-18
Znev_14535	-1.972613007	4.285513487	82.64306915	9.83E-20	3.08E-18
Znev_10542	-2.783482935	3.370861597	81.91985217	1.42E-19	4.41E-18
Znev_11983	-2.390696513	3.591144106	79.98163337	3.78E-19	1.14E-17
Znev_05424	-1.870804056	4.508510913	79.79064987	4.16E-19	1.25E-17
Znev_02473	-1.399401636	6.171160841	79.67610869	4.41E-19	1.32E-17
Znev_04465	-1.477286749	5.264329004	79.22929574	5.53E-19	1.64E-17
Znev_14289	-1.415723591	6.131946885	79.03683267	6.10E-19	1.80E-17
Znev_11406	-1.679815354	8.186035681	78.89866079	6.54E-19	1.92E-17
Znev_13744	-1.977087011	9.321299782	78.85330538	6.69E-19	1.96E-17
Znev_04480	-2.69823916	3.454989113	77.70041751	1.20E-18	3.48E-17
Znev_07342	-1.771782176	5.120623215	76.31779198	2.41E-18	6.92E-17
Znev_18795	-5.113320482	9.656202772	75.85491267	3.05E-18	8.62E-17
Znev_04188	-1.511115145	5.734432933	75.79474922	3.15E-18	8.88E-17
Znev_04634	-3.251288701	4.640354068	75.73066284	3.25E-18	9.15E-17
Znev_07152	-2.033342467	4.248081961	75.40316134	3.84E-18	1.08E-16
Znev_08413	-1.60050141	6.096285208	75.19310392	4.27E-18	1.20E-16
Znev_12213	-1.416659933	5.929978294	74.95950074	4.80E-18	1.34E-16
Znev_00604	-1.595676877	4.877064586	73.76678024	8.79E-18	2.41E-16
Znev_09293	-2.099339587	4.02434755	73.56117992	9.76E-18	2.67E-16
Znev_12759	-1.472285396	5.941644513	73.50283997	1.00E-17	2.75E-16
Znev_09281	-1.477428439	5.064893869	73.12727397	1.22E-17	3.30E-16
Znev_17183	-1.381466214	5.262803918	72.60368736	1.58E-17	4.29E-16
Znev_12502	-1.530082611	5.030511916	72.46235354	1.70E-17	4.59E-16
Znev_01343	-1.516271571	5.569557668	72.09605687	2.05E-17	5.52E-16
Znev_08009	-1.403476024	6.548929015	72.0747925	2.07E-17	5.57E-16
Znev_04043	-1.474944394	5.786495265	71.87762868	2.29E-17	6.13E-16
Znev_13523	-1.416962242	5.600540412	71.58986806	2.65E-17	7.04E-16
Znev_12666	-2.867097626	2.906195424	71.52392784	2.74E-17	7.27E-16
Znev_15475	-1.609068589	4.446930846	71.41986851	2.89E-17	7.65E-16
Znev_09056	-4.145314158	3.406379477	71.34671616	3.00E-17	7.93E-16
Znev_01992	-1.424037058	5.496460735	71.31883431	3.04E-17	8.03E-16
Znev_03930	-2.046692668	3.779837474	71.17867967	3.26E-17	8.56E-16
Znev_08102	-2.651452166	3.25965637	70.98670376	3.60E-17	9.41E-16
Znev_07161	-1.491678882	5.359577536	70.95596013	3.65E-17	9.54E-16
Znev_11608	-1.975200776	4.260278803	70.44066712	4.74E-17	1.23E-15
Znev_09565	-1.53909958	5.063166062	69.86267403	6.36E-17	1.65E-15
Znev_06383	-1.239239561	6.748720512	69.83670144	6.44E-17	1.67E-15
Znev_03599	-2.127709457	3.580236719	69.78040259	6.63E-17	1.71E-15
Znev_08621	-1.927108706	5.324740768	69.68210005	6.97E-17	1.80E-15
Znev_08446	-3.959702825	2.783127141	69.66252816	7.04E-17	1.81E-15
Znev_05719	-1.873553836	4.556513276	69.16479393	9.06E-17	2.31E-15
Znev_05158	-2.283846968	3.614292178	69.08094029	9.45E-17	2.40E-15
Znev_10935	-4.086164169	2.471647471	68.64926813	1.18E-16	2.96E-15
Znev_01439	-1.577896054	4.676791855	68.64963774	1.18E-16	2.96E-15
Znev_01730	-1.982036587	4.618860621	68.37548204	1.35E-16	3.39E-15
Znev_13635	-3.313611358	2.80542502	68.15603583	1.51E-16	3.78E-15
Znev_16113	-1.913615588	4.128497261	67.40987386	2.21E-16	5.44E-15
Znev_06973	-1.188019533	7.085261877	66.97585856	2.75E-16	6.72E-15
Znev_11091	-1.889362086	5.53881041	66.88479822	2.88E-16	7.03E-15
Znev_14031	-2.83287603	2.956555026	66.6878868	3.18E-16	7.73E-15
Znev_06903	-2.45336574	3.148176626	66.39852802	3.68E-16	8.93E-15
Znev_09883	-1.214705107	6.23435896	66.38931704	3.70E-16	8.96E-15
Znev_02273	-1.287586206	6.173602705	66.32539217	3.82E-16	9.24E-15
Znev_07484	-1.200682996	6.023920244	66.10352925	4.28E-16	1.03E-14
Znev_03144	-1.816310638	4.396749023	65.95594708	4.61E-16	1.11E-14
Znev_15785	-1.358675388	5.473623384	65.79378007	5.01E-16	1.20E-14
Znev_14131	-3.412733459	12.68859687	65.37395401	6.20E-16	1.47E-14
Znev_07156	-1.669872378	4.430515157	65.07405649	7.21E-16	1.69E-14
Znev_07971	-1.363835967	5.721420628	64.91637323	7.81E-16	1.82E-14
Znev_00076	-2.013016699	3.976891092	64.83791448	8.13E-16	1.89E-14
Znev_00825	-1.583708798	6.254873074	64.73210378	8.58E-16	1.98E-14
Znev_03826	-1.513252773	5.522688215	64.74228148	8.54E-16	1.98E-14
Znev_02805	-1.477232418	4.623251834	64.73823721	8.55E-16	1.98E-14
Znev_11578	-1.338125731	5.069010989	64.46931054	9.80E-16	2.26E-14
Znev_07237	-1.211847537	5.720297539	64.32119396	1.06E-15	2.43E-14
Znev_16017	-1.277319468	6.654193822	64.26368305	1.09E-15	2.50E-14
Znev_06476	-1.31061284	5.599332371	64.21800599	1.11E-15	2.55E-14
Znev_06327	-2.478280705	3.124280385	64.1128572	1.17E-15	2.68E-14
Znev_13593	-1.737146451	4.258110285	63.79057963	1.38E-15	3.14E-14
Znev_13639	-7.301160471	1.604205008	63.55832324	1.56E-15	3.52E-14
Znev_02816	-1.681009721	4.494075822	63.53443371	1.58E-15	3.55E-14
Znev_06294	-1.553331831	4.610822119	63.51571646	1.59E-15	3.58E-14
Znev_13925	-1.64933122	4.286610517	63.3214883	1.76E-15	3.93E-14
Znev_18429	-1.563053781	5.844801299	63.31308079	1.76E-15	3.94E-14
Znev_18516	-1.848268928	3.873937354	63.20191242	1.87E-15	4.16E-14
Znev_09675	-1.797848261	4.101013986	62.91688462	2.16E-15	4.78E-14
Znev_10449	-1.479118014	5.579530523	62.78091558	2.31E-15	5.11E-14
Znev_00802	-1.292133931	6.340177328	62.71496543	2.39E-15	5.27E-14
Znev_10044	-1.27993544	6.030190362	62.71745036	2.39E-15	5.27E-14
Znev_08479	-1.872081687	3.809071316	62.58330234	2.55E-15	5.62E-14
Znev_16788	-3.590859661	2.630017542	62.54616616	2.60E-15	5.71E-14
Znev_07922	-1.185597015	6.216185786	62.41823349	2.78E-15	6.08E-14
Znev_03635	-1.68810602	7.726303462	62.21959987	3.07E-15	6.71E-14
Znev_03798	-1.550813903	4.508279045	61.96604908	3.49E-15	7.61E-14
Znev_01979	-1.260740416	5.950329746	61.88050095	3.65E-15	7.94E-14
Znev_14518	-1.482988964	4.557535208	61.77500425	3.85E-15	8.32E-14
Znev_08490	-2.102843343	3.436006932	61.65380077	4.09E-15	8.83E-14
Znev_11477	-1.141782263	6.523620173	61.62235952	4.16E-15	8.96E-14
Znev_11240	-1.528235642	7.274702501	61.02762662	5.63E-15	1.20E-13
Znev_08185	-1.29709241	6.92614555	60.69255682	6.67E-15	1.42E-13
Znev_02750	-1.192447481	7.594385008	60.65723625	6.79E-15	1.44E-13
Znev_04641	-1.437770678	6.341579132	60.55984296	7.14E-15	1.51E-13
Znev_15745	-2.559984174	3.23862224	60.4713179	7.47E-15	1.57E-13
Znev_02855	-1.844264985	8.290873046	60.20037796	8.57E-15	1.80E-13
Znev_02256	-1.292677898	7.510917647	60.09546166	9.04E-15	1.90E-13
Znev_00561	-3.162232498	2.555848556	60.00872928	9.44E-15	1.98E-13
Znev_03096	-1.395092749	4.508540121	59.3533757	1.32E-14	2.74E-13
Znev_03580	-1.106442806	7.042804333	58.86932369	1.68E-14	3.48E-13
Znev_08503	-2.365746165	3.238225515	58.67294486	1.86E-14	3.83E-13
Znev_17086	-1.237384518	6.487101703	58.63540477	1.90E-14	3.90E-13
Znev_07516	-1.949005853	4.22025183	58.60168842	1.93E-14	3.96E-13
Znev_13965	-1.352237598	5.190727402	58.37426466	2.17E-14	4.43E-13
Znev_03233	-1.323835379	4.977803063	58.31009743	2.24E-14	4.56E-13
Znev_03556	-1.615194006	4.005922635	58.25377244	2.30E-14	4.68E-13
Znev_09136	-2.114413901	4.853966571	58.22159598	2.34E-14	4.75E-13
Znev_02792	-1.497570537	8.185610739	58.10287624	2.49E-14	5.04E-13
Znev_12323	-1.247693873	7.405625613	58.09272087	2.50E-14	5.06E-13
Znev_03489	-1.52356325	4.830237459	58.01077767	2.61E-14	5.27E-13
Znev_12990	-1.659867431	4.062233049	57.81428728	2.88E-14	5.80E-13
Znev_07341	-1.124177904	6.565298496	57.40547874	3.55E-14	7.11E-13
Znev_00487	-1.397776975	6.177788501	57.12899216	4.08E-14	8.14E-13
Znev_02417	-1.779847561	8.109058334	56.91371233	4.55E-14	9.04E-13
Znev_02190	-1.275821528	5.323579477	56.7762251	4.88E-14	9.68E-13
Znev_13714	-1.319083806	6.353064942	56.46143725	5.73E-14	1.13E-12
Znev_02369	-1.425720069	5.821018277	56.39961094	5.91E-14	1.17E-12
Znev_16530	-1.23095882	5.536972717	55.99615089	7.26E-14	1.43E-12
Znev_17241	-1.426881709	9.104573412	55.90473307	7.61E-14	1.49E-12
Znev_15514	-2.69682754	3.06067622	55.50749041	9.31E-14	1.83E-12
Znev_04091	-1.919139349	4.624786049	55.38713211	9.90E-14	1.94E-12
Znev_06458	-2.851281815	2.903780659	54.96547289	1.23E-13	2.39E-12
Znev_07362	-1.207022141	5.499872663	54.94434745	1.24E-13	2.41E-12
Znev_15650	-1.406060397	4.566765294	54.62165476	1.46E-13	2.83E-12
Znev_01917	-1.208282184	6.704689068	54.6174431	1.46E-13	2.83E-12
Znev_00332	-1.161659413	6.763126047	54.3688223	1.66E-13	3.19E-12
Znev_06938	-1.321092684	7.822685573	54.32462851	1.70E-13	3.26E-12
Znev_15748	-1.615478058	3.8762302	54.25147173	1.76E-13	3.38E-12
Znev_09850	-1.382071967	4.508996228	53.72835483	2.30E-13	4.38E-12
Znev_13113	-1.877499713	3.565039033	53.52652988	2.55E-13	4.83E-12
Znev_09119	-2.295568381	6.441120308	53.32412748	2.83E-13	5.35E-12
Znev_05776	-1.934461336	6.679689653	53.12555845	3.13E-13	5.90E-12
Znev_13781	-1.689044457	5.072353193	53.06761998	3.22E-13	6.05E-12
Znev_10157	-1.211318997	4.906108089	53.01539002	3.31E-13	6.21E-12
Znev_14819	-1.57391629	3.925142061	52.84704322	3.61E-13	6.73E-12
Znev_17879	-1.247809537	4.9988123	52.59288908	4.10E-13	7.61E-12
Znev_00430	-1.983652706	3.430792354	52.49891709	4.30E-13	7.96E-12
Znev_12646	-1.78488926	3.878593856	52.4303156	4.46E-13	8.23E-12
Znev_17745	-1.27335705	5.813576966	52.21088669	4.98E-13	9.16E-12
Znev_13259	-1.195600807	8.082510898	52.17175346	5.09E-13	9.32E-12
Znev_12998	-1.333347327	4.386977261	52.13323214	5.19E-13	9.49E-12
Znev_00503	-1.226077889	4.926534481	51.93619876	5.73E-13	1.05E-11
Znev_02975	-1.11159532	7.241073825	51.90677304	5.82E-13	1.06E-11
Znev_06204	-1.139408203	6.19245131	51.80212432	6.14E-13	1.12E-11
Znev_12321	-1.249703377	5.669400956	51.75368009	6.29E-13	1.14E-11
Znev_18378	-1.202855527	4.869208616	51.23574557	8.19E-13	1.48E-11
Znev_12714	-1.091764124	6.685725133	50.80984004	1.02E-12	1.83E-11
Znev_03705	-1.076092845	6.236315053	50.74308911	1.05E-12	1.90E-11
Znev_09134	-1.433581053	5.173827864	50.72358953	1.06E-12	1.91E-11
Znev_17942	-1.571359429	8.861235537	50.53948731	1.17E-12	2.09E-11
Znev_03373	-2.390475378	2.881853566	50.47397587	1.21E-12	2.15E-11
Znev_05958	-1.366948077	5.248552303	50.30083041	1.32E-12	2.35E-11
Znev_04172	-1.074390415	6.979442306	50.05748629	1.49E-12	2.64E-11
Znev_17962	-1.284909804	5.904270746	49.96648433	1.56E-12	2.76E-11
Znev_15437	-1.555250872	3.816283341	49.94482948	1.58E-12	2.78E-11
Znev_06509	-1.667249906	4.077730065	49.87516443	1.64E-12	2.87E-11
Znev_08478	-1.512498546	5.186157646	49.85484059	1.66E-12	2.89E-11
Znev_17151	-1.406705077	6.739212311	49.80591463	1.70E-12	2.96E-11
Znev_01133	-1.495257681	5.674995096	49.62065888	1.87E-12	3.24E-11
Znev_02051	-1.572905258	3.726151145	49.41442107	2.07E-12	3.60E-11
Znev_13695	-1.069181711	5.57143354	49.16671023	2.35E-12	4.06E-11
Znev_10844	-1.595264674	3.844838236	49.12849017	2.40E-12	4.13E-11
Znev_01943	-1.261439907	4.703818854	49.03854257	2.51E-12	4.31E-11
Znev_14467	-1.248736946	5.901108414	48.58754694	3.16E-12	5.37E-11
Znev_13833	-1.077601425	6.745052755	48.46556273	3.36E-12	5.70E-11
Znev_02571	-1.216622354	5.461972813	48.4327125	3.42E-12	5.79E-11
Znev_11013	-1.350806152	4.534147579	48.39553625	3.48E-12	5.88E-11
Znev_04263	-4.878886644	4.321767671	48.38698268	3.50E-12	5.90E-11
Znev_11720	-1.019854302	6.647073786	47.82449272	4.66E-12	7.77E-11
Znev_04939	-1.073706327	5.760649709	47.79681599	4.73E-12	7.87E-11
Znev_07079	-1.183304314	5.323461759	47.78128541	4.77E-12	7.92E-11
Znev_17640	-1.526908824	4.026754523	47.75238385	4.84E-12	8.02E-11
Znev_01473	-1.38111576	6.800577415	47.65208916	5.09E-12	8.43E-11
Znev_18704	-1.038085097	6.857692793	47.64515725	5.11E-12	8.46E-11
Znev_17168	-1.042006935	6.400256221	47.51494551	5.46E-12	9.02E-11
Znev_06374	-1.81476359	3.338312648	47.49769065	5.51E-12	9.08E-11
Znev_13211	-1.075166546	7.868522028	47.18757854	6.45E-12	1.06E-10
Znev_08590	-1.173216679	6.367107852	47.08239176	6.81E-12	1.11E-10
Znev_14689	-1.23238586	4.819755705	46.93899965	7.32E-12	1.19E-10
Znev_14998	-1.346281453	6.761381028	46.93202031	7.35E-12	1.20E-10
Znev_02643	-3.447579439	2.158575305	46.65836446	8.45E-12	1.37E-10
Znev_00827	-1.046362106	7.291988722	46.4932525	9.19E-12	1.49E-10
Znev_03999	-1.738533811	3.369768392	46.40843718	9.60E-12	1.55E-10
Znev_10168	-1.367382051	4.144261324	46.11490935	1.12E-11	1.79E-10
Znev_15632	-1.111128442	6.642616512	46.11451293	1.12E-11	1.79E-10
Znev_04241	-1.250907506	5.189156494	46.06812229	1.14E-11	1.83E-10
Znev_11801	-1.451659898	4.203560358	45.95024861	1.21E-11	1.94E-10
Znev_09564	-1.864977481	3.247178979	45.62764754	1.43E-11	2.28E-10
Znev_06331	-1.731527473	3.604456335	45.62506472	1.43E-11	2.28E-10
Znev_04858	-1.315380479	4.948995206	45.44041943	1.57E-11	2.50E-10
Znev_11090	-1.817320691	4.008064924	45.36967304	1.63E-11	2.58E-10
Znev_03323	-1.30346096	7.570657469	45.15522878	1.82E-11	2.87E-10
Znev_04014	-1.217454133	4.962604047	44.99780041	1.97E-11	3.10E-10
Znev_00129	-1.007252298	7.039546693	44.98140393	1.99E-11	3.12E-10
Znev_00731	-1.264921175	7.404869073	44.93020945	2.04E-11	3.20E-10
Znev_01909	-1.994561377	4.248824064	44.87284657	2.10E-11	3.29E-10
Znev_06958	-1.047288589	5.482784194	44.55655385	2.47E-11	3.85E-10
Znev_06014	-1.447012812	4.292209157	44.54331937	2.49E-11	3.86E-10
Znev_11074	-1.188059967	7.85462483	44.36939111	2.72E-11	4.22E-10
Znev_06114	-1.280853085	4.255885293	44.11804346	3.09E-11	4.76E-10
Znev_12033	-2.232861534	3.135620305	44.10957592	3.10E-11	4.78E-10
Znev_02980	-0.955257894	6.105835129	43.98338568	3.31E-11	5.08E-10
Znev_14566	-2.041806743	5.353363746	43.77816585	3.68E-11	5.62E-10
Znev_09366	-1.651124231	4.307330329	43.54485436	4.14.E-11	6.28.E-10
Znev_04496	-1.076911987	5.62323712	43.53033874	4.17.E-11	6.32.E-10
Znev_06326	-1.317029712	5.023891775	43.50217673	4.23.E-11	6.41.E-10
Znev_08588	-0.983729645	7.367270444	43.43406919	4.38.E-11	6.62.E-10
Znev_14083	-1.025335101	7.69942211	43.40590955	4.45.E-11	6.71.E-10
Znev_06975	-1.153961525	6.479606836	43.39420171	4.48.E-11	6.75.E-10
Znev_08287	-0.979160828	6.024908396	43.33939531	4.60.E-11	6.93.E-10
Znev_13629	-1.276088948	7.307137191	43.22279793	4.88.E-11	7.34.E-10
Znev_01541	-1.307337813	4.278105072	42.99115237	5.50.E-11	8.21.E-10
Znev_09660	-1.078959709	5.327072486	42.97788637	5.54.E-11	8.25.E-10
Znev_07239	-0.993470661	6.319046373	42.81690894	6.01.E-11	8.93.E-10
Znev_05017	-1.046217293	7.99479072	42.72023663	6.32.E-11	9.35.E-10
Znev_01132	-1.618654501	4.399631754	42.63760211	6.59.E-11	9.72.E-10
Znev_04925	-3.542983346	9.73932474	42.46534014	7.19.E-11	1.06.E-09
Znev_00846	-1.641797761	3.98618471	41.8685018	9.76.E-11	1.43.E-09
Znev_06259	-1.031957045	5.371721725	41.77452877	1.02.E-10	1.50.E-09
Znev_07027	-1.097132082	5.435438942	41.64702928	1.09.E-10	1.60.E-09
Znev_07366	-2.174834177	4.545254886	41.59617383	1.12.E-10	1.64.E-09
Znev_04171	-1.030480904	6.39740799	41.52647619	1.16.E-10	1.69.E-09
Znev_17430	-1.3461708	5.219256702	41.4539893	1.21.E-10	1.75.E-09
Znev_05586	-1.07421255	5.874705424	41.24273756	1.34.E-10	1.95.E-09
Znev_03651	-0.968107797	6.865063608	41.19984055	1.37.E-10	1.99.E-09
Znev_07037	-1.237991068	4.575421036	41.09612734	1.45.E-10	2.10.E-09
Znev_06852	-1.102139986	6.004951435	41.02272965	1.50.E-10	2.17.E-09
Znev_13696	-1.039900497	8.088299323	41.01218994	1.51.E-10	2.18.E-09
Znev_18797	-6.281464829	14.07499672	40.99193725	1.53.E-10	2.20.E-09
Znev_03178	-2.000936612	3.343092317	40.92062212	1.59.E-10	2.28.E-09
Znev_00558	-7.745543636	1.983634815	40.50288397	1.96.E-10	2.81.E-09
Znev_11466	-1.156539451	5.025275138	40.46009433	2.01.E-10	2.86.E-09
Znev_18220	-1.215353191	5.916509531	40.44298893	2.02.E-10	2.89.E-09
Znev_09181	-1.805161937	3.196167931	40.40103082	2.07.E-10	2.94.E-09
Znev_02838	-1.267935833	6.992431504	40.34486108	2.13.E-10	3.03.E-09
Znev_05756	-1.078168213	5.672540537	40.13144197	2.37.E-10	3.37.E-09
Znev_03201	-1.210504717	4.258515202	40.03469688	2.49.E-10	3.52.E-09
Znev_06847	-1.340612252	4.307970784	40.00877529	2.53.E-10	3.57.E-09
Znev_06351	-1.335902268	4.810610034	39.89398653	2.68.E-10	3.77.E-09
Znev_09661	-1.107316489	4.758156121	39.78772151	2.83.E-10	3.97.E-09
Znev_13550	-1.279044802	4.631690748	39.75059423	2.89.E-10	4.04.E-09
Znev_02753	-1.399634552	4.035013751	39.63934016	3.05.E-10	4.27.E-09
Znev_07137	-2.053868971	3.154633576	39.60802535	3.10.E-10	4.33.E-09
Znev_09676	-2.166248783	2.701161167	39.57123118	3.16.E-10	4.41.E-09
Znev_00554	-2.442198797	2.646900811	39.49956119	3.28.E-10	4.56.E-09
Znev_03696	-1.249907257	5.514057277	39.34411058	3.55.E-10	4.92.E-09
Znev_09690	-4.111159282	1.445923279	39.14573594	3.93.E-10	5.44.E-09
Znev_02693	-4.782346901	1.306268169	39.07486019	4.08.E-10	5.62.E-09
Znev_13242	-1.030958438	5.481449403	39.03725954	4.16.E-10	5.72.E-09
Znev_16445	-1.053917173	5.059244258	38.94754666	4.35.E-10	5.98.E-09
Znev_05160	-1.053994078	6.259337616	38.92827495	4.40.E-10	6.03.E-09
Znev_17698	-3.438485088	2.149131521	38.79963921	4.70.E-10	6.43.E-09
Znev_03859	-1.909813895	3.015193406	38.80189803	4.69.E-10	6.43.E-09
Znev_10951	-1.681402774	3.232665241	38.7876573	4.73.E-10	6.47.E-09
Znev_10508	-1.139742395	8.815629008	38.7495308	4.82.E-10	6.58.E-09
Znev_10478	-0.916934456	6.158517027	38.66442804	5.03.E-10	6.86.E-09
Znev_01846	-1.087437162	5.668465475	38.60386945	5.19.E-10	7.06.E-09
Znev_02692	-3.960299249	3.222308347	38.55491644	5.32.E-10	7.24.E-09
Znev_01549	-1.68709951	4.035038304	38.55346817	5.33.E-10	7.24.E-09
Znev_14085	-1.400942572	3.640298639	38.46279318	5.58.E-10	7.57.E-09
Znev_14812	-1.523545501	4.274921074	38.42589584	5.69.E-10	7.71.E-09
Znev_02988	-1.023820909	5.849450921	38.40005897	5.76.E-10	7.81.E-09
Znev_14734	-1.061200758	5.22526713	38.36956278	5.85.E-10	7.91.E-09
Znev_18110	-1.152462065	8.584637319	38.29643344	6.08.E-10	8.18.E-09
Znev_14265	-1.269939335	4.435466433	38.23269389	6.28.E-10	8.44.E-09
Znev_03058	-1.044050734	4.725817908	38.2178304	6.33.E-10	8.48.E-09
Znev_07861	-1.243260376	4.100208165	38.20803382	6.36.E-10	8.52.E-09
Znev_09794	-1.247688458	4.526787016	38.09901618	6.72.E-10	8.99.E-09
Znev_16755	-1.074753252	6.36515439	38.067457	6.83.E-10	9.13.E-09
Znev_02132	-1.07325819	6.280193196	38.01653817	7.01.E-10	9.34.E-09
Znev_04762	-1.313272636	4.214931498	38.00629117	7.05.E-10	9.38.E-09
Znev_10838	-1.088907954	5.738560519	37.86952073	7.56.E-10	1.00.E-08
Znev_11244	-1.512497701	3.499781779	37.81832889	7.76.E-10	1.03.E-08
Znev_05359	-1.023190847	6.175618882	37.79012233	7.88.E-10	1.04.E-08
Znev_03562	-3.286661398	1.800073667	37.74891522	8.05.E-10	1.06.E-08
Znev_02594	-0.989254098	4.87697771	37.69483695	8.27.E-10	1.09.E-08
Znev_09586	-1.665549787	3.126600471	37.61827215	8.60.E-10	1.13.E-08
Znev_04700	-1.931810221	2.847509809	37.5591058	8.87.E-10	1.17.E-08
Znev_03864	-1.76377605	3.530819392	37.52655193	9.02.E-10	1.18.E-08
Znev_09295	-3.63102017	1.502931516	37.51815809	9.06.E-10	1.19.E-08
Znev_05724	-1.869877753	2.794669913	37.39745286	9.63.E-10	1.26.E-08
Znev_15512	-2.413252258	2.370905749	37.31288926	1.01.E-09	1.31.E-08
Znev_02932	-1.146274113	4.84197381	37.13619638	1.10.E-09	1.42.E-08
Znev_13385	-1.105173064	6.182533833	37.1430004	1.10.E-09	1.42.E-08
Znev_15526	-1.616348576	3.868099959	37.1328579	1.10.E-09	1.43.E-08
Znev_18620	-1.479673841	3.92621081	37.11629493	1.11.E-09	1.44.E-08
Znev_02739	-1.036051129	6.128265935	36.88197506	1.26.E-09	1.62.E-08
Znev_07645	-1.660759502	3.18912179	36.8267313	1.29.E-09	1.66.E-08
Znev_07080	-0.898041223	6.532546854	36.82607313	1.29.E-09	1.66.E-08
Znev_05505	-1.102807553	7.756661177	36.71864629	1.36.E-09	1.75.E-08
Znev_07466	-0.934976952	5.59277196	36.61415502	1.44.E-09	1.84.E-08
Znev_08184	-1.223786574	5.040626653	36.3988602	1.61.E-09	2.05.E-08
Znev_12660	-1.445790853	5.029161954	36.3389021	1.66.E-09	2.12.E-08
Znev_10239	-1.423918252	9.841128465	36.26093514	1.73.E-09	2.20.E-08
Znev_11623	-1.531405531	3.926379387	36.18673467	1.79.E-09	2.28.E-08
Znev_02722	-0.973939553	5.350775453	36.18542538	1.79.E-09	2.28.E-08
Znev_08004	-0.951955676	7.21009984	35.72080795	2.28.E-09	2.88.E-08
Znev_02541	-1.278434965	7.279506628	35.69405311	2.31.E-09	2.92.E-08
Znev_06134	-1.142914343	4.934792541	35.5346391	2.51.E-09	3.16.E-08
Znev_09861	-1.124941398	4.228033353	35.45691043	2.61.E-09	3.29.E-08
Znev_13127	-1.204730443	4.661155885	35.42565788	2.65.E-09	3.34.E-08
Znev_04844	-1.07556317	5.608120429	35.41531313	2.66.E-09	3.35.E-08
Znev_06865	-0.875536605	6.766698754	35.35577047	2.75.E-09	3.45.E-08
Znev_14501	-2.593243788	6.508623854	35.34070398	2.77.E-09	3.47.E-08
Znev_00796	-0.888371943	6.620779021	35.23051726	2.93.E-09	3.67.E-08
Znev_06071	-1.484003881	3.873843575	35.10253126	3.13.E-09	3.90.E-08
Znev_00381	-1.030352751	5.081254096	35.09503769	3.14.E-09	3.91.E-08
Znev_09754	-0.96317371	5.70733572	34.99320358	3.31.E-09	4.10.E-08
Znev_13431	-1.948951007	3.391861488	34.85219552	3.56.E-09	4.39.E-08
Znev_15706	-0.995382396	5.236818171	34.82770285	3.60.E-09	4.45.E-08
Znev_14575	-0.971041565	4.748539209	34.7440018	3.76.E-09	4.64.E-08
Znev_06628	-1.098833891	4.899042183	34.70403095	3.84.E-09	4.72.E-08
Znev_02785	-1.239275597	5.276480975	34.65595242	3.93.E-09	4.83.E-08
Znev_15196	-0.987493821	5.440177384	34.53287798	4.19.E-09	5.13.E-08
Znev_15777	-3.124726498	1.678350737	34.397652	4.49.E-09	5.49.E-08
Znev_04394	-0.87616729	6.143593725	34.38344724	4.53.E-09	5.51.E-08
Znev_03086	-0.842010193	6.925618105	34.37211412	4.55.E-09	5.54.E-08
Znev_17828	-0.845316879	5.830581557	34.2672513	4.80.E-09	5.84.E-08
Znev_15322	-0.91576305	5.691024251	34.24724114	4.85.E-09	5.90.E-08
Znev_17802	-1.337536507	3.746425804	34.13657931	5.14.E-09	6.23.E-08
Znev_07166	-1.166108332	4.339073801	34.05287926	5.36.E-09	6.49.E-08
Znev_02199	-0.925889689	7.119123313	34.01218353	5.48.E-09	6.62.E-08
Znev_05309	-1.123464128	9.090917418	33.93183936	5.71.E-09	6.88.E-08
Znev_13633	-6.289363428	0.803607827	33.91414919	5.76.E-09	6.93.E-08
Znev_04857	-1.055500171	4.76992723	33.91028041	5.77.E-09	6.94.E-08
Znev_07286	-0.95822925	5.876244374	33.82888241	6.02.E-09	7.22.E-08
Znev_03863	-1.945218644	3.067807508	33.79679906	6.12.E-09	7.32.E-08
Znev_00800	-2.986564673	1.78565169	33.79434895	6.13.E-09	7.33.E-08
Znev_09325	-1.491598864	3.470887082	33.69103773	6.46.E-09	7.71.E-08
Znev_08856	-1.190266491	4.32948202	33.38168381	7.57.E-09	8.97.E-08
Znev_12453	-0.947419346	5.348053957	33.37271212	7.61.E-09	9.01.E-08
Znev_03077	-0.935792447	5.67004259	33.2479262	8.11.E-09	9.57.E-08
Znev_11304	-0.967532743	6.748969876	33.20827098	8.28.E-09	9.75.E-08
Znev_01674	-0.916528834	5.324764817	33.05261137	8.97.E-09	1.05.E-07
Znev_11654	-0.880980205	6.466427088	33.01320508	9.15.E-09	1.07.E-07
Znev_14448	-1.810420441	3.538522125	32.92127891	9.60.E-09	1.12.E-07
Znev_01393	-0.924120099	7.566032846	32.80490621	1.02.E-08	1.19.E-07
Znev_08709	-1.268801104	3.702610454	32.77040785	1.04.E-08	1.21.E-07
Znev_08071	-1.396130712	3.711688642	32.6806856	1.09.E-08	1.26.E-07
Znev_11068	-0.842619	6.892364037	32.67514165	1.09.E-08	1.26.E-07
Znev_00993	-1.731810704	2.783607043	32.60270509	1.13.E-08	1.30.E-07
Znev_16769	-1.275698101	6.004894833	32.57296806	1.15.E-08	1.32.E-07
Znev_13142	-0.864679265	7.359768916	32.52346191	1.18.E-08	1.35.E-07
Znev_06006	-1.406640211	3.514846786	32.39204825	1.26.E-08	1.44.E-07
Znev_09506	-0.850990338	7.123883723	32.32047066	1.31.E-08	1.49.E-07
Znev_18984	-1.725585184	2.785284885	32.22334541	1.37.E-08	1.56.E-07
Znev_06671	-1.190144411	4.066659021	32.19090037	1.40.E-08	1.59.E-07
Znev_11110	-1.026351138	7.05381235	32.18917948	1.40.E-08	1.59.E-07
Znev_00400	-1.468910726	3.720358455	31.92781958	1.60.E-08	1.81.E-07
Znev_06681	-2.098430634	2.702985588	31.9190855	1.61.E-08	1.82.E-07
Znev_12410	-1.38795709	3.412840065	31.70663004	1.79.E-08	2.02.E-07
Znev_06352	-1.067265945	4.538106651	31.71403836	1.79.E-08	2.02.E-07
Znev_18328	-0.958229567	8.111222909	31.59509213	1.90.E-08	2.14.E-07
Znev_01430	-0.860056127	6.751265789	31.59624116	1.90.E-08	2.14.E-07
Znev_13485	-1.032174255	5.165684794	31.5635263	1.93.E-08	2.17.E-07
Znev_03452	-0.974395935	5.411838152	31.55131492	1.94.E-08	2.19.E-07
Znev_06359	-0.80987813	6.209866139	31.34956205	2.16.E-08	2.42.E-07
Znev_17936	-0.887464514	5.82172152	31.21909969	2.30.E-08	2.58.E-07
Znev_16305	-1.475931158	3.176517345	31.14220734	2.40.E-08	2.68.E-07
Znev_05727	-1.192964115	3.789015003	31.02725967	2.54.E-08	2.83.E-07
Znev_12663	-0.932748836	6.101041436	31.03268197	2.54.E-08	2.83.E-07
Znev_13433	-1.212813976	3.897754159	30.95980042	2.63.E-08	2.93.E-07
Znev_14584	-1.959224186	2.605971536	30.91827756	2.69.E-08	2.99.E-07
Znev_08607	-1.523463132	3.446271761	30.89045082	2.73.E-08	3.03.E-07
Znev_18273	-1.328736075	3.964195639	30.76851472	2.91.E-08	3.22.E-07
Znev_11468	-0.943970887	4.915992801	30.76589691	2.91.E-08	3.22.E-07
Znev_03186	-3.982406284	1.345002384	30.74642203	2.94.E-08	3.25.E-07
Znev_10714	-1.422256246	3.436348613	30.74944129	2.94.E-08	3.25.E-07
Znev_10118	-1.472783731	3.113471327	30.7183383	2.98.E-08	3.30.E-07
Znev_03390	-1.026223768	6.384108384	30.71403481	2.99.E-08	3.30.E-07
Znev_09673	-1.086909017	4.098049026	30.63898971	3.11.E-08	3.43.E-07
Znev_12488	-1.039223654	4.546932169	30.61894408	3.14.E-08	3.46.E-07
Znev_16069	-1.279101119	3.951610029	30.60415277	3.16.E-08	3.48.E-07
Znev_17416	-1.06264266	4.309280376	30.50615656	3.33.E-08	3.66.E-07
Znev_01746	-0.800579866	6.873034739	30.46717903	3.40.E-08	3.73.E-07
Znev_09701	-4.034075917	1.389618236	30.31919975	3.66.E-08	4.02.E-07
Znev_03354	-0.81303517	6.450575247	30.13786096	4.02.E-08	4.41.E-07
Znev_02463	-1.772212234	2.95493721	29.95726456	4.42.E-08	4.83.E-07
Znev_01130	-0.97739074	5.179473287	29.88625945	4.58.E-08	5.00.E-07
Znev_07719	-2.483086106	2.000039383	29.86829368	4.62.E-08	5.04.E-07
Znev_01173	-1.345992459	3.730655526	29.83871983	4.70.E-08	5.11.E-07
Znev_16947	-1.046760547	4.423032774	29.7875475	4.82.E-08	5.24.E-07
Znev_01019	-1.008558497	4.353931423	29.78591794	4.82.E-08	5.24.E-07
Znev_10109	-0.881423586	6.710034925	29.77343861	4.86.E-08	5.27.E-07
Znev_06227	-0.925902925	5.837592312	29.71081101	5.02.E-08	5.43.E-07
Znev_00183	-1.0695368	4.179990817	29.66590036	5.13.E-08	5.55.E-07
Znev_03273	-0.852781209	6.889500343	29.59524734	5.32.E-08	5.74.E-07
Znev_06506	-0.884736286	6.347682871	29.55300627	5.44.E-08	5.86.E-07
Znev_06831	-1.866976217	2.83335568	29.35752341	6.02.E-08	6.45.E-07
Znev_06076	-0.825599305	6.676121149	29.35511307	6.03.E-08	6.46.E-07
Znev_11442	-1.131030147	7.25021519	29.32368467	6.12.E-08	6.56.E-07
Znev_16676	-1.469633848	3.771385881	29.31294176	6.16.E-08	6.59.E-07
Znev_11422	-0.833256082	7.429627896	29.29916788	6.20.E-08	6.63.E-07
Znev_12874	-0.787661485	6.340533188	29.23194815	6.42.E-08	6.86.E-07
Znev_04977	-1.559683481	3.046573396	29.22203988	6.45.E-08	6.88.E-07
Znev_02388	-0.976458545	4.893388488	29.22429717	6.45.E-08	6.88.E-07
Znev_11991	-0.826110967	5.948825673	29.18223428	6.59.E-08	7.00.E-07
Znev_00538	-0.850600206	6.564357504	29.16428821	6.65.E-08	7.06.E-07
Znev_00841	-1.12636498	6.587900895	29.11409046	6.82.E-08	7.24.E-07
Znev_07036	-0.796780817	6.831794514	29.07357353	6.97.E-08	7.38.E-07
Znev_13217	-1.186404245	7.018824113	29.05805714	7.02.E-08	7.44.E-07
Znev_13150	-1.256611286	3.719902076	29.00543	7.22.E-08	7.62.E-07
Znev_11809	-6.163422497	0.710871346	28.96361361	7.38.E-08	7.78.E-07
Znev_03192	-3.330944593	1.854476112	28.96351389	7.38.E-08	7.78.E-07
Znev_17054	-0.919663711	6.680014737	28.90809911	7.59.E-08	7.99.E-07
Znev_07568	-0.890184445	6.436925879	28.85761929	7.79.E-08	8.19.E-07
Znev_07031	-1.178260161	4.0560717	28.73184141	8.31.E-08	8.69.E-07
Znev_13472	-1.162760887	3.788238233	28.63915338	8.72.E-08	9.10.E-07
Znev_01033	-1.129355015	4.585424898	28.60114724	8.89.E-08	9.27.E-07
Znev_00459	-0.884631682	6.092628399	28.59033741	8.94.E-08	9.32.E-07
Znev_13516	-0.889355379	5.649750161	28.53592224	9.20.E-08	9.56.E-07
Znev_13238	-0.842008895	5.390487377	28.45691019	9.58.E-08	9.95.E-07
Znev_13680	-1.154459131	3.956871774	28.42035269	9.76.E-08	1.01.E-06
Znev_10898	-0.999204129	7.595734239	28.32067614	1.03.E-07	1.07.E-06
Znev_03782	-0.845751374	5.932352398	28.19806783	1.10.E-07	1.13.E-06
Znev_18905	-1.349701929	3.719792558	28.09943186	1.15.E-07	1.19.E-06
Znev_12841	-2.746366902	1.775584712	28.07022401	1.17.E-07	1.20.E-06
Znev_09536	-0.953270118	4.545013616	28.02860401	1.20.E-07	1.23.E-06
Znev_11676	-1.041063086	4.521620902	27.98117914	1.23.E-07	1.25.E-06
Znev_01902	-0.94668762	4.739280032	27.94352525	1.25.E-07	1.28.E-06
Znev_02882	-1.199469273	4.14750849	27.83319712	1.32.E-07	1.35.E-06
Znev_03030	-1.466640091	3.844043738	27.80576764	1.34.E-07	1.36.E-06
Znev_14619	-1.000870628	5.034770528	27.77313309	1.36.E-07	1.39.E-06
Znev_11370	-0.889866403	5.935723249	27.76904856	1.37.E-07	1.39.E-06
Znev_04635	-3.250322791	1.771295604	27.72622876	1.40.E-07	1.42.E-06
Znev_11195	-0.99052057	8.914477847	27.6509498	1.45.E-07	1.47.E-06
Znev_07057	-1.644110504	2.972453918	27.61029188	1.48.E-07	1.50.E-06
Znev_10234	-0.776148961	6.684567237	27.55856094	1.52.E-07	1.54.E-06
Znev_03433	-1.496362466	6.583047537	27.45343537	1.61.E-07	1.62.E-06
Znev_11681	-0.776684499	6.136537634	27.44202067	1.62.E-07	1.63.E-06
Znev_02544	-0.756541258	5.846292964	27.43083822	1.63.E-07	1.64.E-06
Znev_11464	-0.925209395	4.787877737	27.40890517	1.65.E-07	1.65.E-06
Znev_11840	-1.07638814	5.312800865	27.3888378	1.66.E-07	1.67.E-06
Znev_07662	-0.805079814	5.402040182	27.35397804	1.69.E-07	1.70.E-06
Znev_14556	-0.783964415	6.35412161	27.35295745	1.70.E-07	1.70.E-06
Znev_12829	-1.321944705	3.406075547	27.29350647	1.75.E-07	1.75.E-06
Znev_08708	-1.630313242	2.837679337	27.23390318	1.80.E-07	1.80.E-06
Znev_09917	-0.914675228	4.734367778	27.228479	1.81.E-07	1.80.E-06
Znev_07395	-0.820603096	5.779966706	27.22983308	1.81.E-07	1.80.E-06
Znev_06009	-0.82577975	5.663979625	27.1667002	1.87.E-07	1.86.E-06
Znev_06556	-1.12191552	7.585108916	27.11462272	1.92.E-07	1.90.E-06
Znev_13957	-1.407008199	3.299601071	27.0577451	1.97.E-07	1.96.E-06
Znev_10162	-0.97622972	6.276948286	27.00736484	2.03.E-07	2.00.E-06
Znev_17507	-0.889307856	7.856945385	27.00826876	2.03.E-07	2.00.E-06
Znev_09138	-3.661755897	1.10494588	26.980034	2.06.E-07	2.03.E-06
Znev_07440	-2.257833111	1.94878339	26.9257407	2.11.E-07	2.08.E-06
Znev_04605	-0.922363281	4.622501016	26.8912008	2.15.E-07	2.12.E-06
Znev_09504	-0.753729411	7.151652567	26.866758	2.18.E-07	2.14.E-06
Znev_09518	-1.276630636	3.89397407	26.80641499	2.25.E-07	2.20.E-06
Znev_01320	-0.912156975	6.910843358	26.7319407	2.34.E-07	2.28.E-06
Znev_11365	-0.96399144	4.899290147	26.72736088	2.34.E-07	2.29.E-06
Znev_13786	-0.937202174	4.836441265	26.7217891	2.35.E-07	2.29.E-06
Znev_06771	-0.845335607	6.204054668	26.62890112	2.47.E-07	2.40.E-06
Znev_13219	-0.756733447	6.136635541	26.5924515	2.51.E-07	2.44.E-06
Znev_07033	-0.754793744	6.008010942	26.55431621	2.56.E-07	2.48.E-06
Znev_04092	-0.892705056	4.871021399	26.5500138	2.57.E-07	2.49.E-06
Znev_05578	-0.909572161	8.641858139	26.51561306	2.61.E-07	2.53.E-06
Znev_04011	-0.773856391	7.000636322	26.50851513	2.62.E-07	2.54.E-06
Znev_09320	-1.703700887	2.761068454	26.48120472	2.66.E-07	2.57.E-06
Znev_05120	-1.688150927	3.063881979	26.44991025	2.70.E-07	2.61.E-06
Znev_13759	-4.449852639	2.166092431	26.3461428	2.85.E-07	2.75.E-06
Znev_13811	-0.838001662	5.2604995	26.31117559	2.91.E-07	2.80.E-06
Znev_13044	-1.186228897	6.368796752	26.20047784	3.08.E-07	2.95.E-06
Znev_07882	-0.955133199	4.329990721	26.19390552	3.09.E-07	2.96.E-06
Znev_16589	-1.22169599	9.029842748	26.16833509	3.13.E-07	3.00.E-06
Znev_10202	-0.866728164	5.364430391	26.14141148	3.17.E-07	3.04.E-06
Znev_08687	-0.786777663	5.771687684	26.11885083	3.21.E-07	3.07.E-06
Znev_14750	-1.707471315	2.575549288	26.04391544	3.34.E-07	3.18.E-06
Znev_15064	-1.072079559	3.930536451	26.04873291	3.33.E-07	3.18.E-06
Znev_08136	-1.357497769	3.423756734	25.9947991	3.42.E-07	3.26.E-06
Znev_04028	-0.85039322	6.528991798	25.95826447	3.49.E-07	3.32.E-06
Znev_18968	-2.647742347	2.010950502	25.94100088	3.52.E-07	3.34.E-06
Znev_06510	-2.933649055	1.525526226	25.93411855	3.53.E-07	3.35.E-06
Znev_13029	-0.933719197	6.796442303	25.9176512	3.56.E-07	3.38.E-06
Znev_07756	-0.830512354	4.964965482	25.87063336	3.65.E-07	3.46.E-06
Znev_11648	-1.066852451	4.363981696	25.83786873	3.71.E-07	3.52.E-06
Znev_05288	-0.821966006	6.360860017	25.81020889	3.77.E-07	3.56.E-06
Znev_00437	-0.976137145	4.186787661	25.80229288	3.78.E-07	3.57.E-06
Znev_01673	-0.808605863	5.457141187	25.7950395	3.80.E-07	3.58.E-06
Znev_13874	-0.815512934	5.702340875	25.75820832	3.87.E-07	3.65.E-06
Znev_04651	-0.838630085	4.803125386	25.74720396	3.89.E-07	3.67.E-06
Znev_10486	-1.007293621	7.2979282	25.73604249	3.91.E-07	3.69.E-06
Znev_05525	-0.787923967	7.601564354	25.67308651	4.04.E-07	3.80.E-06
Znev_18871	-6.06491575	0.642980307	25.66606409	4.06.E-07	3.81.E-06
Znev_10039	-0.951561429	4.946231014	25.61915353	4.16.E-07	3.89.E-06
Znev_06960	-0.7507072	6.388052727	25.62087205	4.16.E-07	3.89.E-06
Znev_05775	-0.765687217	6.924561409	25.60171861	4.20.E-07	3.93.E-06
Znev_00641	-0.809500033	5.243291979	25.50689559	4.41.E-07	4.12.E-06
Znev_02608	-1.135659525	4.227435696	25.50320023	4.42.E-07	4.13.E-06
Znev_03885	-0.922603196	4.394071448	25.5025508	4.42.E-07	4.13.E-06
Znev_02982	-0.890986704	8.613321146	25.475689	4.48.E-07	4.18.E-06
Znev_18612	-1.198214155	3.367319159	25.4277567	4.59.E-07	4.28.E-06
Znev_01190	-0.857312712	6.819321636	25.31025335	4.88.E-07	4.53.E-06
Znev_11093	-0.802230481	4.91121818	25.31014485	4.88.E-07	4.53.E-06
Znev_08644	-3.568879078	11.93194809	25.28690715	4.94.E-07	4.58.E-06
Znev_05353	-0.89235748	5.320762566	25.28033413	4.96.E-07	4.59.E-06
Znev_11112	-0.993560225	7.234817622	25.26199137	5.00.E-07	4.63.E-06
Znev_08554	-0.788269821	5.539851864	25.18812379	5.20.E-07	4.81.E-06
Znev_15675	-2.384650463	1.804592253	25.17215922	5.24.E-07	4.83.E-06
Znev_12838	-1.033991634	4.308918546	25.17462357	5.24.E-07	4.83.E-06
Znev_08602	-1.459916955	2.870404251	25.03541453	5.63.E-07	5.17.E-06
Znev_13133	-0.775094348	6.244592698	25.0066149	5.71.E-07	5.25.E-06
Znev_04041	-0.802787968	5.873358772	24.95757248	5.86.E-07	5.37.E-06
Znev_01732	-0.813196093	5.9701799	24.95142594	5.88.E-07	5.39.E-06
Znev_13216	-1.022246187	5.277561389	24.92434825	5.96.E-07	5.46.E-06
Znev_01262	-0.954117384	5.122434359	24.90864661	6.01.E-07	5.50.E-06
Znev_06429	-2.390447143	1.803342667	24.83440474	6.25.E-07	5.71.E-06
Znev_00362	-1.196703838	4.263062286	24.80544712	6.34.E-07	5.79.E-06
Znev_12968	-3.271857258	2.75977308	24.77609179	6.44.E-07	5.88.E-06
Znev_12770	-0.748299164	6.432046753	24.76750065	6.47.E-07	5.89.E-06
Znev_11189	-0.794845254	6.602050042	24.70365058	6.69.E-07	6.08.E-06
Znev_02950	-0.791554137	5.692166837	24.54850528	7.25.E-07	6.57.E-06
Znev_08196	-1.537978853	2.927920731	24.41139605	7.78.E-07	7.02.E-06
Znev_02470	-0.745025868	6.637239312	24.39377347	7.85.E-07	7.08.E-06
Znev_03463	-0.901767608	4.640079848	24.33820029	8.08.E-07	7.27.E-06
Znev_09672	-0.889845011	4.530053608	24.31198525	8.19.E-07	7.37.E-06
Znev_04031	-0.837006825	5.306104835	24.30120827	8.24.E-07	7.40.E-06
Znev_04870	-1.213864692	4.39351493	24.28733207	8.30.E-07	7.45.E-06
Znev_13769	-1.856219749	2.267506244	24.27696284	8.34.E-07	7.48.E-06
Znev_17881	-0.916888496	4.994600115	24.26512685	8.39.E-07	7.53.E-06
Znev_12103	-0.797846087	5.849184894	24.25936926	8.42.E-07	7.54.E-06
Znev_04189	-0.898351221	4.42260844	24.20192649	8.67.E-07	7.75.E-06
Znev_04072	-0.871966001	4.462669996	24.19595311	8.70.E-07	7.77.E-06
Znev_09696	-3.741723804	1.152419872	24.18006376	8.77.E-07	7.83.E-06
Znev_06073	-2.001384127	2.138344834	24.15842767	8.87.E-07	7.91.E-06
Znev_14311	-0.788082924	7.241908704	24.1346146	8.98.E-07	7.99.E-06
Znev_02288	-0.843191083	6.381412963	24.12799785	9.01.E-07	8.01.E-06
Znev_08340	-1.207326145	3.590089617	24.12183165	9.04.E-07	8.03.E-06
Znev_05984	-0.688040247	6.530397678	24.00596571	9.60.E-07	8.50.E-06
Znev_14529	-1.792069631	2.288771252	23.96827661	9.79.E-07	8.66.E-06
Znev_09503	-1.702331573	2.56884148	23.90429299	1.01.E-06	8.94.E-06
Znev_00848	-1.009338104	4.328969504	23.87511428	1.03.E-06	9.07.E-06
Znev_12401	-0.871620319	5.302983142	23.86999323	1.03.E-06	9.09.E-06
Znev_05784	-0.833323773	5.176928973	23.8499143	1.04.E-06	9.18.E-06
Znev_02422	-1.949698644	3.058326581	23.8076721	1.06.E-06	9.37.E-06
Znev_02459	-0.919063481	6.141715114	23.79660101	1.07.E-06	9.42.E-06
Znev_07755	-1.837518598	3.387768797	23.77562035	1.08.E-06	9.52.E-06
Znev_13558	-0.826414849	5.421803871	23.709075	1.12.E-06	9.84.E-06
Znev_15426	-1.23613197	3.223583544	23.65915604	1.15.E-06	1.01.E-05
Znev_04105	-0.708151748	6.786912027	23.66278435	1.15.E-06	1.01.E-05
Znev_14508	-0.938305848	7.493438081	23.62673918	1.17.E-06	1.02.E-05
Znev_00339	-1.123058311	3.715750701	23.59091266	1.19.E-06	1.04.E-05
Znev_09843	-1.01060657	4.100772946	23.58249056	1.20.E-06	1.04.E-05
Znev_03293	-0.776489855	7.081397243	23.59545894	1.19.E-06	1.04.E-05
Znev_17775	-3.454424738	0.949774571	23.5763168	1.20.E-06	1.05.E-05
Znev_16748	-0.708892412	6.861106805	23.52209645	1.23.E-06	1.07.E-05
Znev_17827	-1.082250244	3.896446165	23.49503475	1.25.E-06	1.09.E-05
Znev_10306	-0.93897965	4.480845997	23.43727094	1.29.E-06	1.12.E-05
Znev_12211	-0.845977267	4.837774343	23.44902799	1.28.E-06	1.12.E-05
Znev_13200	-1.203412473	4.054442305	23.41738759	1.30.E-06	1.13.E-05
Znev_03466	-2.293996511	1.728710152	23.39817315	1.32.E-06	1.14.E-05
Znev_09593	-0.93920604	4.977746015	23.3843494	1.33.E-06	1.15.E-05
Znev_00112	-1.365327381	3.425708901	23.28835386	1.39.E-06	1.21.E-05
Znev_16529	-2.10215382	2.232643435	23.24622887	1.43.E-06	1.23.E-05
Znev_07019	-0.928250769	4.664915263	23.25029293	1.42.E-06	1.23.E-05
Znev_07781	-0.780373843	5.427176938	23.25268907	1.42.E-06	1.23.E-05
Znev_00132	-0.829128795	5.282700019	23.2345939	1.43.E-06	1.24.E-05
Znev_03341	-0.904238447	7.8498278	23.16837456	1.48.E-06	1.28.E-05
Znev_10696	-0.715849096	7.207682521	23.11663837	1.52.E-06	1.31.E-05
Znev_10643	-0.754734668	5.868636986	23.07906828	1.55.E-06	1.33.E-05
Znev_12420	-0.852185572	5.576284511	23.05631332	1.57.E-06	1.35.E-05
Znev_04141	-1.130867643	3.818875237	23.0408966	1.59.E-06	1.36.E-05
Znev_13789	-0.816803721	5.417039187	23.03497761	1.59.E-06	1.36.E-05
Znev_03162	-0.70865725	5.580554146	23.03133775	1.59.E-06	1.36.E-05
Znev_15439	-1.473225804	2.803492597	23.00601174	1.61.E-06	1.38.E-05
Znev_04649	-0.949626866	4.27923092	22.92835943	1.68.E-06	1.44.E-05
Znev_08225	-1.101873774	3.68026961	22.80643748	1.79.E-06	1.53.E-05
Znev_06812	-0.685509058	7.029252922	22.71309707	1.88.E-06	1.60.E-05
Znev_06901	-3.841408758	1.672646965	22.67757202	1.92.E-06	1.62.E-05
Znev_13511	-1.241898944	3.931661011	22.67102545	1.92.E-06	1.63.E-05
Znev_02868	-0.818414294	5.470260095	22.67234779	1.92.E-06	1.63.E-05
Znev_02749	-0.910391306	5.137135509	22.62099192	1.97.E-06	1.67.E-05
Znev_00451	-2.055869435	2.694622583	22.5994436	2.00.E-06	1.68.E-05
Znev_09475	-0.793808071	5.281069414	22.60019358	1.99.E-06	1.68.E-05
Znev_04816	-0.775628708	5.894269543	22.59809428	2.00.E-06	1.68.E-05
Znev_09142	-0.684714667	6.481119437	22.60091201	1.99.E-06	1.68.E-05
Znev_04910	-0.807856903	7.185604697	22.56891846	2.03.E-06	1.71.E-05
Znev_07930	-0.822801724	5.719018113	22.55650454	2.04.E-06	1.72.E-05
Znev_10126	-0.933664222	4.350547298	22.54583749	2.05.E-06	1.73.E-05
Znev_05600	-0.830254428	4.871754008	22.49620081	2.11.E-06	1.77.E-05
Znev_01882	-2.33846769	1.472589773	22.44198979	2.17.E-06	1.82.E-05
Znev_06553	-0.772388391	5.685521394	22.41585491	2.20.E-06	1.84.E-05
Znev_00823	-1.698008932	2.555326244	22.39467307	2.22.E-06	1.86.E-05
Znev_03791	-0.971339478	4.861448707	22.39644007	2.22.E-06	1.86.E-05
Znev_07465	-0.867706358	6.133460275	22.39486801	2.22.E-06	1.86.E-05
Znev_01377	-1.113471661	4.562456743	22.3755427	2.24.E-06	1.87.E-05
Znev_07276	-0.872986595	4.448633053	22.37528548	2.24.E-06	1.87.E-05
Znev_08045	-1.084264493	7.249175409	22.28247756	2.35.E-06	1.96.E-05
Znev_04632	-0.787710437	5.711714091	22.28528461	2.35.E-06	1.96.E-05
Znev_13439	-2.362708644	1.491102417	22.25289637	2.39.E-06	1.99.E-05
Znev_18417	-1.087903571	4.059754249	22.23974186	2.41.E-06	2.00.E-05
Znev_02157	-0.790479166	7.524870147	22.22742739	2.42.E-06	2.01.E-05
Znev_11239	-2.177878596	2.250099387	22.19046989	2.47.E-06	2.05.E-05
Znev_12443	-0.792863822	4.796641143	22.16887073	2.50.E-06	2.07.E-05
Znev_11675	-0.827585089	5.363019863	22.13399907	2.54.E-06	2.10.E-05
Znev_07058	-0.674599305	6.472271647	22.13870472	2.54.E-06	2.10.E-05
Znev_08521	-0.934672113	4.840408775	22.0333714	2.68.E-06	2.21.E-05
Znev_05136	-1.030038685	3.710819632	22.01540235	2.70.E-06	2.22.E-05
Znev_04420	-0.687358937	6.453982118	22.02025348	2.70.E-06	2.22.E-05
Znev_11201	-0.883437821	5.090859554	21.94809064	2.80.E-06	2.30.E-05
Znev_08377	-0.81005433	4.949974994	21.9277399	2.83.E-06	2.33.E-05
Znev_09349	-0.735013959	6.076636599	21.92487558	2.84.E-06	2.33.E-05
Znev_01376	-1.449502832	2.930257466	21.91123641	2.86.E-06	2.34.E-05
Znev_02402	-0.667739602	6.279947766	21.88718498	2.89.E-06	2.37.E-05
Znev_01524	-0.747440973	5.129223834	21.83095002	2.98.E-06	2.44.E-05
Znev_01790	-0.950978685	4.0175199	21.77615032	3.06.E-06	2.51.E-05
Znev_02261	-1.319773956	3.103128741	21.74235428	3.12.E-06	2.55.E-05
Znev_08297	-0.875877516	7.22339635	21.72311642	3.15.E-06	2.57.E-05
Znev_00351	-0.764557127	5.361080351	21.70926299	3.17.E-06	2.59.E-05
Znev_09592	-0.823141411	5.410698386	21.65586595	3.26.E-06	2.66.E-05
Znev_04855	-1.108953441	3.959176283	21.61214436	3.34.E-06	2.72.E-05
Znev_13059	-1.238832957	3.969389269	21.55499116	3.44.E-06	2.79.E-05
Znev_07273	-0.88022975	4.742077327	21.56077084	3.43.E-06	2.79.E-05
Znev_09796	-0.658152098	6.296696245	21.5403006	3.46.E-06	2.81.E-05
Znev_05195	-0.949897352	4.002243371	21.52943933	3.48.E-06	2.83.E-05
Znev_08288	-0.78970634	4.722171768	21.50189524	3.53.E-06	2.87.E-05
Znev_16961	-0.848761876	7.262464639	21.48934493	3.56.E-06	2.88.E-05
Znev_09228	-1.025185442	4.031268337	21.46549881	3.60.E-06	2.92.E-05
Znev_06494	-0.818770167	7.308608447	21.46267109	3.61.E-06	2.92.E-05
Znev_09438	-0.786554551	4.925628413	21.43250685	3.67.E-06	2.96.E-05
Znev_12074	-1.011917724	3.836711952	21.42616354	3.68.E-06	2.97.E-05
Znev_05173	-0.866524156	8.315306451	21.4119388	3.70.E-06	2.99.E-05
Znev_05116	-0.714278111	5.532358294	21.39413668	3.74.E-06	3.01.E-05
Znev_02308	-2.558643106	2.7156351	21.37424838	3.78.E-06	3.04.E-05
Znev_08304	-1.07611426	8.280527643	21.37668925	3.77.E-06	3.04.E-05
Znev_05528	-0.814320722	4.906488564	21.36920658	3.79.E-06	3.05.E-05
Znev_11297	-0.773100878	5.136400611	21.29583088	3.94.E-06	3.16.E-05
Znev_12118	-0.785692622	8.328610965	21.27930466	3.97.E-06	3.19.E-05
Znev_06690	-0.718928696	7.639566678	21.26953914	3.99.E-06	3.20.E-05
Znev_06858	-2.501831114	1.41506692	21.25747813	4.02.E-06	3.22.E-05
Znev_15056	-0.729875315	5.278084345	21.23419068	4.06.E-06	3.26.E-05
Znev_00810	-0.78761573	4.93605237	21.20021456	4.14.E-06	3.31.E-05
Znev_10537	-1.549068189	2.404412293	21.17393488	4.19.E-06	3.35.E-05
Znev_09732	-0.936380122	5.930975955	21.13427412	4.28.E-06	3.42.E-05
Znev_12590	-1.121463129	5.051904283	21.10621018	4.35.E-06	3.46.E-05
Znev_09139	-1.725511372	2.095989532	21.06694074	4.44.E-06	3.53.E-05
Znev_13711	-1.67331328	2.44246472	21.05585084	4.46.E-06	3.55.E-05
Znev_12395	-1.19533573	3.256836767	21.00307071	4.59.E-06	3.65.E-05
Znev_05826	-1.034058087	4.785612618	20.99423696	4.61.E-06	3.66.E-05
Znev_11448	-1.179947586	3.55658095	20.98610724	4.63.E-06	3.67.E-05
Znev_07229	-0.683085618	7.46439346	20.9669107	4.67.E-06	3.71.E-05
Znev_06990	-1.073828383	3.814645993	20.93888265	4.74.E-06	3.76.E-05
Znev_12246	-0.752458249	6.094078004	20.90975241	4.81.E-06	3.81.E-05
Znev_07698	-1.119162082	3.287852419	20.88460922	4.88.E-06	3.86.E-05
Znev_07690	-0.732503864	5.073252451	20.87612569	4.90.E-06	3.87.E-05
Znev_09408	-1.059067922	3.891268527	20.84844421	4.97.E-06	3.93.E-05
Znev_03837	-0.715580042	6.86861365	20.82781262	5.02.E-06	3.96.E-05
Znev_01500	-0.684350287	6.41744335	20.75710618	5.21.E-06	4.11.E-05
Znev_08481	-1.147981299	9.717604408	20.74467218	5.25.E-06	4.13.E-05
Znev_08256	-0.704236459	6.774398643	20.6647552	5.47.E-06	4.30.E-05
Znev_05606	-0.835462021	7.238159118	20.62690782	5.58.E-06	4.38.E-05
Znev_02685	-1.140985916	5.810729805	20.61732958	5.61.E-06	4.40.E-05
Znev_06631	-0.730843064	5.49990965	20.60728247	5.64.E-06	4.42.E-05
Znev_10774	-0.718268553	7.074985257	20.6086592	5.63.E-06	4.42.E-05
Znev_12952	-1.686571351	2.551646752	20.5341545	5.86.E-06	4.59.E-05
Znev_03513	-0.751653284	5.250217736	20.52766854	5.88.E-06	4.60.E-05
Znev_01180	-0.843685058	5.921562258	20.50626778	5.94.E-06	4.65.E-05
Znev_03075	-0.945255186	3.950428846	20.44626023	6.13.E-06	4.79.E-05
Znev_04106	-0.849858572	5.020628214	20.44687397	6.13.E-06	4.79.E-05
Znev_06927	-0.753210785	5.26282146	20.40483278	6.27.E-06	4.88.E-05
Znev_07746	-0.753737346	6.932858247	20.36967992	6.38.E-06	4.97.E-05
Znev_04175	-0.643283206	6.176976176	20.35047608	6.45.E-06	5.02.E-05
Znev_14133	-0.702725785	6.692388517	20.32525558	6.53.E-06	5.08.E-05
Znev_05270	-0.788787969	4.45173591	20.3182551	6.56.E-06	5.10.E-05
Znev_01192	-0.78038969	5.458186243	20.31526678	6.57.E-06	5.10.E-05
Znev_13482	-0.854018942	4.404583185	20.24771174	6.80.E-06	5.28.E-05
Znev_09965	-1.391256971	2.858742155	20.23942511	6.83.E-06	5.30.E-05
Znev_03480	-0.718650217	5.958254772	20.19762606	6.98.E-06	5.40.E-05
Znev_11197	-2.694928414	1.107350041	20.1937495	7.00.E-06	5.41.E-05
Znev_01093	-0.661016728	7.178448914	20.18693274	7.02.E-06	5.43.E-05
Znev_14182	-0.77898373	5.36914886	20.18334455	7.04.E-06	5.44.E-05
Znev_06810	-1.004632229	4.237287835	20.14758933	7.17.E-06	5.54.E-05
Znev_03820	-0.637318995	6.593028411	20.09819922	7.36.E-06	5.67.E-05
Znev_05579	-0.644959639	6.606247523	20.09381508	7.37.E-06	5.68.E-05
Znev_03491	-1.777641074	1.982067182	20.0906804	7.39.E-06	5.69.E-05
Znev_18796	-3.839643854	13.34843134	20.0828383	7.42.E-06	5.71.E-05
Znev_04591	-0.936229872	3.918670337	20.00377353	7.73.E-06	5.94.E-05
Znev_03760	-0.750696676	5.350731979	19.98837223	7.79.E-06	5.98.E-05
Znev_14869	-1.650589684	2.521180431	19.9270506	8.05.E-06	6.17.E-05
Znev_10525	-1.606615206	3.014700875	19.91827529	8.08.E-06	6.20.E-05
Znev_06547	-1.277810334	2.940560778	19.86349231	8.32.E-06	6.37.E-05
Znev_04877	-0.830739576	6.399611273	19.86069236	8.33.E-06	6.37.E-05
Znev_14928	-1.203539807	4.239067285	19.8257479	8.48.E-06	6.48.E-05
Znev_17341	-0.916429337	4.645566656	19.81633761	8.53.E-06	6.51.E-05
Znev_11738	-0.904174157	4.35110104	19.81174933	8.55.E-06	6.53.E-05
Znev_15078	-0.727906673	7.342209381	19.81063563	8.55.E-06	6.53.E-05
Znev_06003	-0.823818514	5.156582792	19.77407893	8.72.E-06	6.64.E-05
Znev_12654	-3.65633189	1.104390012	19.72891202	8.92.E-06	6.78.E-05
Znev_06216	-0.731305683	5.392175787	19.72506402	8.94.E-06	6.79.E-05
Znev_04019	-0.762790967	4.814425961	19.7135328	9.00.E-06	6.83.E-05
Znev_13370	-0.848490648	7.193707853	19.6477195	9.31.E-06	7.05.E-05
Znev_13269	-2.818790195	1.200353769	19.63210359	9.39.E-06	7.10.E-05
Znev_02963	-1.077184709	9.493995527	19.61789619	9.46.E-06	7.15.E-05
Znev_13146	-0.873623451	8.427340158	19.59454135	9.57.E-06	7.23.E-05
Znev_11853	-0.649690933	5.637301282	19.5947179	9.57.E-06	7.23.E-05
Znev_12499	-3.342451505	1.591174103	19.57275063	9.68.E-06	7.30.E-05
Znev_15020	-0.983561744	7.165952994	19.50575427	1.00.E-05	7.56.E-05
Znev_08339	-0.720939335	6.050377214	19.49221931	1.01.E-05	7.60.E-05
Znev_00097	-0.73175932	4.893766067	19.48394361	1.01.E-05	7.63.E-05
Znev_02572	-1.075434689	3.75215649	19.47016647	1.02.E-05	7.67.E-05
Znev_04133	-0.704199738	5.171517917	19.44997943	1.03.E-05	7.75.E-05
Znev_04380	-0.756423437	4.717287386	19.44257876	1.04.E-05	7.78.E-05
Znev_08387	-0.726791065	5.541104601	19.41623913	1.05.E-05	7.88.E-05
Znev_08147	-0.656043923	5.726689157	19.40849943	1.06.E-05	7.90.E-05
Znev_01280	-0.780404114	8.514654643	19.4057877	1.06.E-05	7.91.E-05
Znev_07377	-0.879582872	4.110564213	19.38023984	1.07.E-05	8.01.E-05
Znev_07981	-0.731774138	5.772301191	19.37500108	1.07.E-05	8.02.E-05
Znev_10400	-0.786045215	4.633642292	19.34511203	1.09.E-05	8.14.E-05
Znev_09724	-1.129790113	3.366909704	19.32503148	1.10.E-05	8.23.E-05
Znev_03010	-0.818983046	4.476051126	19.31981836	1.11.E-05	8.24.E-05
Znev_05721	-0.746408454	5.591653317	19.28926777	1.12.E-05	8.37.E-05
Znev_11395	-0.720028032	7.496073118	19.27008724	1.13.E-05	8.45.E-05
Znev_03135	-0.674827491	6.064207326	19.17006098	1.20.E-05	8.89.E-05
Znev_14663	-1.344460643	3.312306492	19.15315916	1.21.E-05	8.96.E-05
Znev_06138	-0.730350762	5.238934946	19.13460985	1.22.E-05	9.04.E-05
Znev_07414	-1.433294803	2.64688884	19.12636435	1.22.E-05	9.07.E-05
Znev_09846	-1.990258257	1.749491499	19.07324135	1.26.E-05	9.32.E-05
Znev_11976	-0.646056627	7.400035764	19.07252241	1.26.E-05	9.32.E-05
Znev_18432	-1.298620062	3.77961918	19.05865346	1.27.E-05	9.38.E-05
Znev_08715	-0.919841096	5.48236238	19.05183221	1.27.E-05	9.41.E-05
Znev_14545	-2.251534282	1.563380112	19.0106743	1.30.E-05	9.60.E-05
Znev_09302	-0.689210636	5.800944219	19.00827119	1.30.E-05	9.61.E-05
Znev_13391	-0.699108882	5.437346039	18.98949033	1.31.E-05	9.70.E-05
Znev_00730	-0.633177047	6.268088099	18.98853102	1.32.E-05	9.70.E-05
Znev_15434	-0.746133517	7.680665117	18.94575209	1.34.E-05	9.90.E-05
Znev_12733	-1.283928715	3.042324844	18.93248254	1.35.E-05	9.96.E-05
Znev_00452	-1.598816681	2.603841873	18.88893199	1.39.E-05	1.02.E-04
Znev_08740	-0.867123345	4.905938552	18.87552563	1.40.E-05	1.02.E-04
Znev_17477	-2.226286891	2.213584274	18.87045909	1.40.E-05	1.03.E-04
Znev_04009	-0.622941562	6.768706995	18.79687214	1.45.E-05	1.06.E-04
Znev_07348	-0.774825537	4.64525044	18.77324718	1.47.E-05	1.08.E-04
Znev_04699	-0.693701448	6.102872399	18.77121822	1.47.E-05	1.08.E-04
Znev_01212	-0.856153373	4.128746403	18.75244125	1.49.E-05	1.08.E-04
Znev_17522	-0.846732856	4.802388272	18.74510307	1.49.E-05	1.09.E-04
Znev_11056	-0.829822314	9.013053834	18.73260903	1.50.E-05	1.10.E-04
Znev_11455	-2.677130549	1.56156202	18.72449733	1.51.E-05	1.10.E-04
Znev_14020	-0.632559416	6.993248448	18.72341416	1.51.E-05	1.10.E-04
Znev_07125	-1.345053288	2.821411845	18.67748465	1.55.E-05	1.12.E-04
Znev_07324	-1.691925911	1.996732743	18.65138078	1.57.E-05	1.14.E-04
Znev_01820	-1.083732707	3.48872994	18.63754301	1.58.E-05	1.15.E-04
Znev_03971	-0.684794559	5.759107861	18.62910059	1.59.E-05	1.15.E-04
Znev_03108	-0.853603615	4.560217354	18.62673192	1.59.E-05	1.15.E-04
Znev_03958	-1.686832132	2.074084275	18.59604624	1.62.E-05	1.17.E-04
Znev_04751	-0.779609148	8.632384164	18.58999798	1.62.E-05	1.17.E-04
Znev_05115	-0.927478549	3.994522385	18.54729265	1.66.E-05	1.20.E-04
Znev_03608	-0.660451507	5.406411558	18.48187285	1.72.E-05	1.24.E-04
Znev_04958	-0.735325546	7.19714856	18.47309796	1.72.E-05	1.24.E-04
Znev_16871	-0.712000011	5.520326905	18.47256893	1.72.E-05	1.24.E-04
Znev_11841	-0.770134845	6.057944319	18.46062066	1.73.E-05	1.25.E-04
Znev_15138	-0.730124915	5.588767005	18.45557551	1.74.E-05	1.25.E-04
Znev_09714	-0.786295255	4.988802771	18.4400474	1.75.E-05	1.26.E-04
Znev_14690	-0.946936361	4.182004601	18.43051802	1.76.E-05	1.27.E-04
Znev_06451	-1.194887538	4.279686291	18.41345683	1.78.E-05	1.28.E-04
Znev_16773	-2.816255129	0.895530087	18.40530575	1.79.E-05	1.28.E-04
Znev_10564	-0.731973812	5.751007121	18.39848203	1.79.E-05	1.29.E-04
Znev_07956	-0.819910178	4.459296848	18.396751	1.79.E-05	1.29.E-04
Znev_06043	-0.664353435	6.874510081	18.38619968	1.80.E-05	1.29.E-04
Znev_10849	-0.930709033	3.924633761	18.35959507	1.83.E-05	1.31.E-04
Znev_18616	-1.819143482	2.176848618	18.32021016	1.87.E-05	1.34.E-04
Znev_04906	-1.3693821	3.679208758	18.23132764	1.96.E-05	1.40.E-04
Znev_02363	-0.65725219	7.618633207	18.22546206	1.96.E-05	1.40.E-04
Znev_05646	-0.794330239	7.361696251	18.19751631	1.99.E-05	1.42.E-04
Znev_18459	-0.687609278	7.131866479	18.16622373	2.02.E-05	1.44.E-04
Znev_17121	-0.844812776	7.722122748	18.14748598	2.04.E-05	1.45.E-04
Znev_05099	-0.687212089	4.909575098	18.12714742	2.07.E-05	1.47.E-04
Znev_02892	-1.670250466	3.01916271	18.11814924	2.08.E-05	1.47.E-04
Znev_10629	-0.701976859	5.278251993	18.09763131	2.10.E-05	1.49.E-04
Znev_02772	-1.064931567	6.825255061	18.09226533	2.10.E-05	1.49.E-04
Znev_12944	-0.920924855	3.777344576	18.06337896	2.14.E-05	1.51.E-04
Znev_13227	-0.874085713	4.180380324	18.05867537	2.14.E-05	1.52.E-04
Znev_01024	-0.770449277	6.671301277	18.05718176	2.14.E-05	1.52.E-04
Znev_07336	-0.683716205	7.439094684	18.05415195	2.15.E-05	1.52.E-04
Znev_14309	-0.703482451	4.820032724	18.04714454	2.16.E-05	1.52.E-04
Znev_09039	-0.993405017	4.103065787	18.03657325	2.17.E-05	1.53.E-04
Znev_01941	-1.072427207	3.192900017	18.00895623	2.20.E-05	1.55.E-04
Znev_10512	-2.551366836	1.006193741	17.9838523	2.23.E-05	1.57.E-04
Znev_17064	-0.727210585	4.839481376	17.96322044	2.25.E-05	1.59.E-04
Znev_07043	-0.659160239	6.252131038	17.94930661	2.27.E-05	1.60.E-04
Znev_15595	-0.710160766	8.364982396	17.92651119	2.30.E-05	1.62.E-04
Znev_04558	-1.199621525	3.018368835	17.92113925	2.30.E-05	1.62.E-04
Znev_08189	-0.74688925	4.43704624	17.92035741	2.30.E-05	1.62.E-04
Znev_07017	-0.825397288	4.419184302	17.91499618	2.31.E-05	1.62.E-04
Znev_03871	-0.792560746	4.414768407	17.91110676	2.31.E-05	1.63.E-04
Znev_03127	-0.735739536	4.596377475	17.88735335	2.34.E-05	1.64.E-04
Znev_13343	-0.618507426	6.096006856	17.87793652	2.36.E-05	1.65.E-04
Znev_05097	-0.732526217	7.893104766	17.86260959	2.37.E-05	1.66.E-04
Znev_04401	-0.701458941	7.145842711	17.85687322	2.38.E-05	1.67.E-04
Znev_02765	-0.956806109	4.016111611	17.83152854	2.41.E-05	1.69.E-04
Znev_12538	-1.00612944	3.826258499	17.81459553	2.44.E-05	1.70.E-04
Znev_05330	-0.802116257	6.252728738	17.76846457	2.49.E-05	1.74.E-04
Znev_00461	-0.997154216	3.918303519	17.76165148	2.50.E-05	1.75.E-04
Znev_00147	-0.596019197	5.954641337	17.76186498	2.50.E-05	1.75.E-04
Znev_02776	-0.997882279	3.617505862	17.74358779	2.53.E-05	1.76.E-04
Znev_00251	-1.261056307	2.961942782	17.73349795	2.54.E-05	1.77.E-04
Znev_15344	-0.984101397	3.751370942	17.71947125	2.56.E-05	1.78.E-04
Znev_00485	-0.93080205	3.952994117	17.71494144	2.57.E-05	1.78.E-04
Znev_12209	-0.794569751	6.727080422	17.69904854	2.59.E-05	1.80.E-04
Znev_12080	-0.709724901	6.617689325	17.69606102	2.59.E-05	1.80.E-04
Znev_08101	-0.697994728	5.467982309	17.69221558	2.60.E-05	1.80.E-04
Znev_00445	-0.817972995	4.989804005	17.67503231	2.62.E-05	1.82.E-04
Znev_12029	-0.787116128	8.960933346	17.6614539	2.64.E-05	1.83.E-04
Znev_06426	-0.930461867	6.799742089	17.6418572	2.67.E-05	1.85.E-04
Znev_07805	-0.756804384	4.874875784	17.6256951	2.69.E-05	1.86.E-04
Znev_10804	-0.947536288	3.809103284	17.60246226	2.72.E-05	1.88.E-04
Znev_16614	-0.7342004	4.776355024	17.59874444	2.73.E-05	1.88.E-04
Znev_10501	-0.72566386	5.048205696	17.56785139	2.77.E-05	1.91.E-04
Znev_03199	-0.653207288	6.406662131	17.55114032	2.80.E-05	1.93.E-04
Znev_14533	-0.917107591	3.738980321	17.5320661	2.83.E-05	1.95.E-04
Znev_05929	-0.655420095	5.381769186	17.49280046	2.88.E-05	1.98.E-04
Znev_15904	-0.865559885	5.496237435	17.47900547	2.90.E-05	2.00.E-04
Znev_14688	-0.755178129	6.51797449	17.4615919	2.93.E-05	2.01.E-04
Znev_05117	-0.706682382	4.760801386	17.45994748	2.93.E-05	2.01.E-04
Znev_07668	-0.617335454	5.974819141	17.46038509	2.93.E-05	2.01.E-04
Znev_10703	-0.73021657	4.776695355	17.4541242	2.94.E-05	2.02.E-04
Znev_06511	-0.669636465	5.370333923	17.44350038	2.96.E-05	2.03.E-04
Znev_00997	-0.653057583	6.014037122	17.40523634	3.02.E-05	2.07.E-04
Znev_09040	-0.675137041	8.23002059	17.40066403	3.03.E-05	2.07.E-04
Znev_07349	-0.694897165	5.054606976	17.35813243	3.10.E-05	2.12.E-04
Znev_11638	-0.752299885	6.196925582	17.34996992	3.11.E-05	2.12.E-04
Znev_18571	-0.786106124	5.805680756	17.33815018	3.13.E-05	2.14.E-04
Znev_01188	-0.776977811	4.163921275	17.31379562	3.17.E-05	2.16.E-04
Znev_00753	-0.602040961	6.590086848	17.28522645	3.22.E-05	2.19.E-04
Znev_03544	-0.685787753	6.693850097	17.27685343	3.23.E-05	2.20.E-04
Znev_06554	-0.747166921	4.532199296	17.25484247	3.27.E-05	2.23.E-04
Znev_17997	-0.795388675	6.42981755	17.2437067	3.29.E-05	2.24.E-04
Znev_03095	-2.073171922	1.936541368	17.24212783	3.29.E-05	2.24.E-04
Znev_03520	-0.646995346	6.272259223	17.23178949	3.31.E-05	2.25.E-04
Znev_00552	-1.688470029	2.910601159	17.21057043	3.35.E-05	2.27.E-04
Znev_05643	-0.830630089	4.183912152	17.20322426	3.36.E-05	2.28.E-04
Znev_17376	-1.034683067	4.02297882	17.15073291	3.45.E-05	2.34.E-04
Znev_07495	-0.60057438	6.316512204	17.1494069	3.46.E-05	2.34.E-04
Znev_14686	-1.569818672	2.678225358	17.14506901	3.46.E-05	2.34.E-04
Znev_16728	-0.80011391	4.883933149	17.09287162	3.56.E-05	2.41.E-04
Znev_09858	-0.650448749	6.168011996	17.08041255	3.58.E-05	2.42.E-04
Znev_07398	-0.799211518	4.233192684	17.07499847	3.59.E-05	2.43.E-04
Znev_04261	-0.936896901	4.199424391	17.01445232	3.71.E-05	2.50.E-04
Znev_00892	-5.346288547	0.166558738	16.99785164	3.74.E-05	2.52.E-04
Znev_02435	-0.629558897	6.615120048	16.9937419	3.75.E-05	2.52.E-04
Znev_14019	-0.661086844	6.607294752	16.95986114	3.82.E-05	2.57.E-04
Znev_02069	-0.735716363	5.172562463	16.94923946	3.84.E-05	2.58.E-04
Znev_07875	-0.63647119	5.319164611	16.91351122	3.91.E-05	2.63.E-04
Znev_14519	-1.399625932	3.015062441	16.9100042	3.92.E-05	2.63.E-04
Znev_14951	-0.704717423	6.181997338	16.89629778	3.95.E-05	2.65.E-04
Znev_02055	-0.753567927	5.262033753	16.88017403	3.98.E-05	2.67.E-04
Znev_02431	-0.599139739	7.128725922	16.86985674	4.00.E-05	2.68.E-04
Znev_09385	-1.073514977	3.286329248	16.85837795	4.03.E-05	2.69.E-04
Znev_06895	-1.777096113	1.705502499	16.85066494	4.04.E-05	2.70.E-04
Znev_00255	-0.638521748	5.618297485	16.7659659	4.23.E-05	2.82.E-04
Znev_14630	-0.711595331	5.266209597	16.75792088	4.25.E-05	2.83.E-04
Znev_11150	-0.899114506	6.150847849	16.74379944	4.28.E-05	2.85.E-04
Znev_12857	-0.594817159	6.277592036	16.73927773	4.29.E-05	2.86.E-04
Znev_08005	-0.664787895	6.425331321	16.73300487	4.30.E-05	2.86.E-04
Znev_15276	-0.600450584	6.318161142	16.72733997	4.32.E-05	2.87.E-04
Znev_02732	-0.871325344	5.450735801	16.69981016	4.38.E-05	2.91.E-04
Znev_05006	-0.705794092	5.16296056	16.6997094	4.38.E-05	2.91.E-04
Znev_09538	-2.354587453	1.109107245	16.66939872	4.45.E-05	2.95.E-04
Znev_13844	-0.61354867	6.160382478	16.66940641	4.45.E-05	2.95.E-04
Znev_07990	-0.645327282	8.044160806	16.66352437	4.46.E-05	2.96.E-04
Znev_05760	-0.687080478	6.920790663	16.6455678	4.51.E-05	2.99.E-04
Znev_02188	-0.596037144	7.023451781	16.64354244	4.51.E-05	2.99.E-04
Znev_10612	-0.725851464	5.866809463	16.6071702	4.60.E-05	3.04.E-04
Znev_10485	-0.745323938	5.35414385	16.59383394	4.63.E-05	3.06.E-04
Znev_05954	-0.68006553	4.917549041	16.58601468	4.65.E-05	3.07.E-04
Znev_05901	-0.624849667	6.776254699	16.57355693	4.68.E-05	3.09.E-04
Znev_04765	-0.836749217	4.741111453	16.5697485	4.69.E-05	3.09.E-04
Znev_05916	-0.850760522	4.085712826	16.56204431	4.71.E-05	3.10.E-04
Znev_02888	-1.402668432	4.421123913	16.55623564	4.72.E-05	3.11.E-04
Znev_02484	-0.870213835	6.383838839	16.54224241	4.76.E-05	3.13.E-04
Znev_13066	-0.742339626	5.078257573	16.52969475	4.79.E-05	3.15.E-04
Znev_01804	-0.716438334	4.824986204	16.51630934	4.82.E-05	3.17.E-04
Znev_00799	-0.797186518	4.091233252	16.4605026	4.97.E-05	3.25.E-04
Znev_09110	-0.893917589	5.980812683	16.45809925	4.97.E-05	3.25.E-04
Znev_10745	-0.803330471	4.311981256	16.45805533	4.97.E-05	3.25.E-04
Znev_11138	-0.64527447	5.411697777	16.45213773	4.99.E-05	3.26.E-04
Znev_01366	-0.582873374	5.928860842	16.43022553	5.05.E-05	3.29.E-04
Znev_07870	-0.714549237	4.548976048	16.39719608	5.14.E-05	3.35.E-04
Znev_10610	-0.848029881	9.542768579	16.39634478	5.14.E-05	3.35.E-04
Znev_14081	-0.706622142	5.140950469	16.35404233	5.25.E-05	3.42.E-04
Znev_08990	-0.729264866	4.440393732	16.3228913	5.34.E-05	3.47.E-04
Znev_06627	-1.409777137	2.305897372	16.32050765	5.35.E-05	3.48.E-04
Znev_16192	-2.206174958	1.203622534	16.31319187	5.37.E-05	3.49.E-04
Znev_08195	-1.258595403	2.937669511	16.30396227	5.40.E-05	3.50.E-04
Znev_04822	-0.712885938	4.581141417	16.29721917	5.41.E-05	3.51.E-04
Znev_12817	-0.957880168	5.864242221	16.28463402	5.45.E-05	3.54.E-04
Znev_08819	-0.641713281	6.115578211	16.28444018	5.45.E-05	3.54.E-04
Znev_18972	-1.876933692	2.448715993	16.27278675	5.48.E-05	3.55.E-04
Znev_14620	-0.698960159	6.857806003	16.2253678	5.62.E-05	3.64.E-04
Znev_00556	-1.226615496	3.605680834	16.18678895	5.74.E-05	3.71.E-04
Znev_09405	-0.626163896	5.859025527	16.18283913	5.75.E-05	3.71.E-04
Znev_18092	-0.792053155	4.225298989	16.16623316	5.80.E-05	3.74.E-04
Znev_03262	-0.792501167	9.368406651	16.11958781	5.95.E-05	3.83.E-04
Znev_14023	-0.885480008	9.16018984	16.096806	6.02.E-05	3.87.E-04
Znev_16896	-0.656456531	6.053669414	16.06484328	6.12.E-05	3.94.E-04
Znev_10254	-0.622013162	5.594270955	16.0411001	6.20.E-05	3.99.E-04
Znev_08743	-0.640466402	5.631982057	16.02904346	6.24.E-05	4.01.E-04
Znev_15553	-1.885250249	1.437945361	16.02821308	6.24.E-05	4.01.E-04
Znev_00325	-0.586553332	6.181401441	16.02317378	6.26.E-05	4.02.E-04
Znev_14232	-0.673604559	5.004708887	16.02232898	6.26.E-05	4.02.E-04
Znev_07500	-0.643100099	8.028224696	16.02041534	6.27.E-05	4.02.E-04
Znev_03264	-0.699097436	6.485076445	16.01604698	6.28.E-05	4.03.E-04
Znev_06409	-0.577668844	6.299551958	16.01559375	6.28.E-05	4.03.E-04
Znev_10036	-0.687733695	5.088566044	16.00388295	6.32.E-05	4.05.E-04
Znev_05280	-0.691511892	6.278563675	16.00207272	6.33.E-05	4.05.E-04
Znev_11973	-1.164913843	3.109649671	15.98249165	6.39.E-05	4.09.E-04
Znev_10296	-0.959333683	3.470610127	15.97486846	6.42.E-05	4.10.E-04
Znev_01317	-1.77869711	1.983747386	15.96805707	6.44.E-05	4.11.E-04
Znev_11722	-0.940920799	5.079449563	15.96624686	6.45.E-05	4.12.E-04
Znev_16525	-0.587441739	7.200309981	15.94136255	6.53.E-05	4.17.E-04
Znev_18742	-0.905395805	3.843764519	15.90510513	6.66.E-05	4.24.E-04
Znev_01647	-0.89868328	3.871807292	15.88890372	6.72.E-05	4.27.E-04
Znev_00353	-0.773650084	4.668047756	15.86759826	6.79.E-05	4.32.E-04
Znev_11594	-1.269825337	2.495887929	15.85990675	6.82.E-05	4.33.E-04
Znev_04593	-0.79779587	4.342857528	15.83217086	6.92.E-05	4.39.E-04
Znev_10580	-0.875860151	8.819226675	15.82101637	6.96.E-05	4.42.E-04
Znev_12391	-1.02651666	3.293322167	15.79043873	7.08.E-05	4.48.E-04
Znev_09384	-0.871356979	4.820872793	15.77513277	7.13.E-05	4.52.E-04
Znev_11618	-0.729911535	4.580238476	15.76608533	7.17.E-05	4.54.E-04
Znev_06380	-1.087707197	3.216066896	15.75216628	7.22.E-05	4.57.E-04
Znev_15314	-5.181782213	0.06882134	15.74789749	7.24.E-05	4.58.E-04
Znev_11916	-0.784654298	4.278723903	15.74386003	7.25.E-05	4.58.E-04
Znev_09415	-0.664690469	5.356261733	15.72975672	7.31.E-05	4.61.E-04
Znev_11034	-0.651188839	5.537337296	15.71806562	7.35.E-05	4.64.E-04
Znev_07555	-0.784935976	4.345934049	15.71129678	7.38.E-05	4.65.E-04
Znev_06000	-0.697648093	5.487057662	15.70254776	7.41.E-05	4.67.E-04
Znev_11299	-1.169664828	5.670119924	15.68017405	7.50.E-05	4.72.E-04
Znev_05524	-0.857076225	6.895548431	15.65135598	7.62.E-05	4.78.E-04
Znev_10101	-0.614241978	5.451335008	15.65183123	7.61.E-05	4.78.E-04
Znev_16516	-0.68317897	5.397247214	15.6232186	7.73.E-05	4.85.E-04
Znev_11184	-0.682408273	7.206751083	15.62124043	7.74.E-05	4.85.E-04
Znev_03132	-0.745701831	8.064984123	15.61756608	7.75.E-05	4.86.E-04
Znev_02198	-0.598225521	5.560566401	15.61061643	7.78.E-05	4.88.E-04
Znev_07133	-0.63683979	6.929292305	15.6083682	7.79.E-05	4.88.E-04
Znev_01129	-0.569133789	7.116826487	15.60532813	7.80.E-05	4.89.E-04
Znev_07691	-0.792644263	5.644956187	15.59814599	7.83.E-05	4.90.E-04
Znev_16316	-1.406115548	3.368967471	15.58680724	7.88.E-05	4.93.E-04
Znev_10243	-0.625840822	5.931611036	15.57675719	7.92.E-05	4.96.E-04
Znev_06633	-1.549826899	1.968972923	15.57351573	7.94.E-05	4.96.E-04
Znev_05604	-0.693556944	5.965275302	15.49803033	8.26.E-05	5.15.E-04
Znev_10451	-0.823732985	4.01336147	15.48635724	8.31.E-05	5.18.E-04
Znev_08534	-0.930671436	3.78828411	15.46694139	8.40.E-05	5.23.E-04
Znev_11731	-0.678537696	6.684297279	15.4580361	8.44.E-05	5.25.E-04
Znev_09189	-0.585440423	5.783344697	15.4369417	8.53.E-05	5.31.E-04
Znev_01336	-0.630545775	6.819416341	15.37894081	8.80.E-05	5.46.E-04
Znev_01564	-0.7180054	5.086553632	15.36170501	8.88.E-05	5.51.E-04
Znev_17612	-0.578995407	6.490413513	15.29793628	9.18.E-05	5.69.E-04
Znev_05142	-1.044198165	3.13626002	15.29056575	9.22.E-05	5.71.E-04
Znev_13396	-0.638179168	5.716181582	15.25116546	9.41.E-05	5.82.E-04
Znev_15380	-1.10256003	3.029895353	15.19935246	9.67.E-05	5.97.E-04
Znev_14064	-1.072770075	3.79316137	15.16047652	9.87.E-05	6.09.E-04
Znev_07512	-1.764627617	1.5866632	15.11845954	1.01.E-04	6.21.E-04
Znev_06078	-0.807546066	5.633453061	15.11930279	1.01.E-04	6.21.E-04
Znev_05306	-0.596389417	5.385939244	15.11945576	1.01.E-04	6.21.E-04
Znev_00875	-0.635428484	5.466970348	15.10603634	1.02.E-04	6.25.E-04
Znev_12860	-1.099966662	8.461933698	15.06264282	1.04.E-04	6.38.E-04
Znev_02830	-0.846946989	4.039344958	15.05152463	1.05.E-04	6.42.E-04
Znev_06527	-0.803527825	4.771567371	15.04516689	1.05.E-04	6.43.E-04
Znev_03439	-0.644621635	5.820636887	15.04429282	1.05.E-04	6.43.E-04
Znev_09733	-0.746472031	7.269163023	15.03307748	1.06.E-04	6.46.E-04
Znev_17198	-0.556104741	6.03938014	14.99983818	1.08.E-04	6.57.E-04
Znev_05587	-0.592128878	7.266704517	14.99627162	1.08.E-04	6.58.E-04
Znev_08712	-0.79098834	4.298093741	14.98646266	1.08.E-04	6.61.E-04
Znev_14414	-0.645024245	4.718272538	14.97166511	1.09.E-04	6.66.E-04
Znev_05427	-0.566634366	5.97208697	14.92577108	1.12.E-04	6.81.E-04
Znev_10599	-0.620724868	6.64468102	14.91781322	1.12.E-04	6.83.E-04
Znev_18501	-0.6044777	5.171350198	14.91427536	1.13.E-04	6.84.E-04
Znev_11682	-0.590237603	5.75479307	14.91053197	1.13.E-04	6.85.E-04
Znev_02212	-0.706671535	8.040016271	14.88169797	1.14.E-04	6.96.E-04
Znev_07163	-1.7720113	1.705715613	14.8762423	1.15.E-04	6.97.E-04
Znev_14927	-0.61339082	6.970219931	14.87202211	1.15.E-04	6.99.E-04
Znev_17943	-3.874593775	0.644316937	14.8660897	1.15.E-04	7.00.E-04
Znev_11586	-0.932871644	4.511659248	14.86371619	1.16.E-04	7.01.E-04
Znev_02642	-5.091090601	0.016829728	14.86003248	1.16.E-04	7.02.E-04
Znev_15076	-0.666896062	8.293953149	14.85633698	1.16.E-04	7.03.E-04
Znev_03492	-1.688823033	1.737077548	14.84818677	1.17.E-04	7.06.E-04
Znev_09963	-0.660283876	4.604011545	14.84640682	1.17.E-04	7.06.E-04
Znev_09268	-3.805290066	0.577623607	14.84344313	1.17.E-04	7.07.E-04
Znev_01949	-2.429778009	0.92571564	14.82931837	1.18.E-04	7.12.E-04
Znev_13968	-1.244972054	2.677282969	14.81971766	1.18.E-04	7.15.E-04
Znev_04508	-0.613434819	5.783812238	14.80204411	1.19.E-04	7.21.E-04
Znev_00488	-1.826285889	1.400184002	14.79381467	1.20.E-04	7.23.E-04
Znev_10958	-0.89369503	3.389256269	14.79336632	1.20.E-04	7.23.E-04
Znev_10383	-0.641503791	7.211757528	14.78290012	1.21.E-04	7.27.E-04
Znev_09257	-0.855186713	4.580140928	14.77708595	1.21.E-04	7.29.E-04
Znev_00640	-0.577805449	6.590726201	14.73166838	1.24.E-04	7.46.E-04
Znev_03790	-0.666091724	4.611774841	14.72298302	1.25.E-04	7.49.E-04
Znev_04280	-0.692655359	4.912652136	14.7141372	1.25.E-04	7.51.E-04
Znev_03269	-1.027395444	3.166491144	14.69565475	1.26.E-04	7.59.E-04
Znev_10860	-1.607410103	2.203337392	14.69103767	1.27.E-04	7.60.E-04
Znev_07954	-1.046960616	8.393146189	14.67496446	1.28.E-04	7.66.E-04
Znev_00592	-0.610626308	6.503293545	14.67028847	1.28.E-04	7.68.E-04
Znev_07184	-0.557671117	6.066082757	14.65510342	1.29.E-04	7.74.E-04
Znev_17456	-1.258189072	2.880929433	14.64832232	1.30.E-04	7.76.E-04
Znev_04415	-0.640994671	4.731641774	14.63466289	1.30.E-04	7.81.E-04
Znev_01832	-0.727664772	4.395395618	14.59993812	1.33.E-04	7.95.E-04
Znev_01971	-0.572570372	7.346548429	14.60127035	1.33.E-04	7.95.E-04
Znev_06394	-1.192944651	12.29375746	14.55726088	1.36.E-04	8.12.E-04
Znev_06811	-0.916300994	3.428411871	14.53123853	1.38.E-04	8.22.E-04
Znev_16744	-1.101716623	3.717630527	14.48755202	1.41.E-04	8.41.E-04
Znev_10043	-0.65010813	6.210338775	14.48771524	1.41.E-04	8.41.E-04
Znev_07548	-0.809704159	5.040792305	14.48217869	1.41.E-04	8.43.E-04
Znev_02109	-0.78991391	4.722966965	14.46982111	1.42.E-04	8.48.E-04
Znev_05183	-0.721989022	5.097208474	14.44794	1.44.E-04	8.58.E-04
Znev_18397	-0.777806705	3.886210418	14.44026639	1.45.E-04	8.61.E-04
Znev_18197	-0.573982767	6.476972275	14.43555555	1.45.E-04	8.62.E-04
Znev_08799	-0.649916361	4.787370143	14.43176478	1.45.E-04	8.64.E-04
Znev_04409	-1.373848418	8.896659009	14.35955192	1.51.E-04	8.97.E-04
Znev_11030	-1.960354247	1.206928406	14.35225953	1.52.E-04	9.00.E-04
Znev_09429	-0.730233497	4.804722804	14.32473688	1.54.E-04	9.13.E-04
Znev_11683	-0.562183816	5.568405338	14.30844905	1.55.E-04	9.20.E-04
Znev_07794	-0.609940377	5.380396455	14.28706372	1.57.E-04	9.29.E-04
Znev_00355	-0.653721059	4.98518948	14.26006054	1.59.E-04	9.42.E-04
Znev_01634	-0.550480115	7.126590241	14.24634751	1.60.E-04	9.48.E-04
Znev_03868	-0.618807254	7.26523746	14.22581157	1.62.E-04	9.57.E-04
Znev_11525	-0.684418487	4.352868065	14.21494747	1.63.E-04	9.62.E-04
Znev_16979	-0.610883432	7.619167641	14.20953904	1.64.E-04	9.64.E-04
Znev_07088	-0.736538068	4.060708288	14.16222588	1.68.E-04	9.86.E-04
Znev_13569	-0.774414209	4.434745232	14.15479958	1.68.E-04	9.90.E-04
Znev_01536	-0.71063006	4.948843963	14.14823215	1.69.E-04	9.92.E-04
Znev_10869	-0.561313384	5.694667375	14.14331718	1.69.E-04	9.94.E-04
Znev_00260	-0.622857083	5.351979116	14.12120827	1.71.E-04	1.01.E-03
Znev_15143	-0.714621041	4.323310329	14.11173997	1.72.E-04	1.01.E-03
Znev_16095	-1.312139489	2.184956718	14.08221191	1.75.E-04	1.02.E-03
Znev_01922	-0.844185588	3.771349293	14.06274773	1.77.E-04	1.03.E-03
Znev_13442	-1.096326973	2.889981533	14.02073184	1.81.E-04	1.06.E-03
Znev_04509	-0.546639703	6.994896484	13.99650571	1.83.E-04	1.07.E-03
Znev_12457	-0.73609141	4.120984263	13.9915001	1.84.E-04	1.07.E-03
Znev_06848	-0.595482283	5.966156466	13.96630925	1.86.E-04	1.08.E-03
Znev_02731	-0.602017683	7.8851962	13.94217603	1.89.E-04	1.10.E-03
Znev_05378	-0.612193732	6.189145852	13.89619962	1.93.E-04	1.12.E-03
Znev_15013	-0.543131935	7.047277678	13.89608078	1.93.E-04	1.12.E-03
Znev_00249	-0.619593006	5.586956802	13.84893676	1.98.E-04	1.15.E-03
Znev_08493	-0.654879973	4.628985807	13.83037617	2.00.E-04	1.16.E-03
Znev_06593	-0.701955223	4.54000884	13.80598718	2.03.E-04	1.17.E-03
Znev_01779	-0.714513406	9.144356455	13.80432544	2.03.E-04	1.17.E-03
Znev_03631	-0.682364118	6.001707557	13.79969773	2.03.E-04	1.17.E-03
Znev_08956	-0.641486188	4.761088663	13.79903138	2.03.E-04	1.17.E-03
Znev_14416	-0.724400689	4.124360144	13.7852852	2.05.E-04	1.18.E-03
Znev_05574	-0.539925249	6.957156256	13.74812097	2.09.E-04	1.20.E-03
Znev_10350	-0.613146412	5.571713968	13.7365028	2.10.E-04	1.21.E-03
Znev_12971	-0.821743455	4.357840471	13.71072496	2.13.E-04	1.23.E-03
Znev_04024	-0.55440209	6.826542471	13.70297919	2.14.E-04	1.23.E-03
Znev_11879	-0.810146217	6.924498326	13.68728693	2.16.E-04	1.24.E-03
Znev_04576	-0.606000165	4.691534418	13.68592523	2.16.E-04	1.24.E-03
Znev_11025	-0.966712265	4.410579703	13.68216367	2.17.E-04	1.24.E-03
Znev_10581	-0.921190303	3.625582584	13.67738611	2.17.E-04	1.25.E-03
Znev_07078	-0.635041909	7.017612284	13.66067834	2.19.E-04	1.26.E-03
Znev_13506	-1.069936634	2.797541004	13.62892724	2.23.E-04	1.28.E-03
Znev_04783	-0.635683322	4.938158943	13.60246863	2.26.E-04	1.29.E-03
Znev_02331	-0.632268381	5.109629331	13.5733953	2.29.E-04	1.31.E-03
Znev_10574	-0.69466933	4.28742657	13.55747711	2.31.E-04	1.32.E-03
Znev_09695	-2.553870433	1.006104434	13.54736257	2.33.E-04	1.33.E-03
Znev_13006	-2.696240368	0.809263805	13.54404138	2.33.E-04	1.33.E-03
Znev_10214	-1.570948855	9.094614509	13.53509202	2.34.E-04	1.34.E-03
Znev_09526	-0.665927754	5.125836931	13.47753692	2.41.E-04	1.38.E-03
Znev_02179	-0.612865309	5.944538735	13.47552049	2.42.E-04	1.38.E-03
Znev_07969	-0.563960494	5.984364491	13.47027573	2.42.E-04	1.38.E-03
Znev_05801	-0.579992475	6.311459322	13.46662432	2.43.E-04	1.38.E-03
Znev_15067	-0.881520132	3.580014867	13.46051922	2.44.E-04	1.39.E-03
Znev_01353	-0.534955622	6.23826363	13.45809352	2.44.E-04	1.39.E-03
Znev_03230	-2.078945161	1.108265637	13.42536471	2.48.E-04	1.41.E-03
Znev_18158	-0.690564084	4.702978437	13.42542751	2.48.E-04	1.41.E-03
Znev_06032	-0.729628001	4.529586605	13.39727674	2.52.E-04	1.43.E-03
Znev_09476	-0.527663809	5.790182602	13.39508446	2.52.E-04	1.43.E-03
Znev_15331	-0.833133775	6.934664119	13.37598349	2.55.E-04	1.44.E-03
Znev_04264	-0.839577105	3.887897977	13.35862375	2.57.E-04	1.46.E-03
Znev_09944	-0.666441191	7.108728615	13.3492819	2.59.E-04	1.46.E-03
Znev_08489	-0.583162064	5.823425337	13.32859453	2.61.E-04	1.48.E-03
Znev_17228	-0.522477176	6.700441116	13.31736948	2.63.E-04	1.49.E-03
Znev_04920	-0.616703262	6.377196519	13.29687274	2.66.E-04	1.50.E-03
Znev_05056	-0.509658511	6.340959268	13.29357617	2.66.E-04	1.50.E-03
Znev_06856	-0.983703386	3.2743882	13.27318258	2.69.E-04	1.52.E-03
Znev_12435	-0.612186075	7.081741891	13.27219895	2.69.E-04	1.52.E-03
Znev_04849	-0.540865248	7.610710045	13.25815356	2.71.E-04	1.53.E-03
Znev_14583	-2.800181283	0.506955027	13.24118773	2.74.E-04	1.54.E-03
Znev_09841	-0.785357673	4.682492461	13.23223475	2.75.E-04	1.55.E-03
Znev_17913	-0.817137152	3.753453187	13.22087195	2.77.E-04	1.56.E-03
Znev_15414	-0.738044888	5.826264285	13.194792	2.81.E-04	1.58.E-03
Znev_11992	-0.698126041	6.252260852	13.19077734	2.81.E-04	1.58.E-03
Znev_01675	-0.889142521	3.934302908	13.16274218	2.86.E-04	1.60.E-03
Znev_03895	-0.693740531	4.266939655	13.16085043	2.86.E-04	1.60.E-03
Znev_05479	-0.770622845	5.67826274	13.12963847	2.91.E-04	1.63.E-03
Znev_09426	-0.585285475	5.224271619	13.12490878	2.91.E-04	1.63.E-03
Znev_11650	-0.607239355	5.015918225	13.11177248	2.93.E-04	1.64.E-03
Znev_00865	-0.588945039	8.193459354	13.10791336	2.94.E-04	1.65.E-03
Znev_00416	-0.546178603	5.484529747	13.08709486	2.97.E-04	1.66.E-03
Znev_15625	-0.851405264	4.423078429	13.08499462	2.98.E-04	1.66.E-03
Znev_13486	-0.631899667	8.327868211	13.04738579	3.04.E-04	1.69.E-03
Znev_00258	-0.509979189	6.302964101	13.04709708	3.04.E-04	1.69.E-03
Znev_13218	-0.562819855	6.29416748	13.03883928	3.05.E-04	1.70.E-03
Znev_04229	-1.310961297	2.779704553	13.03165491	3.06.E-04	1.71.E-03
Znev_04048	-0.779182812	5.320929727	13.01664752	3.09.E-04	1.72.E-03
Znev_03795	-0.625790694	5.748366187	13.00781098	3.10.E-04	1.72.E-03
Znev_00411	-0.608093125	5.324307227	12.98678412	3.14.E-04	1.74.E-03
Znev_12694	-2.353844112	0.869665447	12.98399638	3.14.E-04	1.74.E-03
Znev_14120	-1.065746508	3.855641074	12.97856659	3.15.E-04	1.75.E-03
Znev_16854	-0.821295445	4.313121475	12.97896617	3.15.E-04	1.75.E-03
Znev_01272	-0.59196964	5.943694695	12.96291676	3.18.E-04	1.76.E-03
Znev_07285	-0.802294644	4.032806012	12.87205835	3.34.E-04	1.84.E-03
Znev_01814	-0.647700649	6.897821012	12.85367004	3.37.E-04	1.86.E-03
Znev_08506	-0.650206358	6.198134023	12.84718678	3.38.E-04	1.86.E-03
Znev_02657	-0.762363841	4.583724265	12.81455391	3.44.E-04	1.89.E-03
Znev_03188	-5.181922928	0.068773758	12.79563832	3.47.E-04	1.91.E-03
Znev_06617	-0.669874785	6.712843643	12.79379032	3.48.E-04	1.91.E-03
Znev_08115	-1.074527596	2.966301071	12.76997704	3.52.E-04	1.94.E-03
Znev_09967	-0.763126937	8.305061606	12.75588657	3.55.E-04	1.95.E-03
Znev_14378	-1.552460582	1.983593549	12.75477131	3.55.E-04	1.95.E-03
Znev_15059	-1.055831303	2.93213403	12.75267598	3.56.E-04	1.95.E-03
Znev_14918	-0.543403612	6.780014686	12.73682873	3.59.E-04	1.97.E-03
Znev_15072	-0.694208244	4.892565106	12.72890188	3.60.E-04	1.97.E-03
Znev_05573	-0.634426134	5.130159195	12.72768648	3.60.E-04	1.97.E-03
Znev_11486	-1.119756714	4.353585181	12.7069932	3.64.E-04	1.99.E-03
Znev_00994	-0.604669548	4.907811719	12.70339851	3.65.E-04	2.00.E-03
Znev_04339	-0.62190492	4.694264953	12.69165187	3.67.E-04	2.01.E-03
Znev_01785	-0.6205515	8.697769491	12.68619754	3.68.E-04	2.01.E-03
Znev_03617	-2.26033591	0.811236292	12.67997989	3.70.E-04	2.02.E-03
Znev_09677	-1.209982945	2.544687317	12.67554355	3.70.E-04	2.02.E-03
Znev_07130	-0.764557799	4.582385078	12.66413959	3.73.E-04	2.04.E-03
Znev_13228	-0.509220424	6.752927503	12.65176232	3.75.E-04	2.05.E-03
Znev_14622	-0.615082646	4.863396801	12.64324404	3.77.E-04	2.06.E-03
Znev_13395	-0.884020174	3.668446375	12.59280035	3.87.E-04	2.11.E-03
Znev_01821	-0.541002103	5.383021599	12.58421686	3.89.E-04	2.12.E-03
Znev_02935	-0.594768219	4.937147216	12.56600801	3.93.E-04	2.14.E-03
Znev_03031	-0.558263597	5.834069783	12.55752113	3.95.E-04	2.14.E-03
Znev_13652	-0.958023455	3.71163742	12.55594087	3.95.E-04	2.15.E-03
Znev_00368	-0.595909465	6.223171182	12.5528055	3.96.E-04	2.15.E-03
Znev_07737	-0.983031242	3.228579029	12.55079948	3.96.E-04	2.15.E-03
Znev_12180	-1.199422422	2.267074993	12.53044666	4.00.E-04	2.17.E-03
Znev_14582	-1.531449871	1.87473581	12.52171367	4.02.E-04	2.18.E-03
Znev_00874	-0.500150584	6.355760318	12.51994114	4.03.E-04	2.18.E-03
Znev_07231	-0.57880738	5.096671149	12.50894852	4.05.E-04	2.19.E-03
Znev_04743	-0.808965838	3.372350445	12.49077369	4.09.E-04	2.21.E-03
Znev_18251	-0.603929575	5.330626471	12.48168687	4.11.E-04	2.22.E-03
Znev_04211	-0.542279894	7.147208219	12.44987385	4.18.E-04	2.26.E-03
Znev_07551	-0.813034838	4.169850423	12.44627933	4.19.E-04	2.26.E-03
Znev_12064	-0.622437763	6.134640578	12.41653956	4.26.E-04	2.29.E-03
Znev_13315	-0.702043077	6.114966569	12.3930264	4.31.E-04	2.32.E-03
Znev_13151	-0.568216415	5.627013698	12.38791366	4.32.E-04	2.32.E-03
Znev_07498	-0.603268261	5.331958634	12.38391781	4.33.E-04	2.33.E-03
Znev_10997	-0.679808808	8.782002317	12.38040812	4.34.E-04	2.33.E-03
Znev_11167	-0.641854169	4.53101461	12.34770003	4.42.E-04	2.37.E-03
Znev_16271	-1.030008421	2.92979222	12.3189273	4.48.E-04	2.40.E-03
Znev_03428	-0.560004152	5.805071774	12.31824329	4.49.E-04	2.40.E-03
Znev_06711	-0.532538107	6.146253875	12.31851617	4.48.E-04	2.40.E-03
Znev_02669	-0.980549363	3.184833727	12.31570726	4.49.E-04	2.41.E-03
Znev_07515	-1.010574716	3.293623315	12.30266489	4.52.E-04	2.42.E-03
Znev_01967	-0.598763318	4.837360538	12.2817131	4.57.E-04	2.45.E-03
Znev_01611	-0.546971572	5.557321139	12.26815325	4.61.E-04	2.46.E-03
Znev_13364	-0.669562653	5.310936263	12.25266738	4.65.E-04	2.48.E-03
Znev_00991	-3.295339095	0.260918037	12.25061399	4.65.E-04	2.48.E-03
Znev_00289	-0.531477163	6.027898207	12.23250902	4.70.E-04	2.51.E-03
Znev_12264	-1.804518684	1.252677725	12.23162027	4.70.E-04	2.51.E-03
Znev_05664	-0.52588373	7.331350516	12.21725075	4.73.E-04	2.52.E-03
Znev_09319	-3.36969361	0.305220107	12.21532282	4.74.E-04	2.53.E-03
Znev_07216	-0.726617335	4.290194137	12.20491449	4.77.E-04	2.54.E-03
Znev_01182	-0.684068683	5.028668525	12.19775551	4.78.E-04	2.55.E-03
Znev_15540	-0.949218094	3.008426448	12.16704811	4.86.E-04	2.58.E-03
Znev_13555	-0.51410952	6.533476389	12.14523688	4.92.E-04	2.61.E-03
Znev_08573	-0.854973452	3.366175331	12.1443207	4.92.E-04	2.61.E-03
Znev_11759	-0.591869613	5.174139829	12.13731802	4.94.E-04	2.62.E-03
Znev_00611	-0.907243124	9.738447857	12.12911899	4.96.E-04	2.63.E-03
Znev_12622	-1.209657413	4.96434166	12.12298649	4.98.E-04	2.64.E-03
Znev_13447	-0.795858802	3.683685837	12.10023231	5.04.E-04	2.67.E-03
Znev_00397	-0.522942594	5.454274552	12.04603349	5.19.E-04	2.74.E-03
Znev_16588	-0.590820789	4.908543935	12.04248249	5.20.E-04	2.75.E-03
Znev_17320	-1.310950403	2.398562867	12.04160732	5.20.E-04	2.75.E-03
Znev_07524	-0.546373223	6.295466361	12.03488027	5.22.E-04	2.76.E-03
Znev_04388	-0.780699914	3.791598213	12.01151167	5.29.E-04	2.79.E-03
Znev_00725	-0.63690631	4.518201083	12.00186213	5.31.E-04	2.80.E-03
Znev_11509	-0.65660703	4.851940207	11.98129613	5.37.E-04	2.83.E-03
Znev_10219	-0.703410317	3.891793694	11.95894695	5.44.E-04	2.86.E-03
Znev_11767	-0.592130873	4.826203377	11.95563964	5.45.E-04	2.87.E-03
Znev_02593	-0.630712874	6.832605613	11.94728761	5.47.E-04	2.88.E-03
Znev_05170	-0.578172777	6.913369407	11.94704301	5.47.E-04	2.88.E-03
Znev_06678	-1.518376519	2.069822724	11.9378802	5.50.E-04	2.89.E-03
Znev_07374	-0.510077091	6.811579521	11.92545131	5.54.E-04	2.91.E-03
Znev_12428	-1.922695291	1.182068086	11.92037347	5.55.E-04	2.92.E-03
Znev_03047	-0.501235574	6.430983314	11.92019435	5.55.E-04	2.92.E-03
Znev_05656	-0.69278691	4.784383587	11.91302456	5.57.E-04	2.93.E-03
Znev_00896	-0.516685457	6.328065195	11.89893992	5.62.E-04	2.95.E-03
Znev_07467	-0.624463305	5.201793199	11.86536543	5.72.E-04	3.00.E-03
Znev_01907	-0.527538908	6.354353323	11.8622353	5.73.E-04	3.00.E-03
Znev_12242	-0.601684129	4.34701605	11.85983882	5.74.E-04	3.01.E-03
Znev_09182	-1.473160761	2.277379232	11.82859848	5.83.E-04	3.06.E-03
Znev_00816	-0.496373189	5.874899665	11.81476661	5.88.E-04	3.08.E-03
Znev_08324	-0.645320489	5.555416389	11.80935032	5.89.E-04	3.08.E-03
Znev_06955	-0.920895579	3.869630946	11.80313272	5.91.E-04	3.09.E-03
Znev_03870	-0.670671551	6.42603096	11.8027211	5.91.E-04	3.09.E-03
Znev_01283	-0.819736266	3.935202518	11.79816976	5.93.E-04	3.10.E-03
Znev_02802	-1.508438619	1.517228727	11.79467355	5.94.E-04	3.10.E-03
Znev_01458	-1.715109892	1.658291965	11.78035524	5.99.E-04	3.12.E-03
Znev_03704	-0.524030545	6.970782513	11.76656117	6.03.E-04	3.14.E-03
Znev_07913	-0.513674055	7.403696035	11.75248291	6.08.E-04	3.17.E-03
Znev_12823	-0.720772548	7.196851513	11.73333602	6.14.E-04	3.20.E-03
Znev_18377	-0.522370011	5.832089781	11.72324503	6.17.E-04	3.21.E-03
Znev_05697	-0.669560132	4.082065626	11.71623994	6.20.E-04	3.23.E-03
Znev_05440	-0.587090955	6.237240473	11.6991726	6.25.E-04	3.25.E-03
Znev_08170	-0.528716845	5.414303146	11.69668122	6.26.E-04	3.25.E-03
Znev_12691	-0.687837111	8.208160995	11.67261794	6.34.E-04	3.29.E-03
Znev_01211	-0.4942096	5.856447836	11.65936939	6.39.E-04	3.32.E-03
Znev_17604	-0.725255187	3.914742409	11.65770671	6.39.E-04	3.32.E-03
Znev_01926	-0.732471304	4.829947155	11.63569952	6.47.E-04	3.36.E-03
Znev_09323	-0.593461954	4.868427355	11.62930221	6.49.E-04	3.37.E-03
Znev_00130	-0.70470719	4.952939872	11.6123004	6.55.E-04	3.39.E-03
Znev_10506	-0.616906515	4.925951241	11.60800958	6.57.E-04	3.40.E-03
Znev_16968	-0.749902355	3.522156052	11.60130702	6.59.E-04	3.41.E-03
Znev_04051	-0.485063081	6.189907154	11.59024849	6.63.E-04	3.43.E-03
Znev_18184	-0.649217413	5.880816563	11.58932402	6.63.E-04	3.43.E-03
Znev_04769	-0.512815464	7.496337418	11.57965291	6.67.E-04	3.45.E-03
Znev_08338	-0.567120909	8.447012395	11.56806424	6.71.E-04	3.47.E-03
Znev_01867	-0.721311196	7.606375142	11.56731784	6.71.E-04	3.47.E-03
Znev_18248	-0.539356903	5.617632299	11.55760266	6.75.E-04	3.48.E-03
Znev_13875	-0.532015524	5.688378851	11.55820391	6.75.E-04	3.48.E-03
Znev_05126	-0.55585435	5.516006033	11.53878226	6.82.E-04	3.51.E-03
Znev_00085	-0.619070342	6.800392638	11.52218661	6.88.E-04	3.54.E-03
Znev_08706	-1.818885281	2.809207409	11.47806604	7.04.E-04	3.62.E-03
Znev_05435	-0.504664718	6.722582444	11.47460104	7.06.E-04	3.63.E-03
Znev_04874	-0.581674984	5.145433324	11.46956362	7.07.E-04	3.63.E-03
Znev_17579	-0.521090836	6.493739277	11.46009937	7.11.E-04	3.65.E-03
Znev_01743	-0.875022478	6.374821946	11.44195476	7.18.E-04	3.68.E-03
Znev_02929	-0.70211138	4.075291088	11.42847272	7.23.E-04	3.71.E-03
Znev_14564	-1.645317311	9.894965571	11.41608032	7.28.E-04	3.73.E-03
Znev_03965	-0.566858038	4.844169429	11.4161629	7.28.E-04	3.73.E-03
Znev_12827	-1.350525654	1.756519407	11.40899961	7.31.E-04	3.74.E-03
Znev_13500	-0.566893135	5.58299147	11.40941852	7.31.E-04	3.74.E-03
Znev_15525	-0.59963645	4.381369343	11.39525377	7.36.E-04	3.76.E-03
Znev_12935	-0.678649623	4.172625664	11.38212161	7.42.E-04	3.79.E-03
Znev_03274	-0.610576121	4.215473469	11.36014133	7.50.E-04	3.83.E-03
Znev_02840	-0.548692887	5.356656322	11.35825683	7.51.E-04	3.83.E-03
Znev_14903	-1.869585288	1.294313295	11.34185584	7.58.E-04	3.86.E-03
Znev_13073	-1.012587957	2.761179707	11.33972182	7.59.E-04	3.87.E-03
Znev_16251	-0.832564851	4.601801476	11.32778225	7.64.E-04	3.88.E-03
Znev_04147	-0.761907656	3.620478402	11.31293741	7.70.E-04	3.91.E-03
Znev_10650	-0.675973147	5.932680186	11.29940136	7.75.E-04	3.94.E-03
Znev_01394	-0.645989794	6.01575446	11.28960482	7.79.E-04	3.95.E-03
Znev_05585	-0.514092561	5.376201349	11.28749938	7.80.E-04	3.96.E-03
Znev_09976	-1.117492825	2.482190358	11.26701747	7.89.E-04	4.00.E-03
Znev_10566	-0.792231227	3.527278498	11.26685308	7.89.E-04	4.00.E-03
Znev_09419	-0.818821496	3.731458092	11.2511218	7.96.E-04	4.03.E-03
Znev_08958	-0.723205437	6.055799426	11.24184789	8.00.E-04	4.04.E-03
Znev_09089	-0.940785957	4.051015541	11.22825069	8.06.E-04	4.07.E-03
Znev_00683	-0.685428328	5.003824866	11.22011169	8.09.E-04	4.09.E-03
Znev_10500	-0.612220053	7.598764205	11.21865979	8.10.E-04	4.09.E-03
Znev_02704	-1.418661294	2.007937538	11.21601539	8.11.E-04	4.09.E-03
Znev_12172	-0.528128971	6.415539437	11.21606235	8.11.E-04	4.09.E-03
Znev_08527	-0.516666667	6.030710706	11.2051209	8.16.E-04	4.11.E-03
Znev_13097	-1.570171771	1.815601726	11.19628342	8.20.E-04	4.13.E-03
Znev_08518	-0.746057734	3.818940035	11.19534561	8.20.E-04	4.13.E-03
Znev_03304	-0.487503704	6.327399541	11.19053371	8.22.E-04	4.14.E-03
Znev_08980	-0.620394469	4.664289683	11.18921145	8.23.E-04	4.14.E-03
Znev_12677	-0.541365688	6.958335685	11.18530557	8.24.E-04	4.14.E-03
Znev_08887	-0.599045237	4.397670511	11.1835909	8.25.E-04	4.15.E-03
Znev_03733	-0.548531961	6.656033162	11.16325883	8.34.E-04	4.19.E-03
Znev_11245	-0.633700725	4.337655953	11.14894176	8.41.E-04	4.22.E-03
Znev_14050	-0.653794311	4.945160444	11.13966476	8.45.E-04	4.24.E-03
Znev_18781	-0.959478311	2.788778496	11.1308821	8.49.E-04	4.25.E-03
Znev_18875	-3.220298521	0.216198808	11.12895649	8.50.E-04	4.26.E-03
Znev_15065	-0.630609549	5.308001134	11.11104075	8.58.E-04	4.29.E-03
Znev_00179	-0.63338307	4.675002441	11.10699264	8.60.E-04	4.30.E-03
Znev_06625	-0.480966316	6.754239774	11.10327459	8.62.E-04	4.31.E-03
Znev_00780	-0.591673093	6.936669269	11.10243073	8.62.E-04	4.31.E-03
Znev_01236	-0.742529002	7.222353255	11.09768486	8.64.E-04	4.32.E-03
Znev_08116	-0.518851002	7.631687591	11.09261838	8.67.E-04	4.33.E-03
Znev_13314	-0.80778459	5.167509623	11.09031074	8.68.E-04	4.33.E-03
Znev_08858	-0.541278833	5.215590344	11.08493955	8.70.E-04	4.34.E-03
Znev_09860	-1.12773256	2.492404294	11.08231474	8.72.E-04	4.35.E-03
Znev_11326	-0.902483534	3.590761622	11.06657145	8.79.E-04	4.38.E-03
Znev_12620	-0.5146192	6.825136186	11.06197514	8.81.E-04	4.39.E-03
Znev_07442	-0.483392939	6.714304138	11.06219874	8.81.E-04	4.39.E-03
Znev_03910	-0.660460518	6.418591334	11.06093681	8.82.E-04	4.39.E-03
Znev_08257	-0.47201337	6.480575751	11.05729116	8.83.E-04	4.39.E-03
Znev_16786	-1.091942942	2.60274077	11.05239882	8.86.E-04	4.40.E-03
Znev_01495	-0.74169474	3.537444029	11.05252693	8.86.E-04	4.40.E-03
Znev_03902	-0.858396586	3.263645208	11.04018875	8.92.E-04	4.43.E-03
Znev_08132	-0.555302281	6.824231583	11.03039704	8.96.E-04	4.45.E-03
Znev_01566	-0.650563586	5.202061415	10.9824105	9.20.E-04	4.56.E-03
Znev_12040	-0.52332067	7.377459316	10.97745816	9.22.E-04	4.57.E-03
Znev_02023	-0.561935496	5.042056041	10.97452861	9.24.E-04	4.57.E-03
Znev_07846	-0.543211741	5.600358438	10.97040758	9.26.E-04	4.58.E-03
Znev_04767	-0.909121984	2.901081684	10.96716274	9.27.E-04	4.59.E-03
Znev_14246	-1.92798869	1.181075057	10.95854476	9.32.E-04	4.61.E-03
Znev_05762	-0.682261272	4.036539416	10.95286683	9.35.E-04	4.62.E-03
Znev_01468	-0.579512283	7.041070717	10.95017568	9.36.E-04	4.62.E-03
Znev_00214	-0.743101536	3.604593478	10.93641128	9.43.E-04	4.65.E-03
Znev_04903	-1.001558471	2.69121644	10.93083525	9.46.E-04	4.67.E-03
Znev_05363	-0.767156732	4.081765336	10.92092681	9.51.E-04	4.69.E-03
Znev_11487	-0.963097736	5.470678961	10.91907836	9.52.E-04	4.69.E-03
Znev_08877	-0.772197419	3.509608571	10.91288063	9.55.E-04	4.70.E-03
Znev_08010	-0.939966016	3.206274046	10.91189169	9.55.E-04	4.70.E-03
Znev_01650	-0.553650724	5.968901005	10.8948021	9.64.E-04	4.74.E-03
Znev_15049	-0.491490582	5.8120783	10.89414209	9.65.E-04	4.74.E-03
Znev_01334	-0.760065352	4.385831882	10.87279594	9.76.E-04	4.79.E-03
Znev_05932	-0.823820526	3.383505455	10.87056684	9.77.E-04	4.79.E-03
Znev_02095	-0.833715937	3.818990456	10.86653139	9.79.E-04	4.80.E-03
Znev_16863	-0.482987815	6.937276318	10.86607356	9.79.E-04	4.80.E-03
Znev_10197	-0.491484462	5.72342594	10.85861725	9.83.E-04	4.82.E-03
Znev_07425	-0.549336707	6.183368084	10.84631477	9.90.E-04	4.85.E-03
Znev_14151	-1.546866084	1.440120149	10.83735246	9.95.E-04	4.87.E-03
Znev_17661	-0.871364524	5.479672192	10.82947617	9.99.E-04	4.89.E-03
Znev_12120	-0.511797023	6.144417157	10.81796745	1.01.E-03	4.91.E-03
Znev_10349	-0.613794663	4.539501032	10.79761314	1.02.E-03	4.96.E-03
Znev_04755	-0.593292766	5.404402935	10.77708659	1.03.E-03	5.01.E-03
Znev_06308	-0.484069927	6.040858805	10.77535105	1.03.E-03	5.02.E-03
Znev_09942	-0.717725397	3.690534752	10.74639698	1.04.E-03	5.09.E-03
Znev_04129	-0.703326106	3.909166444	10.74389301	1.05.E-03	5.10.E-03
Znev_17150	-0.721431421	5.908844382	10.71424225	1.06.E-03	5.17.E-03
Znev_11051	-3.219078968	0.214003283	10.69471991	1.07.E-03	5.21.E-03
Znev_04867	-0.517657151	5.108963544	10.69437916	1.07.E-03	5.21.E-03
Znev_10773	-0.545306715	4.975595066	10.69151844	1.08.E-03	5.22.E-03
Znev_10715	-0.49600749	7.111338746	10.68124137	1.08.E-03	5.24.E-03
Znev_14465	-0.625952126	5.197651684	10.67600107	1.09.E-03	5.26.E-03
Znev_06884	-0.648272984	4.798319589	10.67103125	1.09.E-03	5.27.E-03
Znev_05493	-0.498152092	5.326475579	10.65919109	1.10.E-03	5.30.E-03
Znev_05960	-0.866343524	3.021349837	10.6561507	1.10.E-03	5.31.E-03
Znev_03759	-0.50529035	5.378332745	10.64712246	1.10.E-03	5.33.E-03
Znev_04615	-0.521919303	5.342904895	10.64518605	1.10.E-03	5.33.E-03
Znev_11523	-0.636562086	4.793909193	10.59484325	1.13.E-03	5.47.E-03
Znev_01429	-0.989053222	2.858864262	10.57552451	1.15.E-03	5.52.E-03
Znev_03032	-0.625139424	5.191974389	10.57122508	1.15.E-03	5.53.E-03
Znev_03175	-0.50708132	6.834338598	10.56396284	1.15.E-03	5.55.E-03
Znev_14554	-0.491592042	7.397674521	10.55860765	1.16.E-03	5.56.E-03
Znev_05282	-0.600706827	5.413626192	10.55345503	1.16.E-03	5.57.E-03
Znev_05568	-0.498008637	6.624201736	10.52013965	1.18.E-03	5.67.E-03
Znev_12549	-2.307249191	0.839472202	10.5157365	1.18.E-03	5.68.E-03
Znev_04417	-1.05401546	5.401225249	10.51326472	1.19.E-03	5.69.E-03
Znev_15856	-0.555118625	5.155969172	10.5059314	1.19.E-03	5.71.E-03
Znev_01260	-0.464061599	6.024618704	10.50455198	1.19.E-03	5.71.E-03
Znev_18033	-1.158678872	2.188318989	10.50350744	1.19.E-03	5.71.E-03
Znev_12320	-0.647335499	4.18846485	10.49627476	1.20.E-03	5.73.E-03
Znev_03931	-0.62867069	4.370973712	10.47699108	1.21.E-03	5.79.E-03
Znev_18245	-1.157111331	2.2878656	10.47124876	1.21.E-03	5.80.E-03
Znev_02170	-0.895341745	4.046191647	10.46705174	1.22.E-03	5.81.E-03
Znev_15017	-4.786901637	-0.149947576	10.46274023	1.22.E-03	5.82.E-03
Znev_00584	-0.567471762	4.650312826	10.45793608	1.22.E-03	5.83.E-03
Znev_15284	-0.958310822	4.543187516	10.45139833	1.23.E-03	5.85.E-03
Znev_01187	-0.522361233	5.236520878	10.45175733	1.23.E-03	5.85.E-03
Znev_04294	-0.683084044	4.637719626	10.44626176	1.23.E-03	5.86.E-03
Znev_02561	-0.833162861	3.271843753	10.44477033	1.23.E-03	5.87.E-03
Znev_05594	-0.493914606	7.480636367	10.44189785	1.23.E-03	5.87.E-03
Znev_14541	-0.550100108	4.571598941	10.42769811	1.24.E-03	5.91.E-03
Znev_09428	-0.47958773	6.565075616	10.42781609	1.24.E-03	5.91.E-03
Znev_03801	-0.530548621	7.553174239	10.41980247	1.25.E-03	5.93.E-03
Znev_07681	-3.228029756	0.215783994	10.4143883	1.25.E-03	5.95.E-03
Znev_06145	-0.690629992	3.859579053	10.40268897	1.26.E-03	5.98.E-03
Znev_15710	-0.878632254	3.295114918	10.40042848	1.26.E-03	5.99.E-03
Znev_02795	-0.4906634	5.664647012	10.36830283	1.28.E-03	6.09.E-03
Znev_13615	-0.51912976	6.094624716	10.36367939	1.29.E-03	6.10.E-03
Znev_11943	-0.865716623	3.120746365	10.36200822	1.29.E-03	6.10.E-03
Znev_01632	-0.487936978	5.737841832	10.3603443	1.29.E-03	6.11.E-03
Znev_07618	-0.534029995	5.904175928	10.34538287	1.30.E-03	6.15.E-03
Znev_15652	-1.41996452	1.641206594	10.34247471	1.30.E-03	6.16.E-03
Znev_09779	-0.463150831	6.999712554	10.33024661	1.31.E-03	6.20.E-03
Znev_02345	-1.360378492	1.849793479	10.32695376	1.31.E-03	6.21.E-03
Znev_12798	-0.459845807	6.578396079	10.31579401	1.32.E-03	6.24.E-03
Znev_06131	-0.488434364	7.092311077	10.31098413	1.32.E-03	6.26.E-03
Znev_02751	-0.516143225	6.011849397	10.30042549	1.33.E-03	6.29.E-03
Znev_13911	-0.946742207	3.189625408	10.29657241	1.33.E-03	6.30.E-03
Znev_00845	-0.787637827	3.415705057	10.2902151	1.34.E-03	6.32.E-03
Znev_06057	-1.624120742	1.379085914	10.27272368	1.35.E-03	6.37.E-03
Znev_05200	-0.488717457	7.770874906	10.23231775	1.38.E-03	6.50.E-03
Znev_08220	-0.507259694	4.935667614	10.22311689	1.39.E-03	6.53.E-03
Znev_06467	-0.559370598	8.575003228	10.22067908	1.39.E-03	6.53.E-03
Znev_05482	-0.470164127	6.864514399	10.21654323	1.39.E-03	6.55.E-03
Znev_08427	-1.542635974	1.721738846	10.2158062	1.39.E-03	6.55.E-03
Znev_09388	-0.714164616	3.859321188	10.20543868	1.40.E-03	6.58.E-03
Znev_17570	-0.451904436	6.1598342	10.18751908	1.41.E-03	6.64.E-03
Znev_12896	-0.824526434	3.405771778	10.16169726	1.43.E-03	6.72.E-03
Znev_09761	-0.600096214	5.193216061	10.15810947	1.44.E-03	6.73.E-03
Znev_00360	-0.454814558	6.043405293	10.15032043	1.44.E-03	6.76.E-03
Znev_05732	-1.467526026	1.589499028	10.13960729	1.45.E-03	6.79.E-03
Znev_08713	-0.544106839	6.65167848	10.13626082	1.45.E-03	6.80.E-03
Znev_05588	-0.594310135	4.434862752	10.11428022	1.47.E-03	6.87.E-03
Znev_17207	-0.498134478	7.892829938	10.10129129	1.48.E-03	6.91.E-03
Znev_14170	-0.508970495	5.256869305	10.09431112	1.49.E-03	6.94.E-03
Znev_10005	-0.568347444	4.869941771	10.08920945	1.49.E-03	6.95.E-03
Znev_13870	-0.895227504	3.086544118	10.07549943	1.50.E-03	7.00.E-03
Znev_01319	-0.640609093	8.522830273	10.060342	1.51.E-03	7.05.E-03
Znev_01296	-2.607484534	0.3898823	10.0461898	1.53.E-03	7.11.E-03
Znev_00971	-0.487620456	5.819399942	10.04159541	1.53.E-03	7.12.E-03
Znev_04452	-0.577312626	4.402102749	10.0401794	1.53.E-03	7.12.E-03
Znev_15359	-0.493121789	5.961492246	10.024576	1.54.E-03	7.18.E-03
Znev_02479	-0.480922469	5.851044291	10.01045832	1.56.E-03	7.23.E-03
Znev_06144	-0.568891455	4.73689709	10.00906176	1.56.E-03	7.23.E-03
Znev_17052	-1.138061744	2.067553034	10.00794834	1.56.E-03	7.23.E-03
Znev_14510	-0.750305667	3.435573601	9.993083795	1.57.E-03	7.29.E-03
Znev_09174	-0.460582187	6.267253851	9.991329522	1.57.E-03	7.29.E-03
Znev_15217	-0.712884981	3.448815881	9.980912086	1.58.E-03	7.33.E-03
Znev_15933	-0.48173237	6.117560055	9.967585604	1.59.E-03	7.38.E-03
Znev_11560	-0.752692915	7.423076482	9.962552628	1.60.E-03	7.40.E-03
Znev_07629	-0.514148419	6.281585895	9.962834502	1.60.E-03	7.40.E-03
Znev_09175	-0.572827234	4.520347895	9.958702105	1.60.E-03	7.41.E-03
Znev_01900	-1.369187244	1.519508935	9.953561156	1.61.E-03	7.43.E-03
Znev_18390	-0.493554721	6.555644526	9.939702758	1.62.E-03	7.48.E-03
Znev_11520	-0.858338384	8.056433621	9.923689916	1.63.E-03	7.54.E-03
Znev_01635	-0.460581768	6.751981476	9.921637167	1.63.E-03	7.55.E-03
Znev_01925	-0.548365977	5.793096433	9.91108425	1.64.E-03	7.58.E-03
Znev_04684	-0.875083222	2.908793477	9.897292756	1.66.E-03	7.64.E-03
Znev_16856	-0.562076425	4.410089119	9.882939631	1.67.E-03	7.69.E-03
Znev_17152	-0.701816821	3.706194508	9.88156656	1.67.E-03	7.70.E-03
Znev_01852	-0.526500362	6.862995024	9.868680272	1.68.E-03	7.75.E-03
Znev_02898	-0.67019044	3.987705469	9.868116392	1.68.E-03	7.75.E-03
Znev_17095	-0.597542864	4.628041098	9.867359342	1.68.E-03	7.75.E-03
Znev_01592	-1.444232282	3.115265932	9.85947865	1.69.E-03	7.77.E-03
Znev_08495	-0.597666186	5.952514254	9.857178208	1.69.E-03	7.78.E-03
Znev_03764	-0.572394488	6.284990798	9.853944122	1.69.E-03	7.79.E-03
Znev_10662	-1.320606976	1.801314774	9.853309306	1.70.E-03	7.79.E-03
Znev_05607	-0.555126106	5.065481876	9.85231215	1.70.E-03	7.79.E-03
Znev_01341	-0.624258273	4.283581646	9.844947724	1.70.E-03	7.82.E-03
Znev_03873	-0.568259751	4.705125928	9.826453918	1.72.E-03	7.89.E-03
Znev_16160	-3.052374863	0.120719001	9.822234279	1.72.E-03	7.91.E-03
Znev_01993	-1.095103549	2.616335564	9.811949414	1.73.E-03	7.95.E-03
Znev_07262	-0.763427647	5.981092251	9.811269364	1.73.E-03	7.95.E-03
Znev_12009	-0.906747044	2.980111517	9.81073378	1.73.E-03	7.95.E-03
Znev_00468	-0.670191658	3.928888165	9.793330184	1.75.E-03	8.02.E-03
Znev_06304	-0.568016882	5.244824159	9.788296241	1.76.E-03	8.04.E-03
Znev_14267	-0.647668516	3.902003845	9.759387265	1.78.E-03	8.16.E-03
Znev_01719	-0.482993553	5.797611722	9.757948681	1.79.E-03	8.16.E-03
Znev_00433	-0.559660981	5.868523687	9.75625762	1.79.E-03	8.17.E-03
Znev_17343	-0.470890146	7.38585034	9.75468058	1.79.E-03	8.17.E-03
Znev_14203	-0.526037445	5.395021641	9.749158596	1.79.E-03	8.19.E-03
Znev_06100	-0.487819377	6.482375821	9.727513635	1.82.E-03	8.29.E-03
Znev_00583	-0.656371529	4.001680323	9.702625101	1.84.E-03	8.39.E-03
Znev_13512	-1.674807588	1.294932637	9.69679929	1.85.E-03	8.41.E-03
Znev_10041	-0.781093627	3.504379316	9.674030746	1.87.E-03	8.52.E-03
Znev_05654	-0.8701232	3.762892505	9.672020087	1.87.E-03	8.52.E-03
Znev_04618	-2.050645366	0.898472757	9.663918695	1.88.E-03	8.56.E-03
Znev_15684	-1.064530041	2.554762766	9.657137868	1.89.E-03	8.58.E-03
Znev_16759	-0.534688909	4.700525535	9.649892788	1.89.E-03	8.61.E-03
Znev_10609	-0.516340062	8.110482947	9.64974147	1.89.E-03	8.61.E-03
Znev_10006	-0.524212745	4.83229641	9.637875405	1.91.E-03	8.66.E-03
Znev_10242	-0.654171419	5.998785035	9.625275671	1.92.E-03	8.72.E-03
Znev_05123	-1.21715126	1.879615964	9.613855516	1.93.E-03	8.76.E-03
Znev_08830	-0.558806615	6.129453082	9.610533081	1.93.E-03	8.78.E-03
Znev_02759	-0.519254686	7.441187153	9.608495539	1.94.E-03	8.78.E-03
Znev_05289	-0.552766413	4.452344869	9.589539492	1.96.E-03	8.86.E-03
Znev_02400	-0.467366317	5.577830347	9.589677513	1.96.E-03	8.86.E-03
Znev_07687	-0.516424745	7.077944037	9.585975639	1.96.E-03	8.87.E-03
Znev_06250	-0.478758209	5.302805259	9.586050323	1.96.E-03	8.87.E-03
Znev_13742	-0.459372296	6.092548859	9.574523578	1.97.E-03	8.92.E-03
Znev_09991	-0.58814333	8.883787108	9.560794599	1.99.E-03	8.98.E-03
Znev_05169	-0.455946983	6.91302235	9.561141374	1.99.E-03	8.98.E-03
Znev_00756	-0.543834134	4.727323131	9.558759209	1.99.E-03	8.99.E-03
Znev_02269	-0.481725905	5.776126292	9.551246001	2.00.E-03	9.02.E-03
Znev_03009	-0.715856635	3.366690661	9.54568956	2.00.E-03	9.05.E-03
Znev_11242	-0.536778404	6.065003527	9.528048132	2.02.E-03	9.13.E-03
Znev_02543	-0.478114258	6.214496546	9.526428098	2.03.E-03	9.13.E-03
Znev_05050	-0.562030708	5.157747295	9.520688098	2.03.E-03	9.16.E-03
Znev_03634	-0.635677683	4.330840879	9.51209818	2.04.E-03	9.19.E-03
Znev_00935	-0.521956569	6.430192472	9.506277716	2.05.E-03	9.22.E-03
Znev_13681	-0.738804546	3.342336778	9.488977561	2.07.E-03	9.29.E-03
Znev_08664	-0.522426095	6.870100832	9.490097797	2.07.E-03	9.29.E-03
Znev_05431	-0.456551417	5.768998179	9.479668904	2.08.E-03	9.33.E-03
Znev_09121	-0.995985674	3.487923495	9.462059279	2.10.E-03	9.42.E-03
Znev_10253	-0.505719119	5.270313046	9.453099742	2.11.E-03	9.46.E-03
Znev_13240	-0.55228086	6.262889367	9.440490146	2.12.E-03	9.52.E-03
Znev_14417	-0.652993338	4.022249249	9.438416301	2.12.E-03	9.52.E-03
Znev_04087	-0.633993363	3.93508113	9.43809582	2.13.E-03	9.52.E-03
Znev_15613	-0.458650194	6.608309644	9.435768925	2.13.E-03	9.53.E-03
Znev_03008	-0.89827917	2.719184345	9.430228942	2.13.E-03	9.55.E-03
Znev_15083	-0.501082379	5.742405697	9.423501385	2.14.E-03	9.58.E-03
Znev_15352	-0.438977819	6.185387066	9.420929612	2.15.E-03	9.59.E-03
Znev_00680	-0.902811427	3.132158792	9.418590949	2.15.E-03	9.60.E-03
Znev_05676	-0.454059461	7.534953729	9.403783336	2.17.E-03	9.67.E-03
Znev_09435	-0.477170802	5.809774478	9.398638839	2.17.E-03	9.69.E-03
Znev_10752	-0.72179847	3.961455694	9.387824657	2.18.E-03	9.75.E-03
Znev_06375	-0.527455603	4.957170177	9.387435665	2.18.E-03	9.75.E-03
Znev_02877	-0.795688634	6.796107174	9.377547836	2.20.E-03	9.79.E-03
Znev_10848	-0.479289842	5.125808962	9.367221281	2.21.E-03	9.84.E-03
Znev_18821	-2.485238644	0.683883657	9.361701474	2.22.E-03	9.87.E-03
Znev_02521	-1.836726058	0.955836308	9.359955201	2.22.E-03	9.88.E-03
Znev_11569	-0.604229343	4.250748795	9.357195054	2.22.E-03	9.89.E-03
Znev_00370	-0.470909904	7.677247744	9.341342667	2.24.E-03	9.96.E-03
Znev_05445	-0.585973395	5.402542525	9.33826413	2.24.E-03	9.97.E-03
Znev_02774	-0.597960289	4.613703957	9.335675905	2.25.E-03	9.99.E-03
Znev_10548	-0.573691104	4.611627158	9.32919991	2.26.E-03	1.00.E-02
Znev_13124	-0.701381368	3.526187008	9.319826688	2.27.E-03	1.01.E-02
Znev_17300	-0.578541638	4.15668222	9.3176229	2.27.E-03	1.01.E-02
Znev_08438	-0.791679373	3.788732994	9.310710592	2.28.E-03	1.01.E-02
Znev_07151	-1.225514598	1.819716423	9.297708706	2.29.E-03	1.02.E-02
Znev_14233	-0.512265665	5.503070476	9.291571631	2.30.E-03	1.02.E-02
Znev_13387	-0.754178861	5.817750617	9.288207521	2.31.E-03	1.02.E-02
Znev_09651	-2.168912765	0.750693111	9.276775175	2.32.E-03	1.03.E-02
Znev_07529	-0.540422767	5.289730333	9.272966494	2.33.E-03	1.03.E-02
Znev_00063	-0.503660996	6.219728574	9.264993497	2.34.E-03	1.03.E-02
Znev_05535	-0.820084538	3.230865029	9.261260969	2.34.E-03	1.03.E-02
Znev_07982	-0.547862447	4.67793461	9.251745138	2.35.E-03	1.04.E-02
Znev_02866	-0.709195698	3.829392241	9.232607045	2.38.E-03	1.05.E-02
Znev_03772	-0.578486281	5.77412938	9.229682447	2.38.E-03	1.05.E-02
Znev_08678	-0.474390961	7.709308953	9.22845427	2.38.E-03	1.05.E-02
Znev_13209	-0.917771227	3.437962723	9.220100355	2.39.E-03	1.05.E-02
Znev_18253	-0.843977486	3.532304471	9.220014387	2.39.E-03	1.05.E-02
Znev_13128	-2.181179937	0.748986828	9.217057206	2.40.E-03	1.06.E-02
Znev_05231	-0.4850847	7.257206616	9.211554337	2.40.E-03	1.06.E-02
Znev_17869	-0.8395342	4.623441677	9.206287931	2.41.E-03	1.06.E-02
Znev_03177	-0.617133691	4.59059139	9.202374296	2.42.E-03	1.06.E-02
Znev_16043	-0.533065185	4.379406122	9.202080834	2.42.E-03	1.06.E-02
Znev_03703	-0.50739903	4.963314816	9.201747495	2.42.E-03	1.06.E-02
Znev_01215	-1.11495579	2.151801798	9.198202938	2.42.E-03	1.06.E-02
Znev_03387	-0.624772228	4.092824798	9.195741446	2.43.E-03	1.06.E-02
Znev_03898	-0.637526456	4.027523395	9.195183292	2.43.E-03	1.06.E-02
Znev_05545	-0.702127714	4.195536319	9.190598928	2.43.E-03	1.07.E-02
Znev_04274	-0.639353531	3.891497091	9.185395894	2.44.E-03	1.07.E-02
Znev_16734	-2.038945717	0.898005834	9.176597012	2.45.E-03	1.07.E-02
Znev_13836	-0.502788647	5.879193054	9.17404614	2.45.E-03	1.08.E-02
Znev_01796	-0.480380667	5.315077823	9.170982821	2.46.E-03	1.08.E-02
Znev_10965	-0.537087027	5.921550286	9.167922679	2.46.E-03	1.08.E-02
Znev_10709	-0.751030481	7.692208581	9.158694644	2.48.E-03	1.08.E-02
Znev_10621	-0.601692647	5.54661862	9.149561027	2.49.E-03	1.09.E-02
Znev_10279	-0.768521562	3.056831039	9.141927986	2.50.E-03	1.09.E-02
Znev_07561	-0.595620911	4.491458125	9.131821849	2.51.E-03	1.10.E-02
Znev_03043	-0.469391117	5.641875535	9.131616856	2.51.E-03	1.10.E-02
Znev_09300	-0.532346596	4.384330732	9.127091019	2.52.E-03	1.10.E-02
Znev_09630	-0.452827164	5.946170096	9.126924886	2.52.E-03	1.10.E-02
Znev_13613	-0.89025291	2.827684101	9.125264908	2.52.E-03	1.10.E-02
Znev_12197	-0.682561855	6.322731037	9.123422738	2.52.E-03	1.10.E-02
Znev_13118	-0.602542768	4.465305509	9.118469813	2.53.E-03	1.10.E-02
Znev_07067	-0.530846965	8.654810898	9.106991679	2.55.E-03	1.11.E-02
Znev_06963	-0.618188428	7.728640286	9.095459545	2.56.E-03	1.11.E-02
Znev_02743	-0.498289564	8.428745954	9.089264435	2.57.E-03	1.12.E-02
Znev_13860	-0.548456093	4.715737726	9.075264474	2.59.E-03	1.13.E-02
Znev_05375	-0.506103454	5.269535852	9.069360959	2.60.E-03	1.13.E-02
Znev_10116	-0.513660203	5.058441588	9.068731901	2.60.E-03	1.13.E-02
Znev_15394	-0.958241034	4.196895439	9.04922664	2.63.E-03	1.14.E-02
Znev_07566	-0.733109969	3.456243994	9.042675195	2.64.E-03	1.14.E-02
Znev_06160	-0.463855488	7.614853095	9.040411857	2.64.E-03	1.14.E-02
Znev_00223	-0.469255415	7.878153156	9.029280799	2.66.E-03	1.15.E-02
Znev_04064	-0.460236727	6.73993326	9.018482832	2.67.E-03	1.16.E-02
Znev_04230	-0.640311731	3.904901918	8.994569359	2.71.E-03	1.17.E-02
Znev_08353	-0.547729489	5.110186062	8.993252283	2.71.E-03	1.17.E-02
Znev_02501	-0.532098764	6.126984458	8.991179315	2.71.E-03	1.17.E-02
Znev_15442	-0.474153641	5.511478223	8.987754249	2.72.E-03	1.17.E-02
Znev_09137	-1.868094129	0.983017632	8.984439783	2.72.E-03	1.18.E-02
Znev_06391	-0.636187012	3.815943041	8.952703745	2.77.E-03	1.19.E-02
Znev_01015	-0.773121715	3.987206543	8.938727294	2.79.E-03	1.20.E-02
Znev_15253	-0.512372874	5.159720054	8.938549663	2.79.E-03	1.20.E-02
Znev_12680	-0.497530037	5.238987376	8.937473182	2.79.E-03	1.20.E-02
Znev_11336	-0.505093425	5.676383791	8.930991499	2.80.E-03	1.21.E-02
Znev_13126	-0.694726774	3.373892926	8.92576251	2.81.E-03	1.21.E-02
Znev_06685	-0.624411764	5.310215009	8.919287549	2.82.E-03	1.21.E-02
Znev_15233	-1.808572841	1.086145305	8.91415795	2.83.E-03	1.22.E-02
Znev_00049	-0.617239885	6.679362197	8.905667433	2.84.E-03	1.22.E-02
Znev_01808	-0.596662967	5.174915991	8.882035009	2.88.E-03	1.24.E-02
Znev_13407	-0.473968855	5.074127019	8.875797348	2.89.E-03	1.24.E-02
Znev_15503	-0.481861714	5.50506987	8.861207596	2.91.E-03	1.25.E-02
Znev_06119	-0.43160113	6.443464903	8.85107834	2.93.E-03	1.26.E-02
Znev_14193	-0.998561707	2.226037156	8.841845849	2.94.E-03	1.26.E-02
Znev_06167	-0.413400869	6.695015906	8.839837487	2.95.E-03	1.26.E-02
Znev_01831	-0.487176004	7.746383458	8.835309047	2.95.E-03	1.26.E-02
Znev_03168	-0.822490056	2.923122228	8.833896835	2.96.E-03	1.26.E-02
Znev_07265	-0.56016988	4.510906466	8.824175067	2.97.E-03	1.27.E-02
Znev_14513	-0.641199035	3.731928505	8.817359572	2.98.E-03	1.27.E-02
Znev_02566	-0.641469854	5.050532784	8.798840628	3.01.E-03	1.29.E-02
Znev_06879	-0.900015822	2.945823015	8.796841206	3.02.E-03	1.29.E-02
Znev_16722	-0.522250896	4.90539351	8.7943107	3.02.E-03	1.29.E-02
Znev_01656	-0.536049952	5.081950526	8.789861949	3.03.E-03	1.29.E-02
Znev_13064	-0.533224301	4.574635457	8.785980111	3.04.E-03	1.29.E-02
Znev_15450	-4.382923911	-0.341056214	8.781374536	3.04.E-03	1.30.E-02
Znev_02316	-0.526712455	4.381460742	8.78122989	3.04.E-03	1.30.E-02
Znev_03204	-0.563881543	7.387724563	8.779790841	3.05.E-03	1.30.E-02
Znev_08457	-0.493872963	5.044328603	8.778490253	3.05.E-03	1.30.E-02
Znev_05425	-0.473298594	5.088507527	8.777327498	3.05.E-03	1.30.E-02
Znev_18729	-0.516731671	7.379033328	8.776196336	3.05.E-03	1.30.E-02
Znev_12471	-0.540064938	8.274167841	8.768221276	3.07.E-03	1.30.E-02
Znev_09895	-0.661242027	6.603966613	8.758335556	3.08.E-03	1.31.E-02
Znev_11978	-0.604548001	7.454251799	8.740036078	3.11.E-03	1.32.E-02
Znev_02300	-0.501231821	4.583913493	8.703455058	3.18.E-03	1.35.E-02
Znev_06857	-4.522304832	-0.275474138	8.700505248	3.18.E-03	1.35.E-02
Znev_16869	-0.96552804	2.529716677	8.693201943	3.19.E-03	1.35.E-02
Znev_03897	-0.468539713	8.051878367	8.690294302	3.20.E-03	1.36.E-02
Znev_18610	-1.321870567	1.659912025	8.684675928	3.21.E-03	1.36.E-02
Znev_11667	-0.456020896	5.524552408	8.680334376	3.22.E-03	1.36.E-02
Znev_02453	-0.539338606	4.693676675	8.678019841	3.22.E-03	1.36.E-02
Znev_04876	-0.575381353	7.440204976	8.67349303	3.23.E-03	1.37.E-02
Znev_15958	-0.565891783	5.312710377	8.671899	3.23.E-03	1.37.E-02
Znev_03237	-0.586165567	5.554784806	8.670618192	3.23.E-03	1.37.E-02
Znev_16972	-0.72990097	3.858021601	8.640294452	3.29.E-03	1.39.E-02
Znev_15805	-0.570526842	4.446652682	8.625701471	3.31.E-03	1.40.E-02
Znev_04650	-2.960857267	0.070436836	8.625158346	3.32.E-03	1.40.E-02
Znev_05554	-0.507778385	5.089155204	8.610826834	3.34.E-03	1.41.E-02
Znev_05295	-0.477912951	5.207162468	8.606999314	3.35.E-03	1.41.E-02
Znev_15641	-0.829398864	2.951475979	8.605852894	3.35.E-03	1.41.E-02
Znev_07727	-0.475350428	5.863022762	8.602070109	3.36.E-03	1.41.E-02
Znev_12911	-0.462945888	7.124950297	8.601080785	3.36.E-03	1.41.E-02
Znev_14466	-0.97128197	2.901629603	8.589556913	3.38.E-03	1.42.E-02
Znev_14896	-2.790788499	0.503735571	8.577400099	3.40.E-03	1.43.E-02
Znev_00486	-0.665275067	4.176853979	8.576435643	3.41.E-03	1.43.E-02
Znev_03876	-0.461801097	5.859703803	8.564856054	3.43.E-03	1.44.E-02
Znev_00668	-0.448828854	5.355389717	8.559270477	3.44.E-03	1.44.E-02
Znev_16674	-0.594738372	4.514354004	8.554766696	3.45.E-03	1.45.E-02
Znev_02173	-0.487367917	4.837417554	8.553744446	3.45.E-03	1.45.E-02
Znev_13668	-0.675009647	3.690948133	8.552893314	3.45.E-03	1.45.E-02
Znev_12446	-0.472882211	5.872670712	8.540916399	3.47.E-03	1.46.E-02
Znev_02538	-0.50307419	7.650174047	8.537881772	3.48.E-03	1.46.E-02
Znev_07168	-0.426852194	5.699977182	8.537096379	3.48.E-03	1.46.E-02
Znev_04262	-0.907729257	8.112865844	8.532944352	3.49.E-03	1.46.E-02
Znev_02565	-0.454403384	5.295835027	8.524645261	3.50.E-03	1.47.E-02
Znev_14174	-0.500566947	5.25772095	8.520977447	3.51.E-03	1.47.E-02
Znev_16372	-0.910307211	2.706196653	8.507681581	3.54.E-03	1.48.E-02
Znev_06007	-0.694305583	4.44762095	8.503506989	3.54.E-03	1.48.E-02
Znev_03706	-0.459879203	7.880816311	8.502463185	3.55.E-03	1.48.E-02
Znev_12589	-0.613891067	9.61975692	8.501974618	3.55.E-03	1.48.E-02
Znev_06412	-0.566660475	5.641699565	8.490662214	3.57.E-03	1.49.E-02
Znev_14137	-0.470112722	7.391120863	8.473003022	3.60.E-03	1.50.E-02
Znev_04680	-0.576628256	4.843972213	8.469816648	3.61.E-03	1.51.E-02
Znev_03874	-0.823206775	3.33395162	8.466220118	3.62.E-03	1.51.E-02
Znev_07779	-0.644416979	3.832741378	8.454134629	3.64.E-03	1.52.E-02
Znev_04712	-0.753566252	10.49231746	8.44902299	3.65.E-03	1.52.E-02
Znev_11511	-0.474448592	5.04284681	8.446488118	3.66.E-03	1.52.E-02
Znev_05677	-0.435340795	5.754972647	8.446085865	3.66.E-03	1.52.E-02
Znev_06202	-0.479658971	7.907685629	8.438943857	3.67.E-03	1.53.E-02
Znev_09781	-1.677648896	1.009994187	8.428024175	3.69.E-03	1.54.E-02
Znev_17383	-0.99926683	2.757957385	8.421469958	3.71.E-03	1.54.E-02
Znev_01437	-0.551486824	6.258321978	8.415584103	3.72.E-03	1.55.E-02
Znev_04487	-4.382365214	-0.341286261	8.398950584	3.75.E-03	1.56.E-02
Znev_01405	-0.762090975	5.275810511	8.374449359	3.81.E-03	1.58.E-02
Znev_04854	-1.373507446	1.755684331	8.373854629	3.81.E-03	1.58.E-02
Znev_02389	-0.911788996	2.568524917	8.368220518	3.82.E-03	1.58.E-02
Znev_02686	-0.652757748	3.555476165	8.367360616	3.82.E-03	1.58.E-02
Znev_05722	-0.413938709	6.769844103	8.364705545	3.83.E-03	1.58.E-02
Znev_07153	-0.631745553	3.574287916	8.362879944	3.83.E-03	1.59.E-02
Znev_05683	-0.534099041	6.480224196	8.360834722	3.83.E-03	1.59.E-02
Znev_14757	-0.452146078	6.884882525	8.354791063	3.85.E-03	1.59.E-02
Znev_03348	-0.445144155	6.853927433	8.353337663	3.85.E-03	1.59.E-02
Znev_03352	-0.587944859	7.105714387	8.351969654	3.85.E-03	1.59.E-02
Znev_01390	-0.440422802	5.643149317	8.340731586	3.88.E-03	1.60.E-02
Znev_14043	-0.453550183	5.808915881	8.331566698	3.90.E-03	1.61.E-02
Znev_06438	-2.01562654	0.649711005	8.325959261	3.91.E-03	1.61.E-02
Znev_08073	-0.480590012	5.487666128	8.322334786	3.92.E-03	1.61.E-02
Znev_06881	-0.724179945	5.627126318	8.320535385	3.92.E-03	1.62.E-02
Znev_09467	-1.397607178	1.234457244	8.314965227	3.93.E-03	1.62.E-02
Znev_04657	-0.53135538	4.768947478	8.308611934	3.95.E-03	1.62.E-02
Znev_01101	-0.48346196	8.349788776	8.308635388	3.95.E-03	1.62.E-02
Znev_02056	-0.542995513	6.771203173	8.291806731	3.98.E-03	1.64.E-02
Znev_02908	-4.386903342	-0.340660099	8.284439863	4.00.E-03	1.64.E-02
Znev_10984	-0.790904447	2.980713681	8.276731501	4.02.E-03	1.65.E-02
Znev_09117	-0.794038683	3.166144397	8.276055571	4.02.E-03	1.65.E-02
Znev_02588	-0.47308481	5.078143472	8.26774551	4.04.E-03	1.65.E-02
Znev_09525	-0.788383204	3.361109263	8.23659543	4.11.E-03	1.68.E-02
Znev_05042	-0.446358118	5.240443939	8.233221927	4.11.E-03	1.68.E-02
Znev_13880	-0.55164463	4.518643184	8.231482378	4.12.E-03	1.69.E-02
Znev_08282	-0.51913917	5.424514507	8.223880969	4.13.E-03	1.69.E-02
Znev_10892	-0.43094398	6.448157468	8.223183207	4.14.E-03	1.69.E-02
Znev_02595	-0.478132019	4.858572634	8.221351797	4.14.E-03	1.69.E-02
Znev_09608	-0.681699764	3.845972318	8.212359367	4.16.E-03	1.70.E-02
Znev_03924	-0.867709627	2.566773048	8.20712985	4.17.E-03	1.70.E-02
Znev_03385	-0.622748967	3.948940265	8.206468541	4.17.E-03	1.70.E-02
Znev_05092	-4.513831422	-0.276096986	8.197615241	4.19.E-03	1.71.E-02
Znev_00284	-1.003364957	2.032667222	8.187265876	4.22.E-03	1.72.E-02
Znev_09864	-0.531964794	4.323255298	8.186170434	4.22.E-03	1.72.E-02
Znev_08027	-0.463911436	5.701235985	8.178789129	4.24.E-03	1.73.E-02
Znev_11485	-0.579211919	5.446678005	8.171432407	4.26.E-03	1.73.E-02
Znev_04159	-0.691197258	3.375476953	8.15190205	4.30.E-03	1.75.E-02
Znev_05575	-0.535994322	4.394639793	8.146771737	4.31.E-03	1.75.E-02
Znev_11276	-0.634075975	6.495455721	8.144941603	4.32.E-03	1.75.E-02
Znev_08148	-0.546625806	4.293239214	8.144352314	4.32.E-03	1.75.E-02
Znev_06255	-0.446305062	6.06023619	8.138824823	4.33.E-03	1.76.E-02
Znev_08569	-0.960007439	2.842815981	8.137251538	4.34.E-03	1.76.E-02
Znev_07622	-0.989464494	2.425462221	8.133189563	4.35.E-03	1.76.E-02
Znev_10376	-0.875222991	2.602659012	8.126925415	4.36.E-03	1.77.E-02
Znev_10317	-2.864554129	0.018824654	8.110415239	4.40.E-03	1.78.E-02
Znev_08232	-0.662271658	3.656680956	8.109793701	4.40.E-03	1.78.E-02
Znev_02149	-0.519925464	5.097813262	8.107653167	4.41.E-03	1.78.E-02
Znev_03915	-0.532217463	8.783302218	8.10601606	4.41.E-03	1.79.E-02
Znev_02755	-0.453296009	4.826394283	8.105945658	4.41.E-03	1.79.E-02
Znev_13863	-0.424690013	5.676456433	8.098050334	4.43.E-03	1.79.E-02
Znev_03613	-1.470447683	1.27435675	8.093906068	4.44.E-03	1.80.E-02
Znev_14861	-0.722759067	6.59539236	8.093025898	4.44.E-03	1.80.E-02
Znev_03918	-0.564826865	6.043588692	8.092749646	4.44.E-03	1.80.E-02
Znev_00059	-0.490727271	5.300027731	8.081411376	4.47.E-03	1.81.E-02
Znev_13884	-0.41574044	5.934605321	8.061750693	4.52.E-03	1.82.E-02
Znev_07517	-0.486139596	5.502532105	8.057251821	4.53.E-03	1.83.E-02
Znev_16379	-1.628312388	0.984326206	8.049723728	4.55.E-03	1.83.E-02
Znev_04555	-0.561119221	4.32839767	8.047080464	4.56.E-03	1.84.E-02
Znev_12752	-1.134644298	1.759150498	8.045082841	4.56.E-03	1.84.E-02
Znev_03088	-0.534176418	5.3241194	8.043301469	4.57.E-03	1.84.E-02
Znev_13658	-0.504871844	5.991933441	8.022700774	4.62.E-03	1.86.E-02
Znev_13411	-0.578378398	7.440216258	8.020609147	4.62.E-03	1.86.E-02
Znev_06470	-0.754985833	6.03088949	8.017184608	4.63.E-03	1.86.E-02
Znev_07948	-0.564173525	9.056574668	8.011487402	4.65.E-03	1.86.E-02
Znev_00785	-0.697663125	6.227205674	7.998144844	4.68.E-03	1.88.E-02
Znev_03374	-0.447441801	5.940302504	7.988967641	4.71.E-03	1.89.E-02
Znev_01055	-0.72937131	3.139117814	7.981191282	4.73.E-03	1.89.E-02
Znev_13375	-1.014087363	2.096963919	7.978721932	4.73.E-03	1.90.E-02
Znev_03045	-0.901177261	2.485538198	7.975014861	4.74.E-03	1.90.E-02
Znev_18520	-0.781674799	3.249662764	7.975368828	4.74.E-03	1.90.E-02
Znev_15033	-0.719105778	4.28239785	7.973392262	4.75.E-03	1.90.E-02
Znev_15685	-1.103707435	2.198386512	7.966137037	4.77.E-03	1.91.E-02
Znev_06701	-0.545958166	4.237310541	7.963420796	4.77.E-03	1.91.E-02
Znev_06457	-0.614067196	4.315551873	7.960504978	4.78.E-03	1.91.E-02
Znev_13413	-0.484348899	4.719109654	7.950834362	4.81.E-03	1.92.E-02
Znev_03943	-0.504464012	4.662213165	7.948264178	4.81.E-03	1.92.E-02
Znev_03707	-0.454975559	4.981027292	7.947469365	4.82.E-03	1.92.E-02
Znev_11159	-0.447298758	7.990376758	7.946129096	4.82.E-03	1.93.E-02
Znev_04337	-0.509947413	4.92150956	7.939875166	4.84.E-03	1.93.E-02
Znev_16733	-2.616054289	0.389204342	7.938048083	4.84.E-03	1.93.E-02
Znev_10063	-1.40151565	2.151414535	7.936947166	4.84.E-03	1.93.E-02
Znev_02133	-4.220959494	-0.410927898	7.93274084	4.85.E-03	1.94.E-02
Znev_04411	-0.516278831	4.204580093	7.927430771	4.87.E-03	1.94.E-02
Znev_06355	-0.427953007	6.958795251	7.917487125	4.90.E-03	1.95.E-02
Znev_11552	-4.221331948	-0.410728915	7.915287462	4.90.E-03	1.95.E-02
Znev_07920	-0.470979996	5.102729526	7.915541532	4.90.E-03	1.95.E-02
Znev_01397	-0.459455301	5.132968854	7.9141502	4.90.E-03	1.95.E-02
Znev_13697	-0.726184491	3.414728323	7.906645622	4.93.E-03	1.96.E-02
Znev_14158	-0.817629853	2.863770657	7.897913955	4.95.E-03	1.97.E-02
Znev_06018	-0.408614507	5.61355886	7.897640824	4.95.E-03	1.97.E-02
Znev_16193	-2.313735329	0.217794216	7.894509285	4.96.E-03	1.97.E-02
Znev_04590	-0.474415812	6.146816673	7.893743496	4.96.E-03	1.97.E-02
Znev_05648	-0.434544319	7.777596335	7.893659091	4.96.E-03	1.97.E-02
Znev_06108	-0.453571556	6.296649894	7.888031826	4.98.E-03	1.98.E-02
Znev_06102	-2.393103561	0.263310407	7.886353145	4.98.E-03	1.98.E-02
Znev_10817	-0.458614281	5.406654775	7.886738302	4.98.E-03	1.98.E-02
Znev_11191	-0.642281395	3.924739019	7.875022362	5.01.E-03	1.99.E-02
Znev_11161	-0.557586643	5.405562921	7.864613409	5.04.E-03	2.00.E-02
Znev_08188	-0.514017769	8.672862169	7.864647109	5.04.E-03	2.00.E-02
Znev_05301	-0.635374981	3.499028598	7.857623221	5.06.E-03	2.01.E-02
Znev_05398	-1.099987699	11.29338677	7.854684796	5.07.E-03	2.01.E-02
Znev_13774	-0.522704577	6.223530467	7.852629321	5.07.E-03	2.01.E-02
Znev_01811	-0.637059593	3.922459473	7.840905261	5.11.E-03	2.02.E-02
Znev_17211	-0.563914619	7.838363765	7.822871856	5.16.E-03	2.04.E-02
Znev_06650	-0.422238526	7.301290811	7.819610648	5.17.E-03	2.05.E-02
Znev_11168	-0.481863	4.745057532	7.815241207	5.18.E-03	2.05.E-02
Znev_07506	-0.44240821	7.424756533	7.812205692	5.19.E-03	2.05.E-02
Znev_03231	-1.088888348	1.729474352	7.809667323	5.20.E-03	2.05.E-02
Znev_03159	-0.454466167	6.021376466	7.804880976	5.21.E-03	2.06.E-02
Znev_07596	-0.434471714	5.604625945	7.803550644	5.21.E-03	2.06.E-02
Znev_12238	-0.472638313	5.006018088	7.801590627	5.22.E-03	2.06.E-02
Znev_04502	-0.424928843	6.426333939	7.792193843	5.25.E-03	2.07.E-02
Znev_07623	-0.48280133	4.579346572	7.763715029	5.33.E-03	2.10.E-02
Znev_12360	-0.44129864	5.976047883	7.758502692	5.35.E-03	2.10.E-02
Znev_12404	-0.58383105	3.727446679	7.73924309	5.40.E-03	2.13.E-02
Znev_05423	-4.221006887	-0.41094393	7.734397874	5.42.E-03	2.13.E-02
Znev_12632	-0.742715892	4.094848067	7.733387278	5.42.E-03	2.13.E-02
Znev_05484	-0.511225621	7.075920697	7.724677943	5.45.E-03	2.14.E-02
Znev_17658	-0.593417173	4.567930175	7.723421554	5.45.E-03	2.14.E-02
Znev_01102	-0.413770464	7.554343359	7.713779393	5.48.E-03	2.15.E-02
Znev_01629	-0.440636395	5.23067331	7.706827153	5.50.E-03	2.16.E-02
Znev_09177	-0.476465315	6.344811586	7.697871955	5.53.E-03	2.17.E-02
Znev_01103	-0.458005584	4.957385955	7.696100306	5.53.E-03	2.17.E-02
Znev_02587	-0.418497943	7.017632908	7.669886674	5.61.E-03	2.20.E-02
Znev_10314	-0.953192097	2.189733881	7.66562846	5.63.E-03	2.20.E-02
Znev_10345	-0.484341037	6.617312194	7.658494698	5.65.E-03	2.21.E-02
Znev_00684	-0.422204631	5.657533166	7.654376145	5.66.E-03	2.22.E-02
Znev_15935	-2.012763962	0.652803275	7.652224418	5.67.E-03	2.22.E-02
Znev_01329	-0.534596631	4.032855582	7.650186058	5.68.E-03	2.22.E-02
Znev_09535	-0.469463457	4.784016946	7.647635119	5.68.E-03	2.22.E-02
Znev_00933	-0.893252706	2.624137938	7.641465892	5.70.E-03	2.23.E-02
Znev_09985	-0.491525296	5.027676659	7.634539434	5.73.E-03	2.24.E-02
Znev_17281	-0.81024107	2.835415334	7.629785191	5.74.E-03	2.24.E-02
Znev_09382	-0.866543481	5.704471782	7.627912413	5.75.E-03	2.24.E-02
Znev_07494	-0.534412151	4.513160492	7.622176462	5.77.E-03	2.25.E-02
Znev_05371	-1.52346623	1.425538726	7.617115295	5.78.E-03	2.25.E-02
Znev_00737	-0.489604093	4.858046667	7.617074181	5.78.E-03	2.25.E-02
Znev_04969	-0.416559114	5.872344788	7.61384357	5.79.E-03	2.26.E-02
Znev_08299	-0.76416402	3.499886884	7.607876915	5.81.E-03	2.26.E-02
Znev_02325	-0.447345706	5.991612002	7.605652004	5.82.E-03	2.26.E-02
Znev_02447	-0.437184469	5.239877724	7.601483623	5.83.E-03	2.27.E-02
Znev_06668	-0.399303351	7.445104126	7.59462095	5.85.E-03	2.28.E-02
Znev_10351	-1.111321525	1.746194871	7.592027915	5.86.E-03	2.28.E-02
Znev_06069	-0.466453262	5.136561443	7.590455284	5.87.E-03	2.28.E-02
Znev_12715	-0.394214822	6.539695543	7.581070084	5.90.E-03	2.29.E-02
Znev_07591	-0.45144066	5.188515571	7.57643947	5.91.E-03	2.30.E-02
Znev_09704	-0.456967582	5.294837812	7.570128803	5.93.E-03	2.30.E-02
Znev_05455	-0.452816204	8.292563796	7.561459034	5.96.E-03	2.31.E-02
Znev_03251	-1.218246693	1.822016583	7.55638014	5.98.E-03	2.32.E-02
Znev_03843	-0.505974942	8.71820488	7.555427856	5.98.E-03	2.32.E-02
Znev_12044	-1.299142375	1.277625668	7.545572685	6.02.E-03	2.33.E-02
Znev_12614	-4.218596894	-0.411357852	7.541214295	6.03.E-03	2.34.E-02
Znev_01159	-0.471450528	4.976152402	7.528680399	6.07.E-03	2.35.E-02
Znev_18218	-1.009050549	1.924949136	7.513413696	6.12.E-03	2.37.E-02
Znev_17460	-0.603274028	4.291718464	7.509618076	6.14.E-03	2.37.E-02
Znev_13257	-0.567470182	4.866187578	7.503444838	6.16.E-03	2.38.E-02
Znev_09743	-0.514275346	4.314473021	7.501535467	6.16.E-03	2.38.E-02
Znev_08849	-0.63835019	3.573522798	7.499108955	6.17.E-03	2.38.E-02
Znev_17772	-0.712753328	3.192250936	7.495589417	6.19.E-03	2.39.E-02
Znev_14266	-1.145637396	1.895339792	7.492282423	6.20.E-03	2.39.E-02
Znev_17716	-0.510988096	6.302977426	7.480351782	6.24.E-03	2.41.E-02
Znev_14736	-0.582908301	3.680711186	7.479248066	6.24.E-03	2.41.E-02
Znev_12970	-0.682411428	3.660029741	7.47606365	6.25.E-03	2.41.E-02
Znev_15961	-0.56640181	8.19543168	7.462830074	6.30.E-03	2.42.E-02
Znev_09986	-1.552164626	1.089336442	7.453394159	6.33.E-03	2.44.E-02
Znev_06552	-0.59937895	3.538203255	7.453688162	6.33.E-03	2.44.E-02
Znev_13312	-0.449889855	5.117651419	7.448375555	6.35.E-03	2.44.E-02
Znev_14824	-0.524660266	4.343149813	7.445391503	6.36.E-03	2.44.E-02
Znev_10450	-1.050778597	2.637814689	7.440277504	6.38.E-03	2.45.E-02
Znev_00365	-0.444878529	7.079516195	7.433139156	6.40.E-03	2.46.E-02
Znev_09621	-0.499776995	5.485706997	7.418731206	6.45.E-03	2.48.E-02
Znev_12227	-1.463577256	1.163669095	7.408230852	6.49.E-03	2.49.E-02
Znev_04599	-0.511226036	5.294834914	7.408185073	6.49.E-03	2.49.E-02
Znev_13283	-0.411433416	5.995873598	7.389844131	6.56.E-03	2.51.E-02
Znev_04040	-0.467813863	5.073186409	7.386648461	6.57.E-03	2.52.E-02
Znev_06575	-0.4689585	4.756750567	7.38176285	6.59.E-03	2.52.E-02
Znev_04606	-0.573834723	4.430265626	7.378108816	6.60.E-03	2.53.E-02
Znev_12895	-0.548604823	4.025683454	7.370977414	6.63.E-03	2.54.E-02
Znev_09187	-0.588440613	8.020016379	7.364522045	6.65.E-03	2.54.E-02
Znev_05631	-0.594867085	4.559283365	7.354419129	6.69.E-03	2.56.E-02
Znev_13610	-1.005458253	2.131778969	7.328225506	6.79.E-03	2.59.E-02
Znev_10939	-1.074847634	1.911496757	7.321943671	6.81.E-03	2.60.E-02
Znev_11495	-0.637554848	3.967837981	7.320510391	6.82.E-03	2.60.E-02
Znev_05799	-0.50109883	5.148436447	7.320146539	6.82.E-03	2.60.E-02
Znev_06607	-0.381978188	6.506449603	7.309639933	6.86.E-03	2.61.E-02
Znev_06825	-0.472566141	5.157440558	7.307139904	6.87.E-03	2.61.E-02
Znev_02142	-0.471458067	5.280372619	7.304396609	6.88.E-03	2.62.E-02
Znev_03349	-0.61955073	3.507863901	7.299570254	6.90.E-03	2.62.E-02
Znev_15372	-0.500443273	4.628126145	7.29290375	6.92.E-03	2.63.E-02
Znev_06062	-0.460654742	5.216410471	7.290434435	6.93.E-03	2.63.E-02
Znev_06395	-4.393876824	-0.340462008	7.281816919	6.97.E-03	2.65.E-02
Znev_11433	-0.417378596	6.231135034	7.276880517	6.98.E-03	2.65.E-02
Znev_04770	-0.469268577	8.570569871	7.272366556	7.00.E-03	2.66.E-02
Znev_04121	-0.767264504	6.399038176	7.255238519	7.07.E-03	2.68.E-02
Znev_04778	-0.466436818	5.159410975	7.255654897	7.07.E-03	2.68.E-02
Znev_06381	-0.983385474	2.511947626	7.251387586	7.08.E-03	2.69.E-02
Znev_03904	-0.459590815	5.003632338	7.244364363	7.11.E-03	2.70.E-02
Znev_18279	-0.55063672	4.341323212	7.235166315	7.15.E-03	2.71.E-02
Znev_07607	-0.440239756	5.02960302	7.233838372	7.15.E-03	2.71.E-02
Znev_06456	-2.343728949	0.581358017	7.228726222	7.17.E-03	2.72.E-02
Znev_15610	-0.681073912	5.487761475	7.224753764	7.19.E-03	2.72.E-02
Znev_06519	-0.488644521	4.619831084	7.223626986	7.20.E-03	2.72.E-02
Znev_12486	-0.42696437	6.405615438	7.222857202	7.20.E-03	2.72.E-02
Znev_08634	-2.021834404	0.391682708	7.197808342	7.30.E-03	2.76.E-02
Znev_03754	-0.438945666	5.193992815	7.194430944	7.31.E-03	2.76.E-02
Znev_17436	-2.229153615	0.17019558	7.188003693	7.34.E-03	2.77.E-02
Znev_14206	-0.487449363	8.253953362	7.187127771	7.34.E-03	2.77.E-02
Znev_02335	-0.546683854	4.082927003	7.184792021	7.35.E-03	2.77.E-02
Znev_05443	-0.501525366	4.618002618	7.181217472	7.37.E-03	2.78.E-02
Znev_02255	-0.989207844	2.314158138	7.179680956	7.37.E-03	2.78.E-02
Znev_02556	-0.529090506	4.462426397	7.178611034	7.38.E-03	2.78.E-02
Znev_16313	-2.228653737	0.170982904	7.172932499	7.40.E-03	2.79.E-02
Znev_06333	-1.375989391	1.320976165	7.171659956	7.41.E-03	2.79.E-02
Znev_12985	-0.809500234	2.721331404	7.163745474	7.44.E-03	2.80.E-02
Znev_05030	-0.445270875	4.762217306	7.15996041	7.45.E-03	2.80.E-02
Znev_14423	-0.4433029	5.307264077	7.158646982	7.46.E-03	2.81.E-02
Znev_11186	-0.442223636	5.140837721	7.151913592	7.49.E-03	2.81.E-02
Znev_06162	-0.567113664	4.57166615	7.135686238	7.56.E-03	2.84.E-02
Znev_00594	-0.451709908	5.867048994	7.120848426	7.62.E-03	2.86.E-02
Znev_08976	-0.424586246	6.168997307	7.117849306	7.63.E-03	2.87.E-02
Znev_08291	-0.375604879	5.98276557	7.114484377	7.65.E-03	2.87.E-02
Znev_07615	-0.463377656	4.862942947	7.113499849	7.65.E-03	2.87.E-02
Znev_04163	-0.623904898	5.69952824	7.111068382	7.66.E-03	2.87.E-02
Znev_10106	-0.549128021	4.653842521	7.097829189	7.72.E-03	2.89.E-02
[truncated: 272 more rows]
