# Supplementary material for: Transcriptomic changes during caste development through social interactions in the termite Zootermopsis nevadensis
Source: Ecol Evol. 2019 Feb 23;9(6):3446–56. doi: 10.1002/ece3.4976 (PMC6434549; doi:10.1002/ece3.4976)
Supplement: Supplementary file 12 [file ECE3-9-3446-s012.csv]

Table S10. The upregulated genes in the No. 2 larva compared with the No. 1 larva at Day 3.
Gene ID	logFC	logCPM	LR	PValue	FDR
Znev_12948	8.054796309	6.104356652	785.2993221	8.48E-173	1.35E-168
Znev_10781	11.57341997	9.015416851	770.2849652	1.56E-169	1.24E-165
Znev_10782	12.23549057	9.920260388	722.9289579	3.09E-159	1.23E-155
Znev_06902	9.128449634	5.37258551	695.528125	2.81E-153	8.91E-150
Znev_03425	6.18395546	5.833908632	686.1089843	3.14E-151	8.30E-148
Znev_10787	7.225329133	7.333285379	530.9811384	1.73E-117	1.96E-114
Znev_10404	8.317510167	5.977745698	519.6598977	5.02E-115	5.31E-112
Znev_00089	8.257204676	10.15122404	511.1815519	3.51E-113	3.48E-110
Znev_12980	7.833432337	8.96331911	465.0303169	3.87E-103	3.41E-100
Znev_13564	5.305393592	6.455207986	449.4066899	9.71E-100	7.71E-97
Znev_14300	3.854804209	7.151688668	443.2846273	2.09E-98	1.58E-95
Znev_08997	9.870053184	9.225184299	438.0769788	2.84E-97	2.05E-94
Znev_15101	4.425879188	5.434575452	429.7192701	1.87E-95	1.29E-92
Znev_10080	5.767335139	5.088456391	427.6730718	5.22E-95	3.45E-92
Znev_06896	7.384674292	10.10882031	424.8715824	2.12E-94	1.35E-91
Znev_05027	3.967021557	6.119734651	424.099869	3.13E-94	1.91E-91
Znev_01358	3.802886422	7.029699677	414.8350223	3.25E-92	1.84E-89
Znev_00441	3.459609884	7.165015695	404.1215434	6.98E-90	3.80E-87
Znev_13642	8.893231372	6.560597998	404.0013505	7.41E-90	3.80E-87
Znev_09450	7.27380531	10.30364806	402.3790816	1.67E-89	8.29E-87
Znev_05888	3.693201585	6.237613664	384.472948	1.32E-85	6.36E-83
Znev_10784	9.225019988	12.04373602	382.2000816	4.13E-85	1.87E-82
Znev_10783	11.2598349	8.412777307	363.5956714	4.64E-81	1.99E-78
Znev_07906	5.323111186	4.570010059	361.9798729	1.04E-80	4.36E-78
Znev_02794	3.594483352	7.990215587	357.0382121	1.24E-79	5.06E-77
Znev_05078	8.960090911	5.191931056	352.7211016	1.08E-78	4.30E-76
Znev_09004	7.108970138	9.271647462	349.959504	4.32E-78	1.67E-75
Znev_07514	4.569135308	5.043513482	345.5523088	3.94E-77	1.49E-74
Znev_06298	3.53914851	8.315922625	339.8382448	6.92E-76	2.50E-73
Znev_01868	2.978025707	6.739248922	331.5162511	4.49E-74	1.59E-71
Znev_04406	4.077350313	4.870804957	324.984923	1.19E-72	4.10E-70
Znev_04663	5.465184421	4.710147976	324.5348644	1.49E-72	5.03E-70
Znev_13563	3.49361897	7.579897915	309.3195701	3.07E-69	9.95E-67
Znev_16434	3.926952256	6.629533436	307.2467701	8.69E-69	2.71E-66
Znev_16523	2.694996916	6.221099342	307.1685567	9.04E-69	2.72E-66
Znev_01423	4.175199317	4.285934217	307.1584575	9.08E-69	2.72E-66
Znev_05340	3.371406119	5.250024733	304.1438012	4.12E-68	1.21E-65
Znev_11818	6.237733442	4.837291092	300.6348718	2.40E-67	6.92E-65
Znev_10514	7.537132091	4.932804055	298.713579	6.28E-67	1.78E-64
Znev_04377	2.849792864	6.774837711	290.4912104	3.89E-65	1.06E-62
Znev_13320	5.139650497	4.044221112	288.5117165	1.05E-64	2.82E-62
Znev_09451	3.088609442	7.669464021	285.3490385	5.13E-64	1.33E-61
Znev_01328	3.928988104	6.467199029	274.9972659	9.24E-62	2.33E-59
Znev_08930	3.075595654	5.38192209	274.9297923	9.56E-62	2.37E-59
Znev_05318	3.930803856	4.214904396	274.4135184	1.24E-61	3.03E-59
Znev_07863	4.400744401	5.937212813	266.9971985	5.12E-60	1.18E-57
Znev_02786	3.626751914	4.496920724	265.4641582	1.11E-59	2.51E-57
Znev_06299	4.044163814	4.888753713	257.5977977	5.73E-58	1.23E-55
Znev_14963	5.439602987	4.531842505	252.5149694	7.35E-57	1.56E-54
Znev_08873	3.540641251	5.786932373	251.287255	1.36E-56	2.84E-54
Znev_02002	2.942775626	4.675338753	247.6279122	8.54E-56	1.76E-53
Znev_13280	2.516165442	7.235698359	246.8083038	1.29E-55	2.62E-53
Znev_09002	5.81164177	10.87262345	243.5492429	6.62E-55	1.33E-52
Znev_07387	7.175286438	11.86854929	241.8476877	1.56E-54	3.09E-52
Znev_11816	4.387608639	8.827904645	241.2964329	2.05E-54	4.02E-52
Znev_12543	2.522180901	6.073096726	240.1319077	3.68E-54	7.13E-52
Znev_06576	3.193032289	4.740527334	239.8258356	4.29E-54	8.21E-52
Znev_03941	2.804324377	6.352150461	237.4840949	1.39E-53	2.63E-51
Znev_01529	3.710462103	5.000202016	236.2854505	2.54E-53	4.74E-51
Znev_08874	3.206755088	4.630032816	234.5686469	6.01E-53	1.11E-50
Znev_12030	3.248432627	5.67528642	233.151642	1.22E-52	2.23E-50
Znev_06669	3.390396284	6.695377693	233.0690074	1.28E-52	2.30E-50
Znev_07388	6.876200517	11.07138703	229.8143903	6.54E-52	1.17E-49
Znev_07665	5.292903911	4.292845024	229.2083812	8.87E-52	1.56E-49
Znev_08868	2.385066651	6.136062777	224.2001169	1.10E-50	1.89E-48
Znev_14457	4.69221537	4.150463438	221.8946131	3.49E-50	5.90E-48
Znev_00108	3.183434761	4.435839467	221.3793597	4.52E-50	7.56E-48
Znev_16936	4.422641867	6.379853209	218.8116199	1.64E-49	2.66E-47
Znev_12516	2.406710622	6.059387121	218.2138947	2.22E-49	3.56E-47
Znev_11207	3.171791357	6.769048634	215.6574462	8.01E-49	1.27E-46
Znev_05556	3.098368244	7.635403467	214.6888005	1.30E-48	2.03E-46
Znev_03743	2.694844968	5.125268217	213.1298586	2.85E-48	4.35E-46
Znev_14610	3.625072352	5.076586562	213.1293472	2.85E-48	4.35E-46
Znev_15634	2.887473695	5.50203343	212.6780901	3.58E-48	5.41E-46
Znev_09362	2.858704691	7.331330287	210.6793947	9.76E-48	1.45E-45
Znev_17694	3.151362601	7.174121372	208.7367514	2.59E-47	3.81E-45
Znev_11766	2.735180869	4.564847276	207.5871555	4.62E-47	6.72E-45
Znev_10248	3.351876142	4.479232465	206.1316908	9.59E-47	1.37E-44
Znev_16921	2.834291272	6.265177154	205.8102135	1.13E-46	1.60E-44
Znev_01717	2.950984281	5.346267838	204.1701624	2.57E-46	3.58E-44
Znev_18259	2.62423733	5.111976371	204.0106408	2.78E-46	3.84E-44
Znev_14286	2.731220329	5.520945033	203.1509973	4.29E-46	5.87E-44
Znev_07455	3.147524994	4.401856148	202.8878445	4.89E-46	6.64E-44
Znev_13562	3.049001931	6.963461642	202.3957256	6.27E-46	8.36E-44
Znev_06157	3.834706535	5.762410971	201.0403585	1.24E-45	1.64E-43
Znev_05025	5.677818683	3.048576827	200.0353534	2.05E-45	2.69E-43
Znev_08639	2.282583657	7.047580629	199.5931221	2.56E-45	3.33E-43
Znev_07565	3.124959162	5.483483215	199.5282847	2.65E-45	3.42E-43
Znev_18067	3.050893617	5.545047365	198.3697607	4.74E-45	5.97E-43
Znev_15869	3.791904793	5.099587748	197.9770916	5.77E-45	7.21E-43
Znev_02004	4.863786129	3.874585527	196.2282795	1.39E-44	1.70E-42
Znev_03426	2.786105638	8.591067499	194.261684	3.73E-44	4.49E-42
Znev_05780	5.34695047	3.519514519	192.830584	7.66E-44	9.15E-42
Znev_00081	2.421487684	6.988151679	192.160173	1.07E-43	1.26E-41
Znev_15239	3.174057759	4.887937109	192.0702665	1.12E-43	1.30E-41
Znev_01434	2.54631345	5.817510326	191.4325541	1.55E-43	1.78E-41
Znev_18173	3.46424875	5.7893787	191.0347349	1.89E-43	2.16E-41
Znev_07676	5.187378895	3.208149178	190.5911618	2.36E-43	2.68E-41
Znev_00010	2.708137285	6.010180446	189.2098902	4.73E-43	5.32E-41
Znev_01875	4.858297786	4.259806718	184.7840019	4.37E-42	4.76E-40
Znev_12090	2.290772331	7.447881707	184.527201	4.98E-42	5.38E-40
Znev_06718	2.096773115	5.686013355	183.6990968	7.55E-42	8.10E-40
Znev_07456	5.66263701	3.487877049	183.4653354	8.49E-42	9.04E-40
Znev_13138	2.319072929	6.348834006	183.1281915	1.01E-41	1.06E-39
Znev_13319	3.81554038	4.840264244	183.083591	1.03E-41	1.08E-39
Znev_02425	3.199778431	7.605901236	182.9543775	1.10E-41	1.15E-39
Znev_00009	4.305803503	3.13645473	181.6136798	2.15E-41	2.23E-39
Znev_02416	6.482146941	11.79718185	181.4788589	2.30E-41	2.38E-39
Znev_01523	3.83542357	4.715937704	181.2406149	2.60E-41	2.66E-39
Znev_01316	3.034230488	5.012466402	180.7839151	3.27E-41	3.33E-39
Znev_05774	2.282642533	5.279878312	180.1925565	4.40E-41	4.45E-39
Znev_14317	7.804044548	5.215996026	179.613108	5.89E-41	5.92E-39
Znev_07331	2.709148102	4.921713948	179.2875107	6.93E-41	6.88E-39
Znev_14502	2.345139475	7.374389455	177.3801198	1.81E-40	1.78E-38
Znev_18647	1.978974174	6.016369872	176.8538953	2.36E-40	2.31E-38
Znev_07988	2.388783165	5.658333673	176.713256	2.53E-40	2.46E-38
Znev_00033	2.459807185	4.9597917	176.022213	3.58E-40	3.45E-38
Znev_07171	3.229288102	7.292017261	174.9302491	6.20E-40	5.89E-38
Znev_03427	3.311832212	4.908624094	173.3779363	1.35E-39	1.28E-37
Znev_01070	5.813796909	5.147422858	172.6926348	1.91E-39	1.79E-37
Znev_09032	2.540226287	4.686158368	172.4613217	2.15E-39	2.00E-37
Znev_13318	3.327400654	4.022821363	170.9442082	4.60E-39	4.22E-37
Znev_02429	3.55008594	6.857720797	170.368146	6.15E-39	5.61E-37
Znev_12422	2.489628143	7.082360843	170.3382344	6.24E-39	5.66E-37
Znev_03569	2.606956913	5.507935134	170.3090512	6.33E-39	5.71E-37
Znev_09132	2.653704372	5.499832651	168.3555561	1.69E-38	1.50E-36
Znev_01465	2.987358478	7.140724678	168.0367875	1.99E-38	1.75E-36
Znev_06526	2.310087199	7.979334455	167.0004063	3.34E-38	2.92E-36
Znev_03744	2.586829945	7.87302682	166.3175376	4.72E-38	4.09E-36
Znev_14962	2.993453586	4.2653336	166.0043735	5.52E-38	4.76E-36
Znev_14096	2.015687988	5.575218948	164.1057333	1.43E-37	1.23E-35
Znev_04861	2.246420265	5.381460749	163.1854232	2.28E-37	1.93E-35
Znev_05896	2.603517354	7.321115626	162.0423978	4.05E-37	3.42E-35
Znev_05779	5.074377157	3.650136674	161.9037212	4.34E-37	3.65E-35
Znev_11790	2.249985552	4.668179425	160.8194804	7.49E-37	6.23E-35
Znev_14960	1.995613807	5.507218377	160.3734929	9.38E-37	7.75E-35
Znev_18180	2.708527607	4.694171035	156.8958631	5.39E-36	4.44E-34
Znev_01126	3.949788858	4.871085922	155.7230929	9.73E-36	7.96E-34
Znev_07726	2.169861103	5.481429614	155.5848464	1.04E-35	8.49E-34
Znev_13498	3.276484886	3.974096545	155.3726711	1.16E-35	9.40E-34
Znev_08397	1.966110454	6.291471263	154.81484	1.54E-35	1.24E-33
Znev_11610	2.423284697	5.095333805	154.8000478	1.55E-35	1.24E-33
Znev_08660	2.315441306	5.007533465	154.1698839	2.13E-35	1.69E-33
Znev_02018	2.738976524	6.624784685	154.1328933	2.17E-35	1.71E-33
Znev_13751	4.428639814	10.36915335	153.8552724	2.49E-35	1.96E-33
Znev_05890	2.305267252	6.51835243	152.8352913	4.16E-35	3.24E-33
Znev_13889	2.308455729	7.065935854	152.4987835	4.93E-35	3.82E-33
Znev_08043	2.75842544	7.627163224	151.6978525	7.38E-35	5.66E-33
Znev_09232	2.087578224	7.509128798	150.284029	1.50E-34	1.14E-32
Znev_08917	1.992136654	5.619755791	149.0065479	2.86E-34	2.14E-32
Znev_15119	2.10848335	7.24649179	148.1525016	4.39E-34	3.27E-32
Znev_13302	2.461020523	4.923592735	147.8986701	4.99E-34	3.69E-32
Znev_01051	2.07449481	7.547551152	146.7051205	9.10E-34	6.63E-32
Znev_01466	2.396107663	6.822804815	146.3963567	1.06E-33	7.71E-32
Znev_11017	2.126612446	6.510052913	145.945606	1.33E-33	9.63E-32
Znev_00376	2.062344952	7.185149126	144.4568164	2.82E-33	2.03E-31
Znev_14097	2.414044398	6.123869794	144.0934128	3.39E-33	2.42E-31
Znev_09215	2.553762594	5.268409148	143.4094911	4.78E-33	3.41E-31
Znev_09279	2.203526957	6.31641882	142.5583665	7.34E-33	5.18E-31
Znev_03968	3.006121518	4.099840006	142.5582835	7.34E-33	5.18E-31
Znev_06620	4.843400365	4.448547823	142.4134959	7.90E-33	5.55E-31
Znev_06880	1.8743921	5.642588115	141.73586	1.11E-32	7.73E-31
Znev_07136	2.406182176	5.548122229	141.5034006	1.25E-32	8.66E-31
Znev_12423	2.306182635	7.883513608	141.4448017	1.29E-32	8.88E-31
Znev_02226	1.808081496	6.144690468	141.3236333	1.37E-32	9.40E-31
Znev_08395	2.720287395	3.940021101	141.1790892	1.47E-32	1.00E-30
Znev_14802	2.053295051	8.199037422	141.1170747	1.52E-32	1.03E-30
Znev_02966	2.917461552	6.519639488	140.8123085	1.77E-32	1.19E-30
Znev_00454	3.617577863	3.25955197	139.8588034	2.86E-32	1.92E-30
Znev_06314	1.944881857	7.227556267	139.8227075	2.91E-32	1.95E-30
Znev_09820	2.663323414	4.554689104	139.5901203	3.27E-32	2.18E-30
Znev_04739	2.375716995	8.89401221	139.3674559	3.66E-32	2.43E-30
Znev_06300	2.490125687	7.7078133	139.0028051	4.40E-32	2.91E-30
Znev_06316	2.183101454	4.956159516	138.6687752	5.20E-32	3.43E-30
Znev_17283	1.996379426	6.9568159	138.1312341	6.82E-32	4.48E-30
Znev_09001	3.407671289	10.552596	137.8546564	7.84E-32	5.12E-30
Znev_02014	2.313723015	5.37830755	137.7956032	8.08E-32	5.26E-30
Znev_04254	2.425377182	5.191747958	135.9502085	2.05E-31	1.31E-29
Znev_05878	2.163757508	5.96864681	135.8298246	2.17E-31	1.39E-29
Znev_10327	1.837672492	6.171449419	135.7972955	2.21E-31	1.40E-29
Znev_02957	2.946601262	8.289387333	135.6834434	2.34E-31	1.48E-29
Znev_13454	1.957157615	6.906924549	134.6619804	3.91E-31	2.47E-29
Znev_03259	2.174279943	4.62942705	134.2659373	4.78E-31	3.00E-29
Znev_06221	2.715736083	6.035888759	133.5811762	6.75E-31	4.22E-29
Znev_05920	1.879589422	6.848030416	132.709167	1.05E-30	6.52E-29
Znev_03939	2.517912168	4.507957879	131.029909	2.44E-30	1.51E-28
Znev_15541	4.91342477	2.752237136	130.6504719	2.95E-30	1.82E-28
Znev_01436	2.01589774	6.352145502	130.5525318	3.10E-30	1.90E-28
Znev_06128	5.201809677	2.308612681	130.0926361	3.91E-30	2.39E-28
Znev_00646	1.793252688	6.25460154	129.7199048	4.72E-30	2.87E-28
Znev_12681	1.700812274	6.715457367	128.9769956	6.86E-30	4.16E-28
Znev_04260	2.160863126	4.559943764	128.7339251	7.75E-30	4.68E-28
Znev_11793	2.367475831	5.702595594	128.5048419	8.70E-30	5.21E-28
Znev_14468	1.731918933	6.270861751	128.0718594	1.08E-29	6.42E-28
Znev_11360	3.147743233	4.20571588	128.0688991	1.08E-29	6.42E-28
Znev_09774	2.983454931	8.424528364	127.9869519	1.13E-29	6.62E-28
Znev_15321	1.814670576	7.214218858	127.8839846	1.19E-29	6.95E-28
Znev_09464	2.11720946	5.21735986	127.531012	1.42E-29	8.27E-28
Znev_09276	5.588866817	5.064702626	127.2524815	1.64E-29	9.44E-28
Znev_06444	2.167865112	8.388101733	126.9064336	1.95E-29	1.12E-27
Znev_03574	2.584311385	5.35806916	126.6159728	2.25E-29	1.29E-27
Znev_14199	4.096651337	2.947328477	125.6955236	3.58E-29	2.04E-27
Znev_10744	2.07422682	5.384834825	125.1993088	4.60E-29	2.60E-27
Znev_02456	3.486715068	3.551043856	124.9120193	5.32E-29	3.00E-27
Znev_10027	4.228726321	3.325218662	124.8194988	5.57E-29	3.13E-27
Znev_03908	2.580767842	6.728975654	123.8534473	9.07E-29	5.02E-27
Znev_00819	2.415284443	8.493189042	123.5151542	1.08E-28	5.91E-27
Znev_00200	2.401612232	4.301614979	123.175765	1.28E-28	6.96E-27
Znev_00642	2.379005058	7.926468658	123.114645	1.32E-28	7.16E-27
Znev_17813	4.637702713	2.989849228	122.9156224	1.46E-28	7.86E-27
Znev_01115	2.141809507	4.581154655	122.5198308	1.78E-28	9.53E-27
Znev_17768	1.811365893	7.38287104	122.4448047	1.84E-28	9.86E-27
Znev_18566	1.999057767	5.361266248	121.3707847	3.17E-28	1.67E-26
Znev_04001	2.348050265	5.1183626	121.3669457	3.18E-28	1.67E-26
Znev_01124	2.692795346	5.085685103	121.2038202	3.45E-28	1.81E-26
Znev_11205	1.739122777	7.741825735	120.8835508	4.05E-28	2.12E-26
Znev_16831	2.226120388	8.471030537	120.8348057	4.15E-28	2.16E-26
Znev_12365	1.93035874	5.511164567	120.3593956	5.28E-28	2.74E-26
Znev_07853	1.99869357	5.02956613	119.6154554	7.68E-28	3.97E-26
Znev_02421	2.45982308	3.633207748	118.2304156	1.54E-27	7.86E-26
Znev_09000	2.585760369	9.788320475	118.1334634	1.62E-27	8.22E-26
Znev_16860	1.928736585	5.083096737	117.8263741	1.89E-27	9.51E-26
Znev_16361	3.973891197	6.590113003	117.7603862	1.96E-27	9.80E-26
Znev_03089	1.983902678	7.42007827	117.741669	1.98E-27	9.86E-26
Znev_11389	1.652904913	5.899938971	117.6717058	2.05E-27	1.02E-25
Znev_14109	1.787312261	5.38929057	117.6256105	2.09E-27	1.04E-25
Znev_11420	2.547259992	9.826342488	117.6016156	2.12E-27	1.05E-25
Znev_17894	1.79551283	7.754301746	117.560117	2.16E-27	1.07E-25
Znev_08995	1.742492102	5.591421653	117.5081332	2.22E-27	1.09E-25
Znev_12175	3.075254054	5.432306963	117.4994051	2.23E-27	1.09E-25
Znev_00091	3.258162573	3.704070304	117.1860902	2.61E-27	1.28E-25
Znev_01125	4.906675071	3.078032144	115.8649769	5.09E-27	2.47E-25
Znev_06615	3.696581297	5.246355311	115.7724702	5.33E-27	2.58E-25
Znev_05026	1.603399871	7.148926123	115.6521145	5.66E-27	2.73E-25
Znev_14608	2.236672566	3.980972252	115.2391959	6.98E-27	3.35E-25
Znev_02714	1.678750948	5.648263039	114.8019101	8.70E-27	4.16E-25
Znev_00385	2.026148619	7.612555366	113.9879343	1.31E-26	6.21E-25
Znev_13321	2.802674892	3.984142862	113.3913445	1.77E-26	8.37E-25
Znev_01237	2.569448239	5.216439128	113.1205645	2.03E-26	9.57E-25
Znev_08973	1.815199521	5.563080488	112.7679529	2.43E-26	1.13E-24
Znev_02218	1.955496523	4.93518147	112.7696959	2.42E-26	1.13E-24
Znev_11659	3.064753701	5.300373409	112.6979237	2.51E-26	1.17E-24
Znev_13724	1.855825057	7.792712352	112.3595983	2.98E-26	1.38E-24
Znev_12704	1.583788675	6.821096753	112.1133764	3.37E-26	1.56E-24
Znev_01136	1.652999433	5.404701318	111.638407	4.29E-26	1.97E-24
Znev_00745	2.867713773	3.25034932	111.6332895	4.30E-26	1.97E-24
Znev_14741	2.190425572	4.609604156	111.6247721	4.32E-26	1.98E-24
Znev_06949	2.977306745	4.635787109	111.1816408	5.40E-26	2.46E-24
Znev_03430	2.25591806	4.688474051	110.7141289	6.83E-26	3.09E-24
Znev_12983	2.828311384	10.056133	110.5483373	7.43E-26	3.34E-24
Znev_01315	2.00771707	5.392226954	109.2950567	1.40E-25	6.24E-24
Znev_02019	2.736742	5.378846446	108.7289227	1.86E-25	8.27E-24
Znev_05807	2.499882619	8.126993593	108.5356267	2.05E-25	9.10E-24
Znev_08409	1.621748757	7.077987483	108.2807219	2.33E-25	1.03E-23
Znev_11429	1.824501279	5.147227337	108.1458399	2.50E-25	1.10E-23
Znev_06541	2.176167871	8.3645693	107.4094288	3.62E-25	1.58E-23
Znev_10516	2.549800784	5.439393342	107.2200845	3.98E-25	1.74E-23
Znev_09620	1.72615611	7.851721666	107.0777581	4.28E-25	1.86E-23
Znev_13208	2.488033886	8.992158361	107.0078614	4.43E-25	1.92E-23
Znev_05652	2.288983905	4.13420772	106.3449228	6.20E-25	2.67E-23
Znev_19047	2.068932418	4.965575127	106.1362809	6.88E-25	2.96E-23
Znev_12711	3.091458439	5.763270335	105.5424929	9.29E-25	3.97E-23
Znev_08643	2.477265318	8.5598544	105.4186955	9.89E-25	4.22E-23
Znev_01371	2.488146654	3.720194489	104.9399126	1.26E-24	5.33E-23
Znev_10079	3.621338781	6.121450822	104.8577372	1.31E-24	5.54E-23
Znev_07859	1.978579707	4.359690273	104.7057628	1.42E-24	5.97E-23
Znev_00685	1.53779265	7.529735869	104.1916938	1.84E-24	7.69E-23
Znev_17392	2.037191817	4.883554349	103.4912235	2.62E-24	1.09E-22
Znev_06158	2.812464139	3.867582016	103.3228118	2.85E-24	1.18E-22
Znev_11926	8.746470227	4.238553988	103.1538575	3.10E-24	1.29E-22
Znev_08404	2.065459102	4.571204333	102.6580481	3.98E-24	1.65E-22
Znev_02182	2.294897547	3.947375036	102.4065082	4.52E-24	1.86E-22
Znev_02227	1.901777852	5.197953768	101.6659248	6.57E-24	2.70E-22
Znev_13081	1.595429677	7.594208175	101.4800237	7.22E-24	2.95E-22
Znev_17630	1.957958529	8.350175083	101.4428323	7.36E-24	3.00E-22
Znev_17657	2.148848503	7.148430049	101.3021317	7.90E-24	3.21E-22
Znev_02020	2.431475742	6.957361489	101.3044062	7.89E-24	3.21E-22
Znev_12705	1.53975812	6.18126145	100.9825679	9.28E-24	3.76E-22
Znev_08675	2.632780752	6.168400529	100.9539564	9.41E-24	3.80E-22
Znev_00016	2.820863214	3.21106855	100.9266442	9.55E-24	3.85E-22
Znev_01602	3.046641164	4.047318486	100.4812495	1.20E-23	4.80E-22
Znev_10883	3.0857866	2.955110349	100.4586522	1.21E-23	4.85E-22
Znev_08436	2.103290317	5.026948756	99.91526905	1.59E-23	6.36E-22
Znev_16672	1.766534278	7.877245176	99.89019971	1.61E-23	6.43E-22
Znev_07649	2.206504436	3.961056843	99.86386091	1.63E-23	6.50E-22
Znev_10464	1.869515225	5.926729024	99.68667229	1.79E-23	7.09E-22
Znev_01706	1.895151747	6.400697847	99.34007456	2.13E-23	8.42E-22
Znev_17649	2.397142834	4.431953166	99.30664662	2.16E-23	8.52E-22
Znev_06749	2.625864922	3.79389158	99.0339681	2.48E-23	9.75E-22
Znev_07834	2.918873892	3.296560073	98.94939159	2.59E-23	1.01E-21
Znev_07480	1.590752443	6.476411418	98.81937636	2.77E-23	1.08E-21
Znev_13071	1.701500994	7.218450557	98.47590572	3.29E-23	1.26E-21
Znev_18123	1.684996026	6.146980679	97.71458029	4.83E-23	1.84E-21
Znev_07264	1.525168341	7.144962531	96.70596556	8.04E-23	3.05E-21
Znev_00957	2.220393528	6.607016937	96.64559763	8.29E-23	3.14E-21
Znev_10941	1.790260258	8.053430516	96.53377486	8.77E-23	3.32E-21
Znev_08525	1.59622666	5.811148409	96.47790766	9.02E-23	3.40E-21
Znev_02606	2.082802546	4.983917959	96.36394643	9.56E-23	3.60E-21
Znev_08746	2.9162186	10.61958254	96.03430971	1.13E-22	4.23E-21
Znev_06754	1.420332105	6.239759122	95.93541983	1.19E-22	4.43E-21
Znev_02420	2.467652879	3.986335053	95.8780413	1.22E-22	4.55E-21
Znev_16284	1.518998497	6.090445743	95.57785696	1.42E-22	5.29E-21
Znev_02021	1.924199763	5.213906705	95.36699106	1.58E-22	5.87E-21
Znev_17393	1.847704568	4.894045637	95.19900106	1.72E-22	6.37E-21
Znev_15102	5.138527086	2.546691142	95.14520592	1.77E-22	6.53E-21
Znev_14172	2.012727745	8.267490208	94.95399594	1.95E-22	7.18E-21
Znev_09775	1.735795515	5.345944646	94.7507017	2.16E-22	7.94E-21
Znev_13362	2.679540228	3.677524707	94.52198238	2.42E-22	8.85E-21
Znev_03961	3.305108001	4.237742912	94.30446964	2.71E-22	9.83E-21
Znev_05417	2.444549231	4.525103554	94.05945826	3.06E-22	1.11E-20
Znev_13291	1.883478123	4.538856213	93.9312904	3.27E-22	1.18E-20
Znev_03640	1.781421623	8.440269319	93.72822089	3.62E-22	1.31E-20
Znev_19046	2.672302427	3.531230947	93.35639952	4.37E-22	1.57E-20
Znev_13450	3.008026832	4.109605567	93.3604298	4.36E-22	1.57E-20
Znev_06920	1.917799316	8.931038674	93.26855779	4.57E-22	1.63E-20
Znev_00006	3.206645324	3.0642185	92.92563732	5.43E-22	1.93E-20
Znev_10720	2.796625973	10.5891327	92.01618527	8.60E-22	3.04E-20
Znev_14098	1.750359107	7.32058593	91.7151493	1.00E-21	3.53E-20
Znev_00113	1.831709439	8.728452852	91.69322932	1.01E-21	3.56E-20
Znev_18769	1.679240478	4.529241247	91.64624912	1.04E-21	3.64E-20
Znev_18572	2.276468389	3.699820222	91.20564059	1.29E-21	4.52E-20
Znev_09952	2.987273108	3.319195116	90.92954799	1.49E-21	5.17E-20
Znev_07052	2.065771075	5.956465114	90.37440265	1.97E-21	6.82E-20
Znev_15091	2.449327555	9.443248907	90.18898228	2.16E-21	7.47E-20
Znev_03525	1.67413146	5.758876734	89.86016767	2.56E-21	8.80E-20
Znev_14095	2.106121915	4.331945001	89.81352833	2.62E-21	8.97E-20
Znev_04285	1.964580028	5.033017906	89.50834189	3.05E-21	1.04E-19
Znev_05251	1.591971779	5.530288784	89.08486156	3.78E-21	1.28E-19
Znev_07449	2.152260165	9.150546703	88.74615113	4.49E-21	1.51E-19
Znev_08514	1.751262255	5.211837287	87.97501292	6.63E-21	2.21E-19
Znev_00037	1.978281322	8.258981313	87.85386156	7.05E-21	2.35E-19
Znev_04664	1.945264439	4.490055622	87.78512903	7.30E-21	2.42E-19
Znev_07370	1.417670776	6.579628952	87.76710837	7.36E-21	2.44E-19
Znev_05634	1.551382961	5.635805147	87.29902482	9.33E-21	3.08E-19
Znev_03326	2.137872683	5.106065667	87.14045691	1.01E-20	3.32E-19
Znev_10605	2.854538341	3.692973128	86.25160613	1.58E-20	5.19E-19
Znev_18124	1.733199677	5.929505287	85.90888872	1.88E-20	6.16E-19
Znev_10966	1.626461043	4.586148585	85.71330553	2.08E-20	6.78E-19
Znev_15036	2.183821056	9.636397275	85.58478595	2.22E-20	7.21E-19
Znev_05651	2.349871566	3.326001353	85.26410644	2.61E-20	8.44E-19
Znev_06543	1.758849741	5.878539401	84.78207593	3.33E-20	1.07E-18
Znev_10760	1.575819862	5.774774192	84.66255499	3.54E-20	1.13E-18
Znev_11471	2.217204409	4.114272561	83.79182958	5.50E-20	1.74E-18
Znev_17853	4.394596713	3.520404479	82.6689876	9.70E-20	3.04E-18
Znev_04352	1.648416777	5.022028049	82.0737252	1.31E-19	4.10E-18
Znev_06919	1.506560401	7.345939895	82.00327261	1.36E-19	4.24E-18
Znev_01838	1.938881073	6.606656909	81.85469523	1.46E-19	4.55E-18
Znev_00747	1.545351021	5.061593893	81.71311497	1.57E-19	4.88E-18
Znev_02413	4.054880558	14.19086138	81.35182477	1.89E-19	5.85E-18
Znev_06611	1.484329103	4.81479865	81.231174	2.01E-19	6.20E-18
Znev_01552	2.486531187	3.850795784	81.20570644	2.03E-19	6.27E-18
Znev_15994	6.632799893	2.129575961	81.15522124	2.09E-19	6.42E-18
Znev_05361	2.525508471	8.816106078	81.06883588	2.18E-19	6.69E-18
Znev_18770	1.776606373	7.616033656	81.06017399	2.19E-19	6.71E-18
Znev_12703	1.383548755	6.767223171	81.05113311	2.20E-19	6.73E-18
Znev_05562	1.676183222	5.494701969	80.99543364	2.26E-19	6.91E-18
Znev_09735	1.556714135	5.892843615	80.52491853	2.87E-19	8.75E-18
Znev_08919	1.586952386	7.781642154	80.46177305	2.96E-19	9.01E-18
Znev_01625	1.449145872	6.537697457	80.41308845	3.04E-19	9.22E-18
Znev_13425	2.29476424	7.940232577	80.33421106	3.16E-19	9.58E-18
Znev_11987	1.791177701	5.026102134	80.22210722	3.35E-19	1.01E-17
Znev_04914	1.62030701	4.778723724	80.16888778	3.44E-19	1.04E-17
Znev_04735	1.733380359	7.574492928	79.87011784	4.00E-19	1.20E-17
Znev_06027	1.504297874	5.119498143	79.83059153	4.08E-19	1.22E-17
Znev_14616	1.46332878	6.955725559	79.72023507	4.31E-19	1.29E-17
Znev_16406	6.162518164	1.666524909	79.50412765	4.81E-19	1.43E-17
Znev_08648	2.413853514	4.453874986	79.37794192	5.13E-19	1.53E-17
Znev_01171	1.631481964	4.869084411	79.25470814	5.46E-19	1.62E-17
Znev_17188	2.07768675	5.835164908	79.2015733	5.61E-19	1.66E-17
Znev_08222	1.744040809	8.567349524	79.08952024	5.94E-19	1.75E-17
Znev_05053	1.654739343	7.142254425	79.02354359	6.14E-19	1.80E-17
Znev_13255	1.685545587	7.625255304	78.96339615	6.33E-19	1.86E-17
Znev_11366	3.623046935	3.693571669	78.19415911	9.34E-19	2.73E-17
Znev_18410	1.396197322	6.067052866	78.03474812	1.01E-18	2.95E-17
Znev_11387	3.768345313	2.4343215	77.91710569	1.07E-18	3.12E-17
Znev_05879	1.354867482	6.152078051	77.44124494	1.37E-18	3.96E-17
Znev_11153	1.500201533	6.833785424	77.42509405	1.38E-18	3.99E-17
Znev_03693	1.412162239	5.987739369	77.09433147	1.63E-18	4.70E-17
Znev_16135	1.920668683	9.537192773	76.97755499	1.73E-18	4.98E-17
Znev_16826	1.67918657	5.113883725	76.80119945	1.89E-18	5.44E-17
Znev_04979	1.262330418	6.677378974	76.52434172	2.18E-18	6.24E-17
Znev_16187	3.813174815	2.101572149	76.19635698	2.57E-18	7.35E-17
Znev_08649	2.275794906	4.983689422	76.17462643	2.60E-18	7.41E-17
Znev_16617	1.934238617	6.701498019	76.12394105	2.66E-18	7.59E-17
Znev_05448	1.588836254	6.632043549	76.09955921	2.70E-18	7.67E-17
Znev_10829	1.633453197	5.345866401	76.09224622	2.71E-18	7.69E-17
Znev_02601	1.828472764	8.964244771	75.96616808	2.89E-18	8.18E-17
Znev_18431	1.64828378	6.684822021	75.91965427	2.95E-18	8.36E-17
Znev_09098	1.402588347	6.644941211	75.24967982	4.15E-18	1.16E-16
Znev_12901	1.600560379	7.879656911	75.12221542	4.42E-18	1.24E-16
Znev_04935	2.020061781	3.906942485	75.08608039	4.51E-18	1.26E-16
Znev_10785	2.64263723	8.580389468	75.02913765	4.64E-18	1.29E-16
Znev_05769	1.638635064	4.50727577	74.76219634	5.31E-18	1.47E-16
Znev_05150	2.575873083	5.013333677	74.54719643	5.92E-18	1.64E-16
Znev_01418	1.926928544	6.530653823	74.29974774	6.71E-18	1.86E-16
Znev_07544	1.549454436	5.573597068	74.2636183	6.84E-18	1.88E-16
Znev_01431	2.349137127	3.628981534	74.27503769	6.80E-18	1.88E-16
Znev_09008	2.874905274	3.794008138	73.76794099	8.79E-18	2.41E-16
Znev_16444	3.395053	2.221433698	73.75387613	8.85E-18	2.43E-16
Znev_07891	1.307612106	6.843098192	73.2727328	1.13E-17	3.08E-16
Znev_13024	1.391285209	7.133986936	73.26848592	1.13E-17	3.08E-16
Znev_06540	1.503682221	4.81279028	73.00059884	1.30E-17	3.52E-16
Znev_04596	3.93248485	2.047238676	72.92825483	1.34E-17	3.64E-16
Znev_15089	1.541216617	5.758721695	72.50385951	1.67E-17	4.50E-16
Znev_18449	1.472981783	7.310151072	71.9613959	2.19E-17	5.89E-16
Znev_06758	2.102094615	5.319309589	71.80959682	2.37E-17	6.33E-16
Znev_02761	2.07964713	8.721065135	71.74115105	2.45E-17	6.55E-16
Znev_01308	1.335749812	7.234904944	71.66057109	2.56E-17	6.81E-16
Znev_04952	1.478377717	6.089859181	71.29906264	3.07E-17	8.10E-16
Znev_08970	1.639051827	4.028799169	71.20477111	3.22E-17	8.47E-16
Znev_05391	1.772120702	6.38920177	71.20262606	3.22E-17	8.47E-16
Znev_08502	1.385829581	5.03363765	71.11125404	3.38E-17	8.85E-16
Znev_07827	1.885906798	6.905883566	70.95036812	3.66E-17	9.55E-16
Znev_05812	1.922431083	9.15600977	70.74668081	4.06E-17	1.06E-15
Znev_03260	1.301850346	7.115468292	70.59651737	4.38E-17	1.14E-15
Znev_01803	3.066309315	2.532489257	69.4792011	7.72E-17	1.98E-15
Znev_11134	1.326716974	6.877782045	69.41067488	8.00E-17	2.05E-15
Znev_00714	1.530487816	7.325763157	69.38889647	8.08E-17	2.07E-15
Znev_03851	1.519767738	6.202715049	69.20859602	8.86E-17	2.26E-15
Znev_17676	2.262167367	3.172155881	69.09081698	9.40E-17	2.40E-15
Znev_07025	1.691129884	5.026686199	69.06805074	9.51E-17	2.41E-15
Znev_05147	5.313649374	1.617009113	69.07261641	9.49E-17	2.41E-15
Znev_09668	1.502016101	7.030976004	68.98345069	9.93E-17	2.51E-15
Znev_11099	1.38129001	6.100407805	68.89835826	1.04E-16	2.62E-15
Znev_00283	1.313084749	5.375826103	68.62673682	1.19E-16	2.99E-15
Znev_04613	1.2797588	6.804860336	68.44430221	1.31E-16	3.28E-15
Znev_18438	3.544725641	2.00378815	68.07000854	1.58E-16	3.95E-15
Znev_06664	1.644535476	4.966745548	68.02048388	1.62E-16	4.04E-15
Znev_05077	1.372822497	4.970121737	67.99018978	1.64E-16	4.10E-15
Znev_07309	1.241487726	6.519432493	67.77578966	1.83E-16	4.56E-15
Znev_02414	4.297268183	11.37416623	67.70214033	1.90E-16	4.72E-15
Znev_02219	1.405007387	5.52605513	67.63172472	1.97E-16	4.89E-15
Znev_12897	1.381932549	6.17718519	67.5513446	2.05E-16	5.08E-15
Znev_08605	2.921867464	3.053602953	67.53549591	2.07E-16	5.12E-15
Znev_06361	1.292807251	5.349744783	67.40712454	2.21E-16	5.44E-15
Znev_14450	1.533389811	7.552609361	67.29053975	2.34E-16	5.77E-15
Znev_01148	2.524727943	10.51989226	67.17611726	2.48E-16	6.10E-15
Znev_06636	1.372773731	4.959165749	67.15178463	2.51E-16	6.17E-15
Znev_15873	2.080258719	8.326946936	67.0863638	2.60E-16	6.37E-15
Znev_09332	1.423371811	5.074911014	66.87619949	2.89E-16	7.05E-15
Znev_18396	3.26423725	2.472074815	66.70441563	3.15E-16	7.68E-15
Znev_08244	1.717205925	9.10012539	66.63439871	3.27E-16	7.93E-15
Znev_12051	1.290465252	6.2008695	66.16786723	4.14E-16	9.99E-15
Znev_01312	1.871340463	7.917585437	66.13061585	4.22E-16	1.02E-14
Znev_03247	1.179413461	6.442972062	65.74585478	5.13E-16	1.23E-14
Znev_08214	1.185100038	6.883284517	65.71066736	5.22E-16	1.25E-14
Znev_10923	1.36996201	5.640788863	65.6520739	5.38E-16	1.28E-14
Znev_02317	1.3042896	5.540171338	65.59126816	5.55E-16	1.32E-14
Znev_10024	1.277718343	5.508648874	65.54576925	5.68E-16	1.35E-14
Znev_09371	1.808381046	3.88731385	65.43504725	6.01E-16	1.43E-14
Znev_16796	2.048026346	8.685139888	65.35660683	6.25E-16	1.48E-14
Znev_04924	2.217270842	10.82355355	65.30634138	6.41E-16	1.52E-14
Znev_06544	1.202212836	6.251580945	65.21782419	6.71E-16	1.58E-14
Znev_08487	1.4153264	5.976671063	65.16335122	6.89E-16	1.62E-14
Znev_01772	1.74534878	5.668795444	65.174114	6.86E-16	1.62E-14
Znev_04348	1.432648133	6.373531181	65.14933192	6.94E-16	1.63E-14
Znev_02604	1.621191719	8.549110604	65.13729354	6.99E-16	1.64E-14
Znev_05693	1.188286926	6.003981577	65.05891633	7.27E-16	1.70E-14
Znev_13848	2.522273168	2.770639697	65.01687358	7.43E-16	1.74E-14
Znev_03538	5.516306268	1.81066872	64.99676354	7.50E-16	1.75E-14
Znev_04232	2.993568293	2.400534587	64.85884203	8.05E-16	1.87E-14
Znev_09186	1.599769922	4.283643491	64.73504773	8.57E-16	1.98E-14
Znev_01314	1.296791613	7.677024282	64.68957845	8.77E-16	2.02E-14
Znev_14770	2.521757094	2.769761607	64.34207718	1.05E-15	2.41E-14
Znev_08642	1.412272118	4.512434618	64.20175515	1.12E-15	2.57E-14
Znev_15416	1.592392245	8.449987062	64.00281157	1.24E-15	2.83E-14
Znev_04002	1.767423596	3.904243718	63.90223662	1.31E-15	2.98E-14
Znev_02306	1.99379089	4.281762168	63.84098479	1.35E-15	3.07E-14
Znev_04080	1.212366473	6.873051729	63.64731116	1.49E-15	3.38E-14
Znev_15373	2.151970519	5.064091885	63.60061261	1.52E-15	3.45E-14
Znev_16699	1.80507952	4.101834065	63.5940642	1.53E-15	3.46E-14
Znev_00821	1.841214312	8.699823834	63.54666654	1.57E-15	3.53E-14
Znev_01940	1.260637543	5.566180958	63.37407691	1.71E-15	3.83E-14
Znev_04960	1.879830139	3.688470549	63.37996408	1.70E-15	3.83E-14
Znev_05758	1.444586359	7.072230382	63.30642356	1.77E-15	3.95E-14
Znev_11727	2.198091052	2.978894575	63.15228582	1.91E-15	4.26E-14
Znev_09494	1.928861411	5.046259025	63.1366102	1.93E-15	4.29E-14
Znev_04085	1.839353139	5.431999511	63.03005111	2.04E-15	4.52E-14
Znev_14898	1.613324355	5.25591425	62.81658421	2.27E-15	5.02E-14
Znev_14648	2.602759209	3.038138684	62.71120747	2.39E-15	5.27E-14
Znev_15235	1.454354705	5.774841871	62.5640406	2.58E-15	5.66E-14
Znev_06721	1.636479922	4.65420581	62.22271727	3.07E-15	6.71E-14
Znev_10562	1.23758788	6.55267371	61.97133213	3.48E-15	7.60E-14
Znev_11617	1.917322098	9.555399903	61.85602625	3.70E-15	8.03E-14
Znev_11794	1.274666698	5.323625989	61.84386538	3.72E-15	8.05E-14
Znev_02365	1.328993173	4.875724085	61.84458117	3.72E-15	8.05E-14
Znev_15471	1.304734055	5.43585799	61.80513977	3.79E-15	8.20E-14
Znev_00746	2.186706469	3.295738606	61.61771209	4.17E-15	8.97E-14
Znev_08378	3.649526327	1.649384461	61.46251765	4.51E-15	9.69E-14
Znev_11729	1.236811711	6.825250257	61.38345635	4.70E-15	1.01E-13
Znev_07860	2.386124359	3.352610189	61.35779629	4.76E-15	1.02E-13
Znev_10023	1.756259247	3.688015735	61.30029009	4.90E-15	1.05E-13
Znev_02462	1.203187005	6.024702886	61.26964704	4.98E-15	1.06E-13
Znev_13136	2.289553052	5.908981706	61.22992129	5.08E-15	1.08E-13
Znev_00026	1.752643056	5.562834724	61.17755017	5.22E-15	1.11E-13
Znev_04722	1.775709964	5.307331487	60.97024023	5.79E-15	1.23E-13
Znev_09456	1.665640284	6.401998175	60.68402026	6.70E-15	1.42E-13
Znev_00899	1.615237681	4.250146235	60.59752799	7.00E-15	1.48E-13
Znev_05764	1.592870514	5.169229666	60.3719313	7.85E-15	1.65E-13
Znev_11585	1.247380116	6.895188578	60.17156876	8.69E-15	1.83E-13
Znev_05390	2.024264752	3.936132048	60.01952087	9.39E-15	1.97E-13
Znev_13417	1.140519096	5.790794509	59.81439661	1.04E-14	2.18E-13
Znev_02229	1.884411243	9.4239864	59.77245475	1.06E-14	2.22E-13
Znev_02410	2.145864034	5.234896066	59.51783701	1.21E-14	2.52E-13
Znev_06604	1.57787329	6.927170002	59.34894888	1.32E-14	2.74E-13
Znev_02783	1.361638399	7.947795773	59.29204765	1.36E-14	2.82E-13
Znev_01735	1.261141167	6.746278136	59.10969009	1.49E-14	3.09E-13
Znev_13100	1.420105031	6.400607043	58.91096525	1.65E-14	3.41E-13
Znev_17023	1.775037005	5.768022015	58.85903473	1.69E-14	3.50E-13
Znev_05478	1.260788029	5.973766134	58.81902452	1.73E-14	3.56E-13
Znev_15577	1.700140779	9.592600512	58.52347128	2.01E-14	4.12E-13
Znev_07463	1.35001274	4.564666949	58.46419418	2.07E-14	4.24E-13
Znev_12216	1.591787431	5.659861716	58.42999067	2.11E-14	4.31E-13
Znev_07833	1.546441634	5.305587493	58.32023215	2.23E-14	4.55E-13
Znev_05797	1.174251581	5.722436516	58.25342547	2.30E-14	4.68E-13
Znev_08035	1.966913303	7.041782887	58.02197932	2.59E-14	5.24E-13
Znev_06521	1.855515492	4.688425344	57.94163557	2.70E-14	5.45E-13
Znev_13626	1.239985307	5.106742534	57.79652826	2.91E-14	5.85E-13
Znev_00412	1.829026718	4.879238857	57.63159916	3.16E-14	6.35E-13
Znev_01951	1.220614624	6.153035365	57.61935423	3.18E-14	6.38E-13
Znev_11202	1.172921489	5.446552315	57.37473252	3.60E-14	7.21E-13
Znev_09903	1.428742473	4.527437948	57.34449722	3.66E-14	7.31E-13
Znev_03055	1.198215874	6.576849954	57.23195412	3.87E-14	7.73E-13
Znev_07399	1.641072055	8.906801172	57.09874159	4.14E-14	8.26E-13
Znev_12109	2.591395812	2.271222042	57.03534011	4.28E-14	8.52E-13
Znev_07404	1.374501237	7.080336165	56.92856949	4.52E-14	8.98E-13
Znev_08283	2.225875659	4.091715019	56.43307577	5.81E-14	1.15E-12
Znev_17197	1.340917549	4.560335822	56.24300106	6.40E-14	1.26E-12
Znev_17861	1.546146905	4.061305591	56.01723445	7.18E-14	1.42E-12
Znev_00958	1.766083958	4.132026222	55.47138239	9.48E-14	1.86E-12
Znev_16524	1.326852742	4.937059856	55.40710107	9.80E-14	1.92E-12
Znev_08411	2.909432237	2.656162984	55.24669896	1.06E-13	2.08E-12
Znev_00932	1.744499255	9.325010279	55.16694255	1.11E-13	2.16E-12
Znev_08318	1.426351919	6.924189527	54.91874486	1.26E-13	2.44E-12
Znev_12848	1.873405789	3.28495851	54.77137709	1.35E-13	2.63E-12
Znev_11884	3.13632811	1.904250805	54.69808245	1.41E-13	2.72E-12
Znev_15882	1.534047025	8.875229417	54.65888367	1.43E-13	2.78E-12
Znev_02440	1.495721204	6.972780997	54.59522643	1.48E-13	2.86E-12
Znev_01254	1.060144694	6.561878152	54.46912615	1.58E-13	3.04E-12
Znev_07409	1.851346354	3.616275047	54.45682489	1.59E-13	3.06E-12
Znev_03643	1.308320345	6.529184629	54.28794987	1.73E-13	3.32E-12
Znev_09556	1.502594784	4.039243949	54.20759116	1.80E-13	3.45E-12
Znev_10758	1.265802043	4.989385441	54.13882188	1.87E-13	3.57E-12
Znev_08920	1.224732116	5.755289544	54.12651294	1.88E-13	3.59E-12
Znev_06842	1.308697199	4.77339999	53.75289138	2.27E-13	4.33E-12
Znev_14497	1.337011688	7.311588058	53.69648806	2.34E-13	4.45E-12
Znev_10742	1.747161596	5.341397855	53.61442775	2.44E-13	4.63E-12
Znev_09558	1.254319165	6.688003336	53.5767902	2.49E-13	4.72E-12
Znev_12774	2.056184775	3.120270691	53.57458061	2.49E-13	4.72E-12
Znev_17983	1.778018263	3.707362971	53.16715748	3.06E-13	5.78E-12
Znev_10235	1.373634672	6.023144522	53.12035162	3.14E-13	5.91E-12
Znev_01844	1.417787223	4.057759005	53.07332325	3.21E-13	6.04E-12
Znev_17347	1.442787285	7.951980297	53.00165482	3.33E-13	6.25E-12
Znev_05389	1.403427088	4.610532926	52.94037028	3.44E-13	6.44E-12
Znev_04303	2.059381358	11.09236869	52.8993047	3.51E-13	6.57E-12
Znev_05633	1.092098088	7.42936441	52.85480643	3.59E-13	6.71E-12
Znev_12979	1.3534579	6.504428667	52.79282425	3.71E-13	6.91E-12
Znev_08730	1.190851018	5.266728736	52.70858594	3.87E-13	7.20E-12
Znev_09614	1.698661089	3.724861228	52.61127237	4.07E-13	7.56E-12
Znev_16222	1.082828942	5.829190444	52.59522603	4.10E-13	7.61E-12
Znev_09893	1.377548926	4.421258299	52.58469952	4.12E-13	7.63E-12
Znev_14909	1.970538778	3.812712827	52.51577806	4.27E-13	7.90E-12
Znev_17422	1.334705486	4.703218011	52.32986479	4.69E-13	8.65E-12
Znev_14452	1.23173332	4.627883825	52.27415992	4.83E-13	8.89E-12
Znev_09819	2.090462971	2.896633027	52.22121504	4.96E-13	9.12E-12
Znev_04392	1.364327757	4.80174964	52.17978628	5.06E-13	9.30E-12
Znev_06133	1.838422172	3.08371665	52.1403508	5.17E-13	9.46E-12
Znev_06125	1.518382882	9.215074837	52.04125279	5.43E-13	9.93E-12
Znev_15808	1.026318776	6.957140985	51.75236716	6.30E-13	1.14E-11
Znev_16153	1.238907285	4.852967004	51.7626399	6.26E-13	1.14E-11
Znev_06170	1.756121889	9.796911241	51.69551861	6.48E-13	1.17E-11
Znev_17622	1.680117642	8.070705975	51.2305381	8.21E-13	1.49E-11
Znev_16398	1.366499301	6.129503148	51.20753022	8.31E-13	1.50E-11
Znev_01501	1.493665854	4.216726479	51.19512276	8.36E-13	1.51E-11
Znev_13288	1.543275451	4.046102448	50.73995834	1.05E-12	1.90E-11
Znev_04218	1.037247618	7.187079191	50.71081163	1.07E-12	1.92E-11
Znev_02228	1.14315108	5.233602844	50.66889266	1.09E-12	1.96E-11
Znev_03879	1.195657589	5.20527626	50.64038456	1.11E-12	1.99E-11
Znev_08406	1.523891354	3.889686244	50.56479828	1.15E-12	2.06E-11
Znev_19054	2.427387421	2.862436988	50.38857927	1.26E-12	2.25E-11
Znev_08754	1.39474647	4.261759017	50.28028823	1.33E-12	2.37E-11
Znev_10547	1.076969666	6.437585988	50.26616501	1.34E-12	2.38E-11
Znev_06673	2.503830425	2.381461066	50.22647651	1.37E-12	2.43E-11
Znev_04898	3.936290856	1.490988188	50.20062643	1.39E-12	2.46E-11
Znev_17970	1.1325078	5.943703853	50.09026139	1.47E-12	2.60E-11
Znev_09024	1.175018676	6.177601735	50.09056613	1.47E-12	2.60E-11
Znev_06332	3.929282654	1.225180189	50.02416479	1.52E-12	2.68E-11
Znev_01929	1.008988117	5.899216738	49.9458116	1.58E-12	2.78E-11
Znev_12612	4.289536463	1.1981005	49.93873656	1.59E-12	2.79E-11
Znev_18361	2.228642658	2.543704054	49.91518226	1.61E-12	2.82E-11
Znev_11011	1.629789773	4.75612461	49.903447	1.62E-12	2.83E-11
Znev_11313	1.387889028	4.723375357	49.83733691	1.67E-12	2.92E-11
Znev_05101	1.771029186	7.761097528	49.81584434	1.69E-12	2.95E-11
Znev_07987	1.282965918	6.131793974	49.74818101	1.75E-12	3.04E-11
Znev_08448	1.201171805	7.758265533	49.71866938	1.77E-12	3.09E-11
Znev_17509	1.268307359	5.124151001	49.28114261	2.22E-12	3.84E-11
Znev_18941	3.002307037	1.902954469	49.28173877	2.22E-12	3.84E-11
Znev_14626	1.546666401	8.304906542	49.22852706	2.28E-12	3.94E-11
Znev_09240	1.27907213	4.913142218	49.1743697	2.34E-12	4.05E-11
Znev_11223	1.557488018	9.817774422	49.15870749	2.36E-12	4.07E-11
Znev_08441	1.560061433	8.561989335	49.0436944	2.50E-12	4.31E-11
Znev_16996	3.215545587	3.290936517	48.93095114	2.65E-12	4.55E-11
Znev_08110	1.375223094	4.598091315	48.92593527	2.66E-12	4.56E-11
Znev_13253	8.548912651	8.996506786	48.87781865	2.72E-12	4.67E-11
Znev_05261	1.439564127	7.327066449	48.83327782	2.79E-12	4.77E-11
Znev_06502	1.165197665	7.118571521	48.7848133	2.86E-12	4.88E-11
Znev_13449	2.362581986	3.65718858	48.69271721	2.99E-12	5.11E-11
Znev_16892	1.118879959	7.100220899	48.61880787	3.11E-12	5.30E-11
Znev_06448	1.221077227	6.701131368	48.60742447	3.13E-12	5.33E-11
Znev_08880	2.174632577	3.13726702	48.49639652	3.31E-12	5.62E-11
Znev_11038	1.041503116	6.690747574	48.46395947	3.36E-12	5.70E-11
Znev_12169	1.067911603	7.429849463	48.46855001	3.36E-12	5.70E-11
Znev_03219	1.023040552	6.613540429	48.40847079	3.46E-12	5.85E-11
Znev_01794	1.418416862	4.397897891	48.39530921	3.48E-12	5.88E-11
Znev_08953	1.155456211	5.638752114	48.15837618	3.93E-12	6.62E-11
Znev_12088	1.080533357	6.665315481	48.0917225	4.07E-12	6.84E-11
Znev_05689	1.35829773	8.176165133	48.0576141	4.14E-12	6.95E-11
Znev_10205	1.338209878	4.816432772	48.05208664	4.15E-12	6.97E-11
Znev_06647	1.656293839	3.704870874	47.99581144	4.27E-12	7.16E-11
Znev_11155	1.186834442	5.231873854	47.87421456	4.54E-12	7.61E-11
Znev_06697	1.850890381	3.248586243	47.86802475	4.56E-12	7.63E-11
Znev_11557	1.297662539	8.887307142	47.85384004	4.59E-12	7.67E-11
Znev_04202	3.390183688	2.405375413	47.84075042	4.62E-12	7.72E-11
Znev_16579	1.205682762	5.381444451	47.799905	4.72E-12	7.86E-11
Znev_10062	1.287627028	4.537509962	47.76143787	4.81E-12	7.99E-11
Znev_01555	1.333830642	4.729191841	47.54565819	5.37E-12	8.89E-11
Znev_00371	1.628575203	3.937277931	47.51339052	5.46E-12	9.02E-11
Znev_06968	1.20559611	4.895871796	47.42995194	5.70E-12	9.39E-11
Znev_10881	1.235332601	6.799998521	47.41748092	5.74E-12	9.44E-11
Znev_03793	1.37262743	6.052584934	47.40668496	5.77E-12	9.48E-11
Znev_04099	1.861662086	3.944414555	47.38416238	5.84E-12	9.58E-11
Znev_10240	1.447824161	4.034484654	47.29306762	6.11E-12	1.00E-10
Znev_07586	1.202841815	6.062580346	47.14645691	6.59E-12	1.08E-10
Znev_18876	1.81629935	3.133963507	47.08840674	6.79E-12	1.11E-10
Znev_01947	2.042494093	3.462025622	47.07504633	6.83E-12	1.11E-10
Znev_01218	2.219924705	3.303637581	46.8975271	7.48E-12	1.22E-10
Znev_07695	1.241812851	5.046080204	46.65521815	8.46E-12	1.37E-10
Znev_10195	1.079326529	5.609077062	46.55799406	8.89E-12	1.44E-10
Znev_11227	1.360783427	5.53825451	46.54867642	8.94E-12	1.45E-10
Znev_04668	1.512917138	4.055975384	46.46744953	9.32E-12	1.51E-10
Znev_16980	1.168200047	4.857573008	46.40764904	9.60E-12	1.55E-10
Znev_15743	1.28354763	7.49536197	46.36172844	9.83E-12	1.58E-10
Znev_14742	2.812350078	2.728986981	46.34319461	9.93E-12	1.60E-10
Znev_03263	1.175527594	8.373590907	46.08401701	1.13E-11	1.82E-10
Znev_11874	1.105575168	5.615473013	46.0568198	1.15E-11	1.84E-10
Znev_14012	1.638977161	3.607821984	45.98047857	1.19E-11	1.91E-10
Znev_03432	1.248834906	5.813594914	45.88741215	1.25E-11	2.00E-10
Znev_03171	1.284632263	6.711154231	45.69872806	1.38E-11	2.20E-10
Znev_10088	1.524232846	4.08688667	45.65827652	1.41E-11	2.24E-10
Znev_18148	1.112862959	7.069896008	45.55165376	1.49E-11	2.36E-10
Znev_13256	1.540716923	4.14873305	45.40899888	1.60E-11	2.54E-10
Znev_16282	1.994990414	3.199129889	45.34553079	1.65E-11	2.61E-10
Znev_16872	1.43292021	4.331165137	45.25949651	1.73E-11	2.73E-10
Znev_04490	1.193715113	6.024036326	45.24412199	1.74E-11	2.75E-10
Znev_12732	1.519344674	9.73305676	45.194881	1.78E-11	2.81E-10
Znev_11225	1.313986206	4.185618027	45.190965	1.79E-11	2.82E-10
Znev_13587	1.757211649	3.159017915	45.1175534	1.86E-11	2.92E-10
Znev_12128	1.40756473	4.612118378	45.06863377	1.90E-11	2.99E-10
Znev_11786	1.34690904	4.998166122	44.9085647	2.06E-11	3.23E-10
Znev_00220	1.049669036	7.225410299	44.87807245	2.10E-11	3.28E-10
Znev_08618	1.059765274	5.507118486	44.84025706	2.14E-11	3.34E-10
Znev_15826	1.126156396	8.141460158	44.71067686	2.28E-11	3.56E-10
Znev_08918	1.183615462	6.4083659	44.55027238	2.48E-11	3.86E-10
Znev_13331	3.929689046	5.402916109	44.54756241	2.48E-11	3.86E-10
Znev_09911	1.444722147	7.568942255	44.43908676	2.62E-11	4.07E-10
Znev_03575	1.297170238	8.173654055	44.21256119	2.95E-11	4.56E-10
Znev_02983	1.25803164	8.075047364	44.18701505	2.98E-11	4.62E-10
Znev_07221	1.377742339	6.039926184	44.16271655	3.02E-11	4.67E-10
Znev_04259	2.557369874	1.986253105	44.15144032	3.04E-11	4.69E-10
Znev_02047	1.336435299	4.276215203	44.13436916	3.07E-11	4.73E-10
Znev_10246	1.903417415	3.594696362	44.1299055	3.07E-11	4.74E-10
Znev_11579	1.120143948	7.269160488	44.09239163	3.13E-11	4.81E-10
Znev_02017	1.679756533	8.568304294	44.09139768	3.13E-11	4.81E-10
Znev_15911	1.635509981	3.414972619	43.97052997	3.33E-11	5.11E-10
Znev_08447	1.036435322	7.511600357	43.93078571	3.40E-11	5.21E-10
Znev_03440	0.973909033	7.08712935	43.89331272	3.47E-11	5.30E-10
Znev_01258	1.437487143	6.568992755	43.75270793	3.73.E-11	5.69.E-10
Znev_11089	1.112457797	7.232584487	43.74574904	3.74.E-11	5.70.E-10
Znev_04669	1.474978994	3.686333379	43.71801937	3.79.E-11	5.78.E-10
Znev_01969	1.111492308	5.273411476	43.65291978	3.92.E-11	5.97.E-10
Znev_03275	1.594394628	3.844017567	43.63886315	3.95.E-11	6.01.E-10
Znev_04933	1.103492001	7.661404091	43.63219552	3.96.E-11	6.02.E-10
Znev_01416	1.566939688	3.464132034	43.60644548	4.02.E-11	6.09.E-10
Znev_13476	0.994776278	6.393732296	43.49235113	4.26.E-11	6.44.E-10
Znev_07828	1.13603438	4.6347585	43.38733185	4.49.E-11	6.76.E-10
Znev_06614	1.019385602	6.365316667	43.18590491	4.98.E-11	7.48.E-10
Znev_03511	1.706645506	3.35962775	43.17555329	5.00.E-11	7.51.E-10
Znev_02224	1.332777094	7.704180443	43.07738797	5.26.E-11	7.89.E-10
Znev_10159	1.247587687	4.161507711	43.06400415	5.30.E-11	7.93.E-10
Znev_11243	1.076350937	6.859149215	43.02824515	5.40.E-11	8.07.E-10
Znev_05264	2.183880253	4.341169443	43.0147019	5.43.E-11	8.12.E-10
Znev_15062	0.961518319	7.153736709	42.98181862	5.53.E-11	8.24.E-10
Znev_11928	2.318909488	3.291110763	42.96968533	5.56.E-11	8.28.E-10
Znev_09310	2.189724461	5.458911214	42.85691494	5.89.E-11	8.76.E-10
Znev_01931	0.97098395	5.773706487	42.84955586	5.91.E-11	8.79.E-10
Znev_09896	1.024417945	6.572223856	42.80064421	6.06.E-11	8.99.E-10
Znev_18204	2.112769713	2.751928756	42.72615155	6.30.E-11	9.33.E-10
Znev_02424	2.233522903	2.416543996	42.68486308	6.43.E-11	9.51.E-10
Znev_06608	1.106329486	5.146242927	42.65075864	6.54.E-11	9.67.E-10
Znev_01795	1.027398597	7.130793316	42.64422683	6.57.E-11	9.70.E-10
Znev_12217	1.21497879	6.134314314	42.55892692	6.86.E-11	1.01.E-09
Znev_07826	1.217826868	4.587445951	42.48474499	7.12.E-11	1.05.E-09
Znev_01374	1.433443452	5.846165585	42.46835261	7.18.E-11	1.06.E-09
Znev_01479	1.040923096	7.575742419	42.22031124	8.15.E-11	1.20.E-09
Znev_07005	2.484795788	2.564469261	42.19567962	8.26.E-11	1.21.E-09
Znev_18125	3.001707208	3.009104726	42.07845246	8.77.E-11	1.29.E-09
Znev_08055	1.509249989	3.392634114	42.02814024	9.00.E-11	1.32.E-09
Znev_03196	1.068951505	7.849263851	41.6894042	1.07.E-10	1.56.E-09
Znev_01435	1.08860877	5.226004219	41.56594274	1.14.E-10	1.66.E-09
Znev_02223	0.981945719	5.557819904	41.43241951	1.22.E-10	1.77.E-09
Znev_09416	1.100127803	7.956768858	41.37511872	1.26.E-10	1.82.E-09
Znev_06734	1.110822205	4.715854101	41.29078607	1.31.E-10	1.90.E-09
Znev_05993	1.028596184	7.060151861	40.98550976	1.53.E-10	2.21.E-09
Znev_00664	1.186668031	4.881372797	40.97308383	1.54.E-10	2.22.E-09
Znev_04433	1.187261596	5.37942987	40.9669675	1.55.E-10	2.23.E-09
Znev_18670	1.114562141	7.110348447	40.93768687	1.57.E-10	2.26.E-09
Znev_10698	0.983777144	7.234615898	40.90210394	1.60.E-10	2.30.E-09
Znev_12117	1.01509643	8.036501076	40.84778252	1.65.E-10	2.36.E-09
Znev_16120	1.614309879	3.10257809	40.84124476	1.65.E-10	2.36.E-09
Znev_02455	1.136762206	4.661703244	40.79983062	1.69.E-10	2.41.E-09
Znev_11972	1.118401894	5.695167898	40.47197185	1.99.E-10	2.85.E-09
Znev_05418	7.80594961	1.697763849	40.35502202	2.12.E-10	3.01.E-09
Znev_07521	1.081867421	6.030692422	40.266086	2.22.E-10	3.15.E-09
Znev_13225	1.086754223	6.130985433	40.1462202	2.36.E-10	3.34.E-09
Znev_00504	1.109622796	7.626293517	40.10152556	2.41.E-10	3.41.E-09
Znev_15529	1.302765314	5.078358831	40.07917756	2.44.E-10	3.45.E-09
Znev_08916	1.56001553	3.162553645	40.0820533	2.44.E-10	3.45.E-09
Znev_01905	0.964021508	7.236937874	39.99271261	2.55.E-10	3.59.E-09
Znev_07751	1.571233868	9.208353261	39.94937562	2.61.E-10	3.67.E-09
Znev_15744	1.461974373	6.42369707	39.93170607	2.63.E-10	3.70.E-09
Znev_11098	1.065749736	7.681059162	39.86709387	2.72.E-10	3.82.E-09
Znev_05345	1.449456813	7.160355854	39.85902987	2.73.E-10	3.83.E-09
Znev_09871	0.926084639	5.883598324	39.73834399	2.90.E-10	4.07.E-09
Znev_09909	1.3174285	4.617247167	39.70301795	2.96.E-10	4.14.E-09
Znev_15376	1.130420974	5.09914959	39.66626647	3.01.E-10	4.21.E-09
Znev_07594	6.690103989	0.700565578	39.57897467	3.15.E-10	4.39.E-09
Znev_08936	0.953307096	7.102140101	39.50878976	3.27.E-10	4.54.E-09
Znev_12986	1.046191259	5.783339463	39.49542963	3.29.E-10	4.57.E-09
Znev_09499	0.898274324	5.856011372	39.43010626	3.40.E-10	4.72.E-09
Znev_06466	1.130217448	8.462986113	39.41598572	3.42.E-10	4.75.E-09
Znev_14235	1.075900171	5.60931343	39.2661897	3.70.E-10	5.12.E-09
Znev_00818	0.920275184	6.463216155	39.12481917	3.98.E-10	5.49.E-09
Znev_00643	2.161570852	2.174718277	39.09620703	4.03.E-10	5.57.E-09
Znev_05098	0.940672784	6.111297553	39.09253977	4.04.E-10	5.58.E-09
Znev_00406	1.087723465	7.860810152	39.0625241	4.10.E-10	5.65.E-09
Znev_13361	1.060831961	7.676380814	39.04674731	4.14.E-10	5.69.E-09
Znev_10740	2.312794753	2.840603022	38.76184463	4.79.E-10	6.55.E-09
Znev_17880	1.218027803	6.075630625	38.72474318	4.88.E-10	6.66.E-09
Znev_10211	1.879469725	2.551436485	38.68329095	4.98.E-10	6.80.E-09
Znev_00884	1.058131857	6.24156371	38.6443397	5.09.E-10	6.92.E-09
Znev_06132	2.151537696	2.406112484	38.39626206	5.77.E-10	7.82.E-09
Znev_19052	0.933312358	6.559293308	38.37059828	5.85.E-10	7.91.E-09
Znev_10468	1.100782743	5.44665848	38.34772966	5.92.E-10	7.99.E-09
Znev_16771	1.210769317	5.756026172	38.33545885	5.96.E-10	8.04.E-09
Znev_17663	1.24240257	4.122627144	38.30551592	6.05.E-10	8.15.E-09
Znev_00453	3.556732027	0.950421304	38.27114106	6.16.E-10	8.28.E-09
Znev_08988	1.057355101	6.497872248	38.23034503	6.29.E-10	8.44.E-09
Znev_00672	1.211714471	4.792219771	38.22257806	6.31.E-10	8.47.E-09
Znev_11428	1.431803722	3.488798686	38.13772762	6.59.E-10	8.82.E-09
Znev_09035	1.03852986	5.399218986	38.09927041	6.72.E-10	8.99.E-09
Znev_05071	0.944621114	7.217633915	38.04884799	6.90.E-10	9.20.E-09
Znev_08396	1.43911894	4.154074985	38.01905463	7.01.E-10	9.34.E-09
Znev_02003	1.013415001	5.879671364	37.9575136	7.23.E-10	9.61.E-09
Znev_00285	1.509979995	5.663886918	37.84162098	7.67.E-10	1.02.E-08
Znev_00869	0.923732188	6.984846128	37.79952311	7.84.E-10	1.04.E-08
Znev_06441	1.17909768	4.775170781	37.78137453	7.91.E-10	1.05.E-08
Znev_03431	1.015107096	6.491954519	37.73028455	8.12.E-10	1.07.E-08
Znev_15082	1.396408903	4.079006957	37.70495645	8.23.E-10	1.09.E-08
Znev_06280	1.130531225	4.746244594	37.67084766	8.37.E-10	1.10.E-08
Znev_10739	1.94015817	2.452146484	37.64561277	8.48.E-10	1.12.E-08
Znev_05302	1.218018634	9.228962331	37.49295338	9.17.E-10	1.20.E-08
Znev_01047	1.092694256	4.292625575	37.42885356	9.48.E-10	1.24.E-08
Znev_13169	1.109392907	4.679199881	37.42466588	9.50.E-10	1.24.E-08
Znev_04434	1.226096126	7.95016571	37.39087559	9.67.E-10	1.26.E-08
Znev_12442	1.079307529	4.827520397	37.38310665	9.71.E-10	1.27.E-08
Znev_04937	1.091157089	4.942663548	37.3791473	9.73.E-10	1.27.E-08
Znev_05966	1.184738545	4.202341544	37.34479474	9.90.E-10	1.29.E-08
Znev_04601	1.337986719	9.042339514	37.32160359	1.00.E-09	1.30.E-08
Znev_16171	2.428465913	1.815593744	37.30048336	1.01.E-09	1.32.E-08
Znev_05881	1.437673931	6.475926062	37.2364338	1.05.E-09	1.36.E-08
Znev_10734	1.1377737	7.165680751	37.21636435	1.06.E-09	1.37.E-08
Znev_05703	1.030803782	5.551299381	37.18080302	1.08.E-09	1.40.E-08
Znev_16486	1.053644616	6.883126383	37.13906302	1.10.E-09	1.42.E-08
Znev_02046	1.697248454	2.963010164	37.14492147	1.10.E-09	1.42.E-08
Znev_17092	0.901227997	5.909256753	36.8674523	1.26.E-09	1.63.E-08
Znev_07938	1.025336314	5.854274398	36.86821337	1.26.E-09	1.63.E-08
Znev_04612	1.116001508	6.247857901	36.85591569	1.27.E-09	1.64.E-08
Znev_03003	1.672790465	3.573442177	36.64496409	1.42.E-09	1.82.E-08
Znev_09632	1.603840793	3.09254644	36.55437994	1.48.E-09	1.90.E-08
Znev_11605	2.172508373	2.58943567	36.52652692	1.51.E-09	1.93.E-08
Znev_12500	2.742323679	2.348189554	36.50294609	1.52.E-09	1.95.E-08
Znev_14627	1.713345873	10.3783231	36.33671648	1.66.E-09	2.12.E-08
Znev_15126	1.497003318	3.159621006	36.261027	1.73.E-09	2.20.E-08
Znev_05151	1.252048349	9.252467596	36.04323403	1.93.E-09	2.45.E-08
Znev_14822	1.696720468	6.977600149	36.03496659	1.94.E-09	2.46.E-08
Znev_05145	6.587866391	0.657283989	36.00630101	1.97.E-09	2.49.E-08
Znev_14710	1.229330388	3.842926888	35.91406011	2.06.E-09	2.61.E-08
Znev_00007	0.948093189	8.0428964	35.89294653	2.08.E-09	2.64.E-08
Znev_02033	1.595826986	10.19074679	35.55530393	2.48.E-09	3.13.E-08
Znev_06244	1.559814996	3.607719635	35.36446944	2.73.E-09	3.44.E-08
Znev_00020	1.099398717	4.684477129	35.34969093	2.76.E-09	3.46.E-08
Znev_10601	1.112897155	7.965169338	35.31840732	2.80.E-09	3.51.E-08
Znev_14248	0.893252064	6.080849914	35.28213179	2.85.E-09	3.57.E-08
Znev_14089	1.144760606	4.244526909	35.19130786	2.99.E-09	3.74.E-08
Znev_04798	1.609313387	4.867406992	35.17891862	3.01.E-09	3.76.E-08
Znev_06882	1.213769271	5.141434424	35.14581403	3.06.E-09	3.82.E-08
Znev_08993	1.073271189	6.129462411	35.10877393	3.12.E-09	3.89.E-08
Znev_00231	1.182871731	4.231825245	35.08412004	3.16.E-09	3.93.E-08
Znev_07071	0.894328907	7.584259285	35.06018295	3.20.E-09	3.98.E-08
Znev_00565	2.27637194	2.201416698	35.05164462	3.21.E-09	3.99.E-08
Znev_01084	1.994628721	2.533535197	35.01867721	3.27.E-09	4.06.E-08
Znev_01080	1.518300844	3.013723226	35.00446338	3.29.E-09	4.08.E-08
Znev_03717	0.911885891	7.81769533	34.96441423	3.36.E-09	4.16.E-08
Znev_01988	0.957856872	5.491187171	34.94986793	3.38.E-09	4.19.E-08
Znev_10524	4.891840921	3.41662192	34.94776938	3.39.E-09	4.19.E-08
Znev_15815	0.916860409	5.700251833	34.91185055	3.45.E-09	4.27.E-08
Znev_06777	1.087554501	8.091021962	34.82291288	3.61.E-09	4.45.E-08
Znev_17995	1.708284003	2.869017265	34.72237079	3.80.E-09	4.68.E-08
Znev_01871	1.250367115	4.005558173	34.69653719	3.85.E-09	4.74.E-08
Znev_00003	1.660664205	5.01974896	34.65779026	3.93.E-09	4.83.E-08
Znev_14239	1.361187262	4.251779222	34.56682443	4.12.E-09	5.05.E-08
Znev_09048	2.041167176	3.071064656	34.55149508	4.15.E-09	5.09.E-08
Znev_04093	1.287740807	4.817702818	34.50844763	4.24.E-09	5.19.E-08
Znev_04209	0.920136249	6.530691491	34.44388442	4.39.E-09	5.37.E-08
Znev_04108	2.777658004	2.377964805	34.41286458	4.46.E-09	5.45.E-08
Znev_00603	1.272182444	5.198554794	34.38859091	4.51.E-09	5.50.E-08
Znev_02225	1.273446003	9.701602891	34.39072298	4.51.E-09	5.50.E-08
Znev_14143	1.275134143	4.728111074	34.25027661	4.85.E-09	5.89.E-08
Znev_15227	0.965296002	7.422492568	34.17584293	5.04.E-09	6.11.E-08
Znev_16123	1.215919553	3.833830495	34.12372872	5.17.E-09	6.27.E-08
Znev_07312	1.489052718	3.485243429	34.10406653	5.22.E-09	6.33.E-08
Znev_11563	2.476152498	1.846924474	34.07355129	5.31.E-09	6.42.E-08
Znev_17338	1.455275888	4.165249148	33.95299311	5.65.E-09	6.82.E-08
Znev_03639	1.075389143	4.674969637	33.94375545	5.67.E-09	6.84.E-08
Znev_14146	0.844652551	6.416682881	33.91586836	5.75.E-09	6.93.E-08
Znev_19016	1.28017149	4.608926273	33.90881007	5.78.E-09	6.94.E-08
Znev_01959	2.194172112	1.858456069	33.89374905	5.82.E-09	6.99.E-08
Znev_00758	0.843111568	7.211529086	33.86943457	5.89.E-09	7.07.E-08
Znev_04954	0.990275218	8.418130451	33.80208683	6.10.E-09	7.31.E-08
Znev_05663	1.037330271	5.174570573	33.76725871	6.21.E-09	7.43.E-08
Znev_02856	1.297219443	3.780908721	33.69298735	6.45.E-09	7.71.E-08
Znev_07135	2.97756832	1.443541737	33.68403511	6.48.E-09	7.73.E-08
Znev_08723	1.150984554	4.011526547	33.67720332	6.51.E-09	7.75.E-08
Znev_08559	4.653503127	1.047282409	33.67224591	6.52.E-09	7.77.E-08
Znev_07963	0.860689041	6.746659666	33.64165965	6.63.E-09	7.88.E-08
Znev_11312	1.131941774	4.033461575	33.64076738	6.63.E-09	7.88.E-08
Znev_11564	0.928982332	7.134334815	33.60318064	6.76.E-09	8.03.E-08
Znev_08044	3.340233538	1.033520678	33.53048951	7.02.E-09	8.33.E-08
Znev_05096	4.192404624	0.729709044	33.52891087	7.02.E-09	8.33.E-08
Znev_01029	0.899005401	7.236127626	33.41767949	7.43.E-09	8.81.E-08
Znev_05752	1.693396983	10.73630376	33.3632013	7.65.E-09	9.04.E-08
Znev_02111	0.971071842	8.229458985	33.35461907	7.68.E-09	9.08.E-08
Znev_00105	2.239373526	13.23285509	33.26836456	8.03.E-09	9.48.E-08
Znev_12112	1.117735228	4.619932393	33.25706176	8.07.E-09	9.53.E-08
Znev_01734	1.252488169	4.645882374	33.23690334	8.16.E-09	9.62.E-08
Znev_06166	1.051468915	6.16952391	33.20167232	8.31.E-09	9.78.E-08
Znev_11599	0.991277928	6.8764361	33.18975336	8.36.E-09	9.83.E-08
Znev_15050	0.893292401	7.149320713	33.10403191	8.74.E-09	1.03.E-07
Znev_03150	0.864372938	6.563652338	33.06976382	8.89.E-09	1.04.E-07
Znev_14773	1.39864442	8.648295705	33.0830606	8.83.E-09	1.04.E-07
Znev_11398	0.896125566	6.040496686	32.96055249	9.40.E-09	1.10.E-07
Znev_09212	1.304687931	3.809945584	32.93132025	9.55.E-09	1.12.E-07
Znev_17319	1.596723203	2.892279765	32.89297938	9.74.E-09	1.14.E-07
Znev_00045	1.057155761	6.958348659	32.86955571	9.86.E-09	1.15.E-07
Znev_14944	0.992939322	4.337879927	32.8192584	1.01.E-08	1.18.E-07
Znev_02881	1.166589618	3.844372782	32.81884421	1.01.E-08	1.18.E-07
Znev_05287	1.683624095	3.781404908	32.79114333	1.03.E-08	1.19.E-07
Znev_02478	0.863185742	7.609537418	32.77879412	1.03.E-08	1.20.E-07
Znev_15655	0.921909011	5.779798071	32.74845204	1.05.E-08	1.22.E-07
Znev_11106	0.961833052	6.413641407	32.73126049	1.06.E-08	1.23.E-07
Znev_09763	0.996395911	5.04696474	32.72310255	1.06.E-08	1.23.E-07
Znev_12178	0.842676437	6.655518379	32.70354635	1.07.E-08	1.24.E-07
Znev_03638	0.82507689	6.259577849	32.65923984	1.10.E-08	1.27.E-07
Znev_18342	1.448211484	3.194689689	32.64252514	1.11.E-08	1.28.E-07
Znev_02600	1.574492802	11.12171445	32.64121675	1.11.E-08	1.28.E-07
Znev_15640	1.73916005	2.613156643	32.58866442	1.14.E-08	1.31.E-07
Znev_04936	2.364221248	2.227452402	32.5650422	1.15.E-08	1.33.E-07
Znev_06215	3.396418935	1.28888373	32.54103505	1.17.E-08	1.34.E-07
Znev_00535	0.874209052	7.074320575	32.48065833	1.20.E-08	1.38.E-07
Znev_05753	1.851442099	9.656291567	32.47300588	1.21.E-08	1.39.E-07
Znev_03453	0.902052121	5.839149911	32.44313825	1.23.E-08	1.41.E-07
Znev_07401	1.249611419	3.737691475	32.39118304	1.26.E-08	1.44.E-07
Znev_02807	0.914600145	4.833254973	32.37315837	1.27.E-08	1.45.E-07
Znev_07507	0.944795399	5.537513502	32.38367404	1.27.E-08	1.45.E-07
Znev_03257	1.988077149	8.496218435	32.3761264	1.27.E-08	1.45.E-07
Znev_07993	0.821516666	5.898337007	32.32999013	1.30.E-08	1.49.E-07
Znev_01204	1.102533931	5.667524022	32.31974289	1.31.E-08	1.49.E-07
Znev_05215	1.293093158	3.369567586	32.30623455	1.32.E-08	1.50.E-07
Znev_03867	0.878431967	6.690507701	32.28207061	1.33.E-08	1.52.E-07
Znev_15762	0.958087878	6.051192119	31.99673592	1.54.E-08	1.75.E-07
Znev_16752	1.189355601	4.868743709	31.98311698	1.56.E-08	1.76.E-07
Znev_04578	1.89371338	8.823421501	31.77526045	1.73.E-08	1.96.E-07
Znev_14555	1.029770484	5.731508899	31.75931723	1.75.E-08	1.97.E-07
Znev_04666	1.825292526	2.710862543	31.72040992	1.78.E-08	2.01.E-07
Znev_16574	0.933728567	7.150355295	31.60744767	1.89.E-08	2.13.E-07
Znev_04047	0.848911448	5.817080744	31.53650799	1.96.E-08	2.20.E-07
Znev_05713	0.884339039	5.919347744	31.53093319	1.96.E-08	2.21.E-07
Znev_01372	1.544386566	2.948830373	31.4857201	2.01.E-08	2.26.E-07
Znev_07355	0.888678674	5.737323393	31.35444547	2.15.E-08	2.41.E-07
Znev_05486	1.140477097	5.054352649	31.32695353	2.18.E-08	2.44.E-07
Znev_08175	0.886266125	6.127765577	31.30743068	2.20.E-08	2.47.E-07
Znev_06068	1.365077287	3.211503012	31.2588153	2.26.E-08	2.53.E-07
Znev_04471	0.871063517	5.351688443	31.13946174	2.40.E-08	2.68.E-07
Znev_05063	1.462778073	3.407179577	31.13798421	2.40.E-08	2.68.E-07
Znev_18064	0.862128762	5.641201852	31.07278667	2.49.E-08	2.77.E-07
Znev_10786	2.237291516	8.849729499	30.99668439	2.58.E-08	2.88.E-07
Znev_03172	1.463352039	3.597952378	30.96041695	2.63.E-08	2.93.E-07
Znev_11235	1.82035488	2.370938721	30.86599022	2.76.E-08	3.07.E-07
Znev_05935	2.136861134	1.996076931	30.63036843	3.12.E-08	3.44.E-07
Znev_09038	1.897214591	5.457155098	30.39191324	3.53.E-08	3.88.E-07
Znev_01207	1.849174244	2.192109227	30.35937742	3.59.E-08	3.94.E-07
Znev_07663	4.232501155	2.360771179	30.20986636	3.88.E-08	4.25.E-07
Znev_03483	3.445176731	1.094778217	30.1074901	4.09.E-08	4.48.E-07
Znev_01384	1.093141983	4.582870414	30.07040201	4.17.E-08	4.56.E-07
Znev_05148	1.702206903	2.496265613	30.01554226	4.29.E-08	4.69.E-07
Znev_02716	1.206268415	9.313635913	29.88847065	4.58.E-08	5.00.E-07
Znev_07595	5.868053109	0.15117694	29.84796471	4.67.E-08	5.09.E-07
Znev_18400	0.846058462	5.958692938	29.83076722	4.71.E-08	5.13.E-07
Znev_17960	1.281701578	5.165706599	29.76390871	4.88.E-08	5.30.E-07
Znev_01446	1.830799761	2.299723479	29.74241897	4.93.E-08	5.35.E-07
Znev_00632	0.932460344	5.68247353	29.71611459	5.00.E-08	5.42.E-07
Znev_14788	0.953874699	4.755958087	29.66869974	5.13.E-08	5.54.E-07
Znev_16028	0.961408365	4.393778476	29.66977694	5.12.E-08	5.54.E-07
Znev_00450	1.363219349	3.802397235	29.6427496	5.19.E-08	5.61.E-07
Znev_05909	0.992823901	5.188555576	29.63440935	5.22.E-08	5.63.E-07
Znev_03335	0.868775765	8.024782507	29.62264815	5.25.E-08	5.66.E-07
Znev_00853	2.039891762	2.455367105	29.51105222	5.56.E-08	5.98.E-07
Znev_09143	0.924920818	7.679597861	29.48448408	5.64.E-08	6.06.E-07
Znev_08753	1.07501958	5.278553815	29.46569073	5.69.E-08	6.12.E-07
Znev_15415	2.360184146	2.047084246	29.43018531	5.80.E-08	6.23.E-07
Znev_05494	0.859624681	5.052664465	29.40947194	5.86.E-08	6.29.E-07
Znev_06983	0.923185069	7.019715708	29.39698532	5.90.E-08	6.33.E-07
Znev_00011	1.053682374	8.874789749	29.30573612	6.18.E-08	6.61.E-07
Znev_07712	1.203067768	8.132353918	29.22340734	6.45.E-08	6.88.E-07
Znev_04548	1.082098041	4.119623831	29.20341239	6.52.E-08	6.94.E-07
Znev_10864	0.916092834	4.998371255	29.19042206	6.56.E-08	6.98.E-07
Znev_01588	1.054472584	3.959782266	29.19080514	6.56.E-08	6.98.E-07
Znev_00709	1.047062173	5.096730941	29.1505613	6.70.E-08	7.11.E-07
Znev_05366	1.184004223	4.852436856	29.03760603	7.10.E-08	7.51.E-07
Znev_04479	0.828658857	7.639585171	29.02986704	7.13.E-08	7.54.E-07
Znev_03626	0.873159374	6.407216606	29.02400152	7.15.E-08	7.56.E-07
Znev_16439	1.39528128	3.251008383	29.00597854	7.22.E-08	7.62.E-07
Znev_12421	0.865503938	7.254777354	28.91983731	7.54.E-08	7.95.E-07
Znev_05892	0.981646041	7.626686341	28.8797294	7.70.E-08	8.10.E-07
Znev_00356	1.125546721	8.388593895	28.84014497	7.86.E-08	8.25.E-07
Znev_15374	1.151108917	4.295764291	28.84167453	7.85.E-08	8.25.E-07
Znev_01076	2.384399243	1.633113407	28.82287501	7.93.E-08	8.32.E-07
Znev_02913	0.825199681	7.479277029	28.81784404	7.95.E-08	8.34.E-07
Znev_12167	1.04140696	9.07428976	28.81077819	7.98.E-08	8.36.E-07
Znev_14786	0.997724237	4.381636037	28.77565333	8.13.E-08	8.51.E-07
Znev_00817	1.228773273	9.808842964	28.77260097	8.14.E-08	8.52.E-07
Znev_01297	0.874180756	4.911403009	28.74567039	8.25.E-08	8.63.E-07
Znev_04373	1.017272507	4.600581269	28.73086284	8.32.E-08	8.69.E-07
Znev_14790	1.017886189	5.054770016	28.70063518	8.45.E-08	8.82.E-07
Znev_05957	1.969149564	2.610963493	28.58445949	8.97.E-08	9.34.E-07
Znev_14628	2.550175288	1.464387786	28.55328643	9.12.E-08	9.48.E-07
Znev_13367	1.86154044	2.017199314	28.46266074	9.55.E-08	9.92.E-07
Znev_17433	1.189396452	5.66086245	28.45351813	9.60.E-08	9.96.E-07
Znev_12085	0.775709009	6.380556984	28.25517668	1.06.E-07	1.10.E-06
Znev_19067	0.960360151	4.793623183	28.20292022	1.09.E-07	1.13.E-06
Znev_16276	1.485173301	11.32110783	28.21234598	1.09.E-07	1.13.E-06
Znev_16009	0.95672905	4.393699992	28.17710319	1.11.E-07	1.14.E-06
Znev_06760	0.997476641	5.667396933	28.16677308	1.11.E-07	1.15.E-06
Znev_04963	0.942064137	7.825679942	28.12905819	1.13.E-07	1.17.E-06
Znev_00324	1.815867153	2.253928935	28.08728512	1.16.E-07	1.19.E-06
Znev_10607	1.385163865	4.184219985	28.07824496	1.17.E-07	1.20.E-06
Znev_15021	0.854698824	7.584038675	28.04358632	1.19.E-07	1.22.E-06
Znev_08665	0.872695955	5.153525925	28.03207793	1.19.E-07	1.23.E-06
Znev_10066	1.549472774	3.520823033	28.03345837	1.19.E-07	1.23.E-06
Znev_00567	0.896520076	7.658564716	28.01191479	1.21.E-07	1.24.E-06
Znev_08442	1.571524584	11.60550255	28.01380751	1.20.E-07	1.24.E-06
Znev_13441	1.542517841	3.556203668	27.97597691	1.23.E-07	1.26.E-06
Znev_00392	1.151312052	3.823178158	27.9353939	1.25.E-07	1.28.E-06
Znev_05661	0.986600016	4.47917092	27.90335398	1.28.E-07	1.30.E-06
Znev_15296	5.855295013	0.148426087	27.91027215	1.27.E-07	1.30.E-06
Znev_02180	1.184298909	4.960727373	27.87612136	1.29.E-07	1.32.E-06
Znev_13849	2.414541994	1.561468392	27.86518105	1.30.E-07	1.33.E-06
Znev_16946	2.600759903	1.401661563	27.82773195	1.33.E-07	1.35.E-06
Znev_06869	0.89751651	6.19828076	27.78381435	1.36.E-07	1.38.E-06
Znev_05563	1.07417368	5.393587188	27.7532146	1.38.E-07	1.40.E-06
Znev_03200	0.778191867	5.582963748	27.74100761	1.39.E-07	1.41.E-06
Znev_07660	1.214661854	3.481687931	27.7290656	1.40.E-07	1.41.E-06
Znev_04500	0.930551721	4.835207311	27.71634823	1.40.E-07	1.42.E-06
Znev_18100	0.810892757	5.740139348	27.61473312	1.48.E-07	1.50.E-06
Znev_03865	1.23820642	4.920672778	27.61692274	1.48.E-07	1.50.E-06
Znev_11419	0.991862492	7.02918584	27.59179267	1.50.E-07	1.51.E-06
Znev_03584	1.640620124	2.604993847	27.50835467	1.56.E-07	1.58.E-06
Znev_15251	1.208835599	10.16895766	27.44258594	1.62.E-07	1.63.E-06
Znev_00127	0.831570005	5.789071326	27.42924191	1.63.E-07	1.64.E-06
Znev_05666	1.137864624	4.437435311	27.42269468	1.64.E-07	1.64.E-06
Znev_03258	1.282794969	3.347939437	27.41056068	1.65.E-07	1.65.E-06
Znev_15358	1.392494656	2.932838727	27.32360561	1.72.E-07	1.72.E-06
Znev_02862	1.480684003	10.87138883	27.32096011	1.72.E-07	1.72.E-06
Znev_10438	0.893779782	5.298755044	27.31410478	1.73.E-07	1.73.E-06
Znev_05346	0.799366603	7.561010149	27.23368383	1.80.E-07	1.80.E-06
Znev_04376	1.099006503	3.789326451	27.22272259	1.81.E-07	1.80.E-06
Znev_09217	0.827194744	5.33875318	27.16969795	1.86.E-07	1.85.E-06
Znev_17100	0.903524374	4.603723147	27.16305785	1.87.E-07	1.86.E-06
Znev_12048	1.240038768	3.276215154	27.13409653	1.90.E-07	1.88.E-06
Znev_12521	0.826418323	5.874603946	27.11032169	1.92.E-07	1.90.E-06
Znev_12702	0.990239509	4.480849263	27.11142948	1.92.E-07	1.90.E-06
Znev_13147	0.797273301	6.462693155	27.05001011	1.98.E-07	1.96.E-06
Znev_14194	1.161269624	3.787656272	27.05061577	1.98.E-07	1.96.E-06
Znev_04000	0.892281078	4.383251752	27.02170705	2.01.E-07	1.99.E-06
Znev_01253	1.120295293	4.592795128	27.0151305	2.02.E-07	1.99.E-06
Znev_18491	2.079270646	7.900047172	27.01741744	2.02.E-07	1.99.E-06
Znev_12417	1.759930181	2.35969222	26.97370957	2.06.E-07	2.03.E-06
Znev_00018	0.948563349	5.620309444	26.87922018	2.17.E-07	2.13.E-06
Znev_15120	0.737750895	6.175574326	26.86987568	2.18.E-07	2.14.E-06
Znev_10968	1.008333121	4.047630567	26.85592002	2.19.E-07	2.15.E-06
Znev_13137	1.555448309	3.399200795	26.8539987	2.19.E-07	2.15.E-06
Znev_12582	0.767725431	6.814506701	26.82349708	2.23.E-07	2.18.E-06
Znev_04179	0.909267085	4.514055092	26.80016272	2.26.E-07	2.21.E-06
Znev_06757	2.813012414	4.357184523	26.76092821	2.30.E-07	2.25.E-06
Znev_02502	1.009394431	8.872918759	26.70602757	2.37.E-07	2.31.E-06
Znev_09022	0.852115996	4.601363252	26.69791471	2.38.E-07	2.32.E-06
Znev_07893	1.944161114	2.348899127	26.68701654	2.39.E-07	2.33.E-06
Znev_13470	1.952276411	2.310345959	26.67027442	2.41.E-07	2.35.E-06
Znev_03501	1.524732065	2.561012835	26.63374398	2.46.E-07	2.39.E-06
Znev_00509	0.930361424	8.804803045	26.60193086	2.50.E-07	2.43.E-06
Znev_00661	0.778751402	5.498725628	26.57320879	2.54.E-07	2.46.E-06
Znev_02954	0.877127951	8.248551807	26.57479084	2.54.E-07	2.46.E-06
Znev_04773	2.056534753	2.145461557	26.54859139	2.57.E-07	2.49.E-06
Znev_01798	0.873489168	7.67055223	26.49322264	2.64.E-07	2.56.E-06
Znev_07412	0.753098885	5.766473527	26.47315904	2.67.E-07	2.58.E-06
Znev_02487	0.766152619	5.959424628	26.46490625	2.68.E-07	2.59.E-06
Znev_09145	1.36702913	3.0932538	26.43766391	2.72.E-07	2.62.E-06
Znev_10568	1.049988695	4.258407557	26.41925129	2.75.E-07	2.65.E-06
Znev_00476	0.781128482	6.297091456	26.29915128	2.92.E-07	2.81.E-06
Znev_18701	0.804645408	7.389992942	26.28249747	2.95.E-07	2.83.E-06
Znev_16805	1.961797515	1.821831543	26.28353528	2.95.E-07	2.83.E-06
Znev_06595	1.027220855	3.886553082	26.17610136	3.12.E-07	2.99.E-06
Znev_05918	2.755005871	8.98669759	26.1441653	3.17.E-07	3.03.E-06
Znev_09905	1.375342636	3.133034241	26.09874775	3.24.E-07	3.10.E-06
Znev_06873	1.034250096	5.265070241	26.09075824	3.26.E-07	3.11.E-06
Znev_11016	0.956109443	4.400983673	26.08340815	3.27.E-07	3.12.E-06
Znev_12463	0.786411506	5.675817274	26.02959194	3.36.E-07	3.20.E-06
Znev_06164	0.813906293	5.081291079	25.97915363	3.45.E-07	3.28.E-06
Znev_08217	1.058730614	3.733031325	25.97558958	3.46.E-07	3.29.E-06
Znev_10735	1.435904476	2.735326769	25.93849461	3.52.E-07	3.35.E-06
Znev_10170	0.788309225	6.124645076	25.87431544	3.64.E-07	3.45.E-06
Znev_13526	1.088737652	5.940108842	25.82867233	3.73.E-07	3.53.E-06
Znev_04334	1.007929135	6.223853745	25.82140779	3.75.E-07	3.54.E-06
Znev_15124	0.722444703	6.258640804	25.77543851	3.84.E-07	3.62.E-06
Znev_05555	0.9158394	6.028784304	25.73101517	3.92.E-07	3.69.E-06
Znev_00743	0.751740628	6.413326446	25.66534365	4.06.E-07	3.81.E-06
Znev_13477	0.947309353	4.186066993	25.66185313	4.07.E-07	3.82.E-06
Znev_16114	2.284911446	1.477398455	25.65794771	4.08.E-07	3.82.E-06
Znev_14931	1.691968048	3.078748374	25.64911736	4.09.E-07	3.84.E-06
Znev_13221	0.838396399	5.870830886	25.62603569	4.14.E-07	3.88.E-06
Znev_14274	1.86603846	1.97135733	25.49147516	4.44.E-07	4.15.E-06
Znev_08718	1.188100959	4.986442156	25.46226486	4.51.E-07	4.21.E-06
Znev_14747	0.74984025	6.252992523	25.45530646	4.53.E-07	4.22.E-06
Znev_15801	0.790120175	6.302810994	25.42542081	4.60.E-07	4.28.E-06
Znev_06251	0.757814838	7.392338128	25.41826538	4.62.E-07	4.29.E-06
Znev_16679	1.477135112	6.672280639	25.36936969	4.73.E-07	4.40.E-06
Znev_02535	0.848410059	6.80192571	25.31853958	4.86.E-07	4.51.E-06
Znev_09734	1.181424974	10.00848538	25.31419898	4.87.E-07	4.52.E-06
Znev_09083	0.740732489	6.221254092	25.29485034	4.92.E-07	4.56.E-06
Znev_00342	1.23222149	3.317466977	25.24234335	5.06.E-07	4.67.E-06
Znev_10943	0.773034726	7.485229769	25.17862073	5.23.E-07	4.82.E-06
Znev_04868	0.866485576	5.362960814	25.18234295	5.22.E-07	4.82.E-06
Znev_14063	0.871005551	6.947060394	25.15503068	5.29.E-07	4.87.E-06
Znev_14067	2.105281874	1.516985377	25.11857486	5.39.E-07	4.96.E-06
Znev_05889	0.900580148	4.311066073	25.04140683	5.61.E-07	5.16.E-06
Znev_01332	0.921652126	8.945713816	25.04301091	5.61.E-07	5.16.E-06
Znev_16218	1.607313467	2.468310957	25.01061939	5.70.E-07	5.24.E-06
Znev_04528	1.667117742	2.536717728	24.99254445	5.76.E-07	5.28.E-06
Znev_04336	0.898428507	4.311213068	24.96568305	5.84.E-07	5.35.E-06
Znev_09266	1.277927971	10.29093527	24.89988334	6.04.E-07	5.52.E-06
Znev_02276	4.577194142	1.058448798	24.87443666	6.12.E-07	5.59.E-06
Znev_11985	1.43956111	3.1216831	24.76797769	6.47.E-07	5.89.E-06
Znev_07832	1.13529862	5.391190472	24.76119278	6.49.E-07	5.91.E-06
Znev_01155	0.751226298	7.173644014	24.75327453	6.52.E-07	5.93.E-06
Znev_07815	0.871972035	5.19030174	24.69305728	6.72.E-07	6.11.E-06
Znev_11812	2.44187339	1.184684228	24.69222387	6.73.E-07	6.11.E-06
Znev_05915	0.841535855	7.146699446	24.68065884	6.77.E-07	6.15.E-06
Znev_01408	1.156256529	5.417316017	24.62037953	6.98.E-07	6.34.E-06
Znev_02287	0.951240323	4.579521383	24.58040976	7.13.E-07	6.47.E-06
Znev_15117	1.033692407	4.529233685	24.52606379	7.33.E-07	6.64.E-06
Znev_18820	4.432512914	0.341679457	24.51176793	7.39.E-07	6.69.E-06
Znev_02267	0.751215045	7.035689711	24.48238009	7.50.E-07	6.79.E-06
Znev_05500	1.528545438	2.316921977	24.4679248	7.56.E-07	6.84.E-06
Znev_16807	5.918286556	0.197466257	24.43323276	7.69.E-07	6.96.E-06
Znev_00513	0.866902823	8.490713812	24.41289029	7.77.E-07	7.02.E-06
Znev_13294	1.302918739	2.953742792	24.4133528	7.77.E-07	7.02.E-06
Znev_00159	0.867480204	7.691340819	24.39817993	7.83.E-07	7.07.E-06
Znev_14396	1.020030594	8.166855807	24.36136173	7.99.E-07	7.20.E-06
Znev_09778	0.776300277	7.583478722	24.35488767	8.01.E-07	7.22.E-06
Znev_04880	1.19583882	3.743655324	24.34179419	8.07.E-07	7.26.E-06
Znev_11631	0.949053548	4.568847448	24.30233227	8.23.E-07	7.40.E-06
Znev_01433	1.555641241	2.984601163	24.23734526	8.52.E-07	7.63.E-06
Znev_06015	0.748901973	7.719417588	24.22123831	8.59.E-07	7.68.E-06
Znev_08650	1.751121357	2.563479749	24.22336396	8.58.E-07	7.68.E-06
Znev_07063	0.953612832	4.282696928	24.20444353	8.66.E-07	7.74.E-06
Znev_08979	1.444248464	2.589126028	24.15996671	8.87.E-07	7.91.E-06
Znev_11192	0.864456722	5.383951579	24.15519714	8.89.E-07	7.92.E-06
Znev_18103	0.798281915	5.377237108	24.14557683	8.93.E-07	7.95.E-06
Znev_02940	0.828831162	5.529390977	24.12948728	9.01.E-07	8.01.E-06
Znev_18050	1.006950788	9.370394075	24.08830959	9.20.E-07	8.17.E-06
Znev_08305	1.271566077	3.597458321	24.07983388	9.24.E-07	8.20.E-06
Znev_00691	0.761925728	6.16425415	24.06847489	9.30.E-07	8.25.E-06
Znev_06753	1.868863434	2.52590575	24.05139929	9.38.E-07	8.31.E-06
Znev_08702	0.706931684	5.708692886	24.04715898	9.40.E-07	8.33.E-06
Znev_05436	0.735084331	6.166059072	24.04669595	9.40.E-07	8.33.E-06
Znev_15854	1.160240173	10.26450946	23.9762644	9.75.E-07	8.63.E-06
Znev_10065	1.205831447	4.987730887	23.91897684	1.00.E-06	8.88.E-06
Znev_05759	0.719747321	6.173494964	23.82818612	1.05.E-06	9.28.E-06
Znev_18362	1.128398359	4.976113555	23.77127195	1.08.E-06	9.54.E-06
Znev_13865	1.306034865	3.205793175	23.73776638	1.10.E-06	9.70.E-06
Znev_06435	0.821563438	6.995232204	23.67291609	1.14.E-06	1.00.E-05
Znev_01313	0.724834022	5.679830613	23.63903019	1.16.E-06	1.02.E-05
Znev_04447	0.821334754	8.242175785	23.64409692	1.16.E-06	1.02.E-05
Znev_08434	1.432324194	3.278756326	23.62300974	1.17.E-06	1.02.E-05
Znev_13834	1.034483905	4.496708769	23.60311377	1.18.E-06	1.04.E-05
Znev_08308	1.693691349	2.001587606	23.59013002	1.19.E-06	1.04.E-05
Znev_16680	0.803127129	5.556417983	23.52652997	1.23.E-06	1.07.E-05
Znev_07082	3.496214347	0.621116121	23.52636819	1.23.E-06	1.07.E-05
Znev_14027	0.990335086	4.409158171	23.38285447	1.33.E-06	1.15.E-05
Znev_08392	2.665459727	1.083080446	23.3521377	1.35.E-06	1.17.E-05
Znev_08672	0.774961849	5.786159714	23.33108501	1.36.E-06	1.18.E-05
Znev_13341	0.800040744	7.220812682	23.32199405	1.37.E-06	1.19.E-05
Znev_14499	0.903430389	6.408844522	23.30001132	1.39.E-06	1.20.E-05
Znev_05226	0.729591315	6.875514887	23.27504021	1.40.E-06	1.21.E-05
Znev_05808	2.264067604	4.738777077	23.24687784	1.42.E-06	1.23.E-05
Znev_08517	0.868932147	5.945754251	23.22231409	1.44.E-06	1.24.E-05
Znev_10578	1.671722512	3.334432428	23.22319137	1.44.E-06	1.24.E-05
Znev_15734	4.461207328	0.380743695	23.18394407	1.47.E-06	1.27.E-05
Znev_08066	0.797625347	5.454159914	23.1677987	1.48.E-06	1.28.E-05
Znev_14833	1.47393044	2.439023716	23.16792622	1.48.E-06	1.28.E-05
Znev_00852	1.061986203	3.501680247	23.09112531	1.55.E-06	1.33.E-05
Znev_02318	0.803060457	5.017760598	23.07144082	1.56.E-06	1.34.E-05
Znev_00804	0.732491461	7.273600627	22.92520959	1.68.E-06	1.44.E-05
Znev_18969	1.900887368	2.044383608	22.90498116	1.70.E-06	1.45.E-05
Znev_11012	1.812387561	1.883950809	22.89276891	1.71.E-06	1.46.E-05
Znev_04494	0.942755313	9.216942036	22.82871597	1.77.E-06	1.51.E-05
Znev_02240	1.04523468	5.395741745	22.81040559	1.79.E-06	1.52.E-05
Znev_09580	1.181955424	3.833244556	22.77659344	1.82.E-06	1.55.E-05
Znev_00043	0.919048022	5.02768174	22.73319955	1.86.E-06	1.58.E-05
Znev_12542	3.098519984	0.859993322	22.72267974	1.87.E-06	1.59.E-05
Znev_15144	0.709398885	6.678626381	22.69830805	1.90.E-06	1.61.E-05
Znev_05795	0.728541741	6.114782679	22.67799077	1.92.E-06	1.62.E-05
Znev_03344	0.728838592	6.006812418	22.68164742	1.91.E-06	1.62.E-05
Znev_05208	1.105659591	3.350237782	22.68984683	1.90.E-06	1.62.E-05
Znev_17479	1.044951876	3.72564354	22.66222378	1.93.E-06	1.63.E-05
Znev_06768	0.723915272	6.643831928	22.65211103	1.94.E-06	1.64.E-05
Znev_02689	1.026418549	4.188583801	22.64928834	1.94.E-06	1.64.E-05
Znev_05498	1.18907288	7.453000208	22.56296894	2.03.E-06	1.71.E-05
Znev_11929	3.948631976	1.284144262	22.54526369	2.05.E-06	1.73.E-05
Znev_07034	0.919381379	7.323490762	22.51251073	2.09.E-06	1.75.E-05
Znev_03818	0.760824766	7.813220286	22.49941019	2.10.E-06	1.76.E-05
Znev_08889	1.209742506	3.374132023	22.50502976	2.10.E-06	1.76.E-05
Znev_00393	1.220866653	3.51778082	22.4944188	2.11.E-06	1.77.E-05
Znev_11221	0.918462985	4.785641756	22.39496783	2.22.E-06	1.86.E-05
Znev_13842	0.8412254	4.692985282	22.36664625	2.25.E-06	1.88.E-05
Znev_02948	1.038135659	9.623791506	22.28237825	2.35.E-06	1.96.E-05
Znev_13752	0.872200307	4.566862749	22.27700655	2.36.E-06	1.97.E-05
Znev_09640	1.589994944	2.328509415	22.26828324	2.37.E-06	1.97.E-05
Znev_02920	0.730639191	6.576581744	22.22923065	2.42.E-06	2.01.E-05
Znev_07574	1.177942272	3.951219738	22.23152413	2.42.E-06	2.01.E-05
Znev_15237	1.638754776	2.930089873	22.21314789	2.44.E-06	2.02.E-05
Znev_01539	1.128399248	3.906229911	22.20808206	2.45.E-06	2.03.E-05
Znev_09041	1.378698893	2.74894364	22.19380223	2.46.E-06	2.04.E-05
Znev_07520	2.188573083	3.524637046	22.1724488	2.49.E-06	2.06.E-05
Znev_14005	1.45291833	3.351038293	22.16027923	2.51.E-06	2.07.E-05
Znev_10736	1.185364859	3.680779073	22.10669326	2.58.E-06	2.13.E-05
Znev_03746	4.097862517	0.147609049	22.06930398	2.63.E-06	2.17.E-05
Znev_07823	0.71394984	6.392919017	22.05644772	2.65.E-06	2.18.E-05
Znev_10230	0.858141638	4.993226369	22.05997282	2.64.E-06	2.18.E-05
Znev_05904	0.703326955	6.478334386	22.05221932	2.65.E-06	2.19.E-05
Znev_09821	1.480902366	3.140274691	22.04628471	2.66.E-06	2.19.E-05
Znev_07935	0.780660624	4.709578374	22.02790787	2.69.E-06	2.21.E-05
Znev_06997	0.924511819	5.27773209	21.90617914	2.86.E-06	2.35.E-05
Znev_02254	0.669919549	6.783519017	21.82075883	2.99.E-06	2.45.E-05
Znev_13891	2.829445611	0.882882923	21.80004045	3.03.E-06	2.48.E-05
Znev_00768	0.841972008	8.752849079	21.75044357	3.11.E-06	2.54.E-05
Znev_09441	0.842945961	7.098357397	21.74622986	3.11.E-06	2.54.E-05
Znev_03394	1.52703439	2.281880224	21.72178802	3.15.E-06	2.57.E-05
Znev_16639	1.1233791	7.863681464	21.67863903	3.22.E-06	2.63.E-05
Znev_01613	0.692880491	7.110611963	21.63846499	3.29.E-06	2.68.E-05
Znev_08657	2.144228328	1.461512732	21.5767783	3.40.E-06	2.76.E-05
Znev_05806	1.210562353	3.546292681	21.56380631	3.42.E-06	2.78.E-05
Znev_09642	2.924737784	0.755270102	21.46381151	3.61.E-06	2.92.E-05
Znev_12618	0.837869844	6.807936439	21.40956516	3.71.E-06	2.99.E-05
Znev_00408	1.237628805	10.84463215	21.41411978	3.70.E-06	2.99.E-05
Znev_10604	0.858265186	4.657062009	21.40023041	3.73.E-06	3.01.E-05
Znev_00793	0.691963529	6.844690858	21.33845651	3.85.E-06	3.10.E-05
Znev_01963	1.234232294	3.025038215	21.3346132	3.86.E-06	3.10.E-05
Znev_10567	0.828464874	4.255459454	21.29708973	3.93.E-06	3.16.E-05
Znev_06755	0.796283562	5.459430381	21.27695505	3.97.E-06	3.19.E-05
Znev_02140	1.38668336	2.73156538	21.24236556	4.05.E-06	3.24.E-05
Znev_13352	0.983234875	9.635058873	21.2181298	4.10.E-06	3.28.E-05
Znev_00985	2.228876572	1.258424209	21.18316897	4.17.E-06	3.34.E-05
Znev_09412	1.397867288	3.593232722	21.16841538	4.21.E-06	3.36.E-05
Znev_12584	0.997477901	3.934337404	21.14325388	4.26.E-06	3.40.E-05
Znev_03942	0.700891827	5.930109727	21.13114211	4.29.E-06	3.42.E-05
Znev_10807	0.749072955	6.540470312	21.11786878	4.32.E-06	3.44.E-05
Znev_18696	1.294977579	3.966910107	21.07780072	4.41.E-06	3.51.E-05
Znev_05649	0.889861649	4.83570293	21.0314913	4.52.E-06	3.59.E-05
Znev_02160	0.714469948	7.047768782	20.92015352	4.79.E-06	3.80.E-05
Znev_10723	0.726502162	6.07106153	20.91906782	4.79.E-06	3.80.E-05
Znev_11706	0.666671102	7.036771571	20.88806999	4.87.E-06	3.86.E-05
Znev_10456	1.102490578	5.844642703	20.88729674	4.87.E-06	3.86.E-05
Znev_03406	0.699888695	6.705880878	20.87897231	4.89.E-06	3.87.E-05
Znev_02351	0.786540817	7.468588162	20.83845169	5.00.E-06	3.94.E-05
Znev_15928	1.141163501	10.11691764	20.82013883	5.04.E-06	3.98.E-05
Znev_03104	1.19413598	3.474885421	20.80499279	5.09.E-06	4.01.E-05
Znev_13354	1.422506496	12.10588889	20.79417108	5.11.E-06	4.03.E-05
Znev_08679	1.728841839	2.066806154	20.66535345	5.47.E-06	4.30.E-05
Znev_10573	0.788370617	5.172440818	20.65340018	5.50.E-06	4.33.E-05
Znev_02712	0.673013949	6.093896496	20.53526172	5.85.E-06	4.59.E-05
Znev_05068	1.421851599	3.332585544	20.51825567	5.91.E-06	4.62.E-05
Znev_07327	0.855294692	4.273797442	20.51179247	5.93.E-06	4.64.E-05
Znev_02563	0.922378466	4.391519177	20.50740867	5.94.E-06	4.65.E-05
Znev_09252	0.793791296	4.68738498	20.44156058	6.15.E-06	4.80.E-05
Znev_07878	0.978668976	4.461940227	20.44094455	6.15.E-06	4.80.E-05
Znev_09012	2.129881559	1.373359204	20.4118596	6.24.E-06	4.87.E-05
Znev_10587	1.073777972	3.986622454	20.32383046	6.54.E-06	5.09.E-05
Znev_02682	0.947362691	5.055137952	20.27072467	6.72.E-06	5.22.E-05
Znev_01139	1.143478377	3.79788643	20.23888284	6.83.E-06	5.30.E-05
Znev_08978	0.800095584	4.260194192	20.23211249	6.86.E-06	5.32.E-05
Znev_01499	0.702766398	5.825589152	20.22224814	6.89.E-06	5.34.E-05
Znev_08334	0.905633662	7.209963058	20.22400701	6.89.E-06	5.34.E-05
Znev_14343	3.055548643	0.616958644	20.22125105	6.90.E-06	5.34.E-05
Znev_16119	2.365142857	1.455058402	20.12434247	7.26.E-06	5.60.E-05
Znev_00242	0.844389419	4.40009152	20.12069266	7.27.E-06	5.61.E-05
Znev_11208	2.338740854	1.000533195	20.09825404	7.36.E-06	5.67.E-05
Znev_14981	0.804819193	4.906994485	20.04851293	7.55.E-06	5.81.E-05
Znev_19002	1.611263865	3.432736309	19.99893888	7.75.E-06	5.95.E-05
Znev_00244	1.115074203	4.161944949	19.93356503	8.02.E-06	6.15.E-05
Znev_08048	7.009722888	1.055416757	19.93354023	8.02.E-06	6.15.E-05
Znev_03315	0.742815685	5.294656473	19.91335592	8.10.E-06	6.21.E-05
Znev_15623	0.728519096	7.131961121	19.87629077	8.26.E-06	6.33.E-05
Znev_08666	1.680249675	1.696897823	19.8382662	8.43.E-06	6.45.E-05
Znev_09715	0.977514271	4.136072675	19.80703785	8.57.E-06	6.54.E-05
Znev_07281	0.631677497	6.576657539	19.79258383	8.63.E-06	6.58.E-05
Znev_11125	0.824512587	8.514976858	19.78622507	8.66.E-06	6.60.E-05
Znev_07829	1.674052693	2.078182531	19.785649	8.66.E-06	6.60.E-05
Znev_06278	0.627595819	6.68505007	19.74413141	8.85.E-06	6.73.E-05
Znev_13297	0.761516831	8.063534982	19.74413341	8.85.E-06	6.73.E-05
Znev_08117	0.715827746	5.424809631	19.74272084	8.86.E-06	6.74.E-05
Znev_11331	1.554613265	2.080170228	19.70665882	9.03.E-06	6.85.E-05
Znev_05773	0.897555057	4.098202598	19.68234815	9.14.E-06	6.94.E-05
Znev_04823	0.781896408	5.320480445	19.66778044	9.21.E-06	6.99.E-05
Znev_01668	0.775081332	5.677861094	19.65268045	9.29.E-06	7.04.E-05
Znev_18482	3.010450458	0.820285873	19.64199836	9.34.E-06	7.07.E-05
Znev_10493	0.715782937	7.305528678	19.61319595	9.48.E-06	7.17.E-05
Znev_15498	0.939557473	3.841442659	19.59224254	9.59.E-06	7.24.E-05
Znev_02436	0.686364809	5.442853211	19.57703707	9.66.E-06	7.29.E-05
Znev_17402	0.699791308	7.520595801	19.57217411	9.69.E-06	7.30.E-05
Znev_04631	1.583971391	2.21758695	19.49787618	1.01.E-05	7.58.E-05
Znev_11993	2.021555108	1.931980316	19.49078759	1.01.E-05	7.61.E-05
Znev_04258	1.321669395	2.486738256	19.48282653	1.02.E-05	7.63.E-05
Znev_01455	0.850865842	5.109978845	19.47223115	1.02.E-05	7.67.E-05
Znev_08435	0.710099892	6.172651444	19.4321895	1.04.E-05	7.82.E-05
Znev_12683	0.839059291	6.529443667	19.42743555	1.04.E-05	7.83.E-05
Znev_13141	1.326721295	2.889910914	19.41039909	1.05.E-05	7.90.E-05
Znev_00345	1.56224921	2.084384335	19.37664546	1.07.E-05	8.02.E-05
Znev_04953	1.457244277	2.539893775	19.35715284	1.08.E-05	8.10.E-05
Znev_12756	0.665702491	7.137560061	19.32053458	1.11.E-05	8.24.E-05
Znev_17904	1.127681205	2.941184689	19.25119044	1.15.E-05	8.53.E-05
Znev_10231	0.732312539	5.773753979	19.24594814	1.15.E-05	8.55.E-05
Znev_09889	1.197091481	2.851892789	19.21948235	1.17.E-05	8.66.E-05
Znev_10905	0.704473213	5.414846119	19.16041907	1.20.E-05	8.93.E-05
Znev_10482	0.700985041	8.109107894	19.13210714	1.22.E-05	9.05.E-05
Znev_07407	0.717054295	6.860461693	19.08086002	1.25.E-05	9.29.E-05
Znev_10522	3.003697147	5.425882133	19.03976264	1.28.E-05	9.47.E-05
Znev_05460	1.410494165	5.271225529	19.01557336	1.30.E-05	9.58.E-05
Znev_11196	0.637658574	6.555478187	18.98147423	1.32.E-05	9.73.E-05
Znev_07009	1.368389343	2.573364403	18.98240598	1.32.E-05	9.73.E-05
Znev_03664	0.879892514	4.928183501	18.96717964	1.33.E-05	9.80.E-05
Znev_17670	1.04437377	8.661130097	18.95729437	1.34.E-05	9.84.E-05
Znev_16075	1.217893328	3.051757497	18.93338282	1.35.E-05	9.96.E-05
Znev_08924	0.724921773	8.112165366	18.92445517	1.36.E-05	1.00.E-04
Znev_18198	1.263372673	3.917414945	18.91668256	1.37.E-05	1.00.E-04
Znev_09891	0.902723114	4.761272595	18.89818138	1.38.E-05	1.01.E-04
Znev_11378	0.66795283	5.62977989	18.87157202	1.40.E-05	1.03.E-04
Znev_12215	1.408394783	2.429882841	18.86144427	1.41.E-05	1.03.E-04
Znev_01178	1.581750168	2.422836875	18.83504799	1.43.E-05	1.04.E-04
Znev_12722	2.374878953	0.75482446	18.81663038	1.44.E-05	1.05.E-04
Znev_12695	0.696582549	6.104628184	18.81045557	1.44.E-05	1.06.E-04
Znev_06719	0.686080854	5.253247722	18.80683572	1.45.E-05	1.06.E-04
Znev_01612	0.864623253	4.602642294	18.79459473	1.46.E-05	1.06.E-04
Znev_07766	0.742511864	5.69857906	18.76054334	1.48.E-05	1.08.E-04
Znev_10946	1.254273779	2.523130525	18.753019	1.49.E-05	1.08.E-04
Znev_04624	0.787864222	4.435578126	18.70657553	1.52.E-05	1.11.E-04
Znev_05687	0.731701486	4.594713261	18.67823267	1.55.E-05	1.12.E-04
Znev_08065	1.368889129	3.256743106	18.66675303	1.56.E-05	1.13.E-04
Znev_08407	3.132088	0.912897753	18.65012256	1.57.E-05	1.14.E-04
Znev_05035	0.639870447	6.228976847	18.64762078	1.57.E-05	1.14.E-04
Znev_01759	1.373063753	2.40591386	18.62761351	1.59.E-05	1.15.E-04
Znev_12254	0.613629839	5.914084673	18.58681411	1.62.E-05	1.17.E-04
Znev_18477	1.027949311	3.218506885	18.5724114	1.64.E-05	1.18.E-04
Znev_10289	0.752688168	7.349598314	18.56973476	1.64.E-05	1.18.E-04
Znev_13338	1.483170067	3.463841558	18.54497906	1.66.E-05	1.20.E-04
Znev_00114	0.745772913	4.977473346	18.54185393	1.66.E-05	1.20.E-04
Znev_03310	0.623296459	6.523259638	18.51998935	1.68.E-05	1.21.E-04
Znev_04645	0.667644099	5.803396384	18.46708301	1.73.E-05	1.24.E-04
Znev_07298	0.684814168	8.092219508	18.39387585	1.80.E-05	1.29.E-04
Znev_16223	0.840133839	5.470475857	18.32981683	1.86.E-05	1.33.E-04
Znev_01570	0.953889589	4.72579192	18.32778281	1.86.E-05	1.33.E-04
Znev_05672	0.803773317	8.403274719	18.27540115	1.91.E-05	1.37.E-04
Znev_01894	0.757829048	8.118222495	18.26917243	1.92.E-05	1.37.E-04
Znev_02327	0.893966942	4.678880029	18.22364205	1.96.E-05	1.40.E-04
Znev_03158	1.416626216	2.403834118	18.21632969	1.97.E-05	1.41.E-04
Znev_05644	0.716543202	5.571762722	18.20492753	1.98.E-05	1.41.E-04
Znev_07357	1.399641398	3.167740914	18.18377691	2.01.E-05	1.43.E-04
Znev_00644	0.954808624	4.364335942	18.17896665	2.01.E-05	1.43.E-04
Znev_02784	0.80057577	5.145120303	18.1453673	2.05.E-05	1.46.E-04
Znev_02078	1.196652672	2.90324681	18.14458584	2.05.E-05	1.46.E-04
Znev_15903	0.789252479	8.666123622	18.11882484	2.08.E-05	1.47.E-04
Znev_14354	3.013527494	0.7957308	18.10163193	2.09.E-05	1.49.E-04
Znev_10706	1.426022594	11.06058937	18.08248105	2.12.E-05	1.50.E-04
Znev_02849	0.683963777	4.984279221	18.07632379	2.12.E-05	1.50.E-04
Znev_00005	0.954032194	4.648675752	18.05825147	2.14.E-05	1.52.E-04
Znev_08640	2.896475984	0.725987759	17.97558485	2.24.E-05	1.58.E-04
Znev_06911	0.77037502	4.321389659	17.94168916	2.28.E-05	1.60.E-04
Znev_12977	0.826288209	4.137783031	17.91193973	2.31.E-05	1.63.E-04
Znev_07575	0.755188356	4.593566662	17.87123525	2.36.E-05	1.66.E-04
Znev_02236	4.001308345	0.096296114	17.86777494	2.37.E-05	1.66.E-04
Znev_06601	0.947424676	4.740775769	17.84956944	2.39.E-05	1.67.E-04
Znev_02762	0.933644859	5.01330862	17.80093557	2.45.E-05	1.71.E-04
Znev_14279	0.880503615	4.906014466	17.79339896	2.46.E-05	1.72.E-04
Znev_03212	1.314631134	2.615359579	17.7493944	2.52.E-05	1.76.E-04
Znev_17771	2.811344143	1.409378114	17.7411211	2.53.E-05	1.76.E-04
Znev_05193	0.775820522	8.210087214	17.73884551	2.53.E-05	1.77.E-04
Znev_03346	1.151362871	3.012381269	17.73134801	2.54.E-05	1.77.E-04
Znev_05461	0.98029652	8.660106216	17.72048421	2.56.E-05	1.78.E-04
Znev_04210	0.682695696	5.599450787	17.67029208	2.63.E-05	1.82.E-04
Znev_09575	1.213572394	11.52865341	17.66843525	2.63.E-05	1.82.E-04
Znev_08019	0.90604722	3.589391857	17.65900528	2.64.E-05	1.83.E-04
Znev_14803	1.372712382	2.116920542	17.62303244	2.69.E-05	1.86.E-04
Znev_13178	1.789922179	1.928725572	17.62219506	2.69.E-05	1.86.E-04
Znev_09239	0.678616965	7.600159113	17.61594769	2.70.E-05	1.87.E-04
Znev_10769	0.670672507	5.262152723	17.6046591	2.72.E-05	1.88.E-04
Znev_18154	0.771458121	4.711972961	17.56925508	2.77.E-05	1.91.E-04
Znev_16010	0.692871737	7.081690979	17.51592394	2.85.E-05	1.96.E-04
Znev_02130	0.628893883	6.804975887	17.51365564	2.85.E-05	1.96.E-04
Znev_08670	1.107262795	6.518687792	17.4926106	2.88.E-05	1.98.E-04
Znev_10207	2.23662002	0.938880695	17.45986383	2.93.E-05	2.01.E-04
Znev_02676	0.726665424	4.687330712	17.42799439	2.98.E-05	2.05.E-04
Znev_14304	0.665744454	5.304283083	17.41324327	3.01.E-05	2.06.E-04
Znev_18822	2.348790108	0.881017398	17.38699029	3.05.E-05	2.09.E-04
Znev_00447	2.479381978	0.820112702	17.36501984	3.08.E-05	2.11.E-04
Znev_08591	0.775656014	4.855982885	17.36280812	3.09.E-05	2.11.E-04
Znev_06482	0.745598659	4.407938746	17.34508628	3.12.E-05	2.13.E-04
Znev_07743	1.046210852	2.978823286	17.33723266	3.13.E-05	2.14.E-04
Znev_14599	1.062865344	3.22081792	17.3029118	3.19.E-05	2.17.E-04
Znev_18017	0.914921237	3.734678911	17.23693104	3.30.E-05	2.24.E-04
Znev_07997	0.657836549	7.77145954	17.21123479	3.34.E-05	2.27.E-04
Znev_07240	0.629863892	6.053997884	17.20657005	3.35.E-05	2.28.E-04
Znev_01729	0.929623343	4.507737865	17.20457019	3.36.E-05	2.28.E-04
Znev_16597	0.684349836	6.270228489	17.20020163	3.36.E-05	2.28.E-04
Znev_02599	1.472491896	12.79554951	17.17868149	3.40.E-05	2.31.E-04
Znev_00616	0.669716077	5.200110234	17.14965877	3.45.E-05	2.34.E-04
Znev_09280	0.790407292	4.411606792	17.0645124	3.61.E-05	2.44.E-04
Znev_03481	0.716534653	8.724961202	17.05948378	3.62.E-05	2.45.E-04
Znev_13091	0.869020715	3.782719039	17.04768575	3.65.E-05	2.46.E-04
Znev_02699	1.06579981	3.394692598	17.03682785	3.67.E-05	2.47.E-04
Znev_02806	0.694519908	6.808823461	17.00961406	3.72.E-05	2.51.E-04
Znev_14632	1.266005126	2.503062037	17.00707137	3.72.E-05	2.51.E-04
Znev_03592	1.358109615	2.07354464	16.98290142	3.77.E-05	2.54.E-04
Znev_09671	0.652029052	7.759615494	16.93939179	3.86.E-05	2.59.E-04
Znev_09454	1.066086805	3.541940074	16.91777538	3.90.E-05	2.62.E-04
Znev_13974	0.645272979	6.549226801	16.89388018	3.95.E-05	2.65.E-04
Znev_09876	0.670833824	6.04778868	16.89447143	3.95.E-05	2.65.E-04
Znev_11994	0.753509786	4.521701919	16.88194472	3.98.E-05	2.66.E-04
Znev_10924	1.28022421	3.871231837	16.87823297	3.99.E-05	2.67.E-04
Znev_00449	1.777411948	1.451593739	16.82896439	4.09.E-05	2.73.E-04
Znev_03392	0.839122911	8.062285598	16.80973425	4.13.E-05	2.76.E-04
Znev_08030	0.625748309	7.101120271	16.80743532	4.14.E-05	2.76.E-04
Znev_06878	0.736997718	5.09235724	16.75374513	4.26.E-05	2.84.E-04
Znev_13839	0.727760753	8.555317905	16.73867283	4.29.E-05	2.86.E-04
Znev_00017	1.690761423	1.754676935	16.67999367	4.42.E-05	2.94.E-04
Znev_14590	0.750000624	5.294193006	16.65554497	4.48.E-05	2.97.E-04
Znev_08747	0.660846153	7.897316283	16.65411034	4.49.E-05	2.97.E-04
Znev_05785	0.582524999	6.759016224	16.65310778	4.49.E-05	2.97.E-04
Znev_10503	0.611084712	7.499791199	16.63688776	4.53.E-05	3.00.E-04
Znev_14749	0.747233927	4.739899974	16.62482197	4.56.E-05	3.01.E-04
Znev_06787	0.586544233	5.85172572	16.61704433	4.57.E-05	3.03.E-04
Znev_17950	0.693552372	5.404109517	16.59802364	4.62.E-05	3.05.E-04
Znev_07694	1.057689258	3.294210935	16.58181978	4.66.E-05	3.08.E-04
Znev_03587	1.425922698	3.13902601	16.57218151	4.68.E-05	3.09.E-04
Znev_07908	1.956602725	3.066754743	16.56209181	4.71.E-05	3.10.E-04
Znev_12452	1.022011533	4.694024537	16.5596616	4.71.E-05	3.10.E-04
Znev_18234	0.767002824	5.498584811	16.55771921	4.72.E-05	3.11.E-04
Znev_05754	1.366177328	11.35720729	16.54881193	4.74.E-05	3.12.E-04
Znev_01311	3.250470507	0.146646223	16.5431678	4.76.E-05	3.13.E-04
Znev_09825	0.739759041	4.171390761	16.51953419	4.82.E-05	3.16.E-04
Znev_03751	0.57662681	6.602474901	16.506185	4.85.E-05	3.18.E-04
Znev_10818	0.656060327	5.315375847	16.50661116	4.85.E-05	3.18.E-04
Znev_00250	0.987998131	4.805660767	16.49827655	4.87.E-05	3.19.E-04
Znev_10333	0.977094026	8.236871723	16.49591146	4.88.E-05	3.19.E-04
Znev_17481	0.640380032	5.813715146	16.48856503	4.89.E-05	3.21.E-04
Znev_13353	1.174502049	11.73255821	16.47924701	4.92.E-05	3.22.E-04
Znev_16429	1.42135092	1.918085503	16.47376672	4.93.E-05	3.23.E-04
Znev_06536	0.62586396	7.845834164	16.43949704	5.02.E-05	3.28.E-04
Znev_11852	0.826992353	9.231925007	16.41243025	5.10.E-05	3.32.E-04
Znev_15212	0.97069421	4.258554619	16.40252067	5.12.E-05	3.34.E-04
Znev_12055	1.061627204	4.371306502	16.3905553	5.15.E-05	3.36.E-04
Znev_02773	1.449338902	2.051085616	16.35396845	5.25.E-05	3.42.E-04
Znev_06422	0.855440522	6.707682138	16.33382519	5.31.E-05	3.46.E-04
Znev_11559	1.466723701	2.250793673	16.30135833	5.40.E-05	3.51.E-04
Znev_18210	1.284587836	3.719686505	16.27956957	5.47.E-05	3.54.E-04
Znev_01337	1.19367494	3.040417144	16.27619174	5.47.E-05	3.55.E-04
Znev_11436	0.806673168	3.984631381	16.26290999	5.51.E-05	3.57.E-04
Znev_07103	0.807853589	4.154095128	16.26347317	5.51.E-05	3.57.E-04
Znev_10196	1.25022817	2.440280703	16.21844021	5.64.E-05	3.65.E-04
Znev_07768	0.671052244	8.191214012	16.20891747	5.67.E-05	3.67.E-04
Znev_12382	0.675407396	8.148659805	16.19752673	5.71.E-05	3.69.E-04
Znev_17077	3.252097419	0.147294727	16.18790021	5.74.E-05	3.70.E-04
Znev_02120	1.234943999	2.432465794	16.17479814	5.78.E-05	3.73.E-04
Znev_09272	0.651592501	6.003638555	16.17395002	5.78.E-05	3.73.E-04
Znev_02789	0.599076334	5.850973411	16.12850014	5.92.E-05	3.81.E-04
Znev_16657	1.002679884	3.247841997	16.06822138	6.11.E-05	3.93.E-04
Znev_01457	0.666881978	5.868377126	16.02476448	6.25.E-05	4.02.E-04
Znev_13866	0.640332948	5.747276813	16.01236522	6.29.E-05	4.03.E-04
Znev_14088	1.264059347	2.45472027	15.99595154	6.35.E-05	4.06.E-04
Znev_04839	1.517526777	1.893703084	15.97598304	6.42.E-05	4.10.E-04
Znev_02607	1.959309221	3.13478036	15.97626995	6.41.E-05	4.10.E-04
Znev_00396	1.040224751	3.009843893	15.96293457	6.46.E-05	4.12.E-04
Znev_07912	0.599466755	6.957255639	15.92330054	6.60.E-05	4.21.E-04
Znev_09135	0.634617432	6.087492077	15.9162701	6.62.E-05	4.22.E-04
Znev_12522	0.857960145	4.743060754	15.90758919	6.65.E-05	4.24.E-04
Znev_11616	0.962313339	9.50099	15.90256988	6.67.E-05	4.25.E-04
Znev_15255	0.861014575	5.450028113	15.88476144	6.73.E-05	4.28.E-04
Znev_00025	1.965498348	5.500693673	15.86586531	6.80.E-05	4.32.E-04
Znev_08935	0.74550999	8.908730745	15.83684953	6.90.E-05	4.38.E-04
Znev_11752	4.974936962	-0.32322514	15.82046095	6.96.E-05	4.42.E-04
Znev_02283	0.828620719	3.803281455	15.81219169	7.00.E-05	4.44.E-04
Znev_13248	0.567065986	6.289592831	15.79802982	7.05.E-05	4.47.E-04
Znev_05362	1.276004029	2.374083615	15.7689587	7.16.E-05	4.53.E-04
Znev_06867	0.734823219	5.952822719	15.74042533	7.27.E-05	4.59.E-04
Znev_12939	3.691751947	-0.070130675	15.73081931	7.30.E-05	4.61.E-04
Znev_07146	0.771426465	4.163189486	15.72102968	7.34.E-05	4.63.E-04
Znev_09481	0.701959528	8.57149747	15.70056269	7.42.E-05	4.67.E-04
Znev_02103	0.936063527	3.33931271	15.68807632	7.47.E-05	4.70.E-04
Znev_06866	0.712901959	4.330400981	15.68584179	7.48.E-05	4.71.E-04
Znev_06913	0.673241338	8.150018441	15.68381214	7.49.E-05	4.71.E-04
Znev_01642	2.724464512	0.618894246	15.66116904	7.58.E-05	4.76.E-04
Znev_01161	0.728779088	5.480068594	15.65437803	7.60.E-05	4.78.E-04
Znev_10757	0.623637501	4.951946796	15.64134034	7.66.E-05	4.81.E-04
Znev_13101	0.652697172	5.220237431	15.57160661	7.94.E-05	4.97.E-04
Znev_17582	0.743778417	4.753913095	15.56417926	7.98.E-05	4.98.E-04
Znev_08885	0.860517353	3.475443222	15.56330756	7.98.E-05	4.98.E-04
Znev_06941	0.704928829	7.240078374	15.55522439	8.01.E-05	5.00.E-04
Znev_18406	1.784150632	1.76332155	15.54638634	8.05.E-05	5.02.E-04
Znev_05409	1.927808868	1.551328934	15.51106124	8.20.E-05	5.12.E-04
Znev_13708	1.273434255	12.0461135	15.43076262	8.56.E-05	5.33.E-04
Znev_15570	0.816956382	7.764045041	15.42998928	8.56.E-05	5.33.E-04
Znev_12099	0.652537687	6.968609108	15.4228793	8.59.E-05	5.34.E-04
Znev_17174	1.226538735	2.482325389	15.41587544	8.63.E-05	5.36.E-04
Znev_12075	1.269414853	2.833509138	15.41201096	8.64.E-05	5.37.E-04
Znev_08109	0.606874686	5.436212952	15.38407566	8.77.E-05	5.45.E-04
Znev_00813	0.72125323	5.22395743	15.36644653	8.85.E-05	5.50.E-04
Znev_02962	0.570773731	7.117912826	15.30627648	9.14.E-05	5.67.E-04
Znev_17852	0.651923902	5.302868004	15.29620541	9.19.E-05	5.69.E-04
Znev_17443	0.851488941	4.192962269	15.26595383	9.34.E-05	5.78.E-04
Znev_18409	2.467604921	3.485870681	15.26165847	9.36.E-05	5.79.E-04
Znev_11014	0.756558576	6.502345962	15.22391788	9.55.E-05	5.91.E-04
Znev_07762	0.730394996	4.338254269	15.21758517	9.58.E-05	5.92.E-04
Znev_04464	1.403327978	2.302494686	15.21628916	9.59.E-05	5.92.E-04
Znev_18483	0.888656115	3.32617251	15.21232461	9.61.E-05	5.93.E-04
Znev_12626	0.815751828	3.910055081	15.19792119	9.68.E-05	5.98.E-04
Znev_06121	0.572887986	7.460388725	15.18760315	9.73.E-05	6.01.E-04
Znev_15308	0.6430816	5.787926044	15.15272746	9.92.E-05	6.11.E-04
Znev_02419	1.770085727	1.15407455	15.1232719	1.01.E-04	6.21.E-04
Znev_08871	1.859599283	1.434332671	15.11796903	1.01.E-04	6.21.E-04
Znev_00399	0.615061208	5.597519383	15.10635906	1.02.E-04	6.25.E-04
Znev_18266	0.611242143	5.11137082	15.08512623	1.03.E-04	6.32.E-04
Znev_18583	0.84514223	4.027400824	15.08318222	1.03.E-04	6.32.E-04
Znev_06696	1.334830893	2.021439337	15.07731146	1.03.E-04	6.34.E-04
Znev_17321	0.59103649	5.460797245	15.04662848	1.05.E-04	6.43.E-04
Znev_06240	0.836776409	3.745264645	15.04693851	1.05.E-04	6.43.E-04
Znev_09026	0.709824323	5.051988903	15.04547719	1.05.E-04	6.43.E-04
Znev_15572	3.978501305	0.093791012	15.03595257	1.05.E-04	6.46.E-04
Znev_06517	0.67194636	4.515447343	15.03312506	1.06.E-04	6.46.E-04
Znev_13077	0.672153025	4.951195014	15.01602452	1.07.E-04	6.52.E-04
Znev_05906	0.664298237	5.303282729	15.00629274	1.07.E-04	6.55.E-04
Znev_18066	1.172462316	2.451715833	14.97980386	1.09.E-04	6.63.E-04
Znev_02073	0.61940593	4.937977261	14.96333264	1.10.E-04	6.69.E-04
Znev_00259	0.699321081	4.16231355	14.96075316	1.10.E-04	6.69.E-04
Znev_10028	1.038035575	3.644021186	14.94803731	1.11.E-04	6.74.E-04
Znev_10119	1.294876292	12.6072673	14.93551632	1.11.E-04	6.78.E-04
Znev_15334	0.710267448	4.730363592	14.92985803	1.12.E-04	6.80.E-04
Znev_09360	1.041720976	3.393105838	14.86893502	1.15.E-04	7.00.E-04
Znev_15926	0.980383673	4.308569402	14.85549928	1.16.E-04	7.03.E-04
Znev_08878	0.699815628	4.281247189	14.85275895	1.16.E-04	7.04.E-04
Znev_05191	0.651250022	6.135235588	14.8423051	1.17.E-04	7.07.E-04
Znev_16441	1.306364273	2.336113613	14.82738249	1.18.E-04	7.12.E-04
Znev_18543	0.690775922	7.137814223	14.80875815	1.19.E-04	7.19.E-04
Znev_01179	1.564948027	3.200219958	14.80053663	1.20.E-04	7.21.E-04
Znev_07540	0.968924926	4.051784817	14.73399613	1.24.E-04	7.46.E-04
Znev_06733	0.744633748	3.866088035	14.72845261	1.24.E-04	7.47.E-04
Znev_16190	3.686904862	-0.071498224	14.72739546	1.24.E-04	7.47.E-04
Znev_08310	1.179099245	2.577771111	14.7162785	1.25.E-04	7.51.E-04
Znev_07097	1.538694051	1.714726011	14.7164254	1.25.E-04	7.51.E-04
Znev_12344	2.213670097	0.914579679	14.66791173	1.28.E-04	7.69.E-04
Znev_05064	0.815182479	4.107705867	14.6416815	1.30.E-04	7.79.E-04
Znev_19051	0.574633922	6.950656868	14.63376195	1.31.E-04	7.81.E-04
Znev_13657	0.674503547	4.971051885	14.60057421	1.33.E-04	7.95.E-04
Znev_05146	2.425810206	0.915968887	14.58752375	1.34.E-04	7.99.E-04
Znev_08150	0.57406414	7.607685268	14.55233183	1.36.E-04	8.14.E-04
Znev_00645	3.153085264	0.094465616	14.53713649	1.37.E-04	8.20.E-04
Znev_15240	1.089018261	3.035264855	14.45596336	1.43.E-04	8.54.E-04
Znev_12352	1.191634479	2.238577294	14.44153328	1.45.E-04	8.60.E-04
Znev_04982	0.575426126	6.486720923	14.40255437	1.48.E-04	8.77.E-04
Znev_05248	1.020218808	3.822638308	14.34222718	1.52.E-04	9.05.E-04
Znev_15870	4.80275112	-0.396412062	14.30547838	1.55.E-04	9.21.E-04
Znev_07295	0.561475226	6.682717458	14.29770881	1.56.E-04	9.25.E-04
Znev_01077	0.92253947	3.747193691	14.29083456	1.57.E-04	9.28.E-04
Znev_11600	0.546280562	7.00594087	14.26281276	1.59.E-04	9.41.E-04
Znev_03585	0.797283911	3.93269204	14.25353151	1.60.E-04	9.45.E-04
Znev_03424	1.28810131	2.20250894	14.2472423	1.60.E-04	9.48.E-04
Znev_15587	0.66983559	4.500647837	14.23221614	1.62.E-04	9.55.E-04
Znev_15353	1.41704221	1.69394444	14.22821168	1.62.E-04	9.56.E-04
Znev_01997	0.56672594	6.289594655	14.22228252	1.62.E-04	9.59.E-04
Znev_09949	0.557790006	6.636501239	14.21314411	1.63.E-04	9.63.E-04
Znev_00926	2.383249495	1.661397593	14.20947511	1.64.E-04	9.64.E-04
Znev_16998	3.783943351	-0.014565073	14.20868725	1.64.E-04	9.64.E-04
Znev_07092	0.910856936	4.113629858	14.18241452	1.66.E-04	9.77.E-04
Znev_10791	0.799694853	3.740417741	14.18132094	1.66.E-04	9.77.E-04
Znev_06101	1.456838719	1.809316482	14.16324499	1.68.E-04	9.86.E-04
Znev_16198	1.24526522	2.176880767	14.16172781	1.68.E-04	9.86.E-04
Znev_07314	1.735216228	1.430470228	14.14972462	1.69.E-04	9.92.E-04
Znev_01441	1.073801455	3.766228807	14.1469362	1.69.E-04	9.93.E-04
Znev_02460	0.75673786	4.585278673	14.12067198	1.71.E-04	1.01.E-03
Znev_07308	1.098184626	2.981384868	14.10761719	1.73.E-04	1.01.E-03
Znev_12432	0.830627993	4.165358358	14.10114438	1.73.E-04	1.01.E-03
Znev_00895	0.969674867	4.28254075	14.07203643	1.76.E-04	1.03.E-03
Znev_10521	3.350352405	2.357150439	14.06271189	1.77.E-04	1.03.E-03
Znev_08824	0.523871849	6.717647768	14.05709353	1.77.E-04	1.04.E-03
Znev_06629	0.569696803	6.199794058	14.04630102	1.78.E-04	1.04.E-03
Znev_04872	0.923688962	3.513267046	14.03057801	1.80.E-04	1.05.E-03
Znev_01270	0.955530566	3.058111205	14.02875364	1.80.E-04	1.05.E-03
Znev_07504	0.762350962	4.266153332	14.01843564	1.81.E-04	1.06.E-03
Znev_11323	0.624046717	7.06882125	14.01674637	1.81.E-04	1.06.E-03
Znev_06432	0.846751749	3.754487849	14.00215973	1.83.E-04	1.07.E-03
Znev_00495	1.202919523	2.567169348	13.99004503	1.84.E-04	1.07.E-03
Znev_02379	0.618529427	7.959106571	13.95517517	1.87.E-04	1.09.E-03
Znev_00854	1.550944192	1.507129221	13.94327195	1.88.E-04	1.10.E-03
Znev_09955	1.662994653	1.692915585	13.92180758	1.91.E-04	1.11.E-03
Znev_08710	0.664085564	4.5897133	13.90951563	1.92.E-04	1.12.E-03
Znev_15940	0.758604119	8.002796483	13.88153235	1.95.E-04	1.13.E-03
Znev_02068	0.57162059	6.15275868	13.86991554	1.96.E-04	1.14.E-03
Znev_14774	1.139442696	3.974993863	13.87044231	1.96.E-04	1.14.E-03
Znev_15472	1.745653072	1.625817839	13.84923607	1.98.E-04	1.15.E-03
Znev_08425	0.647027445	5.201331249	13.84292282	1.99.E-04	1.15.E-03
Znev_16843	0.731814315	4.066444591	13.83991664	1.99.E-04	1.15.E-03
Znev_10494	1.263690406	2.190219588	13.84039918	1.99.E-04	1.15.E-03
Znev_15669	1.242583642	2.811488606	13.82847492	2.00.E-04	1.16.E-03
Znev_08093	1.014835617	3.461256149	13.8229895	2.01.E-04	1.16.E-03
Znev_06080	0.536113691	5.900516544	13.80389526	2.03.E-04	1.17.E-03
Znev_03190	1.680120205	1.736873112	13.78331547	2.05.E-04	1.18.E-03
Znev_18112	2.246230117	1.736044969	13.76899011	2.07.E-04	1.19.E-03
Znev_12625	0.59472065	5.976748538	13.76741978	2.07.E-04	1.19.E-03
Znev_06659	0.650433067	5.098159519	13.72658244	2.11.E-04	1.22.E-03
Znev_07375	1.369848555	2.405513405	13.72701917	2.11.E-04	1.22.E-03
Znev_09308	1.79738399	0.996447142	13.7120128	2.13.E-04	1.23.E-03
Znev_15435	1.431299558	1.794667592	13.66575763	2.18.E-04	1.25.E-03
Znev_14079	0.828146648	9.939954063	13.65946076	2.19.E-04	1.26.E-03
Znev_16640	2.755761237	0.193569627	13.65797062	2.19.E-04	1.26.E-03
Znev_05767	0.668368028	4.638472155	13.64116164	2.21.E-04	1.27.E-03
Znev_08215	0.935445654	2.94684936	13.63773682	2.22.E-04	1.27.E-03
Znev_15719	1.513123948	14.35124939	13.61831611	2.24.E-04	1.28.E-03
Znev_18562	2.443039684	0.461611456	13.58530359	2.28.E-04	1.30.E-03
Znev_10520	3.250686902	2.187914155	13.57482136	2.29.E-04	1.31.E-03
Znev_05492	0.741321027	4.024857452	13.56482728	2.30.E-04	1.32.E-03
Znev_03384	0.63759347	4.498850508	13.51473476	2.37.E-04	1.35.E-03
Znev_06900	1.434328436	3.135767385	13.50963382	2.37.E-04	1.35.E-03
Znev_17739	0.818666182	5.707686946	13.50260993	2.38.E-04	1.36.E-03
Znev_04889	0.721423994	6.966909338	13.49010393	2.40.E-04	1.37.E-03
Znev_02665	0.628578186	8.071200845	13.48210374	2.41.E-04	1.37.E-03
Znev_08372	0.542663076	5.749904631	13.45238292	2.45.E-04	1.39.E-03
Znev_01169	0.696675774	4.626645544	13.45072857	2.45.E-04	1.39.E-03
Znev_11079	0.732914565	4.380265749	13.43858033	2.47.E-04	1.40.E-03
Znev_07241	1.101242376	3.232138331	13.41657241	2.49.E-04	1.42.E-03
Znev_08772	1.623217996	1.296313772	13.36535169	2.56.E-04	1.45.E-03
Znev_04582	1.036279242	2.889467785	13.36250394	2.57.E-04	1.45.E-03
Znev_05723	0.867613396	3.547041781	13.3570171	2.57.E-04	1.46.E-03
Znev_07408	2.035718661	0.819407569	13.3422982	2.59.E-04	1.47.E-03
Znev_00564	1.128777406	2.868850319	13.32504317	2.62.E-04	1.48.E-03
Znev_03034	0.547389203	6.164238058	13.32308974	2.62.E-04	1.48.E-03
Znev_07042	1.009347635	3.216433973	13.30587266	2.65.E-04	1.49.E-03
Znev_14305	1.101264001	2.457124746	13.30428988	2.65.E-04	1.49.E-03
Znev_00403	0.56539901	6.679729741	13.26737747	2.70.E-04	1.52.E-03
Znev_08731	0.705242498	9.17417841	13.25306426	2.72.E-04	1.53.E-03
Znev_01001	0.803259178	3.769636724	13.22166121	2.77.E-04	1.56.E-03
Znev_09068	0.928363123	3.073442463	13.22057402	2.77.E-04	1.56.E-03
Znev_11031	1.629187765	1.610181331	13.21987587	2.77.E-04	1.56.E-03
Znev_07984	0.75782127	6.709117313	13.16618598	2.85.E-04	1.60.E-03
Znev_13295	1.798203979	1.533982622	13.14507176	2.88.E-04	1.62.E-03
Znev_16544	1.271075867	2.19098464	13.12008431	2.92.E-04	1.64.E-03
Znev_12459	0.566346847	5.964444395	13.09768582	2.96.E-04	1.65.E-03
Znev_04768	0.548657857	6.013428	13.09683431	2.96.E-04	1.65.E-03
Znev_14013	1.357042073	1.656864744	13.09161194	2.97.E-04	1.66.E-03
Znev_14332	2.254153819	0.941565308	13.08618345	2.97.E-04	1.66.E-03
Znev_16116	0.636468483	5.594074613	13.05112012	3.03.E-04	1.69.E-03
Znev_12132	0.634505642	4.563647885	13.04668785	3.04.E-04	1.69.E-03
Znev_09925	0.625992879	8.624400784	13.03547083	3.06.E-04	1.70.E-03
Znev_10335	0.657872597	6.0106918	13.02372025	3.08.E-04	1.71.E-03
Znev_11224	0.616794408	5.718049488	13.01993831	3.08.E-04	1.72.E-03
Znev_09885	0.65005856	4.864732092	13.0081939	3.10.E-04	1.72.E-03
Znev_04036	1.118545032	2.28206278	13.00719609	3.10.E-04	1.72.E-03
Znev_01593	1.066538915	2.413522344	12.99964158	3.12.E-04	1.73.E-03
Znev_14577	2.186210612	0.785954816	12.98051007	3.15.E-04	1.75.E-03
Znev_05444	1.020708925	3.093268427	12.97256767	3.16.E-04	1.75.E-03
Znev_04255	0.568468464	6.067068089	12.9678408	3.17.E-04	1.76.E-03
Znev_00834	1.351040225	2.832807819	12.95991762	3.18.E-04	1.76.E-03
Znev_00936	0.522011953	6.706766446	12.95213592	3.20.E-04	1.77.E-03
Znev_10194	0.926120319	3.415936533	12.95110932	3.20.E-04	1.77.E-03
Znev_03781	0.5255697	5.995366982	12.94480922	3.21.E-04	1.78.E-03
Znev_14813	0.931899783	3.527723085	12.94391687	3.21.E-04	1.78.E-03
Znev_05530	0.567340577	5.937083121	12.89711885	3.29.E-04	1.82.E-03
Znev_10886	0.547624491	6.712059065	12.88326247	3.32.E-04	1.83.E-03
Znev_11789	0.623808772	5.52688681	12.88352615	3.31.E-04	1.83.E-03
Znev_11662	1.72550446	1.205125662	12.87319505	3.33.E-04	1.84.E-03
Znev_11996	2.186136691	0.649741902	12.86792732	3.34.E-04	1.85.E-03
Znev_13082	0.961264673	2.932274992	12.84556249	3.38.E-04	1.87.E-03
Znev_11384	0.560262959	7.769217652	12.83826824	3.40.E-04	1.87.E-03
Znev_03919	0.531935005	7.30621585	12.82464057	3.42.E-04	1.89.E-03
Znev_08671	1.171992298	2.730141066	12.81048283	3.45.E-04	1.90.E-03
Znev_03382	0.585121881	6.850379619	12.77824067	3.51.E-04	1.93.E-03
Znev_04848	0.525501129	6.251445796	12.77105622	3.52.E-04	1.94.E-03
Znev_18779	1.491141757	1.741902319	12.76796304	3.53.E-04	1.94.E-03
Znev_16713	0.579475131	6.391793752	12.74137782	3.58.E-04	1.96.E-03
Znev_04890	0.968357321	2.90005182	12.72936705	3.60.E-04	1.97.E-03
Znev_01631	1.638587412	1.368099216	12.71436424	3.63.E-04	1.99.E-03
Znev_11431	0.559744506	6.161940251	12.70502368	3.65.E-04	2.00.E-03
Znev_10164	0.525341309	6.457226152	12.69085967	3.67.E-04	2.01.E-03
Znev_01381	0.658209049	6.794998305	12.6466627	3.76.E-04	2.05.E-03
Znev_05061	0.627327738	4.257210095	12.64561268	3.76.E-04	2.05.E-03
Znev_10810	0.50466316	6.426992788	12.63983835	3.78.E-04	2.06.E-03
Znev_13851	0.682637651	4.268621408	12.62573345	3.80.E-04	2.07.E-03
Znev_06642	0.561124136	6.401814877	12.60481721	3.85.E-04	2.10.E-03
Znev_01920	0.515210338	5.683500941	12.58681612	3.88.E-04	2.12.E-03
Znev_06048	4.939012861	-0.325852597	12.57847987	3.90.E-04	2.12.E-03
Znev_02116	1.644252539	1.792727711	12.57769864	3.90.E-04	2.12.E-03
Znev_05342	0.545509393	7.726473331	12.54907107	3.96.E-04	2.15.E-03
Znev_12619	0.560567521	5.724094115	12.52877879	4.01.E-04	2.17.E-03
Znev_02570	0.549612733	7.838358775	12.52707995	4.01.E-04	2.17.E-03
Znev_04850	0.556368395	7.438885351	12.51596224	4.03.E-04	2.19.E-03
Znev_03983	0.555788536	6.174147174	12.51391278	4.04.E-04	2.19.E-03
Znev_16743	0.595646839	5.711797805	12.50145774	4.07.E-04	2.20.E-03
Znev_08955	0.938587169	4.725667755	12.50196779	4.07.E-04	2.20.E-03
Znev_06305	1.319751978	2.687090511	12.48232494	4.11.E-04	2.22.E-03
Znev_03025	0.757259348	3.734844383	12.45670912	4.16.E-04	2.25.E-03
Znev_07004	0.839931356	4.271541557	12.45371493	4.17.E-04	2.25.E-03
Znev_03182	1.165070263	2.543928061	12.43972961	4.20.E-04	2.27.E-03
Znev_08107	0.587206961	4.625676645	12.42725725	4.23.E-04	2.28.E-03
Znev_18695	0.526603175	6.693735107	12.42621544	4.23.E-04	2.28.E-03
Znev_15388	4.170786264	0.240998339	12.41620005	4.26.E-04	2.29.E-03
Znev_03333	1.849143979	1.106722479	12.40170656	4.29.E-04	2.31.E-03
Znev_10161	0.904290481	3.940619265	12.39544954	4.30.E-04	2.32.E-03
Znev_11998	0.59678467	5.93334549	12.39355293	4.31.E-04	2.32.E-03
Znev_12253	1.117669631	2.365093871	12.37382316	4.35.E-04	2.34.E-03
Znev_00619	0.561009141	7.24015146	12.35992265	4.39.E-04	2.36.E-03
Znev_04355	0.547018791	7.58524135	12.35694509	4.39.E-04	2.36.E-03
Znev_17794	1.108555305	2.488816138	12.32429765	4.47.E-04	2.40.E-03
Znev_05462	1.164781126	2.162561996	12.30243312	4.52.E-04	2.42.E-03
Znev_00625	0.948871913	3.824712713	12.28874629	4.56.E-04	2.44.E-03
Znev_15999	0.831187081	3.559343095	12.28688154	4.56.E-04	2.44.E-03
Znev_13541	0.63089381	7.775915846	12.28284725	4.57.E-04	2.44.E-03
Znev_07176	0.832426707	3.411399446	12.2826672	4.57.E-04	2.44.E-03
Znev_18298	0.693656574	4.639110565	12.26562006	4.61.E-04	2.46.E-03
Znev_06638	1.306139287	2.206297739	12.24867032	4.66.E-04	2.48.E-03
Znev_13588	0.965972088	3.031177137	12.22890462	4.71.E-04	2.51.E-03
Znev_04934	0.662701437	4.342042103	12.19341601	4.80.E-04	2.55.E-03
Znev_14237	0.49223896	6.006137687	12.18779258	4.81.E-04	2.56.E-03
Znev_06292	0.789705683	6.486479171	12.18624464	4.81.E-04	2.56.E-03
Znev_07658	0.58155894	4.825951467	12.17572655	4.84.E-04	2.57.E-03
Znev_17110	0.619556854	5.071089629	12.17174648	4.85.E-04	2.58.E-03
Znev_05249	0.577244186	4.97722567	12.14552845	4.92.E-04	2.61.E-03
Znev_10681	0.937719059	9.769592257	12.13743659	4.94.E-04	2.62.E-03
Znev_00772	0.677222064	4.067845743	12.13652908	4.94.E-04	2.62.E-03
Znev_18457	1.459496041	2.787312944	12.13329033	4.95.E-04	2.63.E-03
Znev_09718	0.595264725	5.555576165	12.11699173	5.00.E-04	2.65.E-03
Znev_03050	0.650542563	4.793543577	12.10281143	5.03.E-04	2.67.E-03
Znev_13025	0.619018833	4.598840737	12.06768632	5.13.E-04	2.71.E-03
Znev_18194	0.814174904	3.450152998	12.05308175	5.17.E-04	2.73.E-03
Znev_00666	0.735229977	6.597310912	12.03257595	5.23.E-04	2.76.E-03
Znev_02766	0.643894163	4.606389797	12.02836679	5.24.E-04	2.77.E-03
Znev_06159	3.371041411	0.198625966	12.02627915	5.25.E-04	2.77.E-03
Znev_02292	0.951130243	3.117477664	11.99503424	5.33.E-04	2.81.E-03
Znev_01471	0.581619386	8.062732184	11.9738724	5.40.E-04	2.84.E-03
Znev_06095	1.473935235	1.995153088	11.90993398	5.58.E-04	2.93.E-03
Znev_15436	1.90238161	1.135034561	11.88774801	5.65.E-04	2.96.E-03
Znev_08488	0.817143897	3.549847913	11.82115294	5.86.E-04	3.07.E-03
Znev_14592	0.778469205	3.82062234	11.81272853	5.88.E-04	3.08.E-03
Znev_05198	0.515653526	5.503211649	11.80578242	5.90.E-04	3.09.E-03
Znev_00201	0.763756854	4.251579271	11.80522774	5.91.E-04	3.09.E-03
Znev_11640	3.654223105	-0.072545521	11.78857764	5.96.E-04	3.11.E-03
Znev_15927	0.594938071	7.924390251	11.77715092	6.00.E-04	3.13.E-03
Znev_17891	0.692425088	5.483852351	11.77334254	6.01.E-04	3.13.E-03
Znev_02394	0.69686876	5.466604726	11.75484479	6.07.E-04	3.16.E-03
Znev_00473	0.573172593	4.966962298	11.71303536	6.21.E-04	3.23.E-03
Znev_07736	0.568149574	5.139318599	11.70617149	6.23.E-04	3.24.E-03
Znev_06946	0.879829179	3.41676082	11.69798348	6.26.E-04	3.25.E-03
Znev_07345	0.846966192	9.569613596	11.68229467	6.31.E-04	3.28.E-03
Znev_11021	0.577739577	4.989270041	11.65244961	6.41.E-04	3.33.E-03
Znev_04527	0.536637606	6.785460441	11.62121495	6.52.E-04	3.38.E-03
Znev_11764	0.504521309	6.026819237	11.61547238	6.54.E-04	3.39.E-03
Znev_09572	1.370866727	1.885573969	11.59347205	6.62.E-04	3.42.E-03
Znev_02086	0.5283955	6.578357076	11.56207221	6.73.E-04	3.48.E-03
Znev_11692	1.158445221	2.303293418	11.55302143	6.76.E-04	3.49.E-03
Znev_14339	0.950201335	2.939546592	11.54860163	6.78.E-04	3.50.E-03
Znev_04139	0.545971056	5.900481092	11.54083099	6.81.E-04	3.51.E-03
Znev_11418	0.786380931	3.422057151	11.52879772	6.85.E-04	3.53.E-03
Znev_05953	0.501645925	5.46803969	11.52502504	6.87.E-04	3.54.E-03
Znev_04205	0.488967292	5.947322077	11.51908629	6.89.E-04	3.55.E-03
Znev_06820	1.743003928	1.224369932	11.49575563	6.98.E-04	3.59.E-03
Znev_07084	1.194317565	1.944046465	11.49125492	6.99.E-04	3.60.E-03
Znev_07635	0.672244328	4.504223459	11.47614389	7.05.E-04	3.62.E-03
Znev_09855	1.036449569	2.809189667	11.47275366	7.06.E-04	3.63.E-03
Znev_02052	0.535680963	5.981023373	11.47076869	7.07.E-04	3.63.E-03
Znev_02497	0.652084409	8.536120554	11.44991764	7.15.E-04	3.67.E-03
Znev_08704	0.528925228	5.183617942	11.4471429	7.16.E-04	3.67.E-03
Znev_12758	0.689793205	5.014760029	11.44556276	7.17.E-04	3.67.E-03
Znev_00432	0.598417656	6.141001038	11.40936436	7.31.E-04	3.74.E-03
Znev_04965	0.753785553	7.647789873	11.40834992	7.31.E-04	3.74.E-03
Znev_07518	0.800349813	3.414693439	11.38120516	7.42.E-04	3.79.E-03
Znev_03220	1.42271576	1.782170261	11.37691476	7.44.E-04	3.80.E-03
Znev_01245	0.503897452	6.11919293	11.36639081	7.48.E-04	3.82.E-03
Znev_04524	0.504714261	6.064950126	11.35129478	7.54.E-04	3.85.E-03
Znev_02216	0.895375866	9.625249692	11.3484726	7.55.E-04	3.85.E-03
Znev_13868	1.454873117	1.811022097	11.33848573	7.59.E-04	3.87.E-03
Znev_06415	2.556828331	0.093055353	11.33821213	7.59.E-04	3.87.E-03
Znev_01440	0.768686575	3.444367273	11.33401882	7.61.E-04	3.87.E-03
Znev_04194	1.325925541	1.641160471	11.3328611	7.61.E-04	3.88.E-03
Znev_01259	0.494025494	7.168670079	11.33021079	7.63.E-04	3.88.E-03
Znev_13504	0.616681158	5.593715113	11.3216089	7.66.E-04	3.90.E-03
Znev_09826	0.870183361	3.595545712	11.31370263	7.69.E-04	3.91.E-03
Znev_18751	0.50064193	7.060503742	11.30967275	7.71.E-04	3.92.E-03
Znev_03632	0.499877732	6.130802084	11.29837523	7.76.E-04	3.94.E-03
Znev_12726	1.03704182	2.444892302	11.2961983	7.77.E-04	3.94.E-03
Znev_15515	0.583217047	4.750946186	11.29225018	7.78.E-04	3.95.E-03
Znev_09013	3.071931301	0.043823026	11.28585324	7.81.E-04	3.96.E-03
Znev_14602	0.544899399	5.689379165	11.27670221	7.85.E-04	3.98.E-03
Znev_05109	0.702218745	5.905520743	11.26627649	7.89.E-04	4.00.E-03
Znev_13414	0.905814077	2.948476508	11.25880298	7.92.E-04	4.01.E-03
Znev_16283	0.717469945	4.479701449	11.25031925	7.96.E-04	4.03.E-03
Znev_06717	2.588644864	0.336216084	11.22500422	8.07.E-04	4.08.E-03
Znev_16371	1.424454855	1.487430197	11.2164923	8.11.E-04	4.09.E-03
Znev_09452	0.602520276	4.791660474	11.21038993	8.13.E-04	4.10.E-03
Znev_00404	0.483736114	6.099694882	11.20944337	8.14.E-04	4.10.E-03
Znev_05692	0.639450337	6.258957014	11.19890555	8.18.E-04	4.12.E-03
Znev_01157	0.605212355	5.651911209	11.19584321	8.20.E-04	4.13.E-03
Znev_10124	0.681741389	4.103703391	11.19105688	8.22.E-04	4.14.E-03
Znev_05946	1.276914795	1.794139162	11.18833767	8.23.E-04	4.14.E-03
Znev_07994	0.60440367	4.918349757	11.17842173	8.28.E-04	4.15.E-03
Znev_00101	0.734301023	3.479450974	11.17877856	8.27.E-04	4.15.E-03
Znev_05572	0.5313748	7.735013812	11.16232142	8.35.E-04	4.19.E-03
Znev_15915	0.529432703	4.858257372	11.16037031	8.36.E-04	4.19.E-03
Znev_10209	1.903242094	0.850793481	11.125661	8.51.E-04	4.26.E-03
Znev_02799	0.873944964	3.6561406	11.1191654	8.54.E-04	4.28.E-03
Znev_04384	0.483574979	6.255681635	11.11712205	8.55.E-04	4.28.E-03
Znev_10832	0.5849833	4.344340292	11.10560023	8.61.E-04	4.30.E-03
Znev_10584	0.476083374	7.064322915	11.07526167	8.75.E-04	4.36.E-03
Znev_11008	0.755044602	3.708421147	11.0689272	8.78.E-04	4.38.E-03
Znev_11440	0.504984507	7.65319073	11.06814944	8.78.E-04	4.38.E-03
Znev_18903	4.59339298	-0.4725611	11.0653684	8.80.E-04	4.38.E-03
Znev_11652	1.038964938	2.267667985	11.062006	8.81.E-04	4.39.E-03
Znev_05552	0.477030766	5.706736792	11.02832133	8.97.E-04	4.46.E-03
Znev_09587	2.940966341	-0.013377031	11.02493748	8.99.E-04	4.46.E-03
Znev_05601	0.528389126	6.437602633	11.00905729	9.07.E-04	4.50.E-03
Znev_02203	0.477632263	6.353192533	11.00286604	9.10.E-04	4.51.E-03
Znev_13827	4.600113068	-0.472056642	10.99418793	9.14.E-04	4.53.E-03
Znev_17322	0.897616224	3.728898587	10.98393971	9.19.E-04	4.56.E-03
Znev_13306	4.408080846	-0.549776085	10.98085853	9.21.E-04	4.56.E-03
Znev_05831	4.408088074	-0.549776085	10.97824995	9.22.E-04	4.57.E-03
Znev_05419	4.408093878	-0.549776085	10.97615388	9.23.E-04	4.57.E-03
Znev_04987	0.645307088	4.845349763	10.9495129	9.36.E-04	4.62.E-03
Znev_15624	0.50295529	6.147000905	10.94416414	9.39.E-04	4.64.E-03
Znev_18461	1.354608675	1.605642099	10.94433003	9.39.E-04	4.64.E-03
Znev_11351	2.019049916	0.684817935	10.92528471	9.49.E-04	4.68.E-03
Znev_01009	1.346242674	1.446242094	10.91790359	9.52.E-04	4.69.E-03
Znev_04271	0.529321187	5.093870088	10.91313461	9.55.E-04	4.70.E-03
Znev_12514	1.014233886	2.618883388	10.91143872	9.56.E-04	4.70.E-03
Znev_07677	0.507085025	7.596713328	10.90663026	9.58.E-04	4.71.E-03
Znev_13608	0.981658946	2.486517716	10.90667776	9.58.E-04	4.71.E-03
Znev_10252	0.48980068	5.476021548	10.89185082	9.66.E-04	4.75.E-03
Znev_10293	0.958631179	11.78318419	10.88256183	9.71.E-04	4.77.E-03
Znev_14775	0.735294158	5.147029911	10.87290571	9.76.E-04	4.79.E-03
Znev_00092	1.904570517	2.673874664	10.85518261	9.85.E-04	4.83.E-03
Znev_18573	1.007828302	2.379768478	10.84429852	9.91.E-04	4.85.E-03
Znev_04808	0.569055608	5.164944507	10.83196698	9.98.E-04	4.88.E-03
Znev_18139	0.56389149	7.124914921	10.8295694	9.99.E-04	4.89.E-03
Znev_13471	0.618311699	4.926121183	10.82671937	1.00.E-03	4.89.E-03
Znev_01472	0.548602494	8.186878134	10.80868277	1.01.E-03	4.94.E-03
Znev_01249	0.702159812	4.336008283	10.8066789	1.01.E-03	4.94.E-03
Znev_00477	0.461381926	6.296843104	10.80439776	1.01.E-03	4.94.E-03
Znev_02859	1.966384392	0.90611989	10.80492816	1.01.E-03	4.94.E-03
Znev_11010	4.636998282	-0.46992669	10.80147597	1.01.E-03	4.95.E-03
Znev_04967	0.717614879	4.173965355	10.78600332	1.02.E-03	4.99.E-03
Znev_05466	0.518460114	6.174878554	10.74901959	1.04.E-03	5.09.E-03
Znev_01163	0.637546018	4.077935709	10.74705656	1.04.E-03	5.09.E-03
Znev_04834	1.205590289	2.020970634	10.73769929	1.05.E-03	5.11.E-03
Znev_05102	0.612371293	6.068086416	10.72989274	1.05.E-03	5.13.E-03
Znev_08182	0.579636468	4.745257165	10.72298404	1.06.E-03	5.15.E-03
Znev_15079	4.405167565	-0.550435681	10.72191023	1.06.E-03	5.15.E-03
Znev_09722	2.490242719	0.28787839	10.71569978	1.06.E-03	5.17.E-03
Znev_15256	0.848352942	3.983648109	10.69791566	1.07.E-03	5.21.E-03
Znev_03496	0.474450115	6.086569179	10.69549437	1.07.E-03	5.21.E-03
Znev_12234	0.529892563	4.745792727	10.69554765	1.07.E-03	5.21.E-03
Znev_03091	0.761000559	3.875614974	10.69619516	1.07.E-03	5.21.E-03
Znev_08410	2.294404746	0.193159311	10.69524903	1.07.E-03	5.21.E-03
Znev_15535	0.739814505	3.576097129	10.691357	1.08.E-03	5.22.E-03
Znev_07289	1.269133249	2.783647064	10.69035325	1.08.E-03	5.22.E-03
Znev_16986	1.532106942	1.099633347	10.66337151	1.09.E-03	5.29.E-03
Znev_05843	0.637676735	5.445047038	10.65529696	1.10.E-03	5.31.E-03
Znev_02725	0.690929787	4.300997041	10.6400348	1.11.E-03	5.35.E-03
Znev_11188	0.687303301	5.270371204	10.62463266	1.12.E-03	5.39.E-03
Znev_11870	0.477755356	6.170974786	10.59810567	1.13.E-03	5.47.E-03
Znev_16999	0.662793458	6.598904315	10.59713625	1.13.E-03	5.47.E-03
Znev_17762	0.737825416	4.527415575	10.59639289	1.13.E-03	5.47.E-03
Znev_05124	0.508125185	5.972179079	10.57906534	1.14.E-03	5.52.E-03
Znev_14711	0.695270314	3.570246558	10.57789842	1.14.E-03	5.52.E-03
Znev_13847	3.596427046	-0.127869091	10.57100177	1.15.E-03	5.53.E-03
Znev_06841	0.50676409	5.942419131	10.56936274	1.15.E-03	5.54.E-03
Znev_00031	0.682076346	9.698505758	10.5592475	1.16.E-03	5.56.E-03
Znev_03246	0.542970608	6.276527257	10.55684543	1.16.E-03	5.57.E-03
Znev_10882	1.139664452	12.62535743	10.55700478	1.16.E-03	5.57.E-03
Znev_01793	1.348838196	1.655984035	10.53871125	1.17.E-03	5.62.E-03
Znev_08351	0.563657864	5.158039966	10.5324175	1.17.E-03	5.63.E-03
Znev_12108	0.487714294	6.470670488	10.49582918	1.20.E-03	5.73.E-03
Znev_01095	0.909610535	2.599464346	10.48796155	1.20.E-03	5.76.E-03
Znev_00519	0.542964256	5.632455909	10.48482889	1.20.E-03	5.76.E-03
Znev_08765	1.029145806	2.486244251	10.48405413	1.20.E-03	5.76.E-03
Znev_10967	1.742252222	4.627024144	10.46772002	1.21.E-03	5.81.E-03
Znev_14130	0.624553066	9.026645717	10.46023486	1.22.E-03	5.83.E-03
Znev_10031	0.508450852	7.253188883	10.45745268	1.22.E-03	5.83.E-03
Znev_00293	0.612926754	4.496558635	10.4398949	1.23.E-03	5.88.E-03
Znev_09370	0.510316949	5.541987929	10.43800323	1.23.E-03	5.88.E-03
Znev_18443	0.713220268	3.889950113	10.43687239	1.24.E-03	5.89.E-03
Znev_14331	0.49483633	6.710444206	10.43119067	1.24.E-03	5.90.E-03
Znev_01914	0.512258845	5.544547914	10.41896133	1.25.E-03	5.93.E-03
Znev_02992	0.634204097	7.619631035	10.40757934	1.25.E-03	5.97.E-03
Znev_02096	0.598930759	8.120320043	10.3754918	1.28.E-03	6.07.E-03
Znev_14061	0.6052014	4.275130346	10.36829149	1.28.E-03	6.09.E-03
Znev_13254	0.675942075	5.018010627	10.35637933	1.29.E-03	6.12.E-03
Znev_14598	0.821816945	3.619934829	10.34587893	1.30.E-03	6.15.E-03
Znev_03105	0.607406645	6.350608836	10.3374642	1.30.E-03	6.17.E-03
Znev_13918	0.517277049	5.370723193	10.30689919	1.33.E-03	6.27.E-03
Znev_05659	0.997309529	2.446614827	10.29413817	1.33.E-03	6.31.E-03
Znev_10398	0.654491844	3.917236307	10.27252179	1.35.E-03	6.37.E-03
Znev_06313	0.741313291	5.599364511	10.26653966	1.35.E-03	6.39.E-03
Znev_10606	1.563586117	1.743319476	10.26538863	1.36.E-03	6.40.E-03
Znev_06055	0.576847848	5.060123112	10.24969929	1.37.E-03	6.45.E-03
Znev_07774	0.50631794	5.26407277	10.24677937	1.37.E-03	6.46.E-03
Znev_00698	0.714454346	3.459211833	10.24290176	1.37.E-03	6.47.E-03
Znev_06235	1.352082296	2.674060169	10.23843614	1.38.E-03	6.48.E-03
Znev_05694	0.538501487	5.664540485	10.23602022	1.38.E-03	6.49.E-03
Znev_15885	0.801010304	3.103375656	10.23209664	1.38.E-03	6.50.E-03
Znev_02129	0.519225254	6.852781194	10.22899603	1.38.E-03	6.51.E-03
Znev_04646	1.031477725	2.723431614	10.20831136	1.40.E-03	6.57.E-03
Znev_15979	2.927895705	-0.014831873	10.19386601	1.41.E-03	6.62.E-03
Znev_09773	1.628050184	0.904665562	10.17968535	1.42.E-03	6.67.E-03
Znev_00262	0.558687706	5.641748937	10.17122533	1.43.E-03	6.69.E-03
Znev_05446	0.600662635	6.590715075	10.17169436	1.43.E-03	6.69.E-03
Znev_13857	0.502792376	6.032793414	10.1662562	1.43.E-03	6.71.E-03
Znev_04693	0.70551825	3.410678731	10.15813042	1.44.E-03	6.73.E-03
Znev_01872	0.920718472	2.522024366	10.14635018	1.45.E-03	6.77.E-03
Znev_05670	0.511362232	5.288506299	10.14172136	1.45.E-03	6.79.E-03
Znev_01736	0.449964782	6.707665607	10.13400681	1.46.E-03	6.81.E-03
Znev_10908	0.958206054	11.36876798	10.12566996	1.46.E-03	6.84.E-03
Znev_12475	0.481384706	5.903209873	10.11970268	1.47.E-03	6.86.E-03
Znev_07132	0.737207938	5.500155128	10.11822396	1.47.E-03	6.86.E-03
Znev_14386	0.864081284	2.942762178	10.11730184	1.47.E-03	6.86.E-03
Znev_02247	0.461014763	5.711888863	10.11216961	1.47.E-03	6.88.E-03
Znev_06520	0.874706532	2.896684801	10.11104778	1.47.E-03	6.88.E-03
Znev_03211	0.609270749	8.035028058	10.09281117	1.49.E-03	6.94.E-03
Znev_16031	0.875410931	2.793844668	10.09027641	1.49.E-03	6.95.E-03
Znev_13275	2.955728051	-0.012940153	10.07994967	1.50.E-03	6.98.E-03
Znev_18723	0.771494039	4.187557263	10.07123944	1.51.E-03	7.01.E-03
Znev_12294	2.390516941	0.241803299	10.04178383	1.53.E-03	7.12.E-03
Znev_04323	1.78206345	0.682168588	10.04066889	1.53.E-03	7.12.E-03
Znev_13525	0.687511291	4.997132313	10.02222348	1.55.E-03	7.19.E-03
Znev_01386	0.633364613	6.870522166	10.0208453	1.55.E-03	7.19.E-03
Znev_06130	0.793455462	3.112451708	10.01290446	1.55.E-03	7.22.E-03
Znev_15945	1.513373957	2.09069169	9.968682724	1.59.E-03	7.38.E-03
Znev_11086	0.862728252	2.823912002	9.940016422	1.62.E-03	7.48.E-03
Znev_15105	0.485547927	7.106536019	9.938601555	1.62.E-03	7.48.E-03
Znev_18737	1.065084978	2.042418015	9.929450838	1.63.E-03	7.52.E-03
Znev_00464	0.515443321	5.552149287	9.915815064	1.64.E-03	7.57.E-03
Znev_07256	0.529816884	5.161358749	9.902641399	1.65.E-03	7.62.E-03
Znev_03155	0.720536354	3.836574377	9.891567814	1.66.E-03	7.66.E-03
Znev_02084	0.474665001	5.792871492	9.866729281	1.68.E-03	7.75.E-03
Znev_14732	3.296269792	-0.257053303	9.864951054	1.68.E-03	7.75.E-03
Znev_12950	0.507930169	6.425906728	9.862254617	1.69.E-03	7.76.E-03
Znev_01560	0.466237131	7.534068362	9.859451999	1.69.E-03	7.77.E-03
Znev_10236	0.833676112	3.020279377	9.840446559	1.71.E-03	7.84.E-03
Znev_11506	0.445009549	5.805568825	9.830003939	1.72.E-03	7.88.E-03
Znev_09616	1.271467924	1.564232312	9.82177808	1.72.E-03	7.91.E-03
Znev_10082	0.516657295	6.108497973	9.817535683	1.73.E-03	7.92.E-03
Znev_15723	0.482003876	6.748734979	9.785085081	1.76.E-03	8.05.E-03
Znev_17947	0.813597033	10.92445284	9.782561294	1.76.E-03	8.06.E-03
Znev_04703	1.050686489	2.066981638	9.777612414	1.77.E-03	8.08.E-03
Znev_15802	0.942789749	2.530631534	9.731341877	1.81.E-03	8.27.E-03
Znev_15982	1.023244326	2.144685398	9.715190303	1.83.E-03	8.34.E-03
Znev_00021	0.54830241	5.049459943	9.697604151	1.85.E-03	8.41.E-03
Znev_07277	0.672249718	4.238401919	9.696740451	1.85.E-03	8.41.E-03
Znev_00028	0.632972363	3.985732067	9.671808489	1.87.E-03	8.52.E-03
Znev_12570	0.435729682	6.485498921	9.658691122	1.88.E-03	8.58.E-03
Znev_02432	1.708287975	0.93955358	9.654341435	1.89.E-03	8.59.E-03
Znev_02322	2.803923853	-0.073391987	9.636098324	1.91.E-03	8.67.E-03
Znev_06703	0.886215269	3.15147664	9.631371785	1.91.E-03	8.69.E-03
Znev_13317	1.100651199	1.925539367	9.618763707	1.93.E-03	8.74.E-03
Znev_18365	0.742501966	3.596396635	9.616594389	1.93.E-03	8.75.E-03
Znev_07026	1.68076617	1.342023139	9.606161408	1.94.E-03	8.79.E-03
Znev_16651	0.579200179	8.028431081	9.603639599	1.94.E-03	8.80.E-03
Znev_16386	1.789818586	0.68245243	9.593893058	1.95.E-03	8.85.E-03
Znev_02382	0.696164699	3.896918591	9.584767738	1.96.E-03	8.88.E-03
Znev_15278	1.168648995	2.095707193	9.572375481	1.98.E-03	8.93.E-03
Znev_03187	2.100090775	0.28603479	9.564095304	1.98.E-03	8.97.E-03
Znev_01075	0.446429644	6.361809736	9.535919389	2.01.E-03	9.09.E-03
Znev_11664	1.027823926	2.565462299	9.526532659	2.03.E-03	9.13.E-03
Znev_10145	0.819170459	3.156821094	9.525561568	2.03.E-03	9.13.E-03
Znev_03927	1.58789241	1.049458975	9.511863426	2.04.E-03	9.19.E-03
Znev_18625	0.489330902	6.005477771	9.50736717	2.05.E-03	9.21.E-03
Znev_08776	1.851008002	0.818344584	9.499785473	2.05.E-03	9.25.E-03
Znev_12794	0.521433894	5.440998201	9.494729286	2.06.E-03	9.27.E-03
Znev_02311	0.522045772	4.882320748	9.48923406	2.07.E-03	9.29.E-03
Znev_00882	0.642868182	3.946997246	9.489889933	2.07.E-03	9.29.E-03
Znev_13102	0.670852882	3.633811767	9.459260799	2.10.E-03	9.43.E-03
Znev_05738	0.461485524	6.825298938	9.443260866	2.12.E-03	9.51.E-03
Znev_07224	0.538544366	6.578671851	9.443355591	2.12.E-03	9.51.E-03
Znev_10073	0.677109509	3.796582408	9.438893207	2.12.E-03	9.52.E-03
Znev_15705	1.387701632	1.523110562	9.437720565	2.13.E-03	9.52.E-03
Znev_11388	0.844800774	11.07064217	9.436999081	2.13.E-03	9.52.E-03
Znev_09425	0.476666589	5.309781548	9.430461962	2.13.E-03	9.55.E-03
Znev_04089	0.48494997	6.565879404	9.430804881	2.13.E-03	9.55.E-03
Znev_02415	1.18362335	5.222818069	9.408463925	2.16.E-03	9.65.E-03
Znev_03317	0.573520898	4.532424543	9.400508087	2.17.E-03	9.69.E-03
Znev_06679	0.522924436	5.061084309	9.386945644	2.19.E-03	9.75.E-03
Znev_10880	0.690202817	3.486709469	9.379485617	2.19.E-03	9.79.E-03
Znev_17889	0.556862333	4.283952781	9.367519078	2.21.E-03	9.84.E-03
Znev_10180	0.615947864	4.137385688	9.358555391	2.22.E-03	9.88.E-03
Znev_10953	0.531361912	6.304559106	9.355720326	2.22.E-03	9.89.E-03
Znev_09271	0.56872907	4.568866312	9.343521621	2.24.E-03	9.95.E-03
Znev_10465	0.860461941	2.766356639	9.339856279	2.24.E-03	9.97.E-03
Znev_06370	0.576498067	7.184164861	9.32986398	2.25.E-03	1.00.E-02
Znev_17454	1.131817542	2.380000699	9.318684192	2.27.E-03	1.01.E-02
Znev_15923	0.778638967	3.032665964	9.298065297	2.29.E-03	1.02.E-02
Znev_09626	0.689571213	3.755776531	9.292530212	2.30.E-03	1.02.E-02
Znev_16430	0.560299697	8.153103062	9.281754547	2.31.E-03	1.02.E-02
Znev_12434	0.5683602	4.469376832	9.277305334	2.32.E-03	1.03.E-02
Znev_01600	0.574957842	4.096803577	9.269118867	2.33.E-03	1.03.E-02
Znev_02428	2.109141468	0.457397538	9.266303677	2.33.E-03	1.03.E-02
Znev_06049	3.1255811	-0.326196244	9.258206487	2.34.E-03	1.04.E-02
Znev_10633	0.568358229	4.938491612	9.246437009	2.36.E-03	1.04.E-02
Znev_12653	1.198164087	1.912098507	9.245952579	2.36.E-03	1.04.E-02
Znev_11846	1.826893282	0.456625178	9.22922039	2.38.E-03	1.05.E-02
Znev_02916	0.539661585	4.484928816	9.227551141	2.38.E-03	1.05.E-02
Znev_01577	0.623412571	4.191965157	9.225695357	2.39.E-03	1.05.E-02
Znev_12122	1.035097545	6.798640729	9.22549214	2.39.E-03	1.05.E-02
Znev_04644	0.656232956	9.324112673	9.221518922	2.39.E-03	1.05.E-02
Znev_13662	0.707561641	3.74289708	9.20756268	2.41.E-03	1.06.E-02
Znev_03510	1.572511646	1.9460837	9.207596572	2.41.E-03	1.06.E-02
Znev_03297	0.455512165	6.000628724	9.204284998	2.41.E-03	1.06.E-02
Znev_06129	1.524412164	1.429166377	9.193656706	2.43.E-03	1.07.E-02
Znev_11173	1.285804249	1.35809826	9.187329376	2.44.E-03	1.07.E-02
Znev_10094	0.439732331	7.131182578	9.185232561	2.44.E-03	1.07.E-02
Znev_04796	0.542087789	4.421769521	9.16233403	2.47.E-03	1.08.E-02
Znev_08314	0.582342835	4.647612699	9.16231593	2.47.E-03	1.08.E-02
Znev_07207	0.979823885	3.035362666	9.156855381	2.48.E-03	1.08.E-02
Znev_15484	0.431755695	6.984869855	9.154131859	2.48.E-03	1.08.E-02
Znev_10476	1.068302878	2.574299225	9.148607083	2.49.E-03	1.09.E-02
Znev_01630	1.826792832	0.457182996	9.143707416	2.50.E-03	1.09.E-02
Znev_15516	0.479207713	5.655921419	9.130458055	2.51.E-03	1.10.E-02
Znev_02754	0.533647767	4.258260808	9.12037296	2.53.E-03	1.10.E-02
Znev_14821	0.826577556	3.145999524	9.114977151	2.54.E-03	1.10.E-02
Znev_11095	0.438656304	7.135576224	9.10704762	2.55.E-03	1.11.E-02
Znev_01507	0.449281062	6.311173956	9.101370878	2.55.E-03	1.11.E-02
Znev_03716	0.485919177	5.444779734	9.089043285	2.57.E-03	1.12.E-02
Znev_04079	0.570357037	4.516071679	9.084525836	2.58.E-03	1.12.E-02
Znev_10146	1.570498329	0.779781587	9.077063964	2.59.E-03	1.12.E-02
Znev_05250	0.556368394	4.813083674	9.057685471	2.62.E-03	1.14.E-02
Znev_09458	0.454849827	5.750114675	9.053887449	2.62.E-03	1.14.E-02
Znev_10854	0.591933071	4.367561149	9.052517129	2.62.E-03	1.14.E-02
Znev_15361	0.449735893	5.533215872	9.038276422	2.64.E-03	1.15.E-02
Znev_08204	0.572486068	8.587295905	9.038660008	2.64.E-03	1.15.E-02
Znev_00158	3.266255735	-0.260025745	9.029755139	2.66.E-03	1.15.E-02
Znev_00424	0.435236763	6.371608745	9.019642029	2.67.E-03	1.16.E-02
Znev_02707	0.441648704	5.842446867	9.004582087	2.69.E-03	1.16.E-02
Znev_06285	1.363944589	2.005107488	9.004120773	2.69.E-03	1.16.E-02
Znev_14551	0.488700962	5.83220804	9.002675555	2.70.E-03	1.17.E-02
Znev_04677	1.429182458	1.503480039	8.993769939	2.71.E-03	1.17.E-02
Znev_10517	0.767082095	3.012607224	8.977968762	2.73.E-03	1.18.E-02
Znev_09566	0.498269082	5.330102704	8.975549682	2.74.E-03	1.18.E-02
Znev_03456	0.840554905	2.978773679	8.967746741	2.75.E-03	1.19.E-02
Znev_17431	0.743426933	3.469416559	8.958054607	2.76.E-03	1.19.E-02
Znev_18974	4.162475151	-0.632926159	8.957206698	2.76.E-03	1.19.E-02
Znev_03777	0.502462424	5.396987766	8.929284419	2.81.E-03	1.21.E-02
Znev_09184	0.479070308	5.409396476	8.920259773	2.82.E-03	1.21.E-02
Znev_05113	0.746841719	10.72941679	8.91458095	2.83.E-03	1.22.E-02
Znev_10859	0.51133191	4.711361972	8.898604338	2.85.E-03	1.23.E-02
Znev_02154	0.633948123	3.602729745	8.894857739	2.86.E-03	1.23.E-02
Znev_15852	1.943766478	0.372774797	8.89252089	2.86.E-03	1.23.E-02
[truncated: 434 more rows]
