# Supplementary material for: Transcriptomic changes during caste development through social interactions in the termite Zootermopsis nevadensis
Source: Ecol Evol. 2019 Feb 23;9(6):3446–56. doi: 10.1002/ece3.4976 (PMC6434549; doi:10.1002/ece3.4976)
Supplement: Supplementary file 13 [file ECE3-9-3446-s013.csv]

Table S11. The caste-biased genes with ages in the No. 1 larva at Day 1-2.
	logFC (castes)	logFC (ages)	logCPM	LR	PValue	FDR
Znev_17766	-3.144896658	-0.143001967	5.457133728	290.099387	1.01E-63	1.83E-61
Znev_04157	-2.214144453	-0.026295044	5.5767923	238.0000811	2.08E-52	2.35E-50
Znev_12833	-2.057494113	-0.089605537	6.76836225	225.5775111	1.04E-49	1.04E-47
Znev_14760	-2.682815033	-0.011817594	5.382625521	183.4387455	1.47E-40	1.03E-38
Znev_18770	-0.633372433	-2.601348874	8.317997292	178.1723368	2.04E-39	1.38E-37
Znev_06476	-1.7652082	-0.064124545	5.564889222	169.705664	1.41E-37	8.64E-36
Znev_09738	-1.677854682	-0.096352384	5.292425992	168.6869074	2.34E-37	1.40E-35
Znev_11280	-2.215107651	-0.13237738	4.275376893	161.7477619	7.53E-36	4.23E-34
Znev_12433	-2.265962638	-0.107393564	4.577226921	159.1951067	2.70E-35	1.49E-33
Znev_11226	-2.506344441	-0.013860094	4.819789412	157.9596654	5.01E-35	2.71E-33
Znev_07161	-1.706646133	-0.113506184	5.379159732	154.1123986	3.43E-34	1.82E-32
Znev_00169	-2.731116838	-0.147262601	3.981357304	152.3618191	8.22E-34	4.27E-32
Znev_13914	-2.039117388	-0.04213617	4.929729715	150.0625173	2.60E-33	1.31E-31
Znev_00170	-3.14428708	-0.129202738	3.840724673	149.9544484	2.74E-33	1.38E-31
Znev_03144	-2.477583519	-0.352950806	4.495631789	149.5917365	3.29E-33	1.64E-31
Znev_03798	-1.991368157	-0.302594871	4.594433405	149.1892303	4.02E-33	1.97E-31
Znev_06294	-1.890946649	-0.222915235	4.667122438	141.5486012	1.83E-31	8.34E-30
Znev_03948	-2.041568465	-0.086774171	3.987003196	130.9303783	3.71E-29	1.49E-27
Znev_11983	-2.464828014	-0.061362859	3.583914837	119.8684811	9.35E-27	3.35E-25
Znev_13965	-1.648243312	-0.15884657	5.220493934	116.3686332	5.38E-26	1.87E-24
Znev_10611	-1.668631285	-0.124266279	5.718600113	113.6465539	2.10E-25	7.06E-24
Znev_05812	-0.00817998	-2.246332237	9.723535917	110.4302129	1.05E-24	3.43E-23
Znev_03263	-0.588983307	-1.855144118	8.879214492	110.0946628	1.24E-24	4.02E-23
Znev_02256	-1.568470179	-0.306045517	7.626261797	109.5910971	1.59E-24	5.11E-23
Znev_18378	-1.527272236	-0.302862519	4.965348405	109.2900146	1.85E-24	5.93E-23
Znev_01917	-1.482421588	-0.094796522	6.706941067	106.3670068	7.99E-24	2.44E-22
Znev_11608	-2.492535641	-0.003541291	4.198229263	106.2634035	8.42E-24	2.57E-22
Znev_05958	-1.627058398	-0.042550383	5.225584211	106.0989049	9.14E-24	2.78E-22
Znev_07237	-1.151070157	-0.01278952	5.726636281	106.001364	9.60E-24	2.91E-22
Znev_03407	-1.828686558	-0.197898191	4.444961993	105.6484145	1.14E-23	3.46E-22
Znev_14812	-2.029555862	-0.1274625	4.264251907	103.7067057	3.02E-23	8.85E-22
Znev_09850	-1.706633569	-0.123597529	4.515474359	103.2719236	3.76E-23	1.10E-21
Znev_03096	-1.701424848	-0.237109015	4.572952157	102.4551849	5.65E-23	1.63E-21
Znev_10785	-0.707020497	-2.766129625	8.904648178	102.371786	5.89E-23	1.69E-21
Znev_06847	-1.925739254	-0.355122673	4.40077754	94.95655765	2.40E-21	6.27E-20
Znev_18516	-2.004541815	-0.254120367	3.958990862	94.69245072	2.74E-21	7.12E-20
Znev_15426	-2.300796884	-0.296096385	3.231920167	94.62514761	2.83E-21	7.34E-20
Znev_07166	-1.641612258	-0.273993849	4.396750539	94.36615664	3.23E-21	8.33E-20
Znev_15632	-1.219797764	-0.074517622	6.656703935	94.12125405	3.65E-21	9.34E-20
Znev_10542	-2.262677734	-0.143496717	3.439162482	93.15250265	5.92E-21	1.50E-19
Znev_06509	-1.974988037	-0.156829306	4.100317683	89.35485294	3.95E-20	9.59E-19
Znev_03859	-3.112058818	-0.201850903	2.9966302	89.19535043	4.28E-20	1.03E-18
Znev_15526	-2.205058405	-0.425031271	4.000084973	87.45597909	1.02E-19	2.40E-18
Znev_06990	-2.051090723	-0.485865455	3.921553255	86.40190602	1.73E-19	4.02E-18
Znev_11578	-1.526160398	-0.277898023	5.172839038	85.80908972	2.33E-19	5.38E-18
Znev_12213	-1.461271802	-0.252036482	6.044917069	80.28070368	3.69E-18	8.02E-17
Znev_14819	-1.699017516	-0.381803997	4.08259921	80.04426737	4.16E-18	8.99E-17
Znev_13385	-1.437965112	-0.195491388	6.225481102	78.8580601	7.52E-18	1.61E-16
Znev_13472	-1.548014577	-0.217709513	3.824320387	77.3689623	1.58E-17	3.35E-16
Znev_08503	-2.18438085	-0.129097103	3.278601088	76.66322212	2.25E-17	4.73E-16
Znev_06204	-1.305760723	-0.033040678	6.177032094	74.98067951	5.23E-17	1.07E-15
Znev_04937	-0.148838482	-1.369444056	5.314706989	73.78858505	9.48E-17	1.91E-15
Znev_01377	-1.805352396	-0.598569089	4.768479477	72.63567701	1.69E-16	3.34E-15
Znev_04700	-2.218626927	-0.137808409	2.852156214	72.4733693	1.83E-16	3.61E-15
Znev_09775	-0.123474584	-1.533770571	5.546612048	71.37085396	3.18E-16	6.16E-15
Znev_00381	-1.17041272	-0.074129123	5.08467415	70.85043411	4.12E-16	7.93E-15
Znev_07027	-1.209730025	-0.178528789	5.49780051	69.94193641	6.49E-16	1.23E-14
Znev_07882	-1.299270572	-0.441982017	4.488695826	69.4934819	8.12E-16	1.53E-14
Znev_02463	-2.384234009	-0.303905634	3.014513005	69.43482693	8.36E-16	1.57E-14
Znev_03826	-1.336769701	-0.014505138	5.543310421	68.70884593	1.20E-15	2.24E-14
Znev_11720	-1.026709376	-0.104111124	6.691831665	68.42088973	1.39E-15	2.57E-14
Znev_16524	-0.108792775	-1.233867118	5.144250373	68.06278007	1.66E-15	3.05E-14
Znev_12502	-1.408466995	-0.073528482	5.069166488	67.86346524	1.83E-15	3.35E-14
Znev_09456	-0.488259107	-1.541511971	6.53789024	67.30673532	2.42E-15	4.39E-14
Znev_08115	-2.288930479	-0.351612497	2.978625949	67.17350413	2.59E-15	4.68E-14
Znev_04858	-1.376150939	-0.249241369	5.054907698	66.64556351	3.37E-15	6.05E-14
Znev_01173	-1.890449933	-0.181987281	3.735950284	66.51325498	3.60E-15	6.43E-14
Znev_04172	-0.98166927	-0.013876378	6.995586781	65.53340535	5.88E-15	1.03E-13
Znev_01280	-1.226669508	-0.47513622	8.682328086	65.2753604	6.69E-15	1.17E-13
Znev_00112	-1.962603423	-0.265753282	3.464740943	64.79900159	8.49E-15	1.48E-13
Znev_10786	-1.374810587	-3.110806098	9.476424796	63.76658299	1.42E-14	2.43E-13
Znev_04031	-1.115627254	-0.122845613	5.311499559	63.76005711	1.43E-14	2.43E-13
Znev_04925	-5.085954443	-0.49751681	9.965105063	63.15366725	1.93E-14	3.27E-13
Znev_01033	-1.485262378	-0.188896777	4.615165835	62.95703917	2.13E-14	3.58E-13
Znev_01790	-1.381314248	-0.029800498	3.953734799	62.59194092	2.56E-14	4.27E-13
Znev_06865	-0.974099672	-0.07827508	6.78266646	62.29986981	2.96E-14	4.88E-13
Znev_09843	-1.775769521	-0.317469129	4.140225061	62.29809496	2.97E-14	4.88E-13
Znev_07466	-0.959836808	-0.076401871	5.617603726	61.44786851	4.54E-14	7.36E-13
Znev_14673	-1.09612917	-0.447386006	5.660471712	61.1007244	5.40E-14	8.73E-13
Znev_00993	-2.18141629	-0.10522698	2.759493136	60.39840286	7.67E-14	1.23E-12
Znev_10157	-1.035227848	-0.009723759	4.925170746	60.24288028	8.29E-14	1.32E-12
Znev_02932	-1.232532831	-0.133924843	4.882891659	59.30166218	1.33E-13	2.09E-12
Znev_08644	-5.687024111	-0.617023454	12.22058467	58.66108507	1.83E-13	2.85E-12
Znev_00214	-1.525131366	-0.271761371	3.60687563	58.09626665	2.42E-13	3.76E-12
Znev_14267	-1.393689781	-0.504983427	4.025931738	58.06144566	2.47E-13	3.82E-12
Znev_00351	-1.08348205	-0.323843249	5.463090552	57.81313329	2.79E-13	4.31E-12
Znev_04496	-0.973143799	-0.078106378	5.669652216	57.12059401	3.95E-13	6.03E-12
Znev_05183	-1.166970467	-0.038470146	5.033607583	56.91969389	4.37E-13	6.63E-12
Znev_00105	-0.088920427	-2.051939655	13.48872106	56.66835789	4.95E-13	7.48E-12
Znev_08004	-0.955725261	-0.017750641	7.212288148	56.58782034	5.15E-13	7.76E-12
Znev_03162	-0.926011538	-0.189782799	5.627997039	55.78250536	7.71E-13	1.14E-11
Znev_03030	-2.132266825	-0.387180188	3.946699739	54.11163487	1.78E-12	2.56E-11
Znev_05724	-2.402450286	-0.294895807	2.859121625	53.47264938	2.45E-12	3.48E-11
Znev_02051	-1.400401248	-0.139685288	3.792410771	53.39607694	2.54E-12	3.61E-11
Znev_03354	-0.83178667	-0.000288474	6.440180199	53.31486266	2.65E-12	3.75E-11
Znev_02003	-0.031494728	-1.036019558	6.108762579	53.07738046	2.98E-12	4.20E-11
Znev_11448	-1.633436193	-0.315324975	3.63134163	53.00890635	3.09E-12	4.33E-11
Znev_05136	-1.372561046	-0.177791762	3.731073403	52.26418441	4.48E-12	6.17E-11
Znev_01024	-1.085985484	-0.582215467	6.920785947	51.62367925	6.17E-12	8.40E-11
Znev_06125	-0.171477292	-1.464654132	9.437196816	51.52569973	6.48E-12	8.80E-11
Znev_02588	-1.093009608	-0.306140392	5.110646826	51.51698386	6.50E-12	8.83E-11
Znev_17347	-0.171466279	-1.183723578	8.050594045	51.19195732	7.65E-12	1.03E-10
Znev_11244	-1.524720431	-0.18926422	3.566343996	50.75123617	9.54E-12	1.27E-10
Znev_12395	-1.752118892	-0.26803921	3.29410207	50.61489725	1.02E-11	1.35E-10
Znev_14265	-1.288420608	-0.230426546	4.533353805	50.56824289	1.05E-11	1.38E-10
Znev_06014	-1.26761561	-0.107375975	4.35246205	49.52360559	1.76E-11	2.28E-10
Znev_02414	-0.328241278	-2.823589265	11.0473134	48.19664053	3.42E-11	4.33E-10
Znev_05777	-0.90720388	-1.341962764	6.907337346	47.84201357	4.09E-11	5.13E-10
Znev_03760	-1.005553997	-0.181143479	5.386946629	47.74891627	4.28E-11	5.36E-10
Znev_11586	-1.537577076	-0.567570224	4.703208572	47.59836226	4.61E-11	5.76E-10
Znev_17507	-1.002382554	-0.211799353	7.940790932	47.54562142	4.74E-11	5.90E-10
Znev_12488	-1.114662687	-0.215854497	4.63006015	47.33306737	5.27E-11	6.53E-10
Znev_14052	-1.19738429	-0.616503973	3.878066726	46.88648977	6.59E-11	8.09E-10
Znev_13146	-1.113774676	-0.209587635	8.48863519	46.67884219	7.31E-11	8.96E-10
Znev_03885	-1.035884094	-0.156778855	4.439460339	46.30160546	8.83E-11	1.08E-09
Znev_03463	-1.053735119	-0.182837546	4.694264432	46.2694973	8.97E-11	1.09E-09
Znev_02459	-1.091066582	-0.20587732	6.210815183	45.46697906	1.34E-10	1.61E-09
Znev_06960	-0.777194658	-0.076389465	6.414145282	45.44575045	1.35E-10	1.62E-09
Znev_11973	-1.567245778	-0.496679446	3.282083419	44.99413622	1.70E-10	2.02E-09
Znev_10525	-2.35968099	-0.297791717	3.05934277	44.78484922	1.88E-10	2.22E-09
Znev_18273	-1.689989449	-0.429287967	4.116432631	44.3428356	2.35E-10	2.74E-09
Znev_09593	-1.115628634	-0.100925018	4.988072852	44.276051	2.43E-10	2.83E-09
Znev_08712	-1.124940662	-0.11550894	4.286634413	44.01907071	2.76E-10	3.19E-09
Znev_09506	-0.964954136	-0.234950017	7.218596569	43.94383293	2.87E-10	3.30E-09
Znev_05932	-1.567012776	-0.071046376	3.29842118	43.79556293	3.09E-10	3.53E-09
Znev_08184	-1.249930188	-0.217894699	5.13525767	43.64284239	3.33E-10	3.80E-09
Znev_10643	-0.827762396	-0.145238517	5.920158742	43.51671865	3.55E-10	4.03E-09
Znev_13200	-1.409013417	-0.150329287	4.081961398	43.41325659	3.74E-10	4.24E-09
Znev_02010	-0.692191642	-0.886888787	6.853065982	43.1483986	4.27E-10	4.80E-09
Znev_05676	-0.78802138	-0.153200313	7.539643613	42.82736525	5.01E-10	5.59E-09
Znev_08670	-0.555447533	-1.634335329	6.929240395	42.60648041	5.60E-10	6.20E-09
Znev_17402	-0.199296515	-0.895974714	7.733196164	42.14008847	7.07E-10	7.76E-09
Znev_16674	-1.095407403	-0.025710119	4.431555999	42.12980092	7.11E-10	7.80E-09
Znev_14773	-0.130658059	-1.436261282	8.917339485	40.96252137	1.27E-09	1.37E-08
Znev_06138	-0.934799505	-0.147687305	5.266727324	40.90382186	1.31E-09	1.41E-08
Znev_18427	-0.782167014	-0.653846781	5.547535098	40.89621984	1.32E-09	1.41E-08
Znev_07019	-1.137793211	-0.054180313	4.64642172	40.85468594	1.34E-09	1.44E-08
Znev_02950	-0.839164889	-0.019673558	5.683683947	40.55798766	1.56E-09	1.65E-08
Znev_02982	-1.012491832	-0.101704403	8.639208755	40.28960346	1.78E-09	1.88E-08
Znev_09320	-1.985153816	-0.240777337	2.813660395	39.80249994	2.28E-09	2.37E-08
Znev_08035	-0.110239847	-1.678505354	7.212799747	39.0746136	3.27E-09	3.33E-08
Znev_01146	-0.873623143	-1.41043725	3.479267493	38.72062599	3.91E-09	3.94E-08
Znev_08377	-0.943389151	-0.0774724	4.955474163	38.42292396	4.53E-09	4.55E-08
Znev_17852	-0.504141845	-1.064519114	5.560711359	38.29443592	4.84E-09	4.83E-08
Znev_12153	-0.272742675	-0.92901545	5.826066596	38.04574976	5.48E-09	5.45E-08
Znev_06691	-1.499148114	-0.937313385	3.608140731	37.95990861	5.72E-09	5.68E-08
Znev_01500	-0.737258572	-0.018277177	6.410242599	37.5048334	7.18E-09	7.06E-08
Znev_00289	-0.928621872	-0.47133337	6.190913237	37.1225315	8.69E-09	8.47E-08
Znev_02929	-1.072254589	-0.197163139	4.097177838	37.01458546	9.17E-09	8.91E-08
Znev_01419	-0.62091612	-0.75000327	5.203950451	37.0144764	9.17E-09	8.91E-08
Znev_03341	-0.934572616	-0.153948998	7.917799111	36.90842823	9.67E-09	9.36E-08
Znev_04285	-0.227638267	-1.17052089	4.928321497	36.65599063	1.10E-08	1.05E-07
Znev_10062	-0.157036044	-1.132979766	4.694513577	36.59120486	1.13E-08	1.09E-07
Znev_13569	-1.058430142	-0.170979812	4.459272497	36.5279196	1.17E-08	1.12E-07
Znev_11990	-0.804899191	-0.839053741	6.50399589	36.49126163	1.19E-08	1.13E-07
Znev_02447	-0.765292991	-0.102199755	5.218596215	36.28388894	1.32E-08	1.25E-07
Znev_00766	-0.868102038	-0.637527393	6.361507206	36.251693	1.34E-08	1.27E-07
Znev_04464	-0.088482402	-1.588112793	2.710813136	36.07886426	1.46E-08	1.38E-07
Znev_04133	-0.736501816	-0.0265902	5.169969632	35.9876122	1.53E-08	1.44E-07
Znev_03544	-0.783229218	-0.132081348	6.735617372	35.81825963	1.67E-08	1.56E-07
Znev_12246	-0.945096673	-0.197187711	6.152686376	35.77413822	1.71E-08	1.59E-07
Znev_15570	-0.044787484	-0.998986436	8.037226423	35.73939498	1.73E-08	1.62E-07
Znev_11016	-0.028976201	-0.898375233	4.584232232	35.63853751	1.82E-08	1.70E-07
Znev_10869	-0.678730052	-0.113088742	5.720333025	35.30816809	2.15E-08	1.99E-07
Znev_09677	-1.856694441	-0.003748786	2.448018979	35.09805821	2.39E-08	2.19E-07
Znev_09040	-0.804285762	-0.207281435	8.306202168	34.90724468	2.63E-08	2.41E-07
Znev_07002	-1.274498634	-0.182322212	3.314010887	34.71387573	2.90E-08	2.63E-07
Znev_12538	-1.08109105	-0.076316692	3.835146055	34.6324383	3.02E-08	2.73E-07
Znev_14701	-0.18210833	-0.74848647	5.37688213	34.13362445	3.87E-08	3.48E-07
Znev_06255	-0.797245184	-0.430232211	6.206996125	33.94449468	4.26E-08	3.81E-07
Znev_00011	-0.01991973	-0.944341516	9.032161356	33.87784226	4.40E-08	3.92E-07
Znev_07031	-1.12889197	-0.184582792	4.137608886	33.82379919	4.52E-08	4.02E-07
Znev_01785	-0.73580414	-0.038589653	8.68904857	33.70959956	4.79E-08	4.24E-07
Znev_02363	-0.741190228	-0.107085283	7.650613498	33.43668811	5.49E-08	4.84E-07
Znev_04988	-0.833909293	-0.852118333	4.924546755	33.3760888	5.66E-08	4.98E-07
Znev_06511	-0.715864993	-0.08825365	5.396627628	33.33365347	5.78E-08	5.08E-07
Znev_10383	-0.853180203	-0.244489812	7.29066048	33.11620117	6.44E-08	5.62E-07
Znev_02440	-0.003242417	-0.914289554	6.956154679	32.97323605	6.92E-08	6.01E-07
Znev_09481	-0.009057975	-0.770005205	8.761959261	32.90719334	7.15E-08	6.21E-07
Znev_13141	-0.206675102	-1.367934298	3.168037958	32.87261915	7.27E-08	6.30E-07
Znev_01720	-0.819996736	-0.886336046	6.654545062	32.75428488	7.72E-08	6.67E-07
Znev_07153	-1.161931857	-0.260510778	3.599648788	32.5444324	8.57E-08	7.36E-07
Znev_14019	-0.71096581	-0.185121162	6.685362907	32.50123718	8.76E-08	7.51E-07
Znev_01629	-0.720088989	-0.200267119	5.267538374	32.31156728	9.63E-08	8.20E-07
Znev_13050	-0.819289855	-0.604216312	5.908647171	32.19473395	1.02E-07	8.65E-07
Znev_11991	-0.730340348	-0.030222832	5.972828365	32.18691801	1.02E-07	8.68E-07
Znev_06426	-1.087550126	-0.13172544	6.834375429	32.1853144	1.03E-07	8.68E-07
Znev_08867	-0.916563167	-0.429631775	5.5443081	32.16382838	1.04E-07	8.77E-07
Znev_01417	-1.17705796	-0.927992683	4.480018449	32.09289034	1.07E-07	9.07E-07
Znev_07088	-0.952435181	-0.071288618	4.044929144	31.97288337	1.14E-07	9.61E-07
Znev_13716	-0.88275105	-0.193966851	5.153773577	31.68919659	1.31E-07	1.10E-06
Znev_12895	-0.953697446	-0.163543394	4.02153659	31.61236645	1.37E-07	1.14E-06
Znev_07990	-0.749873793	-0.199984954	8.120867334	31.53616617	1.42E-07	1.18E-06
Znev_07930	-0.779968845	-0.160539574	5.800387223	31.48668364	1.45E-07	1.21E-06
Znev_13059	-1.17686553	-0.070833587	3.994240322	31.33431663	1.57E-07	1.30E-06
Znev_09302	-0.650651236	-0.015589717	5.807650206	31.32252908	1.58E-07	1.31E-06
Znev_11976	-0.756174168	-0.27414008	7.514994652	31.24025433	1.65E-07	1.36E-06
Znev_05443	-1.004982219	-0.529343098	4.789551338	31.11871044	1.75E-07	1.44E-06
Znev_00583	-1.096324463	-0.064049726	3.948107953	31.1046258	1.76E-07	1.45E-06
Znev_00004	-0.501027765	-0.832529928	7.543909958	31.04044621	1.82E-07	1.49E-06
Znev_05363	-1.143105148	-0.090695694	4.050674853	30.98368012	1.87E-07	1.54E-06
Znev_08101	-0.816823892	-0.410902599	5.652926697	30.94461838	1.91E-07	1.56E-06
Znev_10126	-0.878593688	-0.048871573	4.370188527	30.90507167	1.95E-07	1.59E-06
Znev_05664	-0.773938391	-0.258414791	7.408808458	30.88329951	1.97E-07	1.61E-06
Znev_15710	-1.367354787	-0.523291656	3.468416074	30.66719132	2.19E-07	1.78E-06
Znev_06927	-0.779108242	-0.191041575	5.346547385	30.47531647	2.41E-07	1.95E-06
Znev_14590	-0.189959344	-0.818976373	5.454719726	30.33797548	2.58E-07	2.08E-06
Znev_10740	-0.120545547	-2.741366004	3.553396585	30.32030606	2.61E-07	2.10E-06
Znev_13774	-0.8593674	-0.29397663	6.301411208	29.91956029	3.18E-07	2.54E-06
Znev_03019	-0.627317302	-0.089407475	6.534219506	29.84727644	3.30E-07	2.63E-06
Znev_07163	-2.173521511	-0.099294621	1.672868702	29.79060195	3.40E-07	2.70E-06
Znev_18781	-1.306709432	-0.499978475	2.964825934	29.66098793	3.62E-07	2.87E-06
Znev_05440	-0.875688059	-0.281902503	6.319002069	29.51643692	3.90E-07	3.07E-06
Znev_11217	-0.775758135	-0.090654249	4.91447723	29.5116673	3.91E-07	3.07E-06
Znev_02402	-0.651021797	-0.013214836	6.282060905	29.22357065	4.51E-07	3.52E-06
Znev_12120	-0.63402771	-0.018170589	6.122092154	29.20724287	4.55E-07	3.54E-06
Znev_02822	-0.780007579	-0.382333581	5.78920441	28.94437151	5.19E-07	4.02E-06
Znev_12118	-0.63947469	-0.014740482	8.358463219	28.90582653	5.29E-07	4.08E-06
Znev_02136	-0.700067856	-0.156309444	6.398473028	28.8422897	5.46E-07	4.21E-06
Znev_18197	-0.709983614	-0.341550513	6.621020584	28.82261164	5.51E-07	4.24E-06
Znev_02055	-0.742259641	-0.022657279	5.264776236	28.82242662	5.51E-07	4.24E-06
Znev_02297	-2.870403617	-1.52391533	4.8068103	28.80928808	5.55E-07	4.27E-06
Znev_04611	-0.246999691	-2.364401866	1.350271893	28.7958115	5.59E-07	4.29E-06
Znev_06831	-1.663499526	-0.01151206	2.822940833	28.53697405	6.36E-07	4.84E-06
Znev_05097	-0.750424613	-0.106516375	7.938076773	28.41497064	6.76E-07	5.13E-06
Znev_11150	-1.034437164	-0.241550367	6.244582617	28.34105777	7.01E-07	5.32E-06
Znev_03199	-0.690292027	-0.026665794	6.405805855	28.34092106	7.01E-07	5.32E-06
Znev_07846	-0.807763851	-0.18993712	5.637418439	28.33803836	7.02E-07	5.32E-06
Znev_12874	-0.678173743	-0.05761396	6.382542545	28.21506087	7.47E-07	5.64E-06
Znev_09466	-1.843177404	-0.082018172	5.144193041	28.14139482	7.75E-07	5.84E-06
Znev_07265	-0.907839522	-0.198034954	4.534952097	28.13117287	7.79E-07	5.86E-06
Znev_13652	-1.21611967	-0.339564216	3.824820012	28.12855174	7.80E-07	5.87E-06
Znev_01336	-0.743243176	-0.234000242	6.911216223	28.00121295	8.31E-07	6.24E-06
Znev_17300	-0.848581938	-0.096986731	4.14446177	27.95404791	8.51E-07	6.37E-06
Znev_03870	-0.871647138	-0.312185208	6.542912614	27.88837507	8.79E-07	6.57E-06
Znev_08877	-1.030415901	-0.091867199	3.495265956	27.81275026	9.13E-07	6.80E-06
Znev_13310	-0.837525535	-0.129466786	4.766774117	27.59048061	1.02E-06	7.57E-06
Znev_03374	-0.691038151	-0.221762729	5.996263342	27.52860727	1.05E-06	7.79E-06
Znev_01971	-0.619869272	-0.15868832	7.411859708	27.22357763	1.23E-06	8.98E-06
Znev_01675	-1.230902948	-0.180220486	3.955642322	27.03076215	1.35E-06	9.83E-06
Znev_04657	-0.820193067	-0.061027119	4.734511934	26.8637916	1.47E-06	1.06E-05
Znev_13396	-0.76998817	-0.173933822	5.77111256	26.82487973	1.50E-06	1.08E-05
Znev_08256	-0.749183125	-0.049591101	6.784905185	26.71493681	1.58E-06	1.14E-05
Znev_10703	-0.902736852	-0.168637828	4.820515234	26.62616956	1.65E-06	1.19E-05
Znev_10870	-0.491052153	-0.710245716	6.846232805	26.61067439	1.67E-06	1.19E-05
Znev_04019	-0.74400937	-0.079749793	4.846041897	26.52284104	1.74E-06	1.24E-05
Znev_11738	-0.87175785	-0.049215579	4.367016556	26.32852885	1.92E-06	1.36E-05
Znev_06464	-0.728546627	-0.278916209	8.443066146	26.29741652	1.95E-06	1.38E-05
Znev_18571	-0.779343059	-0.011937037	5.80460148	26.29432682	1.95E-06	1.38E-05
Znev_00753	-0.556501233	-0.032646676	6.608410549	26.24569585	2.00E-06	1.42E-05
Znev_14961	-1.282222721	-0.551297366	6.976507154	26.22533554	2.02E-06	1.43E-05
Znev_07133	-0.725335171	-0.144902074	6.979078169	26.10072284	2.15E-06	1.51E-05
Znev_05444	-0.100217829	-1.156572925	3.388154205	26.03613644	2.22E-06	1.56E-05
Znev_12817	-1.070286102	-0.251931341	5.967382465	26.02079488	2.24E-06	1.57E-05
Znev_05918	-0.547058726	-2.599589874	9.191637065	25.954036	2.31E-06	1.62E-05
Znev_14335	-0.782547842	-0.096420758	6.52541212	25.93291655	2.34E-06	1.64E-05
Znev_09889	-0.015556668	-1.470418982	3.295605305	25.82329854	2.47E-06	1.73E-05
Znev_02772	-1.136466163	-0.259078129	6.942244643	25.73712792	2.58E-06	1.80E-05
Znev_06524	-0.738210854	-0.313082828	6.158357535	25.33017347	3.16E-06	2.18E-05
Znev_06139	-0.702012894	-0.333283664	6.401292233	25.30079652	3.21E-06	2.21E-05
Znev_02574	-0.70180318	-0.122879089	4.759897653	25.30048098	3.21E-06	2.21E-05
Znev_07936	-2.684673982	-0.356701553	1.050441795	25.28373709	3.23E-06	2.23E-05
Znev_07784	-0.834911829	-0.648646127	4.221416407	25.2699906	3.26E-06	2.24E-05
Znev_03142	-0.692668389	-0.233346194	5.819589507	25.20623115	3.36E-06	2.31E-05
Znev_15237	-0.101450589	-1.442119054	3.161065268	25.1942359	3.38E-06	2.32E-05
Znev_02965	-0.417062747	-0.699712517	6.829156852	25.15720589	3.44E-06	2.36E-05
Znev_09711	-0.925386527	-0.196933185	3.989144504	25.13311943	3.49E-06	2.39E-05
Znev_13072	-0.753538441	-0.31656591	8.975169668	25.11570476	3.52E-06	2.40E-05
Znev_12622	-2.48184094	-0.538083498	5.091116458	25.07453556	3.59E-06	2.45E-05
Znev_01209	-0.774245194	-0.584289247	6.072618299	24.99309857	3.74E-06	2.55E-05
Znev_11923	-1.718429065	-2.94660593	0.466523797	24.85156652	4.01E-06	2.72E-05
Znev_07512	-2.321057747	-0.267018607	1.615256501	24.7007287	4.33E-06	2.92E-05
Znev_17198	-0.620775145	-0.03437683	6.036049905	24.58184325	4.59E-06	3.09E-05
Znev_08715	-0.98302296	-0.314412752	5.626531485	24.51018794	4.76E-06	3.20E-05
Znev_07870	-1.291496305	-0.058045102	4.475681	24.38851372	5.06E-06	3.39E-05
Znev_00880	-0.701721203	-0.22592438	5.815539359	24.13788589	5.73E-06	3.80E-05
Znev_16863	-0.610063579	-0.109452662	6.959595375	24.0804222	5.90E-06	3.90E-05
Znev_03306	-0.662363352	-0.210628911	6.00386113	24.0658552	5.95E-06	3.93E-05
Znev_01353	-0.611038864	-0.160006316	6.296778313	23.903214	6.45E-06	4.23E-05
Znev_06494	-0.64522813	-0.037178988	7.354255046	23.88104047	6.52E-06	4.28E-05
Znev_07036	-0.802175502	-0.099903331	6.875303997	23.8505766	6.62E-06	4.34E-05
Znev_10350	-0.674019046	-0.390412141	5.757820944	23.82625532	6.70E-06	4.39E-05
Znev_07668	-0.58482458	-0.050291606	5.998833427	23.77438375	6.88E-06	4.49E-05
Znev_07570	-0.4102665	-0.812608444	6.404328326	23.77335658	6.88E-06	4.49E-05
Znev_05618	-0.750469951	-0.38037402	6.762305348	23.75809338	6.93E-06	4.52E-05
Znev_14774	-0.71425493	-1.367351539	4.200133976	23.70106203	7.13E-06	4.64E-05
Znev_12064	-0.683436099	-0.047537204	6.139297852	23.51874406	7.82E-06	5.06E-05
Znev_09349	-0.630912027	-0.0579464	6.117642813	23.31583346	8.65E-06	5.57E-05
Znev_08299	-1.324454973	-0.177260074	3.482589139	23.11818679	9.55E-06	6.11E-05
Znev_07805	-0.65629959	-0.001184993	4.883205841	22.97019841	1.03E-05	6.53E-05
Znev_11187	-0.571943667	-0.619056979	5.701301334	22.96908066	1.03E-05	6.53E-05
Znev_11615	-0.598182594	-0.009568007	6.308068463	22.90908531	1.06E-05	6.70E-05
Znev_09967	-0.96976887	-0.435845526	8.49302755	22.86542955	1.08E-05	6.84E-05
Znev_02751	-0.61527051	-0.082229126	6.02526185	22.85671732	1.09E-05	6.87E-05
Znev_03707	-0.67448598	-0.229739246	5.044611871	22.74155837	1.15E-05	7.25E-05
Znev_02565	-0.56767579	-0.081778092	5.304863813	22.73841661	1.15E-05	7.26E-05
Znev_03484	-0.532264549	-0.420990896	6.750168888	22.66187052	1.20E-05	7.52E-05
Znev_15033	-0.97958652	-0.02459915	4.23772076	22.63735365	1.21E-05	7.60E-05
Znev_07555	-0.754030926	-0.037761015	4.356348808	22.5703252	1.26E-05	7.85E-05
Znev_04578	-0.332230526	-1.365430213	8.799304335	22.55873374	1.26E-05	7.89E-05
Znev_04101	-0.60341838	-0.127622072	5.287913047	22.54477717	1.27E-05	7.94E-05
Znev_05604	-0.655380969	-0.047279264	5.988323901	22.5085776	1.30E-05	8.06E-05
Znev_12860	-1.169345366	-0.025944069	8.460417956	22.49759942	1.30E-05	8.10E-05
Znev_09942	-0.843786204	-0.132184014	3.716937882	22.43316569	1.34E-05	8.34E-05
Znev_09945	-0.92529709	-0.844586636	3.814564772	22.30261321	1.44E-05	8.87E-05
Znev_03795	-0.686438105	-0.022852346	5.74071546	22.299706	1.44E-05	8.87E-05
Znev_02037	-0.7275852	-0.292761861	4.572658076	22.28723081	1.45E-05	8.93E-05
Znev_03480	-0.576329551	-0.002272515	5.978333317	22.22781458	1.49E-05	9.18E-05
Znev_02806	-0.058070935	-0.609614065	6.902776814	22.2140736	1.50E-05	9.24E-05
Znev_03840	-0.682292872	-0.283674937	5.322970773	22.13377087	1.56E-05	9.60E-05
Znev_08338	-0.584992804	-0.081975257	8.478955509	22.04672221	1.63E-05	1.00E-04
Znev_15967	-1.015414262	-0.875289267	2.995804927	22.00640398	1.66E-05	1.02E-04
Znev_09851	-0.397230091	-0.784549671	5.376020605	21.87273324	1.78E-05	1.08E-04
Znev_12462	-0.65055087	-0.270027214	8.620366725	21.7443709	1.90E-05	1.15E-04
Znev_12919	-0.532669302	-1.4769442	5.638515434	21.71737856	1.92E-05	1.16E-04
Znev_09312	-0.219564568	-0.846566821	4.022997213	21.68847294	1.95E-05	1.18E-04
Znev_05043	-0.61579562	-0.031391109	5.916476689	21.651904	1.99E-05	1.20E-04
Znev_03738	-0.825504917	-1.183433673	5.281389037	21.43336745	2.22E-05	1.32E-04
Znev_17956	-0.577241924	-0.183764209	5.425762533	21.41020889	2.24E-05	1.34E-04
Znev_04120	-0.59636178	-0.17293853	6.363455	21.39628124	2.26E-05	1.34E-04
Znev_14725	-1.866701791	-0.140737608	1.765044821	21.37975586	2.28E-05	1.35E-04
Znev_03784	-0.879155287	-0.397850033	4.710951694	21.20076185	2.49E-05	1.47E-04
Znev_05484	-0.713109501	-0.333283522	7.201467509	21.16977189	2.53E-05	1.49E-04
Znev_12670	-0.769087458	-0.060657555	4.344462771	21.03149944	2.71E-05	1.59E-04
Znev_13492	-2.211974767	-2.801298511	0.258472483	20.95312464	2.82E-05	1.65E-04
Znev_08819	-0.576395852	-0.027486791	6.135151125	20.90993734	2.88E-05	1.68E-04
Znev_16979	-0.59187555	-0.099938584	7.667851503	20.88331684	2.92E-05	1.70E-04
Znev_07273	-0.743202216	-0.227170382	4.871042972	20.85829835	2.96E-05	1.72E-04
Znev_00384	-0.564652422	-0.047973629	5.979841486	20.85652528	2.96E-05	1.72E-04
Znev_03785	-0.723358865	-0.188288001	4.496296291	20.82204384	3.01E-05	1.75E-04
Znev_14822	-0.341343895	-1.171454103	6.936143498	20.82167528	3.01E-05	1.75E-04
Znev_12752	-1.785991467	-0.187196014	1.738573478	20.74798412	3.12E-05	1.81E-04
Znev_05122	-2.090977257	-0.669224699	1.285943916	20.73341969	3.15E-05	1.82E-04
Znev_11683	-0.539406389	-0.059006061	5.593458004	20.66810709	3.25E-05	1.88E-04
Znev_04411	-0.731720122	-0.118294842	4.211714318	20.59331082	3.37E-05	1.94E-04
Znev_17849	-0.720916081	-0.257959557	5.558967208	20.59096457	3.38E-05	1.94E-04
Znev_01922	-0.868864385	-0.057138141	3.778215304	20.51658228	3.51E-05	2.01E-04
Znev_06858	-1.774788652	-0.06276286	1.44194734	20.51189783	3.51E-05	2.02E-04
Znev_12040	-0.634179236	-0.136724891	7.418298984	20.47670219	3.58E-05	2.05E-04
Znev_13248	-0.092682836	-0.586624819	6.404176006	20.44354948	3.64E-05	2.08E-04
Znev_13377	-0.542144942	-0.474741463	6.93560342	20.44038729	3.64E-05	2.08E-04
Znev_09748	-0.464317075	-0.536014156	6.350893702	20.34532335	3.82E-05	2.18E-04
Znev_02536	-1.675790533	-1.02370923	2.329675284	20.31430797	3.88E-05	2.21E-04
Znev_14070	-0.4014591	-0.801054694	3.802006951	20.28604112	3.93E-05	2.24E-04
Znev_05585	-0.592614567	-0.182412638	5.445107573	20.21258368	4.08E-05	2.32E-04
Znev_15945	-0.271856666	-1.989096291	2.647739287	20.18909894	4.13E-05	2.34E-04
Znev_14677	-0.69349008	-0.049241855	8.407979591	20.05286842	4.42E-05	2.50E-04
Znev_06172	-0.262386209	-0.594844449	5.68131679	20.01702225	4.50E-05	2.54E-04
Znev_18366	-5.761791207	-2.131790659	0.068507377	19.99465556	4.55E-05	2.56E-04
Znev_00771	-0.694139671	-0.300668072	8.614366024	19.97961989	4.59E-05	2.58E-04
Znev_01196	-0.536497632	-0.113816163	6.121482354	19.923836	4.72E-05	2.65E-04
Znev_00084	-0.476318995	-0.658709215	4.843256308	19.8884433	4.80E-05	2.69E-04
Znev_05325	-0.537405824	-0.143325031	6.329071243	19.82488836	4.96E-05	2.78E-04
Znev_14138	-0.512672091	-0.021750059	5.928300696	19.71879891	5.23E-05	2.92E-04
Znev_03331	-2.158539479	-0.493776183	1.59949835	19.7159706	5.23E-05	2.92E-04
Znev_13855	-0.568171203	-0.290522849	6.783551599	19.67818196	5.33E-05	2.97E-04
Znev_08493	-0.757489071	-0.175867614	4.687527215	19.63297967	5.45E-05	3.03E-04
Znev_00865	-0.524569631	-0.003078919	8.201985541	19.62584921	5.47E-05	3.04E-04
Znev_15613	-0.628061887	-0.27336351	6.70726507	19.61759606	5.50E-05	3.05E-04
Znev_11323	-0.251527049	-0.631615987	7.148388164	19.57717902	5.61E-05	3.11E-04
Znev_07948	-0.785258102	-0.266891825	9.145420032	19.47432955	5.90E-05	3.25E-04
Znev_00486	-0.852339858	-0.125207655	4.192485409	19.47203307	5.91E-05	3.26E-04
Znev_05306	-0.712634111	-0.032033641	5.370726102	19.46643119	5.93E-05	3.26E-04
Znev_05486	-0.089959799	-1.073529494	5.247167643	19.43281855	6.03E-05	3.32E-04
Znev_00223	-0.631169836	-0.231525394	7.957857009	19.35729303	6.26E-05	3.43E-04
Znev_11752	-0.672933105	-5.045924378	-0.030476922	19.35586196	6.27E-05	3.43E-04
Znev_09311	-0.60441335	-0.329718752	6.558136141	19.34428473	6.30E-05	3.45E-04
Znev_12798	-0.546104327	-0.035540158	6.571982052	19.31960362	6.38E-05	3.49E-04
Znev_08319	-0.174289344	-0.771813367	5.092360772	19.2866319	6.49E-05	3.54E-04
Znev_01635	-0.52348924	-0.10738766	6.786402848	19.23564368	6.65E-05	3.63E-04
Znev_06226	-0.653416596	-0.162850353	9.011685209	19.16093324	6.91E-05	3.76E-04
Znev_06519	-0.665536691	-0.211578391	4.681010408	19.13310848	7.00E-05	3.80E-04
Znev_02840	-0.577163098	-0.284153047	5.489684308	19.13279978	7.00E-05	3.80E-04
Znev_02212	-0.565800599	-0.013907318	8.06885609	19.04915874	7.30E-05	3.95E-04
Znev_07786	-0.571211055	-0.325642891	7.922008522	18.99418951	7.51E-05	4.05E-04
Znev_04886	-0.698457653	-0.154831688	5.058523039	18.96448811	7.62E-05	4.10E-04
Znev_06021	-1.062632415	-0.265122359	7.465841862	18.96271544	7.63E-05	4.10E-04
Znev_12307	-1.022933269	-1.254379254	1.997441666	18.95142726	7.67E-05	4.13E-04
Znev_13783	-1.254084839	-0.02218185	2.456598947	18.88355846	7.93E-05	4.26E-04
Znev_12695	-0.142421952	-0.796128042	6.280614484	18.84355908	8.09E-05	4.33E-04
Znev_05638	-0.565619918	-0.317123925	5.628495516	18.78167055	8.35E-05	4.45E-04
Znev_01634	-0.478297375	-0.042863491	7.156591125	18.77755424	8.37E-05	4.46E-04
Znev_04258	-0.301917662	-1.154377449	2.625855703	18.77615917	8.37E-05	4.46E-04
Znev_08533	-0.255457831	-0.521493761	6.691613439	18.71726914	8.62E-05	4.59E-04
Znev_11525	-0.596683354	-0.012921726	4.363753973	18.70617249	8.67E-05	4.61E-04
Znev_05327	-0.591375552	-0.559889751	9.194660922	18.67611028	8.80E-05	4.68E-04
Znev_15656	-0.457883552	-0.030776201	5.928573969	18.6732649	8.81E-05	4.68E-04
Znev_11879	-0.770757383	-0.12616248	6.98970522	18.61536555	9.07E-05	4.81E-04
Znev_03421	-0.072344663	-0.864440861	3.366879037	18.60257498	9.13E-05	4.84E-04
Znev_00488	-1.659553001	-0.258179093	1.483289817	18.60071783	9.14E-05	4.84E-04
Znev_07349	-0.793031847	-0.201106683	5.128443377	18.58702354	9.20E-05	4.87E-04
Znev_04048	-0.766988437	-0.085554949	5.356187899	18.44817224	9.86E-05	5.20E-04
Znev_06042	-0.707726529	-0.08346627	4.38489676	18.40499325	1.01E-04	5.29E-04
Znev_05697	-0.714723071	-0.188875163	4.15525581	18.37256691	1.02E-04	5.38E-04
Znev_00816	-0.487072215	-0.090220952	5.914661935	18.24919147	1.09E-04	5.70E-04
Znev_15432	-0.658741917	-0.111060319	5.381912808	18.24648286	1.09E-04	5.71E-04
Znev_11663	-0.543868616	-1.207483026	2.75014446	18.22623733	1.10E-04	5.76E-04
Znev_10439	-1.252615119	-0.35184505	2.881665288	18.17119477	1.13E-04	5.89E-04
Znev_09955	-0.065623027	-1.598492407	1.995058432	18.15152891	1.14E-04	5.95E-04
Znev_13971	-0.886645431	-0.139622157	3.603236517	18.14670183	1.15E-04	5.96E-04
Znev_09829	-1.059915904	-0.180564529	4.094745964	18.08874608	1.18E-04	6.12E-04
Znev_01970	-0.584778659	-0.222953287	7.298445698	17.99187692	1.24E-04	6.41E-04
Znev_04366	-0.404126079	-2.024767398	1.509228345	17.98446012	1.24E-04	6.43E-04
Znev_11138	-0.509899386	-0.001902789	5.429239261	17.91358524	1.29E-04	6.64E-04
Znev_00873	-0.086504184	-0.532947413	5.56991669	17.89619851	1.30E-04	6.70E-04
Znev_17271	-0.467578598	-0.338524424	5.783506999	17.86864459	1.32E-04	6.78E-04
Znev_04881	-0.6388645	-0.087039924	7.07168842	17.79828744	1.37E-04	6.99E-04
Znev_09440	-0.300810592	-0.615895957	8.078259439	17.79361691	1.37E-04	7.00E-04
Znev_01843	-0.504228152	-0.50958026	5.840263045	17.71280564	1.42E-04	7.26E-04
Znev_11159	-0.638062049	-0.322157854	8.111977804	17.67011687	1.46E-04	7.41E-04
Znev_03631	-0.644092706	-0.120649979	6.062733841	17.60904315	1.50E-04	7.62E-04
Znev_09966	-0.70147749	-0.241430526	9.439943902	17.5907934	1.51E-04	7.68E-04
Znev_09535	-0.667579997	-0.031767507	4.751511372	17.58126491	1.52E-04	7.71E-04
Znev_11640	-0.513172608	-3.797650181	0.284806052	17.57976721	1.52E-04	7.72E-04
Znev_12694	-1.951384491	-0.4281	1.022119734	17.57542543	1.53E-04	7.73E-04
Znev_18648	-0.739013362	-0.372969116	5.026838424	17.53954564	1.55E-04	7.86E-04
Znev_05906	-0.095172604	-0.582319265	5.386983541	17.48015979	1.60E-04	8.08E-04
Znev_13277	-1.127496324	-0.266650355	2.850859991	17.44826077	1.63E-04	8.19E-04
Znev_10185	-0.591654145	-0.122315936	4.82185468	17.44794156	1.63E-04	8.19E-04
Znev_02311	-0.064663397	-0.567913986	5.013227394	17.42525236	1.64E-04	8.28E-04
Znev_07128	-0.04590424	-0.504485712	6.699849643	17.42347434	1.65E-04	8.28E-04
Znev_00217	-0.144988791	-0.508943383	6.115477808	17.40963958	1.66E-04	8.33E-04
Znev_13228	-0.46803963	-0.062397693	6.786168053	17.39575145	1.67E-04	8.38E-04
Znev_09991	-0.663314666	-0.104250337	8.916610462	17.36418716	1.70E-04	8.51E-04
Znev_12927	-0.639414263	-0.24337487	5.03875514	17.3095106	1.74E-04	8.73E-04
Znev_15711	-0.695341513	-0.162258469	4.071294263	17.23455945	1.81E-04	9.04E-04
Znev_00870	-0.476253691	-0.012887848	7.187833065	17.22579876	1.82E-04	9.07E-04
Znev_03052	-0.264388425	-0.556033541	5.845446264	17.15412997	1.88E-04	9.38E-04
Znev_08830	-0.61873486	-0.079859654	6.150282311	17.05861088	1.98E-04	9.80E-04
Znev_09957	-0.531337965	-0.274612818	6.459095843	17.05254333	1.98E-04	9.82E-04
Znev_12069	-0.930968145	-0.192581772	3.947972744	17.02283784	2.01E-04	9.96E-04
Znev_04813	-0.678515839	-0.20580531	4.680577578	16.97185667	2.06E-04	1.02E-03
Znev_11339	-0.585762906	-0.265256945	6.516248834	16.93483401	2.10E-04	1.04E-03
Znev_11924	-0.824852104	-1.137571843	10.29484679	16.9241099	2.11E-04	1.04E-03
Znev_03727	-0.647643271	-0.359959696	5.702411402	16.92072486	2.12E-04	1.04E-03
Znev_05581	-0.076773015	-0.693330261	9.907034238	16.90472704	2.13E-04	1.05E-03
Znev_00935	-0.573393869	-0.108794808	6.467592598	16.87146031	2.17E-04	1.06E-03
Znev_07232	-0.238999005	-1.130606207	2.129986678	16.84105477	2.20E-04	1.08E-03
Znev_03768	-0.529884055	-0.05041288	6.191564978	16.82781747	2.22E-04	1.08E-03
Znev_05123	-1.639421814	-0.044971359	1.821765408	16.82146243	2.22E-04	1.09E-03
Znev_03943	-0.627509854	-0.149866005	4.702143083	16.81780497	2.23E-04	1.09E-03
Znev_08981	-0.563030804	-0.051557995	5.122883966	16.8064692	2.24E-04	1.09E-03
Znev_04606	-0.795408723	-0.111656351	4.432678335	16.80390289	2.24E-04	1.10E-03
Znev_03017	-0.704737129	-0.153246399	8.32028152	16.79511675	2.25E-04	1.10E-03
Znev_00370	-0.632187407	-0.157632569	7.718376173	16.77095296	2.28E-04	1.11E-03
Znev_00311	-0.585780056	-0.20736671	7.86821641	16.77057162	2.28E-04	1.11E-03
Znev_07494	-0.641782538	-0.075160078	4.518709778	16.68634651	2.38E-04	1.16E-03
Znev_01108	-0.527548097	-0.186713432	5.488601037	16.67519039	2.39E-04	1.16E-03
Znev_10993	-0.927029399	-1.281341231	2.645688185	16.61993941	2.46E-04	1.19E-03
Znev_15454	-1.540159611	-1.105086172	1.226299012	16.57033731	2.52E-04	1.22E-03
Znev_00740	-0.606090994	-0.355815801	5.392843908	16.49584463	2.62E-04	1.26E-03
Znev_11487	-1.141700375	-0.28283136	5.578475907	16.45605279	2.67E-04	1.28E-03
Znev_01835	-0.694862081	-0.264317156	9.495564834	16.44898476	2.68E-04	1.29E-03
Znev_01636	-0.612190733	-0.253131613	4.892563151	16.44453766	2.69E-04	1.29E-03
Znev_05654	-0.935186785	-0.153678634	3.812143735	16.38996063	2.76E-04	1.32E-03
Znev_03382	-0.098112965	-0.529413648	6.925934897	16.38178793	2.77E-04	1.33E-03
Znev_07763	-0.450613467	-0.478735818	5.701072748	16.30988528	2.87E-04	1.37E-03
Znev_15370	-0.741154427	-0.118669327	4.358706376	16.28838844	2.90E-04	1.38E-03
Znev_12122	-0.804183959	-1.378970878	7.027671441	16.26148058	2.94E-04	1.40E-03
Znev_10965	-0.618797378	-0.08427726	5.938787966	16.25628272	2.95E-04	1.40E-03
Znev_16525	-0.56522841	-0.100580506	7.249895139	16.24347561	2.97E-04	1.41E-03
Znev_09381	-0.696223096	-0.628960337	4.046172439	16.23969018	2.98E-04	1.41E-03
Znev_06380	-0.908614303	-0.062191976	3.251603146	16.23889621	2.98E-04	1.41E-03
Znev_00845	-0.795278343	-0.216517628	3.504087002	16.17048616	3.08E-04	1.46E-03
Znev_11234	-0.380252117	-0.547044726	5.367951209	16.14423627	3.12E-04	1.47E-03
Znev_06704	-0.495201571	-0.130531848	5.790199729	16.11144407	3.17E-04	1.50E-03
Znev_04145	-0.470536845	-0.356318658	6.668437285	16.09315595	3.20E-04	1.51E-03
Znev_18215	-1.138803811	-0.920994563	2.723836356	16.09276136	3.20E-04	1.51E-03
Znev_06407	-0.579226145	-0.530337926	5.461816206	16.09260919	3.20E-04	1.51E-03
Znev_13882	-0.522347159	-0.520574427	8.634360304	16.09210265	3.20E-04	1.51E-03
Znev_16243	-1.249332887	-0.209987163	2.425733139	15.99303144	3.37E-04	1.58E-03
Znev_08521	-0.634095653	-0.012982895	4.888727027	15.9805639	3.39E-04	1.59E-03
Znev_16801	-0.629416724	-0.295315111	5.773528104	15.97926951	3.39E-04	1.59E-03
Znev_10242	-0.754717882	-0.366106714	6.163958846	15.96105094	3.42E-04	1.61E-03
Znev_03704	-0.538135649	-0.042029278	6.982673847	15.93357728	3.47E-04	1.63E-03
Znev_06475	-0.489509906	-0.037037082	6.458488193	15.90588694	3.52E-04	1.65E-03
Znev_02981	-0.768998361	-0.32458904	5.688559506	15.90398237	3.52E-04	1.65E-03
Znev_04523	-0.463449875	-0.010821695	8.291414248	15.84803541	3.62E-04	1.69E-03
Znev_00049	-0.636697465	-0.034051993	6.685437457	15.80657947	3.70E-04	1.72E-03
Znev_10495	-0.390441652	-0.501449138	6.419546682	15.75525404	3.79E-04	1.77E-03
Znev_07216	-0.618462454	-0.064253187	4.329108861	15.72017037	3.86E-04	1.79E-03
Znev_04521	-0.666842988	-0.275015167	9.285332323	15.68111714	3.93E-04	1.83E-03
Znev_13880	-0.66604224	-0.16232477	4.567265152	15.67824989	3.94E-04	1.83E-03
Znev_18810	-0.976426007	-1.428290774	1.729646339	15.59099436	4.12E-04	1.90E-03
Znev_05584	-0.73934058	-0.079078112	4.177117985	15.59039393	4.12E-04	1.90E-03
Znev_14513	-0.743103158	-0.204183161	3.801367507	15.51048628	4.28E-04	1.97E-03
Znev_15098	-1.043103481	-0.387077702	2.917581626	15.50096389	4.31E-04	1.98E-03
Znev_12083	-0.605893182	-0.122880344	4.729824633	15.43367638	4.45E-04	2.04E-03
Znev_00398	-0.17854721	-0.633672604	4.548689549	15.40034357	4.53E-04	2.07E-03
Znev_07929	-0.43294836	-0.482119518	4.800862352	15.37351598	4.59E-04	2.10E-03
Znev_17346	-0.267187876	-0.547207122	5.591928242	15.28679644	4.79E-04	2.18E-03
Znev_10187	-0.465478676	-0.499986154	5.279639008	15.2316934	4.93E-04	2.24E-03
Znev_03733	-0.606994301	-0.10653874	6.691793317	15.19774031	5.01E-04	2.28E-03
Znev_02358	-0.461728575	-0.373584052	6.770346624	15.17886212	5.06E-04	2.30E-03
Znev_07701	-0.601315524	-0.277701715	4.886489669	15.16641031	5.09E-04	2.31E-03
Znev_18321	-0.62215615	-0.134346242	4.626379813	15.12557635	5.19E-04	2.35E-03
Znev_05762	-0.666942322	-0.112264561	4.081118281	14.99742085	5.54E-04	2.49E-03
Znev_00477	-0.085471819	-0.484858444	6.39179175	14.93265197	5.72E-04	2.56E-03
Znev_03476	-0.486879952	-0.369309175	6.001453398	14.92564823	5.74E-04	2.57E-03
Znev_07820	-0.590039956	-0.472343425	5.328249003	14.90940874	5.79E-04	2.59E-03
Znev_12589	-0.621648442	-0.092090918	9.659895885	14.87144504	5.90E-04	2.63E-03
Znev_05592	-0.225292319	-0.529552246	4.861757794	14.86504806	5.92E-04	2.63E-03
Znev_12696	-0.733999037	-1.061719389	6.708911374	14.8250985	6.04E-04	2.69E-03
Znev_12204	-0.450029543	-0.025278158	6.287049399	14.7861318	6.16E-04	2.73E-03
Znev_12234	-0.026026763	-0.482233132	4.837735958	14.78449921	6.16E-04	2.73E-03
Znev_12928	-0.751288257	-0.023316823	3.663720667	14.71499346	6.38E-04	2.82E-03
Znev_09597	-0.556983479	-0.172826467	4.979583891	14.70897779	6.40E-04	2.83E-03
Znev_14832	-0.618844034	-0.420462252	6.492444548	14.68568338	6.47E-04	2.86E-03
Znev_08887	-0.571284252	-0.034473064	4.408369024	14.67137729	6.52E-04	2.88E-03
Znev_05573	-0.596047577	-0.034964217	5.145591685	14.6442244	6.61E-04	2.91E-03
Znev_07148	-0.681897776	-0.395744163	9.794576536	14.64073414	6.62E-04	2.92E-03
Znev_05594	-0.505867004	-0.100850973	7.523256858	14.62881638	6.66E-04	2.93E-03
Znev_12658	-0.500351388	-0.089044579	5.457182785	14.62382594	6.68E-04	2.94E-03
Znev_09469	-0.502390025	-0.053732225	5.280532156	14.60485095	6.74E-04	2.96E-03
Znev_08119	-0.493038719	-0.014707895	4.903474303	14.59982422	6.76E-04	2.97E-03
Znev_01164	-0.587989831	-0.24209139	8.709646244	14.5628623	6.88E-04	3.02E-03
Znev_13656	-0.448705059	-0.532665914	7.18025941	14.52291878	7.02E-04	3.07E-03
Znev_09533	-0.646261785	-0.163513487	6.412324016	14.48305912	7.16E-04	3.13E-03
Znev_02241	-0.561281031	-0.122770693	5.342860158	14.44736273	7.29E-04	3.18E-03
Znev_11613	-0.995878832	-0.596476506	3.522192911	14.40316956	7.45E-04	3.25E-03
Znev_06518	-0.578313321	-0.619213431	4.073066734	14.36261085	7.61E-04	3.30E-03
Znev_03740	-0.621902267	-0.191764421	4.31281766	14.26388429	7.99E-04	3.44E-03
Znev_08791	-0.47578346	-0.481432044	5.872309491	14.26185479	8.00E-04	3.44E-03
Znev_12082	-0.626146759	-0.365126489	4.602528054	14.24363962	8.07E-04	3.47E-03
Znev_15698	-0.904908228	-0.387015725	8.247294857	14.21933495	8.17E-04	3.51E-03
Znev_06480	-0.646152511	-0.012487159	5.10547121	14.20860843	8.22E-04	3.52E-03
Znev_13827	-0.098630011	-4.8213006	-0.087322026	14.20645341	8.22E-04	3.53E-03
Znev_02154	-0.372891474	-0.808998911	3.760469458	14.1806056	8.33E-04	3.57E-03
Znev_09253	-0.836092926	-0.16966069	3.42268601	14.12611033	8.56E-04	3.65E-03
Znev_08360	-0.483638369	-0.137580649	6.185077526	14.12200315	8.58E-04	3.66E-03
Znev_07745	-0.454564688	-0.43054513	5.750970784	14.10870693	8.64E-04	3.68E-03
Znev_07844	-0.171540113	-0.465768137	5.550581323	14.01644747	9.04E-04	3.83E-03
Znev_08810	-0.586557711	-0.261766798	4.826214471	14.0051079	9.10E-04	3.85E-03
Znev_03436	-0.501143179	-0.299636227	7.604823408	13.99356582	9.15E-04	3.87E-03
Znev_05679	-0.956989224	-0.747893945	3.405820527	13.98053983	9.21E-04	3.89E-03
Znev_03907	-0.458404037	-0.122339265	5.960780059	13.96381308	9.29E-04	3.92E-03
Znev_16432	-0.473531947	-0.521440862	8.362793109	13.96305009	9.29E-04	3.92E-03
Znev_06787	-0.102159932	-0.446983976	5.885083758	13.95780164	9.31E-04	3.93E-03
Znev_10445	-0.43930046	-0.105363119	7.418174334	13.94845468	9.36E-04	3.95E-03
Znev_00951	-5.055955365	-1.183131161	-0.305034545	13.94698189	9.36E-04	3.95E-03
Znev_12491	-2.094484755	-1.304591445	5.956762934	13.92820258	9.45E-04	3.98E-03
Znev_04187	-0.42654444	-0.514184246	5.705299258	13.91368766	9.52E-04	4.00E-03
Znev_13713	-0.59479504	-0.029739735	4.009416942	13.8360818	9.90E-04	4.15E-03
Znev_16372	-1.128789377	-0.130302811	2.71212974	13.80504592	1.01E-03	4.21E-03
Znev_05326	-0.660672554	-0.518510518	8.149716342	13.79690675	1.01E-03	4.22E-03
Znev_03004	-0.572737837	-0.089482093	5.410254062	13.79426556	1.01E-03	4.22E-03
Znev_03649	-0.739715943	-0.16366426	10.94411464	13.75244358	1.03E-03	4.31E-03
Znev_06740	-0.559144347	-0.327734811	5.817284368	13.65560667	1.08E-03	4.50E-03
Znev_08422	-0.701949157	-0.33284766	7.01319054	13.62039132	1.10E-03	4.57E-03
Znev_07969	-0.496033747	-0.123485961	6.053841382	13.60997561	1.11E-03	4.59E-03
Znev_02711	-0.057716521	-0.672980845	3.846723818	13.59820488	1.11E-03	4.62E-03
Znev_06780	-1.825781912	-0.001837624	1.509035484	13.5931111	1.12E-03	4.62E-03
Znev_03761	-0.502697164	-0.345511352	8.837726161	13.57416816	1.13E-03	4.67E-03
Znev_18497	-5.851853959	-2.895860305	-0.067382755	13.57357888	1.13E-03	4.67E-03
Znev_03772	-0.617098663	-0.027471164	5.771809696	13.55551987	1.14E-03	4.70E-03
Znev_10713	-0.449281897	-0.127403725	5.742545199	13.54912264	1.14E-03	4.71E-03
Znev_09781	-1.740009373	-0.274001168	1.072377543	13.49897513	1.17E-03	4.82E-03
Znev_08118	-0.225916735	-0.687370618	3.936049088	13.46377251	1.19E-03	4.89E-03
Znev_18510	-0.50344168	-0.296083384	7.228920782	13.37969162	1.24E-03	5.09E-03
Znev_10303	-0.467421036	-0.372612406	6.166477472	13.37512378	1.25E-03	5.10E-03
Znev_14824	-0.584341381	-0.15658301	4.397766805	13.33868376	1.27E-03	5.18E-03
Znev_06510	-1.390734345	-0.180750696	1.671480861	13.33680404	1.27E-03	5.18E-03
Znev_04251	-1.009440138	-1.068516388	2.161865756	13.33098318	1.27E-03	5.20E-03
Znev_02355	-0.109947869	-0.825694855	3.513991352	13.30778415	1.29E-03	5.24E-03
Znev_12687	-0.530235906	-0.076645464	5.341865022	13.29101941	1.30E-03	5.28E-03
Znev_11922	-0.171265029	-2.901516394	1.126206235	13.28953769	1.30E-03	5.28E-03
Znev_08714	-0.565121011	-0.106470807	4.721671952	13.28186894	1.31E-03	5.30E-03
Znev_08073	-0.514683984	-0.059396839	5.502518808	13.21870192	1.35E-03	5.46E-03
Znev_09594	-0.47334997	-0.01566394	5.26742134	13.20421278	1.36E-03	5.49E-03
Znev_04192	-0.484083212	-0.05777748	4.792547647	13.14670846	1.40E-03	5.64E-03
Znev_07267	-0.537443941	-0.186795896	7.43404131	13.14077448	1.40E-03	5.65E-03
Znev_03292	-0.563032341	-0.106170815	8.310318455	13.1048854	1.43E-03	5.73E-03
Znev_03510	-1.737837977	-2.581345344	2.569672203	13.08919413	1.44E-03	5.77E-03
Znev_00501	-0.36683889	-0.421004632	5.069839416	13.07396965	1.45E-03	5.81E-03
Znev_14798	-4.372369567	-2.664609169	-0.633941537	13.06720759	1.45E-03	5.83E-03
Znev_13860	-0.540883762	-0.066094023	4.739068583	13.06044371	1.46E-03	5.84E-03
Znev_07848	-0.478591372	-0.254762868	5.295985512	12.97859553	1.52E-03	6.07E-03
Znev_16163	-0.351080406	-0.643573867	4.821835902	12.96681039	1.53E-03	6.10E-03
Znev_07429	-0.280183823	-0.507722898	4.784033811	12.93743214	1.55E-03	6.18E-03
Znev_14017	-0.493184227	-0.158740521	7.051295367	12.90933229	1.57E-03	6.26E-03
Znev_06801	-0.380538915	-0.488363124	4.511773797	12.87595965	1.60E-03	6.35E-03
Znev_01916	-0.448786811	-0.189221253	6.898171386	12.84470136	1.62E-03	6.45E-03
Znev_04536	-0.451224626	-0.063838561	5.826316905	12.82948858	1.64E-03	6.49E-03
Znev_08669	-0.525023039	-1.078950668	2.820562369	12.81224734	1.65E-03	6.54E-03
Znev_02834	-0.465558136	-0.105113125	8.748424348	12.79776639	1.66E-03	6.58E-03
Znev_11242	-0.535050531	-0.237881711	6.181178108	12.77503778	1.68E-03	6.65E-03
Znev_06287	-0.446254729	-0.236871805	6.094505675	12.73599671	1.72E-03	6.76E-03
Znev_13583	-0.482452865	-0.144991288	4.963398395	12.73120643	1.72E-03	6.77E-03
Znev_04309	-0.493980105	-0.122822081	7.254319088	12.73059677	1.72E-03	6.78E-03
Znev_02177	-0.625302338	-0.296146826	9.630729864	12.7273002	1.72E-03	6.78E-03
Znev_12383	-0.471748322	-0.130271702	6.355476836	12.71918871	1.73E-03	6.80E-03
Znev_15867	-0.915327254	-0.34608072	6.376425503	12.70658165	1.74E-03	6.84E-03
Znev_12171	-0.524771108	-0.079676296	5.687310608	12.70094674	1.75E-03	6.85E-03
Znev_13168	-0.547015423	-0.073910586	4.87315966	12.68858494	1.76E-03	6.89E-03
Znev_07949	-0.446095526	-0.046794462	6.560916723	12.66610056	1.78E-03	6.96E-03
Znev_14119	-0.373644209	-0.554718599	3.946320048	12.64230297	1.80E-03	7.03E-03
Znev_10110	-0.587798071	-0.068954889	4.486195793	12.62899428	1.81E-03	7.07E-03
Znev_13979	-0.474974452	-0.101392548	6.001008107	12.61674899	1.82E-03	7.10E-03
Znev_07858	-1.934837623	-0.000401336	0.710273073	12.61485686	1.82E-03	7.10E-03
Znev_09831	-0.180653183	-0.569819724	5.591219262	12.59833118	1.84E-03	7.16E-03
Znev_12647	-0.792931193	-0.118563058	2.957426845	12.57166607	1.86E-03	7.24E-03
Znev_16327	-1.769776985	-1.018357921	4.582037999	12.57105701	1.86E-03	7.24E-03
Znev_04070	-0.477025946	-0.263369719	5.308508259	12.56060915	1.87E-03	7.26E-03
Znev_00166	-0.481955702	-0.413321883	8.531427418	12.54786542	1.88E-03	7.31E-03
Znev_15045	-0.522605286	-0.914697323	2.724139142	12.54693656	1.89E-03	7.31E-03
Znev_05339	-0.608393009	-0.561430584	8.873865577	12.54336706	1.89E-03	7.32E-03
Znev_01712	-0.22142005	-0.479106162	5.74587789	12.49540339	1.93E-03	7.48E-03
Znev_15773	-4.371349806	-2.662822903	-0.633327752	12.47715499	1.95E-03	7.54E-03
Znev_13863	-0.437538015	-0.005670617	5.668204221	12.43033954	2.00E-03	7.70E-03
Znev_02343	-0.472746914	-0.136360871	6.029739989	12.34643207	2.08E-03	8.00E-03
Znev_14171	-0.487753413	-0.160793975	5.044392301	12.32166902	2.11E-03	8.09E-03
Znev_05184	-0.550753738	-0.285336448	4.936134826	12.29865346	2.13E-03	8.17E-03
Znev_13393	-0.411529435	-0.065410812	6.127734556	12.25914107	2.18E-03	8.31E-03
Znev_08349	-0.548278958	-0.208192257	4.827632293	12.23762718	2.20E-03	8.39E-03
Znev_13779	-4.926105698	-1.056218365	-0.305397472	12.23441663	2.20E-03	8.41E-03
Znev_04672	-2.77263347	-0.279918026	0.186319085	12.21028263	2.23E-03	8.50E-03
Znev_01510	-0.470543544	-0.219468407	5.3307068	12.16835361	2.28E-03	8.64E-03
Znev_05768	-0.492307675	-0.580762916	6.051491995	12.1335405	2.32E-03	8.78E-03
Znev_04410	-0.612831831	-0.112268992	4.63504137	12.11572794	2.34E-03	8.84E-03
Znev_09644	-1.142299626	-0.352846936	2.596778362	12.07976229	2.38E-03	8.99E-03
Znev_09807	-1.712406292	-1.240229016	0.642914892	12.07507854	2.39E-03	9.01E-03
Znev_11859	-0.492718316	-0.136573184	5.83699755	12.07309915	2.39E-03	9.01E-03
Znev_12834	-0.488623564	-0.351310278	5.684787416	12.04577538	2.42E-03	9.11E-03
Znev_04096	-0.628740292	-0.009767685	3.887824341	12.02708065	2.45E-03	9.18E-03
Znev_00586	-0.609996174	-0.327992059	3.824496683	12.00966821	2.47E-03	9.26E-03
Znev_04841	-0.561277563	-0.15542501	5.496935982	11.97312344	2.51E-03	9.41E-03
Znev_03537	-0.611564957	-0.139187187	3.624509703	11.97252781	2.51E-03	9.41E-03
Znev_15083	-0.477318677	-0.161709326	5.821837981	11.96988537	2.52E-03	9.42E-03
Znev_01522	-0.458399358	-0.006867406	5.269850088	11.95401124	2.54E-03	9.49E-03
Znev_03904	-0.512130565	-0.189273709	5.079337782	11.93905874	2.56E-03	9.55E-03
Znev_06671	-0.548305736	-0.042847399	4.181410357	11.93113655	2.57E-03	9.59E-03
Znev_05215	-0.401929558	-0.851672988	3.334634311	11.92181835	2.58E-03	9.63E-03
Znev_10253	-0.517763141	-0.114394253	5.316752853	11.89235257	2.62E-03	9.76E-03
Znev_03945	-1.154134445	-0.041023257	1.686534313	11.88298518	2.63E-03	9.79E-03
Znev_00429	-0.588642233	-0.190070689	5.063161734	11.88189846	2.63E-03	9.79E-03
Znev_13622	-0.415087065	-0.247095554	6.128118409	11.88044232	2.63E-03	9.80E-03
Znev_02925	-0.256421928	-0.504441456	6.365631044	11.87746707	2.64E-03	9.81E-03
Znev_14213	-0.445424725	-0.021179464	5.79801238	11.87321371	2.64E-03	9.82E-03
Znev_01241	-0.445586738	-0.339460229	6.166420959	11.83717761	2.69E-03	9.98E-03
Znev_11449	-0.267543817	-0.491957748	5.70673151	11.82771423	2.70E-03	1.00E-02
Znev_00628	-0.615812126	-0.342777264	10.05639905	11.81483451	2.72E-03	1.01E-02
Znev_07958	-0.550212681	-0.1051277	4.891907273	11.8094126	2.73E-03	1.01E-02
Znev_12152	-0.506077054	-0.262457687	5.315031228	11.76732701	2.78E-03	1.03E-02
Znev_05677	-0.513708125	-0.057870484	5.759768774	11.76521726	2.79E-03	1.03E-02
Znev_15677	-0.462893772	-0.554848721	4.558265765	11.76195781	2.79E-03	1.03E-02
Znev_14494	-0.544249707	-0.240198918	4.965724563	11.76124127	2.79E-03	1.03E-02
Znev_02360	-0.626977955	-0.207831694	9.170707141	11.75757535	2.80E-03	1.04E-02
Znev_18774	-1.372493401	-0.564571828	1.971960672	11.74767115	2.81E-03	1.04E-02
Znev_14828	-0.884622003	-0.23117456	3.110793227	11.70452096	2.87E-03	1.06E-02
Znev_03290	-1.357371641	-1.654959158	0.540369788	11.68932916	2.90E-03	1.07E-02
Znev_04919	-0.085153069	-0.480202931	6.994764281	11.68568977	2.90E-03	1.07E-02
Znev_01718	-1.292533213	-0.329263877	1.525448774	11.67723028	2.91E-03	1.07E-02
Znev_09704	-0.441723269	-0.003624599	5.290877298	11.65995624	2.94E-03	1.08E-02
Znev_17061	-0.643937107	-0.633928394	3.833937726	11.60114314	3.03E-03	1.11E-02
Znev_17752	-0.587468948	-0.087014601	4.452786394	11.58779592	3.05E-03	1.12E-02
Znev_12742	-2.257244429	-4.189569752	-0.675351486	11.5873722	3.05E-03	1.12E-02
Znev_15452	-2.653217155	-0.443365468	0.591938772	11.56711819	3.08E-03	1.13E-02
Znev_07333	-0.421820651	-0.443241359	4.94526916	11.56155092	3.09E-03	1.13E-02
Znev_07097	-0.249587969	-1.265519859	1.848000501	11.56138726	3.09E-03	1.13E-02
Znev_04130	-0.471518736	-0.065706617	5.276189239	11.51010791	3.17E-03	1.16E-02
Znev_13328	-0.461347324	-0.182014916	7.205825994	11.48114134	3.21E-03	1.17E-02
Znev_18420	-0.874473461	-0.993225782	1.705955488	11.46396143	3.24E-03	1.18E-02
Znev_18813	-0.757173184	-4.37262478	-0.476071114	11.46291188	3.24E-03	1.18E-02
Znev_10237	-0.036524602	-0.778459647	2.928216922	11.44099137	3.28E-03	1.19E-02
Znev_03830	-0.618881854	-0.2492963	4.023852544	11.42279861	3.31E-03	1.20E-02
Znev_16261	-1.106258608	-1.5311994	0.746747549	11.40194725	3.34E-03	1.21E-02
Znev_12757	-0.12561328	-0.492808451	5.17499029	11.33508555	3.46E-03	1.25E-02
Znev_15527	-0.502325984	-0.154331433	7.679514219	11.28012205	3.55E-03	1.28E-02
Znev_07866	-0.361668318	-0.50222266	7.767182386	11.26964874	3.57E-03	1.29E-02
Znev_08523	-0.263010914	-0.56806566	5.339282148	11.26486732	3.58E-03	1.29E-02
Znev_17570	-0.46072145	-0.119684819	6.211904653	11.26429538	3.58E-03	1.29E-02
Znev_03126	-0.564963097	-0.178078121	6.387345499	11.23551919	3.63E-03	1.31E-02
Znev_14700	-0.177497435	-0.520687237	5.920781688	11.17091713	3.75E-03	1.34E-02
Znev_15619	-0.6706675	-0.327117838	5.694592323	11.16209911	3.77E-03	1.35E-02
Znev_07497	-0.570926737	-0.181293959	4.277222004	11.15285606	3.79E-03	1.35E-02
Znev_03507	-0.447053339	-0.099787623	5.7241865	11.13792251	3.81E-03	1.36E-02
Znev_07502	-0.499745218	-0.207372984	8.405461198	11.05827409	3.97E-03	1.41E-02
Znev_06413	-0.428053876	-0.33120513	6.11665208	11.04310713	4.00E-03	1.42E-02
Znev_04191	-0.473640868	-0.08377761	4.961758437	11.04206319	4.00E-03	1.42E-02
Znev_05737	-0.339553684	-0.48878868	5.806714794	11.03646231	4.01E-03	1.43E-02
Znev_00336	-0.358191236	-0.005022232	7.044481775	11.0264029	4.03E-03	1.43E-02
Znev_13090	-0.472944816	-0.394609569	5.49282088	11.02500353	4.04E-03	1.43E-02
Znev_08196	-0.822427201	-0.092444994	3.045192808	11.01267513	4.06E-03	1.44E-02
Znev_14291	-0.624196479	-0.816192363	3.861562069	11.00353209	4.08E-03	1.44E-02
Znev_15532	-0.371358346	-0.307689013	6.299382641	11.00216893	4.08E-03	1.45E-02
Znev_00153	-0.509472113	-0.437065974	6.354543238	10.9579501	4.17E-03	1.48E-02
Znev_13627	-0.5580351	-0.979158224	2.392226544	10.89724896	4.30E-03	1.52E-02
Znev_06851	-0.140730481	-0.674914989	5.880230762	10.89531243	4.31E-03	1.52E-02
Znev_14552	-0.364523952	-0.006511444	5.913999632	10.87570223	4.35E-03	1.53E-02
Znev_00415	-0.498019624	-0.080348624	4.810754149	10.84494627	4.42E-03	1.55E-02
Znev_12036	-0.551825433	-0.198241227	5.041407911	10.8445452	4.42E-03	1.55E-02
Znev_00625	-0.072436466	-0.715625633	3.903215059	10.84168641	4.42E-03	1.55E-02
Znev_06583	-0.422535692	-0.11513857	6.260400622	10.83844928	4.43E-03	1.56E-02
Znev_06367	-0.754881616	-0.027851853	3.08325153	10.81098331	4.49E-03	1.58E-02
Znev_12389	-0.007446235	-0.690361572	4.953845549	10.80770234	4.50E-03	1.58E-02
Znev_17965	-0.446113518	-0.059128208	5.053630289	10.78795187	4.54E-03	1.59E-02
Znev_02564	-0.451917895	-0.358591556	5.742250267	10.76176224	4.60E-03	1.61E-02
Znev_01118	-0.498216765	-0.233074966	4.76804163	10.75628962	4.62E-03	1.61E-02
Znev_02884	-0.438543113	-0.399275853	4.738981431	10.74381152	4.65E-03	1.62E-02
Znev_01782	-0.401438014	-0.225162563	6.023979468	10.73543968	4.66E-03	1.63E-02
Znev_07602	-0.517422734	-0.197545418	5.848423977	10.73457104	4.67E-03	1.63E-02
Znev_07405	-0.447926817	-0.295728505	5.93597467	10.72197151	4.70E-03	1.64E-02
Znev_00124	-0.470036767	-0.286107843	8.920106748	10.70524133	4.74E-03	1.65E-02
Znev_03358	-0.606116892	-0.090131549	3.971303038	10.69136663	4.77E-03	1.66E-02
Znev_08498	-0.63944604	-0.281773693	3.505683522	10.68920751	4.77E-03	1.66E-02
Znev_06330	-0.522113878	-0.121718089	5.528463298	10.64513655	4.88E-03	1.70E-02
Znev_07942	-0.411949093	-0.057304122	5.717782429	10.6441617	4.88E-03	1.70E-02
Znev_07164	-0.450282865	-0.115916228	5.448711287	10.63626973	4.90E-03	1.70E-02
Znev_16264	-0.887657347	-0.275716421	2.551228128	10.60585399	4.98E-03	1.72E-02
Znev_01628	-0.416299845	-0.303042704	6.466511536	10.59844263	5.00E-03	1.73E-02
Znev_17471	-4.53719764	-0.466361729	-0.338173569	10.5797884	5.04E-03	1.74E-02
Znev_11587	-0.406541868	-0.082860137	5.628973152	10.56620047	5.08E-03	1.76E-02
Znev_05155	-0.626412456	-0.300287556	4.283700797	10.55394922	5.11E-03	1.77E-02
Znev_07418	-0.266062591	-0.42363857	5.216046316	10.53648938	5.15E-03	1.78E-02
Znev_07563	-1.085065263	-0.254338244	2.114461377	10.53620523	5.15E-03	1.78E-02
Znev_07927	-0.863109138	-0.798923513	2.089973607	10.52251142	5.19E-03	1.79E-02
Znev_05927	-0.594654659	-1.433972512	0.894151477	10.51728979	5.20E-03	1.79E-02
Znev_12032	-0.557769951	-0.346461687	4.482667067	10.51066375	5.22E-03	1.80E-02
Znev_16786	-0.886955645	-0.195790399	2.702558945	10.50537509	5.23E-03	1.80E-02
Znev_12214	-0.478034539	-0.263173395	5.403494165	10.50494789	5.23E-03	1.80E-02
Znev_10888	-0.849728036	-0.363107073	2.909934872	10.48816156	5.28E-03	1.81E-02
Znev_05045	-0.597761274	-0.119625378	3.955283818	10.4823619	5.29E-03	1.82E-02
Znev_02971	-0.367636498	-0.112409285	6.614073863	10.42749448	5.44E-03	1.86E-02
Znev_05660	-0.513391793	-0.188225007	4.695549495	10.42528389	5.45E-03	1.87E-02
Znev_09739	-0.762444008	-0.195044319	3.976487726	10.41599854	5.47E-03	1.87E-02
Znev_11250	-0.56957836	-0.218923476	4.511157442	10.41398862	5.48E-03	1.87E-02
Znev_08948	-0.321335799	-0.498151275	4.675417871	10.39740405	5.52E-03	1.89E-02
Znev_02000	-0.513677743	-0.028750451	4.21220267	10.3924743	5.54E-03	1.89E-02
Znev_04777	-0.556256561	-0.080294183	4.939400568	10.37533129	5.59E-03	1.91E-02
Znev_03294	-0.661670536	-0.025717783	4.385904108	10.37220754	5.59E-03	1.91E-02
Znev_12814	-0.529928747	-0.559480988	3.640672603	10.37102275	5.60E-03	1.91E-02
Znev_05846	-0.472751454	-0.096653102	4.580960304	10.37086762	5.60E-03	1.91E-02
Znev_10556	-0.50845231	-0.775056489	3.730053796	10.3489331	5.66E-03	1.93E-02
Znev_10394	-1.600691957	-0.157697236	1.35873348	10.33059449	5.71E-03	1.94E-02
Znev_11927	-0.607904957	-1.772626482	2.299067866	10.29902299	5.80E-03	1.97E-02
Znev_16557	-0.578190646	-0.308078132	6.061124977	10.29853462	5.80E-03	1.97E-02
Znev_13333	-0.520344345	-0.064988587	4.454108867	10.29349787	5.82E-03	1.97E-02
Znev_10243	-0.400234334	-0.08568674	6.014755442	10.29095404	5.83E-03	1.98E-02
Znev_11669	-0.379538334	-0.356508807	5.972368342	10.28442264	5.84E-03	1.98E-02
Znev_11515	-0.402149822	-0.182804088	6.81107942	10.28091849	5.86E-03	1.98E-02
Znev_05498	-1.03109914	-0.233379366	7.055875475	10.26658987	5.90E-03	2.00E-02
Znev_05348	-0.071189307	-0.645937743	3.793958134	10.25441475	5.93E-03	2.01E-02
Znev_03136	-0.506271601	-0.329185002	6.943597324	10.25276725	5.94E-03	2.01E-02
Znev_02850	-0.431160481	-0.109154712	8.448551236	10.24499538	5.96E-03	2.02E-02
Znev_10442	-1.128447716	-3.352037301	-0.269604735	10.21870712	6.04E-03	2.04E-02
Znev_02538	-0.456829575	-0.019090746	7.663872138	10.1965901	6.11E-03	2.06E-02
Znev_13358	-0.05203215	-2.583732412	0.074011477	10.18345218	6.15E-03	2.07E-02
Znev_12368	-0.750181908	-0.368403011	3.847062677	10.17546073	6.17E-03	2.08E-02
Znev_05772	-0.540913639	-0.437098055	10.27642771	10.16756011	6.20E-03	2.09E-02
Znev_01845	-0.547075795	-0.281714934	8.85656826	10.13627812	6.29E-03	2.12E-02
Znev_15183	-0.729785344	-0.793615074	4.804609731	10.11184368	6.37E-03	2.14E-02
Znev_11233	-0.194115878	-0.445284189	5.528648634	10.10143365	6.40E-03	2.15E-02
Znev_04620	-0.52166374	-0.167005226	5.108326143	10.10035299	6.41E-03	2.15E-02
Znev_16031	-0.196856593	-0.739379963	2.884375954	10.09386346	6.43E-03	2.16E-02
Znev_10138	-0.438279236	-0.040827992	5.521135299	10.08845028	6.45E-03	2.16E-02
Znev_07424	-0.394320911	-0.030825317	8.069047965	10.08047186	6.47E-03	2.17E-02
Znev_02305	-0.48695114	-0.169038944	4.771130801	10.05816257	6.54E-03	2.19E-02
Znev_04444	-0.296096123	-0.401492003	5.675366022	10.04261186	6.60E-03	2.21E-02
Znev_00806	-0.493166421	-0.141721661	4.366001536	10.03064537	6.64E-03	2.22E-02
Znev_12889	-0.120823094	-1.102175276	3.175407021	10.02836096	6.64E-03	2.22E-02
Znev_06825	-0.465001877	-0.041498705	5.170464474	10.01962683	6.67E-03	2.23E-02
Znev_07591	-0.405968433	-0.048805935	5.213389539	10.00223746	6.73E-03	2.25E-02
Znev_14136	-0.056298472	-0.453147098	7.592783424	9.981627908	6.80E-03	2.27E-02
Znev_01425	-0.488403399	-0.144942195	4.699955073	9.955897802	6.89E-03	2.29E-02
Znev_14603	-0.446533478	-0.083397411	5.367138565	9.951537004	6.90E-03	2.29E-02
Znev_07532	-0.223535906	-0.365708715	6.535166685	9.950729315	6.91E-03	2.29E-02
Znev_08142	-0.512950702	-0.500039981	4.406262181	9.945523432	6.92E-03	2.30E-02
Znev_00440	-0.543035447	-0.286271342	9.019081546	9.920512867	7.01E-03	2.33E-02
Znev_14825	-0.823569005	-0.202055615	3.152758502	9.89796206	7.09E-03	2.35E-02
Znev_09560	-0.383732004	-0.096981001	6.354127361	9.869726524	7.19E-03	2.38E-02
Znev_03235	-0.459446798	-0.211016961	5.751213763	9.864421487	7.21E-03	2.39E-02
Znev_07410	-0.6242813	-0.116061624	4.102637483	9.859741419	7.23E-03	2.39E-02
Znev_04068	-0.312101878	-0.003202115	7.003733298	9.855630567	7.24E-03	2.39E-02
Znev_10227	-0.475980687	-0.343743392	4.616373244	9.853623617	7.25E-03	2.40E-02
Znev_00785	-0.695916902	-0.077478529	6.260198437	9.842023327	7.29E-03	2.41E-02
Znev_16437	-1.217960724	-3.66758182	-0.060308711	9.83306129	7.32E-03	2.42E-02
Znev_10608	-0.518599599	-0.240046305	9.767460658	9.830955532	7.33E-03	2.42E-02
Znev_04021	-0.225621878	-0.419191845	5.364275787	9.766962291	7.57E-03	2.49E-02
Znev_06378	-1.820357853	-3.316108574	-0.303956762	9.760143471	7.60E-03	2.49E-02
Znev_14520	-0.445960679	-0.267654898	4.788818136	9.75830841	7.60E-03	2.50E-02
Znev_08999	-0.50187157	-2.171029396	0.371783041	9.751766453	7.63E-03	2.50E-02
Znev_10219	-0.523333327	-0.101504003	3.962313669	9.748264472	7.64E-03	2.51E-02
Znev_13445	-0.443084894	-0.05948599	4.726379903	9.741876375	7.67E-03	2.51E-02
Znev_12906	-0.508170845	-0.216923595	9.505555233	9.741286319	7.67E-03	2.51E-02
Znev_07735	-0.264431527	-0.431449683	7.269739992	9.703219683	7.82E-03	2.55E-02
Znev_00829	-0.609297417	-0.997819185	2.046741827	9.700332945	7.83E-03	2.56E-02
Znev_04456	-0.389841798	-0.378801855	7.07648723	9.671812641	7.94E-03	2.59E-02
Znev_12096	-0.043718042	-0.508962146	6.101705079	9.66337518	7.97E-03	2.60E-02
Znev_00277	-0.385412257	-0.345941908	6.103284314	9.658174058	7.99E-03	2.61E-02
Znev_16373	-0.450022627	-0.066028998	4.345392383	9.648923373	8.03E-03	2.62E-02
Znev_07923	-0.511831258	-0.114262384	9.083805281	9.645971743	8.04E-03	2.62E-02
Znev_10820	-0.536780629	-0.19007002	9.189833651	9.614070182	8.17E-03	2.66E-02
Znev_02174	-0.523812935	-0.362145772	3.917814455	9.572475239	8.34E-03	2.71E-02
Znev_00522	-0.247445984	-0.408254273	5.76609165	9.56831865	8.36E-03	2.71E-02
Znev_06625	-0.399858776	-0.046331431	6.788215231	9.560959621	8.39E-03	2.72E-02
Znev_12201	-0.438556257	-0.20608914	5.584553124	9.553229392	8.42E-03	2.73E-02
Znev_10633	-0.125881361	-0.491844715	4.998008411	9.551260551	8.43E-03	2.73E-02
Znev_09092	-3.7307255	-3.7307255	-0.905187968	9.542639867	8.47E-03	2.74E-02
Znev_06661	-0.364835162	-0.299898628	6.291817681	9.532534445	8.51E-03	2.75E-02
Znev_04293	-0.441989163	-0.138602098	5.264838153	9.526753689	8.54E-03	2.76E-02
Znev_17243	-0.641922057	-0.03648715	3.206153558	9.499040208	8.66E-03	2.79E-02
Znev_09355	-0.352447912	-0.052540607	7.155123127	9.477433915	8.75E-03	2.82E-02
Znev_03781	-0.002535381	-0.353207103	6.023356846	9.47511254	8.76E-03	2.82E-02
Znev_12503	-0.428939581	-0.212537274	5.184920277	9.47118794	8.78E-03	2.82E-02
Znev_03577	-0.494292365	-0.260082106	9.263135049	9.462976627	8.81E-03	2.83E-02
Znev_02894	-0.413937838	-0.210156468	7.045023594	9.460429383	8.82E-03	2.84E-02
Znev_07482	-0.430165903	-0.518213602	4.127008737	9.455435511	8.85E-03	2.84E-02
Znev_00068	-0.569517825	-0.265064814	10.20043245	9.45140598	8.86E-03	2.85E-02
Znev_15617	-0.771958594	-0.197624483	3.60298106	9.443617935	8.90E-03	2.86E-02
Znev_03026	-1.45042894	-0.163871369	1.125943399	9.442148817	8.91E-03	2.86E-02
Znev_03081	-2.171233914	-0.748700176	0.836585052	9.425175754	8.98E-03	2.88E-02
Znev_03530	-0.282482573	-0.355148682	6.550762617	9.423625386	8.99E-03	2.88E-02
Znev_06928	-0.388493316	-0.686670161	4.378221603	9.407806054	9.06E-03	2.90E-02
Znev_14006	-0.273305584	-0.48408052	5.041495345	9.400422843	9.09E-03	2.91E-02
Znev_12242	-0.449164054	-0.059455077	4.394665743	9.319888246	9.47E-03	3.02E-02
Znev_18466	-0.131236957	-0.478468861	5.127241855	9.307425803	9.53E-03	3.04E-02
Znev_12933	-0.362213169	-0.118142941	7.531013423	9.300028243	9.56E-03	3.05E-02
Znev_09259	-0.594966975	-0.128944537	3.702461148	9.287508073	9.62E-03	3.07E-02
Znev_00248	-0.445628007	-0.126935649	5.363252847	9.284015125	9.64E-03	3.07E-02
Znev_01005	-0.043543951	-0.403140001	5.006477956	9.277264434	9.67E-03	3.08E-02
Znev_08347	-0.360395037	-0.567328789	4.067784524	9.272813659	9.69E-03	3.08E-02
Znev_10009	-0.377503342	-0.618680346	3.574158441	9.270130118	9.71E-03	3.09E-02
Znev_10312	-1.383768143	-0.632158373	1.622845054	9.251494613	9.80E-03	3.11E-02
Znev_08589	-0.027354244	-0.389250037	6.207616286	9.239286637	9.86E-03	3.13E-02
Znev_00180	-1.316986164	-2.465991645	-0.270017202	9.2346822	9.88E-03	3.14E-02
Znev_10183	-0.356480002	-0.432269049	8.238649466	9.223972782	9.93E-03	3.15E-02
Znev_12448	-0.340464289	-0.29672879	6.096860891	9.221664552	9.94E-03	3.15E-02
Znev_15723	-0.047108458	-0.433572174	6.818627228	9.216635903	9.97E-03	3.16E-02
Znev_08429	-0.36516007	-0.039489144	6.336702129	9.205431376	1.00E-02	3.17E-02
Znev_14925	-0.468054888	-0.275306431	5.522463815	9.19522781	1.01E-02	3.19E-02
Znev_04275	-0.450544874	-0.023169438	4.270892197	9.184333656	1.01E-02	3.20E-02
Znev_14836	-0.386726918	-0.287488745	5.60287697	9.176358647	1.02E-02	3.21E-02
Znev_11684	-0.385837309	-0.276836381	5.253104766	9.175615668	1.02E-02	3.21E-02
Znev_13766	-0.3634068	-0.017178856	7.216262846	9.158478084	1.03E-02	3.23E-02
Znev_11393	-0.522282346	-0.154414307	10.06556075	9.125381895	1.04E-02	3.28E-02
Znev_14537	-0.49004903	-0.402453528	4.683364794	9.112159659	1.05E-02	3.30E-02
Znev_12126	-0.489195828	-0.206447724	4.73518414	9.103180779	1.06E-02	3.31E-02
Znev_01227	-0.436160597	-0.165780498	5.398044344	9.06307347	1.08E-02	3.37E-02
Znev_10770	-0.416221442	-0.006402867	4.689361201	9.058617838	1.08E-02	3.38E-02
Znev_15700	-0.824639305	-0.338222441	6.905134942	9.041996532	1.09E-02	3.40E-02
Znev_05455	-0.424351549	-0.110858136	8.349308218	9.02998656	1.09E-02	3.42E-02
Znev_01749	-0.420925493	-0.005244267	6.422026138	9.027204427	1.10E-02	3.42E-02
Znev_11340	-0.142022493	-0.411020649	6.197299465	9.010438316	1.11E-02	3.44E-02
Znev_10634	-0.41979609	-0.226975382	5.522607962	9.01043021	1.11E-02	3.44E-02
Znev_08116	-0.507084292	-0.147638078	7.704217205	9.003418029	1.11E-02	3.45E-02
Znev_12009	-0.909641999	-0.137380109	3.024566026	8.985531373	1.12E-02	3.48E-02
Znev_02423	-1.370368596	-0.166955352	3.676132435	8.978799451	1.12E-02	3.49E-02
Znev_07869	-4.189709144	-1.226401743	-0.676739459	8.978548161	1.12E-02	3.49E-02
Znev_15699	-0.480545125	-0.505168983	5.215407876	8.964757953	1.13E-02	3.51E-02
Znev_00801	-0.460456704	-0.575533932	10.05743323	8.954319924	1.14E-02	3.53E-02
Znev_02378	-0.48740624	-0.082442678	5.996995062	8.949984413	1.14E-02	3.54E-02
Znev_08765	-0.055211217	-0.857032262	2.623320036	8.936298409	1.15E-02	3.56E-02
Znev_13129	-0.122015849	-2.371144187	0.307334374	8.931537268	1.15E-02	3.56E-02
Znev_03833	-0.550525792	-0.110672795	5.15290417	8.926342392	1.15E-02	3.57E-02
Znev_15182	-0.632815667	-0.699828772	6.87677277	8.924146387	1.15E-02	3.57E-02
Znev_02404	-0.50419297	-0.030247857	4.150731732	8.919303826	1.16E-02	3.58E-02
Znev_10646	-2.872173082	-2.335855756	-0.36966766	8.911976607	1.16E-02	3.59E-02
Znev_02782	-4.189705795	-0.565234515	-0.404833489	8.90739451	1.16E-02	3.60E-02
Znev_08907	-4.189761164	-0.565358883	-0.441005813	8.907220953	1.16E-02	3.60E-02
Znev_18772	-1.113221591	-0.263342698	1.854148693	8.903804854	1.17E-02	3.60E-02
Znev_11199	-0.607425857	-0.085258432	3.746281559	8.894934816	1.17E-02	3.62E-02
Znev_01796	-0.462200501	-0.227920873	5.428211251	8.894871698	1.17E-02	3.62E-02
Znev_07040	-0.592962869	-0.127191231	3.581029086	8.861176958	1.19E-02	3.67E-02
Znev_11549	-0.459690604	-0.040620584	4.604755191	8.844288192	1.20E-02	3.69E-02
Znev_11168	-0.415799508	-0.022263339	4.759751371	8.84263578	1.20E-02	3.70E-02
Znev_09741	-0.448350079	-0.245841913	4.907099589	8.809225069	1.22E-02	3.76E-02
Znev_05175	-0.402162219	-0.334670996	8.919524253	8.805403056	1.22E-02	3.76E-02
Znev_01677	-0.564960553	-0.200997613	5.389033558	8.79519284	1.23E-02	3.78E-02
Znev_06292	-0.185366334	-0.630603294	6.528798889	8.792005986	1.23E-02	3.78E-02
Znev_13806	-4.189695044	-0.858301235	-0.594261077	8.781214716	1.24E-02	3.80E-02
Znev_01451	-0.431949338	-0.185518551	5.545099451	8.772149659	1.24E-02	3.81E-02
Znev_02118	-0.125547739	-0.42058228	6.209551396	8.762272524	1.25E-02	3.82E-02
Znev_17711	-3.758733376	-3.758733376	-0.855201612	8.750852166	1.26E-02	3.84E-02
Znev_02074	-0.007465157	-0.823940618	2.406308918	8.718293586	1.28E-02	3.90E-02
Znev_02581	-0.359418942	-0.002569672	5.809158503	8.679568153	1.30E-02	3.96E-02
Znev_02500	-0.336284877	-0.043817487	6.60199685	8.670131459	1.31E-02	3.98E-02
Znev_10657	-0.209980869	-0.378015447	5.82675082	8.661656454	1.32E-02	3.99E-02
Znev_12794	-0.039449848	-0.444354238	5.509956084	8.640728235	1.33E-02	4.03E-02
Znev_07747	-0.506410804	-0.344335956	6.493864166	8.631654548	1.34E-02	4.05E-02
Znev_12256	-0.50534934	-0.209630465	9.548814984	8.62398381	1.34E-02	4.06E-02
Znev_10131	-0.417717483	-0.281309044	5.881323293	8.61098378	1.35E-02	4.08E-02
Znev_14735	-0.497248306	-0.017973983	3.847213583	8.593037206	1.36E-02	4.11E-02
Znev_04183	-0.463713622	-0.1195668	8.588752629	8.591038144	1.36E-02	4.12E-02
Znev_07260	-0.527416051	-0.318759263	10.04710956	8.579331534	1.37E-02	4.14E-02
Znev_01426	-0.399175162	-0.112840142	5.711932605	8.57675254	1.37E-02	4.14E-02
Znev_07238	-0.38731339	-0.117741624	8.007393946	8.561748229	1.38E-02	4.17E-02
Znev_01950	-0.468060518	-0.219085928	4.572725293	8.556679924	1.39E-02	4.18E-02
Znev_00792	-0.376439839	-0.129838024	7.399185301	8.552871288	1.39E-02	4.19E-02
Znev_07296	-0.615655425	-0.239916688	4.056658571	8.544570449	1.39E-02	4.20E-02
Znev_11057	-0.90460597	-0.261287545	3.093962303	8.535319188	1.40E-02	4.22E-02
Znev_11461	-0.655287476	-0.02936133	3.355748409	8.525282614	1.41E-02	4.23E-02
Znev_12105	-0.307815933	-0.016638857	6.345431343	8.522946228	1.41E-02	4.24E-02
Znev_09277	-0.008979975	-1.097666119	2.605394627	8.503330801	1.42E-02	4.27E-02
Znev_08379	-0.955706863	-0.231798635	2.592614127	8.49724375	1.43E-02	4.29E-02
Znev_16379	-1.393300381	-0.351885069	1.112162802	8.489879206	1.43E-02	4.30E-02
Znev_12264	-1.147468377	-0.329583166	1.424726429	8.476902528	1.44E-02	4.32E-02
Znev_14668	-3.100029302	-1.170560612	-0.149502162	8.451610647	1.46E-02	4.37E-02
Znev_01777	-0.512371887	-0.076173413	5.548336332	8.434941587	1.47E-02	4.40E-02
Znev_00933	-0.993827329	-0.394565522	2.780549791	8.424472772	1.48E-02	4.42E-02
Znev_08840	-0.537765477	-0.341358057	3.876080937	8.42268957	1.48E-02	4.43E-02
Znev_05370	-0.449944573	-0.138602782	8.666666383	8.421679055	1.48E-02	4.43E-02
Znev_13011	-0.334454401	-0.309022419	6.219453768	8.414021074	1.49E-02	4.44E-02
Znev_14465	-0.494197429	-0.071346277	5.251069723	8.411455158	1.49E-02	4.44E-02
Znev_03914	-0.507551929	-0.243923193	4.844086739	8.385320633	1.51E-02	4.50E-02
Znev_04223	-0.291597593	-0.338774897	5.421621702	8.375744039	1.52E-02	4.52E-02
Znev_00110	-0.50428404	-0.246375338	9.641739442	8.358263882	1.53E-02	4.56E-02
Znev_14550	-1.896357096	-0.486507686	0.947395906	8.356197411	1.53E-02	4.56E-02
Znev_02411	-0.4515065	-0.062728915	4.343492862	8.333487585	1.55E-02	4.61E-02
Znev_13625	-0.01363021	-0.513243054	4.504203097	8.327768589	1.55E-02	4.62E-02
Znev_09023	-0.370138109	-0.00447244	5.130195982	8.324947347	1.56E-02	4.63E-02
Znev_12604	-0.548605745	-0.064792943	3.501661871	8.31353316	1.57E-02	4.65E-02
Znev_05527	-0.595500824	-0.195351978	11.17615172	8.303988325	1.57E-02	4.67E-02
Znev_16521	-0.028187739	-0.893086642	1.720858086	8.301823019	1.58E-02	4.68E-02
Znev_10819	-0.356405208	-0.183170703	6.600996951	8.285126005	1.59E-02	4.71E-02
Znev_08562	-0.287133666	-0.597576257	3.09132085	8.275180797	1.60E-02	4.73E-02
Znev_10627	-0.435777296	-0.10998621	4.941228235	8.269256979	1.60E-02	4.74E-02
Znev_11298	-0.65296329	-0.015503469	2.899567777	8.264111817	1.60E-02	4.75E-02
Znev_12771	-0.914125651	-0.195740742	2.166253049	8.253559613	1.61E-02	4.77E-02
Znev_01748	-3.450610754	-3.450610754	-0.807019695	8.252808526	1.61E-02	4.77E-02
Znev_18562	-0.162426017	-1.87248084	0.565115059	8.240464496	1.62E-02	4.79E-02
Znev_01088	-0.238809973	-0.306239028	6.514714562	8.239136355	1.63E-02	4.79E-02
Znev_02445	-0.478637846	-0.196514722	4.55242251	8.223107124	1.64E-02	4.82E-02
Znev_13481	-0.332089809	-0.406641731	6.252925576	8.214504338	1.65E-02	4.84E-02
Znev_02952	-0.331049577	-0.300041966	5.500177183	8.210723845	1.65E-02	4.85E-02
Znev_02064	-0.341101217	-0.617021306	4.056114919	8.208257735	1.65E-02	4.85E-02
Znev_06859	-1.02283428	-1.453353772	0.64513268	8.207289871	1.65E-02	4.85E-02
Znev_02141	-0.380980694	-2.467546888	-0.032390335	8.20213992	1.66E-02	4.86E-02
Znev_01011	-0.357316099	-0.097317588	7.835633694	8.189161152	1.67E-02	4.89E-02
Znev_00260	-0.415307972	-0.048495107	5.410287788	8.179494304	1.67E-02	4.91E-02
Znev_17927	-0.402171593	-0.050890338	5.803122883	8.178303656	1.68E-02	4.91E-02
Znev_08367	-0.521802926	-0.545823451	2.962828006	8.173089226	1.68E-02	4.92E-02
Znev_14442	-0.867745951	-0.397016137	4.090357192	8.14750193	1.70E-02	4.97E-02
