# Supplementary material for: Transcriptomic changes during caste development through social interactions in the termite Zootermopsis nevadensis
Source: Ecol Evol. 2019 Feb 23;9(6):3446–56. doi: 10.1002/ece3.4976 (PMC6434549; doi:10.1002/ece3.4976)
Supplement: Supplementary file 14 [file ECE3-9-3446-s014.csv]

Table S12. The caste-biased genes with ages in the No. 1 larva at Day 3.
	logFC (castes)	logFC (ages)	logCPM	LR	PValue	FDR
Znev_06453	-8.61353121	4.103223212	7.573783964	1196.24857	1.73E-260	2.75E-256
Znev_02087	-1.527764932	4.379785641	7.067446657	1183.794365	8.76E-258	6.95E-254
Znev_06454	-7.602791598	4.122349508	7.383268498	1169.822828	9.47E-255	5.01E-251
Znev_01403	-1.889752841	4.592114037	7.643857084	1101.16868	7.66E-240	3.04E-236
Znev_05882	-5.340748733	3.345973164	8.033963802	1036.084796	1.04E-225	3.30E-222
Znev_12938	-3.093826932	3.137652755	6.970851841	883.0818389	1.74E-192	4.61E-189
Znev_11096	-5.075596721	4.838239772	7.928891429	839.6313715	4.75E-183	9.42E-180
Znev_08645	-7.939433377	4.280523947	5.196591506	827.98162	1.61E-180	2.84E-177
Znev_02430	-7.886536498	5.648164185	6.42704191	816.1017519	6.11E-178	9.69E-175
Znev_05665	-3.718676539	7.070277398	8.007695871	637.4687689	3.76E-139	3.73E-136
Znev_01787	-2.45101975	2.016324005	5.528251957	618.7112133	4.45E-135	4.16E-132
Znev_09118	-1.832206979	3.797283753	5.462057254	591.8978392	2.96E-129	2.13E-126
Znev_07330	-2.176449023	4.137885845	9.16823259	520.6719133	8.66E-114	5.50E-111
Znev_17164	-1.304734466	3.00263015	5.011208109	509.8741543	1.92E-111	1.17E-108
Znev_10010	-2.875242093	4.765030458	5.159928375	501.6144865	1.19E-109	6.52E-107
Znev_10865	-0.93850202	2.811985173	5.104812452	480.7826211	3.98E-105	2.04E-102
Znev_06455	-4.679830782	2.002704057	10.12861779	461.4563573	6.25E-101	3.01E-98
Znev_14153	-1.760293166	2.157468913	7.349445552	432.9970768	9.46E-95	4.06E-92
Znev_03281	-0.984405174	1.501333745	6.402221128	426.8807281	2.01E-93	8.20E-91
Znev_00446	-3.732252381	1.175467108	8.479952147	401.4035844	6.86E-88	2.42E-85
Znev_09549	-0.870600609	3.952107164	3.843855939	382.9236179	7.07E-84	2.29E-81
Znev_10107	-2.047623577	2.378803207	5.290745911	369.953374	4.63E-81	1.41E-78
Znev_09120	-1.821760143	3.656098616	6.230353182	358.8508574	1.19E-78	3.44E-76
Znev_13112	-2.08421159	4.217959679	3.937211515	320.5589713	2.46E-70	5.93E-68
Znev_04481	-2.276524326	0.860022796	5.359529533	318.3012022	7.62E-70	1.78E-67
Znev_13647	-0.093953151	2.506811794	8.538201917	310.2130613	4.35E-68	9.58E-66
Znev_17097	-2.932398429	0.602553086	5.362297696	310.1205859	4.55E-68	9.90E-66
Znev_13038	-0.71116845	2.1887204	5.025073662	307.1251099	2.04E-67	4.31E-65
Znev_03213	-4.034669754	2.408855239	4.046329165	304.06226	9.41E-67	1.89E-64
Znev_02495	-1.608371935	1.074544905	5.322092163	294.2368408	1.28E-64	2.36E-62
Znev_14707	-0.993030772	3.352590305	4.562136837	290.9422241	6.65E-64	1.21E-61
Znev_14659	-1.885250033	2.124481646	5.619624269	284.3218382	1.82E-62	3.11E-60
Znev_07248	-2.262811411	0.435803253	5.252207185	276.3809546	9.65E-61	1.60E-58
Znev_09913	-3.069113146	0.409352227	4.636025722	274.7570231	2.17E-60	3.45E-58
Znev_17335	-2.180506697	0.657442724	4.593107829	273.2375433	4.65E-60	7.31E-58
Znev_02235	-0.304957254	3.10690456	5.841989708	268.7626019	4.35E-59	6.65E-57
Znev_17938	-1.938846253	0.729156356	6.005656823	266.0193134	1.72E-58	2.52E-56
Znev_00545	-2.193161825	0.33954293	7.169220611	264.8035889	3.15E-58	4.59E-56
Znev_17754	-1.524464571	1.156105909	7.016575014	261.8055411	1.41E-57	2.04E-55
Znev_13030	-1.225036906	1.48512711	4.7254681	258.4687801	7.49E-57	1.06E-54
Znev_05227	-0.643057947	2.669522003	4.070510141	258.3358295	8.00E-57	1.12E-54
Znev_03289	-0.390661572	1.454977723	5.738472638	258.051114	9.22E-57	1.28E-54
Znev_02808	-1.463473392	2.246291901	4.48378935	257.6436884	1.13E-56	1.56E-54
Znev_12960	-1.111333444	2.507657177	6.793247168	255.6813307	3.02E-56	4.13E-54
Znev_03518	-3.06204554	0.215070111	5.343085211	254.1518368	6.48E-56	8.65E-54
Znev_18246	-1.12118629	1.370281245	5.330614676	251.8545946	2.04E-55	2.64E-53
Znev_02496	-1.622198203	0.998898081	8.605733725	247.5962556	1.72E-54	2.15E-52
Znev_11288	-2.119959214	1.285783643	5.616578349	246.1947131	3.46E-54	4.20E-52
Znev_06341	-3.381200929	1.358782124	3.700759292	245.957615	3.90E-54	4.69E-52
Znev_10436	-0.757101521	3.620000428	4.981341576	244.2796091	9.02E-54	1.07E-51
Znev_11690	-1.118776316	1.56288679	5.349992653	238.205667	1.88E-52	2.13E-50
Znev_03821	-0.472446356	1.752685462	5.597148216	236.9209232	3.57E-52	3.94E-50
Znev_03586	-0.348331139	2.822529725	5.018030475	235.4033104	7.64E-52	8.25E-50
Znev_05473	-3.260348339	0.286413556	5.255772535	232.9067192	2.66E-51	2.83E-49
Znev_00833	-1.856256621	0.816368147	5.395184697	227.2247982	4.56E-50	4.67E-48
Znev_04905	-0.045264938	7.591922607	4.525019713	225.1069456	1.31E-49	1.30E-47
Znev_02644	-1.893667766	0.893803746	5.732371455	224.4726983	1.80E-49	1.78E-47
Znev_03497	-0.808901464	1.280497703	5.642767916	217.5771406	5.67E-48	5.30E-46
Znev_13983	-1.642958722	1.380096384	4.140351836	217.34762	6.36E-48	5.91E-46
Znev_12659	-1.19273453	1.720974266	4.873725873	210.7772963	1.70E-46	1.51E-44
Znev_02438	-1.211510361	4.079034455	2.869346701	205.8976604	1.95E-45	1.69E-43
Znev_11603	-2.600317113	0.157575026	4.896799538	205.1411971	2.85E-45	2.44E-43
Znev_06229	-0.897863906	0.944415154	5.709501276	201.7996303	1.51E-44	1.25E-42
Znev_14255	-0.726841965	1.673497046	5.725948759	200.2920514	3.21E-44	2.62E-42
Znev_08531	-1.611856013	0.473769594	7.307858044	197.8842175	1.07E-43	8.42E-42
Znev_07316	-2.617418111	0.354954356	3.821760992	189.7652977	6.21E-42	4.67E-40
Znev_03593	-1.675456625	2.119983897	3.015311206	189.6388121	6.61E-42	4.93E-40
Znev_01404	-1.260185687	4.55917503	3.334690673	188.796986	1.01E-41	7.41E-40
Znev_03020	-1.218448421	1.504577525	5.962118141	185.7235229	4.68E-41	3.37E-39
Znev_05748	-1.472425261	0.570356783	7.151504687	183.6299372	1.33E-40	9.37E-39
Znev_05358	-0.503154491	2.236359401	6.368971374	182.6217144	2.21E-40	1.54E-38
Znev_11406	-0.022919889	1.805179689	7.701694792	181.8531676	3.24E-40	2.24E-38
Znev_00847	-0.721899898	1.437566385	8.376750213	177.8351239	2.42E-39	1.62E-37
Znev_13515	-0.778809264	1.140592396	5.115353364	176.9086736	3.84E-39	2.56E-37
Znev_07055	-0.470881219	1.616943372	4.139388255	175.9723727	6.14E-39	4.03E-37
Znev_12077	-1.00893528	2.20408468	3.291384375	175.3090635	8.55E-39	5.57E-37
Znev_11906	-1.264598423	1.300565386	4.906764266	174.7416879	1.14E-38	7.33E-37
Znev_13293	-2.183276641	1.119929788	4.47653249	174.3226552	1.40E-38	8.97E-37
Znev_01242	-1.056012782	4.383083257	2.289462996	172.6404978	3.25E-38	2.05E-36
Znev_18394	-2.767742013	0.243033019	5.004867146	165.8406077	9.73E-37	5.68E-35
Znev_01343	-0.53028047	1.263362182	5.171431745	164.0992674	2.32E-36	1.33E-34
Znev_01243	-1.235750122	3.692257121	2.126914508	160.9122105	1.14E-35	6.39E-34
Znev_08711	-2.051412242	0.16838625	4.551882109	160.5259379	1.39E-35	7.73E-34
Znev_12840	-0.174747121	1.296732824	5.685462896	159.0521059	2.90E-35	1.60E-33
Znev_09037	-0.576071692	1.022913873	6.443503157	158.3951602	4.03E-35	2.20E-33
Znev_09485	-1.202492001	0.604500948	5.687850929	157.878273	5.21E-35	2.82E-33
Znev_00254	-2.524654358	0.207868695	4.299519525	157.1939166	7.34E-35	3.94E-33
Znev_13872	-0.828521778	0.905642721	4.932846544	153.197897	5.41E-34	2.85E-32
Znev_00431	-0.16126188	1.827009989	4.407511474	152.6023032	7.29E-34	3.80E-32
Znev_01910	-0.8914002	0.945127851	5.949321023	151.4855715	1.27E-33	6.55E-32
Znev_13244	-2.095600107	0.314915992	4.207156375	151.3099512	1.39E-33	7.13E-32
Znev_06230	-0.976276527	1.484302659	4.836992576	151.1764079	1.49E-33	7.59E-32
Znev_13535	-0.704058568	0.995720261	6.411910101	150.6796924	1.91E-33	9.70E-32
Znev_13977	-1.58200789	1.209726574	4.431925072	150.1325601	2.51E-33	1.27E-31
Znev_02823	-0.6505809	0.780320374	7.239192728	149.3552809	3.70E-33	1.82E-31
Znev_12541	-2.092144207	0.716740379	3.867435811	147.3068525	1.03E-32	5.03E-31
Znev_02579	-1.51526689	0.189267173	5.426302493	146.9785104	1.21E-32	5.91E-31
Znev_00581	-1.200799508	0.758389594	4.943409449	146.9324941	1.24E-32	6.03E-31
Znev_11084	-0.324397586	1.698884633	6.394706042	146.5847903	1.48E-32	7.15E-31
Znev_09832	-0.329381181	1.952305709	4.04944859	144.3108782	4.61E-32	2.16E-30
Znev_12855	-0.793970822	0.789501418	5.456597026	143.8222071	5.88E-32	2.75E-30
Znev_02658	-1.77247692	0.295259498	4.29101348	143.4986063	6.91E-32	3.22E-30
Znev_12883	-1.692194664	0.732563101	4.446509429	142.1818035	1.34E-31	6.16E-30
Znev_04566	-0.916862186	1.09780121	4.063162737	142.1055797	1.39E-31	6.38E-30
Znev_13958	-5.692593481	1.47993952	2.62365417	141.8208995	1.60E-31	7.30E-30
Znev_12759	-0.597403886	1.16865871	5.562487386	141.3505265	2.02E-31	9.15E-30
Znev_04137	-0.496938941	1.119492306	7.147060038	141.1425794	2.25E-31	1.01E-29
Znev_07678	-2.062134838	0.224045969	4.549664878	140.254545	3.50E-31	1.57E-29
Znev_03214	-0.968044823	1.737587405	3.829918478	138.5512669	8.20E-31	3.59E-29
Znev_17985	-2.191749445	0.405125587	4.164112623	138.4462508	8.65E-31	3.76E-29
Znev_09281	-0.072865969	1.479382153	4.656571681	137.1447545	1.66E-30	7.09E-29
Znev_07682	-2.182136846	1.985047341	2.654082933	136.4943778	2.29E-30	9.76E-29
Znev_04671	-2.222852212	0.49426509	4.030999959	135.1077027	4.59E-30	1.94E-28
Znev_08621	-1.015851627	1.323057029	4.882557957	133.8145278	8.76E-30	3.67E-28
Znev_07341	-0.179470878	1.062429103	6.252498027	132.8192762	1.44E-29	6.00E-28
Znev_14131	-0.747149677	2.409469016	12.04007923	132.5278547	1.67E-29	6.93E-28
Znev_04188	-1.797253052	0.089835515	5.648351365	132.458482	1.73E-29	7.12E-28
Znev_03323	-0.035392887	1.552242083	7.131151183	132.3142484	1.85E-29	7.61E-28
Znev_14152	-1.682668171	3.116505899	3.87000807	132.0018757	2.17E-29	8.85E-28
Znev_10590	-2.517038244	0.669734757	3.187188092	131.2363471	3.18E-29	1.28E-27
Znev_09293	-0.497930211	1.898634634	3.481726926	131.0590796	3.47E-29	1.40E-27
Znev_12402	-0.738803084	1.319953723	3.933157115	130.6479328	4.27E-29	1.70E-27
Znev_03635	-1.42556355	0.671809648	7.45224359	129.9543008	6.04E-29	2.40E-27
Znev_10691	-1.329417565	2.021066989	3.200758937	129.898176	6.21E-29	2.46E-27
Znev_15680	-3.656627633	0.180817593	2.88116566	129.8751255	6.28E-29	2.48E-27
Znev_13523	-1.47495004	0.117651846	5.526311614	129.3324494	8.24E-29	3.24E-27
Znev_14535	-2.026655857	0.299530643	4.124918319	126.9563284	2.70E-28	1.03E-26
Znev_16622	-0.633627863	0.929328746	5.675958724	126.8985339	2.78E-28	1.06E-26
Znev_03250	-0.062233176	1.343727402	5.672061386	126.2696048	3.81E-28	1.44E-26
Znev_16531	-0.328697203	1.583660855	4.596054483	125.205558	6.49E-28	2.42E-26
Znev_03930	-0.156553481	1.94711885	3.260165444	123.9373335	1.22E-27	4.51E-26
Znev_00528	-0.956985166	0.591117826	7.928833276	123.5098639	1.51E-27	5.55E-26
Znev_01992	-1.250217093	0.219577333	5.403879262	123.1707823	1.79E-27	6.56E-26
Znev_13639	-3.440470077	3.898704376	0.847789873	118.8365037	1.57E-26	5.58E-25
Znev_06342	-3.859640162	1.566667979	2.245462101	118.4086433	1.94E-26	6.89E-25
Znev_13259	-0.252834231	1.037018388	7.776336053	115.8338594	7.03E-26	2.42E-24
Znev_11091	-0.998008926	1.553800733	5.027838663	115.7625929	7.29E-26	2.50E-24
Znev_15748	-1.16924654	0.959898408	3.51148547	115.7329402	7.39E-26	2.54E-24
Znev_05158	-2.087366223	0.920918645	3.233828766	115.7177786	7.45E-26	2.55E-24
Znev_08009	-0.181270037	1.123059258	6.245421436	113.803337	1.94E-25	6.54E-24
Znev_17892	-0.228601487	1.62979323	4.810068956	113.6369122	2.11E-25	7.08E-24
Znev_14488	-0.814644369	1.098076896	4.707241578	113.5178962	2.24E-25	7.50E-24
Znev_13192	-1.746979247	0.458593907	6.441562475	113.3957928	2.38E-25	7.95E-24
Znev_04250	-1.142261998	0.208939216	5.980339925	112.4795578	3.76E-25	1.25E-23
Znev_03600	-1.185802946	1.190658781	3.776929317	112.3203264	4.07E-25	1.36E-23
Znev_04465	-1.279516079	0.266832186	5.151093489	112.2535383	4.21E-25	1.40E-23
Znev_15653	-2.098940678	0.880227503	4.063480565	111.9068585	5.01E-25	1.66E-23
Znev_17959	-2.549214203	0.87746628	2.566851592	111.1944207	7.15E-25	2.35E-23
Znev_09136	-1.537536013	1.495570479	4.329506956	110.397548	1.07E-24	3.47E-23
Znev_13871	-0.762578622	1.2239187	4.254747895	108.5035271	2.75E-24	8.65E-23
Znev_14031	-1.068212891	1.900202005	2.398754419	107.1506498	5.40E-24	1.68E-22
Znev_09134	-1.452804351	0.35508596	4.995764183	106.89697	6.13E-24	1.90E-22
Znev_15475	-1.140643985	0.588910428	4.22360971	106.8897322	6.15E-24	1.90E-22
Znev_03201	-1.079370997	0.757535546	3.936914575	106.7111972	6.73E-24	2.07E-22
Znev_13621	-1.566051785	0.163161707	4.415054766	106.7053198	6.75E-24	2.08E-22
Znev_17680	-0.752553368	0.654179196	6.150356139	106.054534	9.34E-24	2.84E-22
Znev_17086	-0.082822356	1.134036729	6.17848331	105.5429361	1.21E-23	3.64E-22
Znev_14467	-0.69069594	0.932246342	5.570727798	105.4843593	1.24E-23	3.74E-22
Znev_11090	-0.623980028	1.817323219	3.458279855	105.1995706	1.43E-23	4.30E-22
Znev_12666	-2.100811812	1.148903085	2.479169758	105.1014482	1.50E-23	4.50E-22
Znev_02792	-0.82173316	0.853929736	7.895367656	104.9735884	1.60E-23	4.78E-22
Znev_01338	-1.962543345	0.340043889	5.56525505	104.7314037	1.81E-23	5.37E-22
Znev_06903	-0.871810525	1.921203164	2.587287539	104.1775871	2.39E-23	7.02E-22
Znev_13495	-0.886108731	0.640484489	5.690198625	103.7581612	2.95E-23	8.64E-22
Znev_14518	-1.396956165	0.49928615	4.328638679	102.6548467	5.11E-23	1.48E-21
Znev_13593	-0.754935134	1.130783616	3.891783642	101.2160601	1.05E-22	2.98E-21
Znev_12033	-0.565358152	2.447503474	2.482914226	101.1690632	1.08E-22	3.05E-21
Znev_02473	-0.379588719	1.121012388	5.83303428	100.6684809	1.38E-22	3.89E-21
Znev_12937	-1.096735192	0.892818371	4.188862283	100.4994214	1.50E-22	4.23E-21
Znev_10449	-0.550612363	1.035530721	5.254942822	100.3992493	1.58E-22	4.43E-21
Znev_09883	-0.66273368	0.60265416	6.035205109	100.2331057	1.72E-22	4.78E-21
Znev_04480	-2.104129893	0.56538561	3.219021654	99.35744843	2.66E-22	7.37E-21
Znev_00604	-1.622048209	0.10476951	4.809317708	99.03553105	3.12E-22	8.61E-21
Znev_13635	-1.585104296	1.901395812	2.229325804	98.24093034	4.65E-22	1.27E-20
Znev_03233	-0.657439627	0.891964414	4.674208035	97.64840512	6.25E-22	1.70E-20
Znev_05017	-1.142915786	0.019159312	7.964997044	97.64829362	6.25E-22	1.70E-20
Znev_03280	-1.317284383	0.470087762	4.822320846	97.62490697	6.32E-22	1.71E-20
Znev_04241	-0.122071724	1.336800122	4.800240401	97.4121268	7.03E-22	1.90E-20
Znev_00554	-1.073075096	2.565248083	1.962999076	97.11443126	8.16E-22	2.19E-20
Znev_01548	-0.520076522	1.348408292	5.117005047	96.90624271	9.06E-22	2.42E-20
Znev_01439	-0.456763214	1.157886212	4.327737911	96.70942141	1.00E-21	2.67E-20
Znev_12714	-1.010307052	0.251556239	6.571112108	95.58969989	1.75E-21	4.61E-20
Znev_12323	-0.478778319	0.820050424	7.152171378	95.21439302	2.11E-21	5.55E-20
Znev_00888	-0.945852334	0.700607618	6.443914376	95.1425198	2.19E-21	5.74E-20
Znev_00487	-1.048580666	0.58989677	5.949651087	95.00740701	2.34E-21	6.13E-20
Znev_06259	-1.198244596	0.041657762	5.315978841	94.50751377	3.01E-21	7.77E-20
Znev_07152	-1.554996773	0.457654016	4.067002936	94.31071945	3.32E-21	8.52E-20
Znev_09056	-0.300162983	3.232208949	2.67940524	93.96464325	3.94E-21	1.01E-19
Znev_15196	-0.193542139	1.085511495	5.098883774	93.2562168	5.62E-21	1.43E-19
Znev_06359	-0.185579544	0.883406507	5.922914689	93.10182903	6.07E-21	1.54E-19
Znev_10508	-0.408529714	0.874660306	8.539718969	92.82581275	6.97E-21	1.76E-19
Znev_03556	-1.703315037	0.003034577	3.973181107	92.41139267	8.57E-21	2.15E-19
Znev_00802	-0.620503654	0.678511854	6.126120405	91.86957125	1.12E-20	2.81E-19
Znev_08307	-1.05657211	0.037859432	6.564655072	91.48808629	1.36E-20	3.39E-19
Znev_13211	-0.159417469	0.895802406	7.620441036	91.36478274	1.45E-20	3.59E-19
Znev_02816	-1.478116927	0.155981874	4.426068342	90.92117863	1.81E-20	4.47E-19
Znev_07715	-0.576652891	1.021300326	4.528095804	90.91249414	1.81E-20	4.49E-19
Znev_00076	-1.808389504	0.239059268	3.861747472	89.69515434	3.33E-20	8.14E-19
Znev_00796	-0.076044109	0.901722454	6.359006936	88.75742668	5.33E-20	1.28E-18
Znev_17637	-0.716935518	0.834545536	6.681650036	88.62318154	5.70E-20	1.36E-18
Znev_03580	-0.990550065	0.128098105	6.992437538	88.18969476	7.08E-20	1.68E-18
Znev_02132	-0.485287264	0.901313114	5.972031279	88.16298307	7.17E-20	1.70E-18
Znev_03782	-0.377996766	0.836956678	5.634645774	88.05047604	7.59E-20	1.79E-18
Znev_14289	-1.420175899	0.166098653	6.043931899	87.98018682	7.86E-20	1.85E-18
Znev_04634	-0.204300678	2.426195982	4.042563584	85.90655639	2.22E-19	5.13E-18
Znev_02273	-0.105064648	1.020430229	5.910389932	85.79299452	2.35E-19	5.41E-18
Znev_08490	-2.041142867	0.124924021	3.352236526	85.72136299	2.43E-19	5.60E-18
Znev_03420	-0.416599405	1.296648047	5.170018835	85.68552675	2.48E-19	5.70E-18
Znev_17942	-0.445849872	1.117383829	8.533340693	85.18338729	3.18E-19	7.28E-18
Znev_06973	-0.457929997	0.622901888	6.91067598	85.17694424	3.19E-19	7.29E-18
Znev_02975	-0.342805998	0.748145923	7.024263312	84.80356576	3.85E-19	8.78E-18
Znev_07971	-0.672610131	0.697567202	5.497429768	84.14485739	5.35E-19	1.21E-17
Znev_07037	-0.985061841	0.689329325	4.294165768	83.84861448	6.20E-19	1.40E-17
Znev_17241	-0.787296725	0.597502527	8.916895245	83.66012649	6.81E-19	1.54E-17
Znev_10935	-4.52102988	1.034550344	2.042261817	83.41683004	7.70E-19	1.73E-17
Znev_06383	-0.573483728	0.623991276	6.559689918	83.18991547	8.62E-19	1.93E-17
Znev_05776	-1.500438167	0.820048004	6.361587985	82.20729964	1.41E-18	3.14E-17
Znev_04043	-1.401206211	0.117665393	5.728829058	82.04611152	1.53E-18	3.40E-17
Znev_16017	-0.234410525	0.998884351	6.375497059	81.74932393	1.77E-18	3.93E-17
Znev_14689	-1.077001664	0.248954675	4.710298944	80.83429255	2.80E-18	6.13E-17
Znev_13550	-0.266877774	1.235571979	4.256217866	79.397281	5.74E-18	1.24E-16
Znev_18454	-0.612133014	1.222494872	3.763572034	78.89780319	7.37E-18	1.58E-16
Znev_01979	-1.16695847	0.131471082	5.891546239	78.74680401	7.95E-18	1.70E-16
Znev_07156	-1.091356249	0.434310211	4.283699292	78.63438361	8.41E-18	1.80E-16
Znev_07342	-1.178057921	0.536682864	4.932148819	78.082348	1.11E-17	2.36E-16
Znev_13925	-0.787928926	0.808331206	4.026332947	77.75301227	1.31E-17	2.77E-16
Znev_01909	-0.771439445	1.50621907	3.779448756	77.25826526	1.67E-17	3.53E-16
Znev_03562	-3.491966607	2.051438273	1.183678736	77.21958588	1.71E-17	3.60E-16
Znev_13744	-0.914615122	1.01250415	9.001907299	77.18566585	1.74E-17	3.65E-16
Znev_17879	-0.326338012	1.179071286	4.631470438	76.44257991	2.52E-17	5.27E-16
Znev_06327	-2.272948376	0.39077258	2.932989974	76.4331467	2.53E-17	5.29E-16
Znev_01753	-0.60552439	0.989199682	4.345517318	76.352222	2.63E-17	5.50E-16
Znev_14566	-0.38289558	1.893677333	4.821264069	76.1780844	2.87E-17	5.98E-16
Znev_08102	-1.025524699	1.559549668	2.78096304	75.44470104	4.14E-17	8.54E-16
Znev_04091	-1.754789336	0.312602105	4.478797856	75.13417059	4.84E-17	9.95E-16
Znev_12990	-0.58561289	0.990220779	3.760023735	75.01829765	5.13E-17	1.05E-15
Znev_00841	-1.303214064	0.412499812	6.368410712	74.90574904	5.43E-17	1.11E-15
Znev_00825	-0.895580244	0.620551774	6.055138915	74.9012823	5.44E-17	1.11E-15
Znev_02980	-0.718402453	0.372082718	5.962474951	74.16031012	7.88E-17	1.60E-15
Znev_02369	-0.774957344	0.639654392	5.613702821	74.14750257	7.93E-17	1.61E-15
Znev_03373	-1.760754373	1.007963867	2.498229822	74.08188807	8.19E-17	1.66E-15
Znev_10951	-1.044091694	1.069864945	2.849921778	73.88790971	9.02E-17	1.82E-15
Znev_15785	-0.553883167	0.751107694	5.245840766	73.31783283	1.20E-16	2.40E-15
Znev_06331	-1.169864755	1.118016801	3.197116931	73.21069376	1.27E-16	2.52E-15
Znev_12321	-0.310866569	1.054523858	5.35113385	73.01060517	1.40E-16	2.78E-15
Znev_13226	-0.179064663	1.984829332	4.383623915	72.51135344	1.80E-16	3.54E-15
Znev_17183	-0.769581335	0.525368011	5.098797981	72.40358149	1.90E-16	3.73E-15
Znev_11195	-0.527998738	0.68083277	8.676843289	72.18851678	2.11E-16	4.14E-15
Znev_06938	-0.832637822	0.423561423	7.690645554	71.81088587	2.55E-16	4.97E-15
Znev_15745	-2.094301139	0.239147579	3.127708128	71.04856919	3.73E-16	7.21E-15
Znev_06975	-0.431297097	0.874271544	6.200648582	70.81187393	4.20E-16	8.07E-15
Znev_15514	-1.225128374	1.455465079	2.595878919	70.73680306	4.36E-16	8.36E-15
Znev_04014	-0.964513599	0.620327462	4.71015223	70.57061335	4.74E-16	9.04E-15
Znev_05424	-0.199228144	1.241989984	4.193022569	70.33286185	5.34E-16	1.02E-14
Znev_04641	-0.643270014	0.892325926	6.054084079	70.18398842	5.75E-16	1.09E-14
Znev_11370	-0.607170968	0.717793794	5.655167741	70.06980763	6.09E-16	1.15E-14
Znev_05756	-0.975692787	0.260877084	5.55453113	69.71282066	7.28E-16	1.37E-14
Znev_07362	-0.472548355	0.630885215	5.318095401	69.64899008	7.51E-16	1.42E-14
Znev_18429	-0.757493232	0.660548467	5.645831765	69.33145012	8.81E-16	1.65E-14
Znev_11477	-0.925180455	0.108755094	6.498035798	68.76546814	1.17E-15	2.18E-14
Znev_10109	-0.114638619	1.081414913	6.371029619	68.58093652	1.28E-15	2.38E-14
Znev_03696	-0.279635149	1.165243066	5.159736064	68.10615516	1.63E-15	2.99E-14
Znev_02693	-1.80604584	3.211481781	0.632862243	67.98803092	1.72E-15	3.16E-14
Znev_05160	-0.574261525	0.582134499	6.062199535	67.78823858	1.91E-15	3.47E-14
Znev_03489	-0.556225971	0.840715938	4.581494078	67.48829559	2.21E-15	4.03E-14
Znev_18795	-6.23977893	0.166511562	9.56665251	67.39070316	2.32E-15	4.22E-14
Znev_02805	-0.94749747	0.307048677	4.53554589	67.17812763	2.58E-15	4.68E-14
Znev_04857	-0.390426457	0.846508699	4.493291649	67.08483908	2.71E-15	4.88E-14
Znev_02753	-1.858778706	0.028744982	3.952328085	66.96647247	2.87E-15	5.17E-14
Znev_02571	-1.037575271	0.208387786	5.377322716	66.95931073	2.88E-15	5.18E-14
Znev_05309	-0.839162638	0.360265731	8.959895359	66.57251483	3.50E-15	6.26E-14
Znev_17064	-0.533026538	0.718186645	4.546237465	66.18584585	4.25E-15	7.55E-14
Znev_11240	-0.922847383	0.441115832	7.145016966	66.17035854	4.28E-15	7.60E-14
Znev_11074	-0.891659464	0.248519125	7.775059356	65.92443005	4.84E-15	8.56E-14
Znev_06458	-1.722050374	1.435155162	2.416929209	65.86921156	4.97E-15	8.79E-14
Znev_13695	-0.721879581	0.448056187	5.409074773	65.38942546	6.32E-15	1.11E-13
Znev_10478	-0.334811021	0.707523696	5.931084166	65.3478353	6.46E-15	1.13E-13
Znev_14085	-0.070896467	1.414195929	3.243790246	65.21531908	6.90E-15	1.20E-13
Znev_02692	-1.617421504	3.131131088	2.458657092	65.13864116	7.17E-15	1.25E-13
Znev_00252	-1.966871458	0.212293522	3.161512046	64.77171085	8.61E-15	1.49E-13
Znev_18905	-1.519672237	0.407608564	3.499643344	64.49147982	9.90E-15	1.71E-13
Znev_04394	-0.901729812	0.030490504	6.116069332	64.36599344	1.05E-14	1.82E-13
Znev_06852	-0.491187643	0.677818705	5.787839927	64.30007702	1.09E-14	1.88E-13
Znev_02750	-0.825545103	0.110560209	7.594647296	64.19993691	1.15E-14	1.97E-13
Znev_00556	-1.089105021	1.464025133	3.070192351	63.48832613	1.64E-14	2.78E-13
Znev_11013	-0.701656997	0.707601835	4.296082351	63.1690903	1.92E-14	3.24E-13
Znev_08446	-0.702519796	2.134464831	2.222020638	63.0977137	1.99E-14	3.35E-13
Znev_18797	-6.589808309	1.316938431	13.56408033	62.99392671	2.09E-14	3.52E-13
Znev_07057	-0.096310903	1.808741836	2.478433571	62.94982871	2.14E-14	3.59E-13
Znev_16530	-0.941825002	0.084254455	5.529752997	62.58577357	2.57E-14	4.27E-13
Znev_01549	-0.385628522	1.398223204	3.623808908	62.46294144	2.73E-14	4.53E-13
Znev_09564	-0.586816468	1.308224318	2.848354245	62.41466335	2.80E-14	4.63E-13
Znev_07922	-0.586971792	0.440074935	6.098050167	62.3622579	2.87E-14	4.74E-13
Znev_05775	-0.696415866	0.341440002	6.768666324	62.18937391	3.13E-14	5.15E-13
Znev_06134	-0.91776164	0.555482108	4.706333733	62.09697169	3.28E-14	5.38E-13
Znev_00846	-1.230884435	0.606287961	3.745677545	61.74198502	3.92E-14	6.40E-13
Znev_07366	-2.106613338	0.187801588	4.444654854	61.67422	4.05E-14	6.61E-13
Znev_06958	-0.262592395	0.836433538	5.232136747	61.57223556	4.26E-14	6.94E-13
Znev_08709	-1.326770958	0.238887095	3.564845217	61.56373836	4.28E-14	6.96E-13
Znev_10044	-0.429379275	0.672902022	5.849157043	61.55702088	4.30E-14	6.97E-13
Znev_17168	-0.181740693	0.877703683	6.149029674	61.40626335	4.63E-14	7.50E-13
Znev_17962	-0.905703374	0.299405867	5.809027612	60.97761467	5.74E-14	9.27E-13
Znev_03452	-0.90945539	0.329266874	5.258359878	60.97158044	5.76E-14	9.29E-13
Znev_08185	-0.803985391	0.664396826	6.690862574	60.69037271	6.63E-14	1.06E-12
Znev_03599	-1.259019501	0.966072291	3.238598462	60.56214127	7.06E-14	1.13E-12
Znev_02190	-0.200853746	0.893257208	5.089815607	60.33004922	7.93E-14	1.27E-12
Znev_03186	-1.142599689	3.896430496	0.631275685	60.16197196	8.63E-14	1.37E-12
Znev_14750	-0.056631563	1.888417203	2.07532382	60.07330868	9.02E-14	1.43E-12
Znev_02643	-0.257803744	2.643094015	1.543404352	59.63908048	1.12E-13	1.77E-12
Znev_08413	-0.711400418	0.677784496	5.902779083	59.08723587	1.48E-13	2.32E-12
Znev_12453	-0.829205368	0.156653262	5.281504931	58.87332035	1.64E-13	2.57E-12
Znev_03513	-0.856943174	0.216393157	5.120673024	58.73018143	1.77E-13	2.76E-12
Znev_17151	-1.07945713	0.371973159	6.602344864	58.02402602	2.51E-13	3.89E-12
Znev_18968	-0.364433653	3.134043456	1.31637767	57.66204983	3.01E-13	4.63E-12
Znev_12211	-1.078083523	0.131841723	4.72731639	57.51481414	3.24E-13	4.97E-12
Znev_09754	-0.059186368	0.973181553	5.430116553	57.02499872	4.14E-13	6.32E-12
Znev_01746	-0.026681993	0.859733365	6.625509832	56.99342716	4.21E-13	6.41E-12
Znev_17881	-0.670125959	0.528929899	4.782920268	56.97672567	4.24E-13	6.46E-12
Znev_07080	-0.63367878	0.287108404	6.433275886	56.96024462	4.28E-13	6.51E-12
Znev_15777	-3.292476159	1.299597302	1.207354117	56.9274462	4.35E-13	6.61E-12
Znev_00400	-1.947603988	0.17469818	3.570620129	56.85192793	4.52E-13	6.83E-12
Znev_14998	-0.269301766	0.96143123	6.499169385	56.8409158	4.54E-13	6.87E-12
Znev_08478	-0.752101145	0.736180639	4.949888611	56.61734275	5.08E-13	7.66E-12
Znev_00181	-1.123670038	0.31652862	7.678032857	56.55833584	5.23E-13	7.86E-12
Znev_03132	-0.318146467	0.781622028	7.786583585	56.3647878	5.76E-13	8.64E-12
Znev_16445	-0.526339047	0.483794031	4.90983393	55.79192248	7.67E-13	1.13E-11
Znev_04171	-0.762261102	0.529470668	6.188964234	55.70031513	8.03E-13	1.18E-11
Znev_18704	-0.340311528	0.549145524	6.716737449	55.07523702	1.10E-12	1.61E-11
Znev_03705	-0.889166241	0.088322328	6.216146237	55.0015397	1.14E-12	1.66E-11
Znev_11809	-1.792862217	4.408150744	0.061626484	54.60239724	1.39E-12	2.02E-11
Znev_10234	-0.777645683	0.027793452	6.663312479	54.59422789	1.40E-12	2.02E-11
Znev_15706	-0.947902633	0.016313491	5.225782749	54.56300687	1.42E-12	2.05E-11
Znev_10714	-0.132045407	1.352017971	3.054139067	54.34364379	1.58E-12	2.29E-11
Znev_16788	-2.578588798	0.083636435	2.588335484	54.25221689	1.66E-12	2.39E-11
Znev_05984	-0.061570205	0.694123205	6.326425313	54.02454736	1.86E-12	2.67E-11
Znev_05719	-1.023117559	0.831022407	4.275541188	54.01350737	1.87E-12	2.68E-11
Znev_07033	-0.071259277	0.69787252	5.81102909	53.91863492	1.96E-12	2.80E-11
Znev_09518	-1.386394116	0.149686424	3.790260709	53.74550452	2.13E-12	3.05E-11
Znev_00129	-0.425160781	0.639627147	6.838667845	53.4009737	2.54E-12	3.60E-11
Znev_11466	-0.2955885	0.804469328	4.795481836	53.34086418	2.61E-12	3.71E-11
Znev_03651	-0.750079005	0.1303024	6.832240778	53.05144972	3.02E-12	4.24E-11
Znev_01943	-0.761778318	0.349724869	4.599963196	53.03248571	3.05E-12	4.28E-11
Znev_17936	-0.952663273	0.153513213	5.728830513	52.94119599	3.19E-12	4.47E-11
Znev_06681	-0.45704551	1.80173879	2.196909181	52.75732662	3.50E-12	4.89E-11
Znev_07229	-0.303501379	0.536633129	7.280086054	52.65609209	3.68E-12	5.13E-11
Znev_13714	-0.544004287	0.632691148	6.174726221	52.65484617	3.68E-12	5.13E-11
Znev_06506	-0.892855332	0.059246845	6.309499376	52.63156235	3.73E-12	5.18E-11
Znev_06326	-0.813920025	0.477425082	4.864143423	52.60292715	3.78E-12	5.25E-11
Znev_09295	-1.421988957	1.807539722	1.002634194	52.56768741	3.85E-12	5.33E-11
Znev_14690	-1.309114291	0.015663593	4.10582837	52.36108015	4.27E-12	5.90E-11
Znev_04106	-0.295899984	0.893151553	4.716346903	52.34852479	4.29E-12	5.93E-11
Znev_13696	-0.533162578	0.389044862	7.984771963	52.26816395	4.47E-12	6.16E-11
Znev_18110	-0.945694793	0.104382404	8.56149204	52.13414457	4.78E-12	6.58E-11
Znev_13219	-0.184992442	0.612817636	5.953513626	51.96058337	5.21E-12	7.16E-11
Znev_15322	-0.820085662	0.091938247	5.653344992	51.76756335	5.74E-12	7.84E-11
Znev_07861	-1.065822377	0.376560784	3.934639487	51.41747286	6.84E-12	9.26E-11
Znev_00183	-0.81417169	0.491740306	3.979891794	51.40044551	6.90E-12	9.33E-11
Znev_18220	-0.628492457	0.672182516	5.693829685	51.20549966	7.60E-12	1.02E-10
Znev_17640	-1.391866982	0.032672538	4.008423965	50.99112849	8.46E-12	1.13E-10
Znev_00561	-0.562141308	2.04203377	2.016977981	50.90556478	8.83E-12	1.18E-10
Znev_07495	-0.131310131	0.653973367	6.101468426	50.81197909	9.25E-12	1.23E-10
Znev_07698	-1.487116252	0.004251377	3.216069151	50.63420536	1.01E-11	1.34E-10
Znev_08287	-0.145288562	0.679689195	5.855154785	50.38014888	1.15E-11	1.52E-10
Znev_11654	-0.740193029	0.149943354	6.410613371	50.35538035	1.16E-11	1.53E-10
Znev_17828	-0.706511098	0.066867319	5.814141347	50.29030613	1.20E-11	1.58E-10
Znev_06071	-1.445251214	0.269298986	3.733113947	50.06882159	1.34E-11	1.76E-10
Znev_09325	-1.802778432	0.113732461	3.360501073	50.00933412	1.38E-11	1.81E-10
Znev_14083	-0.454457078	0.453993362	7.578239827	49.94902818	1.42E-11	1.86E-10
Znev_11422	-0.066271743	0.69452522	7.249308536	49.91760153	1.45E-11	1.89E-10
Znev_11442	-0.468826973	0.803237855	6.991200954	49.77150587	1.56E-11	2.03E-10
Znev_09565	-0.512391881	0.731042814	4.868454963	49.7142946	1.60E-11	2.08E-10
Znev_13833	-0.2453181	0.632838946	6.591331348	49.38631482	1.89E-11	2.44E-10
Znev_08045	-0.970087786	0.567402571	7.003458089	49.03549654	2.25E-11	2.90E-10
Znev_01730	-1.293752915	0.327728395	4.524374001	48.85404243	2.46E-11	3.16E-10
Znev_13370	-0.167327941	0.863500146	6.924976322	48.83326619	2.49E-11	3.19E-10
Znev_05359	-0.018353207	0.874230061	5.955642369	48.79701427	2.53E-11	3.25E-10
Znev_02417	-0.12329736	1.38807556	7.754267765	48.71019409	2.65E-11	3.39E-10
Znev_14619	-0.454387963	0.729540208	4.78765186	48.48877468	2.96E-11	3.77E-10
Znev_16589	-0.923713494	0.772160354	8.727110101	48.48136586	2.97E-11	3.78E-10
Znev_13786	-0.929482242	0.125755069	4.765527862	48.45338719	3.01E-11	3.83E-10
Znev_06628	-0.104276819	0.90090641	4.656370916	48.11301599	3.57E-11	4.51E-10
Znev_00503	-0.547211805	0.542754992	4.770138469	47.85595597	4.06E-11	5.10E-10
Znev_13511	-0.358823085	1.138058076	3.572076813	47.84945259	4.07E-11	5.11E-10
Znev_06394	-0.75089901	0.804692021	11.99808791	47.70863125	4.37E-11	5.46E-10
Znev_06771	-0.590408217	0.399816569	6.053147268	47.6105189	4.59E-11	5.73E-10
Znev_05479	-0.116793856	1.061126277	5.329612439	47.55212117	4.72E-11	5.88E-10
Znev_06374	-1.478884936	0.145782414	3.277748891	47.53206314	4.77E-11	5.93E-10
Znev_11681	-0.676757366	0.174167615	6.061644596	47.45033735	4.97E-11	6.17E-10
Znev_15437	-0.155998627	1.114080381	3.524870207	47.35871292	5.20E-11	6.45E-10
Znev_05288	-0.818203414	0.027895741	6.340192365	47.23021062	5.55E-11	6.86E-10
Znev_01019	-1.351633741	0.033981495	4.274992894	47.16064037	5.74E-11	7.09E-10
Znev_09675	-0.98710529	0.73852657	3.851024471	47.03229576	6.12E-11	7.54E-10
Znev_07079	-0.823887318	0.243181693	5.251930644	46.97270519	6.31E-11	7.76E-10
Znev_10696	-0.609144288	0.201490647	7.122779025	46.47846997	8.08E-11	9.87E-10
Znev_03010	-0.105308609	0.972570139	4.168872851	46.22157075	9.19E-11	1.12E-09
Znev_06227	-0.045049742	0.918432541	5.579638297	46.03550721	1.01E-10	1.22E-09
Znev_18328	-0.468538126	0.551299552	7.934344838	46.00326223	1.02E-10	1.24E-09
Znev_02731	-0.563881566	0.307850535	7.739507282	46.00131797	1.03E-10	1.24E-09
Znev_14311	-0.448025031	0.461197855	7.081099351	45.64959068	1.22E-10	1.47E-09
Znev_13629	-0.698489198	0.385648854	7.208504184	45.5921322	1.26E-10	1.51E-09
Znev_00459	-0.839530133	0.020713197	6.082463341	45.47677044	1.33E-10	1.60E-09
Znev_08588	-0.561533182	0.257727704	7.310696672	45.40489515	1.38E-10	1.65E-09
Znev_11801	-0.44225361	0.74861172	3.999704519	45.40133389	1.38E-10	1.65E-09
Znev_06076	-0.153801964	0.749496628	6.452323234	45.13198912	1.58E-10	1.89E-09
Znev_07286	-0.861319964	0.095542372	5.837894013	44.95491408	1.73E-10	2.05E-09
Znev_13133	-0.573726437	0.277629935	6.139992287	44.86170678	1.81E-10	2.14E-09
Znev_13029	-0.739804261	0.321172712	6.669991222	44.67835411	1.99E-10	2.34E-09
Znev_13240	-0.773419318	0.293201169	6.079334089	44.6219866	2.04E-10	2.40E-09
Znev_15904	-1.081745135	0.591567082	5.195954408	44.41558518	2.27E-10	2.65E-09
Znev_03999	-0.695012055	0.882341566	3.095900838	44.41461099	2.27E-10	2.65E-09
Znev_07239	-0.743016141	0.179064592	6.26669496	44.37050094	2.32E-10	2.70E-09
Znev_06009	-0.087955999	1.08759907	5.319247135	44.32739709	2.37E-10	2.76E-09
Znev_01393	-0.751916538	0.157456392	7.513456529	44.23933594	2.47E-10	2.88E-09
Znev_10168	-0.969454869	0.024139734	4.170423817	44.13303843	2.61E-10	3.03E-09
Znev_04870	-1.30125609	0.003915278	4.364062608	43.99721003	2.79E-10	3.22E-09
Znev_08479	-0.193319838	1.095780628	3.544479851	43.75645135	3.15E-10	3.60E-09
Znev_09660	-0.153050615	0.750129573	5.137420767	43.70068598	3.24E-10	3.69E-09
Znev_08607	-0.397122381	1.218450944	3.078606095	43.55367726	3.49E-10	3.96E-09
Znev_01192	-0.829033338	0.096582321	5.393540419	43.38639266	3.79E-10	4.29E-09
Znev_01320	-0.436366618	0.489856742	6.758953092	43.38091253	3.80E-10	4.30E-09
Znev_11464	-0.400025743	0.675355821	4.561279186	43.33324071	3.89E-10	4.39E-09
Znev_06006	-1.513419872	0.221403447	3.378285475	43.28246577	3.99E-10	4.50E-09
Znev_15020	-0.3044573	0.979368964	6.846433965	43.28195744	3.99E-10	4.50E-09
Znev_00132	-0.072957553	0.762042529	5.068576891	43.00456543	4.59E-10	5.15E-09
Znev_07337	-0.676254344	0.724231337	5.896589238	42.97651361	4.65E-10	5.21E-09
Znev_04105	-0.207756842	0.523253392	6.631389049	42.93288666	4.76E-10	5.32E-09
Znev_14564	-1.611733559	1.294268506	9.388571928	42.92031637	4.79E-10	5.35E-09
Znev_07981	-0.989650603	0.069008587	5.687038077	42.91151765	4.81E-10	5.37E-09
Znev_02988	-0.275552974	0.630638613	5.681635543	42.9077861	4.82E-10	5.38E-09
Znev_13261	-0.665238422	1.16844669	3.419392964	42.87496635	4.90E-10	5.47E-09
Znev_13142	-0.242626337	0.561823024	7.206822835	42.85899304	4.94E-10	5.50E-09
Znev_09672	-0.81005673	0.151542822	4.45783443	42.81339699	5.05E-10	5.62E-09
Znev_11468	-0.960212646	0.117520088	4.845595517	42.73895369	5.24E-10	5.82E-09
Znev_09181	-0.337184486	1.514627564	2.763403807	42.73783895	5.24E-10	5.82E-09
Znev_03086	-0.686803984	0.084914764	6.90546864	42.71429101	5.31E-10	5.89E-09
Znev_11623	-0.473655768	0.974894428	3.635307336	42.62824064	5.54E-10	6.14E-09
Znev_15512	-0.659473822	1.406512911	1.968329662	42.57325666	5.69E-10	6.29E-09
Znev_02199	-0.493339565	0.425562715	6.987685116	42.41802622	6.15E-10	6.79E-09
Znev_18984	-0.328714322	1.198348013	2.449844011	42.36610081	6.31E-10	6.96E-09
Znev_08071	-0.716617262	0.799138599	3.438120216	42.12457648	7.12E-10	7.81E-09
Znev_02069	-0.015536197	0.889821772	4.90330531	42.03708805	7.44E-10	8.15E-09
Znev_07690	-0.23472654	0.597944237	4.88152594	41.89888289	7.98E-10	8.71E-09
Znev_02838	-0.330134543	0.762588002	6.792256582	41.85742129	8.14E-10	8.88E-09
Znev_09503	-1.838803861	0.217305049	2.426640603	41.78831066	8.43E-10	9.18E-09
Znev_01262	-0.695095386	0.451735324	4.944269228	41.55904457	9.45E-10	1.03E-08
Znev_10898	-0.588228028	0.722811754	7.331826794	41.5577629	9.46E-10	1.03E-08
Znev_06351	-0.53272465	0.673554942	4.613213452	41.53679626	9.56E-10	1.04E-08
Znev_11395	-0.727723108	0.139656062	7.420440224	41.36640403	1.04E-09	1.13E-08
Znev_08708	-1.535438502	0.219466742	2.71782237	41.31770674	1.07E-09	1.15E-08
Znev_09676	-1.67294941	0.243494533	2.595948604	41.23436665	1.11E-09	1.20E-08
Znev_06073	-0.335694211	1.701444894	1.678046547	41.02005336	1.24E-09	1.33E-08
Znev_02739	-0.717809985	0.151447624	6.100621735	41.01020219	1.24E-09	1.34E-08
Znev_10566	-0.00030961	1.20667383	3.152738467	40.99855095	1.25E-09	1.34E-08
Znev_03058	-0.619378395	0.342274226	4.621713049	40.83991484	1.35E-09	1.45E-08
Znev_02722	-0.288597976	0.525096588	5.217579166	40.82367351	1.37E-09	1.46E-08
Znev_06078	-0.734774711	0.534383418	5.394143419	40.81301177	1.37E-09	1.46E-08
Znev_17228	-0.075893146	0.692531233	6.466767784	40.62319111	1.51E-09	1.60E-08
Znev_10118	-1.043397855	0.594179479	2.883158056	40.55271865	1.56E-09	1.66E-08
Znev_03135	-0.789536639	0.151666895	5.962690898	40.54731761	1.57E-09	1.66E-08
Znev_09138	-0.755520249	2.282464923	0.583701387	40.38871091	1.70E-09	1.79E-08
Znev_12646	-1.074724889	0.262597471	3.817805446	40.14700306	1.92E-09	2.01E-08
Znev_10486	-0.200495262	0.849050846	7.051508083	40.10535635	1.96E-09	2.05E-08
Znev_13781	-1.003717808	0.611994796	4.866314097	39.93835905	2.13E-09	2.23E-08
Znev_11112	-0.106011819	0.841994261	7.007061698	39.86430593	2.21E-09	2.31E-08
Znev_09732	-0.095651856	0.860600041	5.688377906	39.80574788	2.27E-09	2.37E-08
Znev_12733	-1.354221798	0.426440767	2.823982759	39.8014982	2.28E-09	2.37E-08
Znev_12660	-0.906438731	0.525439344	4.850666606	39.79347012	2.29E-09	2.38E-08
Znev_09673	-0.387897049	0.617633503	3.914731704	39.77382291	2.31E-09	2.40E-08
Znev_05784	-0.618132226	0.308323174	5.05854704	39.76821445	2.31E-09	2.41E-08
Znev_16871	-0.115461101	0.749792504	5.285787614	39.59523591	2.52E-09	2.61E-08
Znev_01674	-0.596152047	0.255148237	5.247418768	39.55254093	2.58E-09	2.66E-08
Znev_00452	-0.440330632	1.567313005	2.136917107	39.53174428	2.60E-09	2.69E-08
Znev_03273	-0.692656571	0.130576236	6.847605704	39.49350901	2.66E-09	2.73E-08
Znev_07043	-0.342761667	0.509831699	6.066570267	39.44517791	2.72E-09	2.80E-08
Znev_05115	-0.227296381	0.966538393	3.681557726	39.41763757	2.76E-09	2.83E-08
Znev_16728	-0.175154414	0.836062399	4.61489266	39.38154482	2.81E-09	2.88E-08
Znev_16755	-0.400237155	0.531270618	6.225044241	39.24657449	3.00E-09	3.07E-08
Znev_15439	-1.085988501	0.76633909	2.504737275	38.96416222	3.46E-09	3.51E-08
Znev_04141	-1.19919566	0.067299493	3.758663319	38.88939664	3.59E-09	3.64E-08
Znev_01132	-0.277859539	1.279179407	4.037750377	38.77477755	3.80E-09	3.84E-08
Znev_02868	-0.729476208	0.130330629	5.412308418	38.58392069	4.18E-09	4.21E-08
Znev_10214	-1.618027941	0.80048742	8.742871763	38.52311305	4.31E-09	4.33E-08
Znev_02785	-0.135642762	0.938396323	5.032203362	38.42910033	4.52E-09	4.53E-08
Znev_05195	-0.739521348	0.453986902	3.814213745	38.32566017	4.76E-09	4.76E-08
Znev_05505	-0.80705134	0.151580976	7.72618425	38.21736644	5.03E-09	5.01E-08
Znev_09504	-0.656891141	0.020866102	7.153186224	38.11518916	5.29E-09	5.27E-08
Znev_16947	-0.95255965	0.08949928	4.379407589	38.08655388	5.37E-09	5.34E-08
Znev_09429	-0.896646321	0.140364735	4.697465763	38.03831143	5.50E-09	5.47E-08
Znev_03868	-0.748781665	0.005920468	7.231148387	38.01375939	5.56E-09	5.53E-08
Znev_15056	-0.262278581	0.691639795	5.042138283	37.90630289	5.87E-09	5.83E-08
Znev_11110	-0.266969529	0.627638383	6.891233482	37.90501141	5.88E-09	5.83E-08
Znev_09039	-0.102707999	1.012875303	3.80320192	37.63737061	6.72E-09	6.64E-08
Znev_13113	-0.82435373	0.678433112	3.364849843	37.61854479	6.78E-09	6.69E-08
Znev_05586	-0.417418104	0.408053915	5.786798737	37.55017929	7.02E-09	6.91E-08
Znev_06451	-1.373879556	0.031409368	4.223903009	37.48450487	7.25E-09	7.13E-08
Znev_00641	-0.241133769	0.605925261	5.059454394	37.47902813	7.27E-09	7.14E-08
Znev_10844	-1.344776714	0.026580026	3.840985318	37.3137154	7.90E-09	7.72E-08
Znev_08554	-0.623067821	0.241278153	5.44538763	37.29191777	7.98E-09	7.80E-08
Znev_17827	-0.849127064	0.275194097	3.785535485	37.08567528	8.85E-09	8.62E-08
Znev_13789	-0.616243288	0.215675765	5.338970807	37.08147646	8.87E-09	8.63E-08
Znev_12663	-0.353001061	0.582613764	5.926107453	37.07798748	8.88E-09	8.64E-08
Znev_16968	-0.264134723	0.851087931	3.224810772	37.00566636	9.21E-09	8.94E-08
Znev_14448	-0.123311188	1.460969645	3.152093926	37.00375733	9.22E-09	8.95E-08
Znev_07755	-0.636915521	1.694429338	2.872080506	36.96709834	9.39E-09	9.11E-08
Znev_04041	-0.417710324	0.457612607	5.720784903	36.89223401	9.75E-09	9.43E-08
Znev_02288	-0.100172294	0.660717209	6.208914861	36.83791163	1.00E-08	9.66E-08
Znev_02749	-0.704136387	0.280313974	5.027113374	36.65404046	1.10E-08	1.05E-07
Znev_10296	-0.95812571	0.355257601	3.291819553	36.65122614	1.10E-08	1.06E-07
Znev_13516	-0.88274668	0.088582573	5.599177603	36.60073525	1.13E-08	1.08E-07
Znev_02594	-0.776793592	0.072765561	4.864387349	36.58271013	1.14E-08	1.09E-07
Znev_12029	-0.332623989	0.534885562	8.790005126	36.55842936	1.15E-08	1.10E-07
Znev_08257	-0.212656969	0.579159582	6.258188826	36.48916082	1.19E-08	1.14E-07
Znev_13555	-0.219697939	0.478530933	6.361205301	36.47462595	1.20E-08	1.14E-07
Znev_15650	-1.082676976	0.08296013	4.556039487	36.44924075	1.22E-08	1.16E-07
Znev_00249	-0.126160118	0.665323269	5.369803458	36.44537491	1.22E-08	1.16E-07
Znev_03077	-0.439291794	0.408469718	5.555759535	36.44066289	1.22E-08	1.16E-07
Znev_01190	-0.781278376	0.010826737	6.821110924	36.27139995	1.33E-08	1.26E-07
Znev_01524	-0.806125183	0.067174374	5.076884942	36.19281461	1.38E-08	1.30E-07
Znev_15065	-0.736962573	0.201406096	5.183365061	36.18496685	1.39E-08	1.31E-07
Znev_16676	-1.238550041	0.143673878	3.710489809	36.16112519	1.41E-08	1.32E-07
Znev_03108	-0.242695069	0.771371985	4.311194371	36.15498752	1.41E-08	1.33E-07
Znev_14081	-0.527854367	0.425844041	4.965161717	35.96363873	1.55E-08	1.45E-07
Znev_05587	-0.415156365	0.324741487	7.139490509	35.9603945	1.55E-08	1.46E-07
Znev_13633	-1.459969301	2.138082746	0.314451936	35.86986731	1.63E-08	1.52E-07
Znev_10709	-1.266320121	0.011567387	7.598749855	35.764279	1.71E-08	1.60E-07
Znev_11365	-0.852057946	0.226845484	4.797787815	35.73481603	1.74E-08	1.62E-07
Znev_16192	-0.067546285	2.670507917	0.637359885	35.68997432	1.78E-08	1.66E-07
Znev_11648	-0.838800379	0.251136828	4.265435637	35.65858088	1.81E-08	1.68E-07
Znev_05525	-0.510417256	0.236829325	7.532287236	35.61175199	1.85E-08	1.72E-07
Znev_10239	-0.978679287	0.338635752	9.739619566	35.49730651	1.96E-08	1.82E-07
Znev_01647	-0.217673925	0.854864347	3.598406119	35.43236982	2.02E-08	1.87E-07
Znev_01272	-0.313343717	0.609003588	5.709724388	35.3484863	2.11E-08	1.95E-07
Znev_13150	-0.443498619	0.782229718	3.478446424	35.28386846	2.18E-08	2.01E-07
Znev_18616	-1.307270948	1.099805198	1.78033951	34.98876018	2.53E-08	2.31E-07
Znev_04765	-0.00327337	0.914069782	4.477818687	34.97400366	2.54E-08	2.33E-07
Znev_08136	-1.193736683	0.268994934	3.29833149	34.86034308	2.69E-08	2.46E-07
Znev_04380	-0.237497152	0.673371061	4.494294354	34.84318867	2.72E-08	2.48E-07
Znev_05588	-0.121463754	0.798733951	4.1610392	34.82278905	2.74E-08	2.50E-07
Znev_04591	-0.929552466	0.052071028	3.877906251	34.8177658	2.75E-08	2.51E-07
Znev_08340	-0.42341635	0.868321888	3.314203098	34.81277657	2.76E-08	2.51E-07
Znev_05337	-0.459374307	0.497034702	6.480153275	34.79946108	2.78E-08	2.53E-07
Znev_01650	-0.056207969	0.8106982	5.696241473	34.7676896	2.82E-08	2.57E-07
Znev_13387	-0.428911387	0.823100005	5.505098629	34.7508926	2.84E-08	2.59E-07
Znev_18972	-1.060852144	1.559945663	1.944909424	34.71535302	2.90E-08	2.63E-07
Znev_13485	-0.633541588	0.441952935	5.01342342	34.62298432	3.03E-08	2.74E-07
Znev_02431	-0.443527065	0.239326704	7.036580186	34.59393381	3.08E-08	2.78E-07
Znev_12420	-0.043188214	0.848131477	5.335957238	34.56749142	3.12E-08	2.81E-07
Znev_17698	-0.876107758	1.565165865	1.713571437	34.54412342	3.15E-08	2.84E-07
Znev_09385	-0.296064225	0.983293765	2.973339614	34.45478415	3.30E-08	2.97E-07
Znev_07395	-0.271347565	0.498253402	5.640494447	34.28298705	3.59E-08	3.23E-07
Znev_16516	-0.000920551	0.801036322	5.159603162	34.27120455	3.61E-08	3.25E-07
Znev_04401	-0.251753866	0.507118876	6.987943213	34.22905451	3.69E-08	3.32E-07
Znev_13957	-1.05980667	0.48511793	3.104309963	34.12745857	3.88E-08	3.48E-07
Znev_13433	-1.088985102	0.082177856	3.856920559	34.04493521	4.05E-08	3.63E-07
Znev_04092	-0.616407092	0.266152118	4.778674974	33.89230106	4.37E-08	3.90E-07
Znev_13413	-0.51202685	0.496750725	4.479359842	33.82421364	4.52E-08	4.02E-07
Znev_09139	-0.44027184	1.497469306	1.665669089	33.78423487	4.61E-08	4.09E-07
Znev_06003	-0.166102366	0.778304785	4.916219682	33.74298883	4.71E-08	4.17E-07
Znev_13759	-0.505063797	3.788052869	1.410276266	33.66579404	4.89E-08	4.33E-07
Znev_08324	-0.502979217	0.608050846	5.297885486	33.64389587	4.95E-08	4.38E-07
Znev_09366	-0.650233127	0.813660957	4.064509286	33.43062583	5.50E-08	4.85E-07
Znev_18044	-1.122513988	0.517691707	2.438857985	33.38406346	5.63E-08	4.97E-07
Znev_08856	-0.208949797	0.914937011	4.0713079	33.34113557	5.76E-08	5.06E-07
Znev_07440	-1.569591465	0.978150648	1.59430211	33.33503991	5.77E-08	5.07E-07
Znev_13238	-0.268447376	0.494838595	5.255335403	33.28534636	5.92E-08	5.19E-07
Znev_06556	-0.119775474	0.848450012	7.370570035	33.21115693	6.14E-08	5.38E-07
Znev_11093	-0.134170259	0.66042059	4.722188414	33.12631961	6.41E-08	5.60E-07
Znev_13216	-0.587812548	0.737691699	5.009701369	33.12141777	6.42E-08	5.61E-07
Znev_11056	-0.385850733	0.463327972	8.870837892	33.02432074	6.74E-08	5.87E-07
Znev_04939	-0.399937882	0.413428883	5.672147294	32.98786949	6.87E-08	5.97E-07
Znev_14688	-0.765933632	0.078775757	6.47041771	32.87229108	7.28E-08	6.30E-07
Znev_05578	-0.466262925	0.315597451	8.565331426	32.83683619	7.41E-08	6.40E-07
Znev_02422	-1.793214106	0.40928127	2.863228855	32.78514964	7.60E-08	6.57E-07
Znev_07336	-0.076595217	0.625999662	7.262275337	32.69079989	7.97E-08	6.87E-07
Znev_02541	-0.581269684	0.558005478	7.124577066	32.68249315	8.00E-08	6.89E-07
Znev_01133	-0.376432633	0.9604223	5.408845133	32.6656644	8.07E-08	6.94E-07
Znev_07276	-0.848688523	0.137630107	4.373333208	32.58754371	8.39E-08	7.21E-07
Znev_06114	-1.002297649	0.119686495	4.221292333	32.55040163	8.55E-08	7.35E-07
Znev_11675	-0.240107162	0.628944156	5.171747253	32.53919122	8.59E-08	7.38E-07
Znev_12549	-1.141674873	3.128757862	0.229436751	32.46512652	8.92E-08	7.64E-07
Znev_06690	-0.430177275	0.314474344	7.537214308	32.4103849	9.17E-08	7.84E-07
Znev_16769	-0.771096576	0.414457119	5.878827284	32.40389041	9.20E-08	7.85E-07
Znev_00355	-0.245526014	0.609721893	4.773441939	32.32883801	9.55E-08	8.14E-07
Znev_14575	-0.508385725	0.394312807	4.62968985	32.15162484	1.04E-07	8.82E-07
Znev_07348	-0.271443828	0.548564096	4.471917211	32.09686558	1.07E-07	9.06E-07
Znev_01846	-0.530911295	0.38828238	5.567910486	32.05975595	1.09E-07	9.22E-07
Znev_17997	-0.454019883	0.609536549	6.204797078	31.99390918	1.13E-07	9.52E-07
Znev_02261	-0.646693444	0.899824686	2.793495017	31.94434662	1.16E-07	9.74E-07
Znev_14545	-1.416535898	1.309949256	1.140999735	31.79227134	1.25E-07	1.05E-06
Znev_10599	-0.140543261	0.60205252	6.453516261	31.68089374	1.32E-07	1.10E-06
Znev_11304	-0.276162067	0.518122946	6.62456485	31.63926868	1.35E-07	1.12E-06
Znev_04558	-1.111735765	0.271202199	2.883180319	31.5921911	1.38E-07	1.15E-06
Znev_02145	-0.625811845	0.047418582	7.177437265	31.5920932	1.38E-07	1.15E-06
Znev_09858	-0.160142643	0.673553986	5.946352003	31.47906387	1.46E-07	1.21E-06
Znev_10537	-1.465576662	0.109554585	2.329481839	31.14764232	1.72E-07	1.42E-06
Znev_01394	-0.343785066	0.570797257	5.803244225	31.09824614	1.77E-07	1.45E-06
Znev_03864	-0.513325082	0.98735372	3.246327271	31.00112988	1.85E-07	1.52E-06
Znev_11840	-0.176125602	0.723692334	5.129554228	30.97336839	1.88E-07	1.54E-06
Znev_12968	-0.075011814	2.580570867	2.151704737	30.96925193	1.88E-07	1.55E-06
Znev_15284	-0.031548113	1.351195061	4.132373967	30.95971199	1.89E-07	1.55E-06
Znev_06811	-1.027828822	0.076869029	3.356221241	30.91706322	1.93E-07	1.58E-06
Znev_08534	-0.335838975	1.071090545	3.421882092	30.8909222	1.96E-07	1.60E-06
Znev_09696	-2.599464141	1.386950991	0.716972407	30.88812276	1.96E-07	1.60E-06
Znev_13269	-0.455970081	2.344410067	0.669189396	30.87876443	1.97E-07	1.61E-06
Znev_17121	-0.044026574	0.751128766	7.524181593	30.8549244	1.99E-07	1.63E-06
Znev_09228	-0.404617412	0.832879108	3.751065316	30.85288369	2.00E-07	1.63E-06
Znev_04011	-0.356879109	0.435189735	6.866433159	30.84278895	2.01E-07	1.63E-06
Znev_00325	-0.06270525	0.616336426	5.994017452	30.65033666	2.21E-07	1.79E-06
Znev_14554	-0.640053236	0.007136953	7.357916799	30.62319399	2.24E-07	1.82E-06
Znev_12410	-0.896763072	0.381119053	3.280021151	30.61619708	2.25E-07	1.82E-06
Znev_13066	-0.421386465	0.550695479	4.873355103	30.54420986	2.33E-07	1.89E-06
Znev_09536	-0.298617321	0.567987384	4.384402514	30.37924547	2.53E-07	2.04E-06
Znev_07231	-0.088152051	0.606138474	4.905299331	30.353279	2.56E-07	2.07E-06
Znev_13217	-0.302560234	0.708840792	6.835798232	30.3300211	2.59E-07	2.09E-06
Znev_11650	-0.151750702	0.549978448	4.840544807	30.32750975	2.60E-07	2.09E-06
Znev_11068	-0.532181383	0.27017215	6.811572178	30.31564477	2.61E-07	2.10E-06
Znev_04977	-0.052161867	1.303618381	2.703697959	30.22798131	2.73E-07	2.19E-06
Znev_05398	-0.961861648	0.84948493	10.94226238	30.20416652	2.76E-07	2.22E-06
Znev_10450	-0.262174654	1.66861191	2.127022054	30.19594851	2.77E-07	2.22E-06
Znev_02892	-0.16205564	1.547517858	2.591499554	30.13705708	2.86E-07	2.29E-06
Znev_00445	-0.285286792	0.687086018	4.762430232	30.12846635	2.87E-07	2.30E-06
Znev_01458	-0.95210367	1.792311945	1.133889689	30.1133471	2.89E-07	2.31E-06
Znev_01867	-0.770872747	0.273427667	7.461807347	30.06261561	2.96E-07	2.37E-06
Znev_01130	-0.473284768	0.35642712	5.087097848	29.97497766	3.10E-07	2.47E-06
Znev_15344	-0.748423743	0.572500271	3.516026512	29.76575284	3.44E-07	2.73E-06
Znev_10838	-0.083113208	0.66988387	5.601351004	29.59822037	3.74E-07	2.95E-06
Znev_01317	-1.909838464	0.268755345	1.820457198	29.56122096	3.81E-07	3.00E-06
Znev_13558	-0.035359323	0.608736433	5.281513752	29.55792345	3.82E-07	3.01E-06
Znev_03820	-0.295942034	0.335787974	6.491973194	29.43936941	4.05E-07	3.18E-06
Znev_12770	-0.513432568	0.128267455	6.406106702	29.43260676	4.06E-07	3.19E-06
Znev_03492	-0.555597428	1.426865645	1.322140699	29.34083169	4.25E-07	3.34E-06
Znev_10512	-2.005761202	1.198635821	0.620092035	29.31818772	4.30E-07	3.37E-06
Znev_17341	-0.516489532	0.508709083	4.465668691	29.30042736	4.34E-07	3.39E-06
Znev_04452	-0.242151021	0.703153393	4.140551649	29.29776388	4.35E-07	3.40E-06
Znev_14951	-0.190422787	0.588680173	6.000251339	29.27917439	4.39E-07	3.43E-06
Znev_08956	-0.417306564	0.491380588	4.566232985	29.21403805	4.53E-07	3.53E-06
Znev_14182	-0.373786979	0.46919509	5.213321302	29.20078907	4.56E-07	3.55E-06
Znev_00823	-1.046717717	0.581280746	2.348160616	29.17731262	4.62E-07	3.59E-06
Znev_14020	-0.124311345	0.498292887	6.853865422	29.01712487	5.00E-07	3.88E-06
Znev_08288	-0.303016506	0.459919246	4.584240351	29.00696741	5.03E-07	3.90E-06
Znev_04822	-0.739768035	0.057606967	4.536829313	29.0037008	5.03E-07	3.90E-06
Znev_13431	-1.116188485	0.387571267	3.277244348	28.98809544	5.07E-07	3.93E-06
Znev_15078	-0.251978181	0.461288014	7.209778072	28.96129673	5.14E-07	3.98E-06
Znev_04509	-0.553930366	0.030433939	6.971671434	28.93971712	5.20E-07	4.02E-06
Znev_06431	-0.917531209	0.854571128	2.527088179	28.86676656	5.39E-07	4.16E-06
Znev_12209	-0.397594821	0.43927492	6.586369816	28.81072745	5.54E-07	4.27E-06
Znev_04072	-0.654061121	0.446061192	4.281326059	28.79494618	5.59E-07	4.29E-06
Znev_00411	-0.693880398	0.029587803	5.284474224	28.74053983	5.74E-07	4.40E-06
Znev_01732	-0.318924974	0.445021122	5.844047882	28.73406767	5.76E-07	4.42E-06
Znev_10306	-0.652670217	0.262276311	4.391147454	28.64070266	6.04E-07	4.61E-06
Znev_03262	-0.428342799	0.3866413	9.246580827	28.61782739	6.11E-07	4.66E-06
Znev_09861	-0.091009215	0.651344833	4.094660042	28.59563706	6.17E-07	4.71E-06
Znev_04009	-0.287687795	0.41172146	6.632837935	28.57743208	6.23E-07	4.75E-06
Znev_15595	-0.618195349	0.163434201	8.2966946	28.52455306	6.40E-07	4.87E-06
Znev_04175	-0.536338214	0.027752342	6.176496612	28.48235314	6.53E-07	4.96E-06
Znev_08748	-0.200305432	0.744043237	3.652888183	28.26324689	7.29E-07	5.52E-06
Znev_07184	-0.476256019	0.23752824	5.959553654	28.23508581	7.39E-07	5.59E-06
Znev_11189	-0.516023891	0.156115359	6.570763818	28.19794366	7.53E-07	5.69E-06
Znev_05116	-0.435514871	0.29053526	5.436573343	28.1069255	7.88E-07	5.93E-06
Znev_13874	-0.358194377	0.414300347	5.581703176	27.99769061	8.32E-07	6.24E-06
Znev_07875	-0.340814362	0.378797816	5.187505261	27.99609804	8.33E-07	6.25E-06
Znev_00485	-0.634553426	0.56994651	3.728976555	27.95264541	8.51E-07	6.37E-06
Znev_05170	-0.623190184	0.152928769	6.823892432	27.90729484	8.71E-07	6.51E-06
Znev_16113	-0.741384235	1.043522721	3.806490502	27.8150375	9.12E-07	6.80E-06
Znev_04593	-0.180561166	0.689212462	4.130235282	27.74622406	9.44E-07	7.03E-06
Znev_07719	-0.398446694	1.554287931	1.59373159	27.64272474	9.94E-07	7.39E-06
Znev_11201	-0.132542626	0.789280138	4.860853609	27.58135293	1.03E-06	7.60E-06
Znev_01093	-0.341864096	0.34356921	7.069145687	27.57953169	1.03E-06	7.61E-06
Znev_17745	-0.586872501	0.340175868	5.752689768	27.5657894	1.03E-06	7.65E-06
Znev_17430	-0.501089139	0.430635995	5.138715805	27.52287088	1.06E-06	7.81E-06
Znev_02685	-0.629019932	0.567523845	5.621498747	27.51275871	1.06E-06	7.84E-06
Znev_05173	-0.656013318	0.070044564	8.313664272	27.45570337	1.09E-06	8.06E-06
Znev_13391	-0.459777839	0.250514755	5.353102011	27.41037285	1.12E-06	8.23E-06
Znev_05378	-0.254437301	0.513368911	6.011516944	27.39670355	1.12E-06	8.28E-06
Znev_00800	-0.393850222	1.517728124	1.409578148	27.23989766	1.22E-06	8.92E-06
Znev_01180	-0.66539178	0.248078462	5.825619174	27.228147	1.22E-06	8.97E-06
Znev_03608	-0.303189278	0.374755855	5.288494315	27.22666122	1.22E-06	8.97E-06
Znev_07746	-0.302351049	0.497178662	6.778385199	27.16974786	1.26E-06	9.21E-06
Znev_06547	-0.439105386	0.820399412	2.687966654	27.10433193	1.30E-06	9.51E-06
Znev_17612	-0.308570541	0.346169455	6.371598227	27.09681177	1.31E-06	9.53E-06
Znev_18742	-0.132252132	0.800877829	3.60788937	27.05835609	1.33E-06	9.71E-06
Znev_11853	-0.525457472	0.23856315	5.537131078	27.05734704	1.33E-06	9.72E-06
Znev_13044	-0.126301172	0.950358852	6.117742606	27.02304369	1.36E-06	9.87E-06
Znev_10774	-0.652727758	0.169768069	6.998186394	26.98723049	1.38E-06	1.00E-05
Znev_15394	-0.031300561	1.597875446	3.711168329	26.97300886	1.39E-06	1.01E-05
Znev_12103	-0.117324689	0.64751764	5.671313925	26.92101028	1.43E-06	1.04E-05
Znev_12074	-0.775512191	0.191753331	3.765485761	26.90200129	1.44E-06	1.04E-05
Znev_03909	-0.609897498	0.124165896	4.886599863	26.88076169	1.46E-06	1.05E-05
Znev_06879	-0.603544577	0.834812675	2.625582658	26.86667069	1.47E-06	1.06E-05
Znev_08481	-0.771298859	0.227323958	9.664177893	26.79365446	1.52E-06	1.10E-05
Znev_07058	-0.191861911	0.473043859	6.336684925	26.74739304	1.56E-06	1.12E-05
Znev_00538	-0.506459893	0.162770189	6.542034519	26.72448756	1.57E-06	1.13E-05
Znev_14584	-0.720310398	1.106307758	2.264397652	26.70559234	1.59E-06	1.14E-05
Znev_06352	-0.42351698	0.540936185	4.382051879	26.69702452	1.60E-06	1.15E-05
Znev_09917	-0.542216993	0.35558676	4.617856593	26.65611923	1.63E-06	1.17E-05
Znev_10958	-0.454667216	0.656905347	3.153237723	26.59473384	1.68E-06	1.20E-05
Znev_04699	-0.063582996	0.558127983	5.958443716	26.58344917	1.69E-06	1.21E-05
Znev_10485	-0.572030717	0.222597423	5.268706582	26.57751357	1.69E-06	1.21E-05
Znev_12401	-0.433089944	0.429465775	5.168533939	26.55754434	1.71E-06	1.22E-05
Znev_04751	-0.499109512	0.298263834	8.535946129	26.44087375	1.81E-06	1.29E-05
Znev_17206	-0.001845319	0.597160471	7.06034679	26.36609219	1.88E-06	1.34E-05
Znev_04958	-0.139276745	0.55510628	7.047206634	26.31599121	1.93E-06	1.37E-05
Znev_00360	-0.254682081	0.357203642	5.907385479	26.31590008	1.93E-06	1.37E-05
Znev_18620	-1.350487679	0.056680804	3.895780953	26.30082189	1.94E-06	1.38E-05
Znev_02388	-0.651791158	0.19330351	4.843281834	26.19179474	2.05E-06	1.45E-05
Znev_03520	-0.592561818	0.120540878	6.216336481	26.18024733	2.07E-06	1.46E-05
Znev_09796	-0.207855543	0.477056046	6.153126426	26.14989813	2.10E-06	1.48E-05
Znev_15434	-0.406900059	0.372195419	7.561137937	26.11511555	2.13E-06	1.51E-05
Znev_16869	-1.38309034	0.003142925	2.449146624	26.06463356	2.19E-06	1.54E-05
Znev_02544	-0.492010869	0.129346275	5.824411513	25.94663478	2.32E-06	1.63E-05
Znev_09405	-0.600956256	0.048840397	5.831322987	25.87988357	2.40E-06	1.68E-05
Znev_13769	-0.265012795	1.072064116	1.994394769	25.799814	2.50E-06	1.74E-05
Znev_05099	-0.615708674	0.157004809	4.836084536	25.60863283	2.75E-06	1.91E-05
Znev_02308	-0.695900392	1.970614481	2.163158894	25.56251804	2.81E-06	1.95E-05
Znev_02608	-0.084322261	0.818289683	4.023304304	25.54179907	2.84E-06	1.97E-05
Znev_09137	-2.07763437	1.512856432	0.514794017	25.51413086	2.88E-06	2.00E-05
Znev_07414	-0.762046929	0.629300046	2.435244489	25.4677648	2.95E-06	2.04E-05
Znev_02470	-0.60108606	0.016386775	6.649456063	25.42036174	3.02E-06	2.09E-05
Znev_12944	-0.822917503	0.16959129	3.695833293	25.41301535	3.03E-06	2.10E-05
Znev_13870	-0.46315749	0.979689106	2.733521226	25.40203345	3.05E-06	2.11E-05
Znev_02669	-0.710641559	0.600268767	2.944585463	25.36145751	3.11E-06	2.15E-05
Znev_14630	-0.044698181	0.617414144	5.100623113	25.28758291	3.23E-06	2.22E-05
Znev_18459	-0.238238196	0.580141609	6.942081611	25.25319204	3.28E-06	2.26E-05
Znev_07662	-0.51209193	0.06739998	5.414335916	25.24632559	3.29E-06	2.27E-05
Znev_04877	-0.596552822	0.235904964	6.320985427	25.23253243	3.32E-06	2.28E-05
Znev_03175	-0.119765887	0.469768615	6.685138748	25.2270541	3.33E-06	2.28E-05
Znev_01821	-0.17257042	0.448678517	5.237568329	25.07586027	3.59E-06	2.45E-05
Znev_07017	-0.721441651	0.155772415	4.34850791	25.04228061	3.65E-06	2.49E-05
Znev_04844	-0.285799131	0.514007891	5.496564473	25.03221369	3.67E-06	2.50E-05
Znev_05230	-0.021303032	0.733381033	4.382267187	24.95857674	3.80E-06	2.59E-05
Znev_12829	-0.142112567	0.850554083	3.1953293	24.9222609	3.87E-06	2.64E-05
Znev_09794	-0.513592969	0.490963612	4.39913938	24.91992384	3.88E-06	2.64E-05
Znev_11676	-0.496385461	0.561761672	4.339456671	24.90702589	3.90E-06	2.65E-05
Znev_14928	-1.066551597	0.088747415	4.200570227	24.88886162	3.94E-06	2.68E-05
Znev_15064	-0.740804844	0.190860668	3.875088571	24.78717534	4.15E-06	2.81E-05
Znev_13343	-0.477772592	0.140001168	6.047262337	24.77155473	4.18E-06	2.83E-05
Znev_05126	-0.377448861	0.319245223	5.390736816	24.71053388	4.31E-06	2.91E-05
Znev_13227	-0.675048026	0.230823547	4.089324723	24.70828056	4.31E-06	2.91E-05
Znev_15675	-0.329053784	1.372814017	1.459393706	24.70796524	4.31E-06	2.91E-05
Znev_02657	-0.6931489	0.197102555	4.489557604	24.59195261	4.57E-06	3.08E-05
Znev_01159	-0.477836435	0.322160707	4.815115311	24.57410957	4.61E-06	3.10E-05
Znev_12952	-1.605559701	0.198486264	2.435487167	24.44140196	4.93E-06	3.30E-05
Znev_10036	-0.489318989	0.237770345	5.00166569	24.37637356	5.09E-06	3.41E-05
Znev_16069	-0.007103938	1.139861943	3.651956409	24.36003151	5.13E-06	3.43E-05
Znev_02489	-0.640646465	0.265551902	4.180339516	24.32339367	5.23E-06	3.49E-05
Znev_09841	-0.562214538	0.407563442	4.520982898	24.30868349	5.27E-06	3.52E-05
Znev_09630	-0.073950114	0.463321747	5.799160357	24.30224415	5.28E-06	3.52E-05
Znev_03971	-0.267941537	0.365480239	5.657306392	24.26539712	5.38E-06	3.58E-05
Znev_13680	-0.66051245	0.412835302	3.824631889	24.22027029	5.50E-06	3.66E-05
Znev_09690	-1.697777553	1.246670093	1.066114584	24.17182803	5.64E-06	3.75E-05
Znev_05528	-0.717218465	0.090444693	4.867399534	24.15668582	5.68E-06	3.77E-05
Znev_07645	-1.043683678	0.256254898	3.116945787	24.02845497	6.06E-06	4.00E-05
Znev_05280	-0.454423646	0.317438882	6.164339962	24.0274286	6.06E-06	4.00E-05
Znev_07398	-0.68173593	0.073070724	4.20392618	24.01934937	6.09E-06	4.01E-05
Znev_09526	-0.288544732	0.464976263	4.970368149	24.00355609	6.13E-06	4.04E-05
Znev_07890	-0.559505978	0.113635485	5.254348717	23.96144918	6.26E-06	4.12E-05
Znev_01212	-0.437495012	0.502270671	3.95602057	23.93895348	6.33E-06	4.16E-05
Znev_03965	-0.630047657	0.166954868	4.743257902	23.89701397	6.47E-06	4.25E-05
Znev_07500	-0.148843135	0.475472112	7.896506839	23.83409028	6.68E-06	4.37E-05
Znev_14508	-0.689396461	0.143345383	7.461111374	23.83044075	6.69E-06	4.38E-05
Znev_11992	-0.279828291	0.544080683	6.071681682	23.79937349	6.79E-06	4.44E-05
Znev_12985	-0.965876667	0.458022023	2.483772608	23.78644425	6.84E-06	4.47E-05
Znev_03823	-0.527882841	0.047517574	5.837461687	23.78522661	6.84E-06	4.47E-05
Znev_04906	-0.859769939	0.719059664	3.415000932	23.7847411	6.84E-06	4.47E-05
Znev_15072	-0.673513257	0.156616902	4.810557845	23.75652796	6.94E-06	4.53E-05
Znev_07377	-0.160672688	0.617087337	3.942340681	23.69289155	7.16E-06	4.66E-05
Znev_01902	-0.334419364	0.375999275	4.658090005	23.60765615	7.48E-06	4.86E-05
Znev_06043	-0.390321739	0.263713801	6.793610404	23.5920321	7.53E-06	4.90E-05
Znev_01187	-0.352107621	0.394106594	5.075721991	23.56033162	7.65E-06	4.97E-05
Znev_01564	-0.262570081	0.47978016	4.937900627	23.53290751	7.76E-06	5.03E-05
Znev_15958	-0.486362173	0.367247997	5.146791592	23.50445306	7.87E-06	5.10E-05
Znev_09592	-0.23328012	0.629467407	5.220303233	23.48479249	7.95E-06	5.14E-05
Znev_08664	-0.07742168	0.625550917	6.664954603	23.46900258	8.01E-06	5.18E-05
Znev_05646	-0.635403053	0.151288265	7.310959194	23.40681672	8.27E-06	5.34E-05
Znev_02963	-0.70452948	0.210833615	9.449475392	23.37209124	8.41E-06	5.43E-05
Znev_14734	-0.414300138	0.458897077	5.110277836	23.34527613	8.52E-06	5.49E-05
Znev_01820	-0.335113247	0.69473586	3.281361442	23.30223478	8.71E-06	5.61E-05
Znev_04024	-0.565725599	0.042692366	6.796266274	23.21249996	9.11E-06	5.84E-05
Znev_04910	-0.141588538	0.495193731	7.07459382	23.18761157	9.22E-06	5.91E-05
Znev_04039	-0.02743829	0.511415142	6.041951818	23.14114955	9.44E-06	6.05E-05
Znev_12841	-0.016718387	1.552845313	1.430611176	23.13908223	9.45E-06	6.05E-05
Znev_14556	-0.327288986	0.301783424	6.289124044	23.01475448	1.01E-05	6.40E-05
Znev_14519	-1.271033935	0.179244992	2.92058597	23.01302278	1.01E-05	6.41E-05
Znev_01236	-0.626096069	0.31503634	7.087390524	22.98078441	1.02E-05	6.51E-05
Znev_15143	-0.709536238	0.142093181	4.244163639	22.97912327	1.02E-05	6.51E-05
Znev_03168	-0.058695037	1.035225388	2.603427968	22.9687406	1.03E-05	6.53E-05
Znev_11509	-0.562054611	0.276215387	4.727009436	22.9392984	1.04E-05	6.62E-05
Znev_10715	-0.322596086	0.370851603	6.963288223	22.92096597	1.05E-05	6.67E-05
Znev_04168	-0.149196505	0.840962118	3.739215382	22.90842838	1.06E-05	6.70E-05
Znev_05117	-0.545385493	0.12731311	4.717610756	22.90019533	1.06E-05	6.73E-05
Znev_03230	-0.560555819	1.584466189	0.703294198	22.86940462	1.08E-05	6.83E-05
Znev_10506	-0.578977455	0.268394685	4.796161621	22.82424868	1.11E-05	6.97E-05
Znev_02179	-0.56411725	0.056123957	5.918015325	22.80938138	1.11E-05	7.02E-05
Znev_01611	-0.100050803	0.46355418	5.42174665	22.77735706	1.13E-05	7.13E-05
Znev_09226	-0.434445777	0.826378532	4.632236376	22.7150728	1.17E-05	7.34E-05
Znev_08005	-0.075646567	0.545604624	6.280396935	22.71323018	1.17E-05	7.34E-05
Znev_17383	-0.760994045	0.756478059	2.455688968	22.69044832	1.18E-05	7.42E-05
Znev_09142	-0.261320831	0.367904504	6.381379669	22.68709459	1.18E-05	7.43E-05
Znev_00640	-0.079148059	0.494288469	6.452386217	22.65488588	1.20E-05	7.54E-05
Znev_06119	-0.489409951	0.045292707	6.401943566	22.53427943	1.28E-05	7.98E-05
Znev_04274	-0.102927289	0.693981612	3.6681147	22.52522017	1.28E-05	8.01E-05
Znev_02776	-0.652369209	0.33345993	3.499923256	22.51716101	1.29E-05	8.04E-05
Znev_11025	-0.431822404	0.917687104	4.087213238	22.4456151	1.34E-05	8.30E-05
Znev_02572	-0.90285959	0.022203899	3.7482049	22.42288363	1.35E-05	8.38E-05
Znev_05600	-0.592939158	0.14575122	4.832191386	22.4012682	1.37E-05	8.47E-05
Znev_05954	-0.444946383	0.198812227	4.855858275	22.38653855	1.38E-05	8.53E-05
Znev_13500	-0.373846741	0.307438879	5.465349238	22.38015495	1.38E-05	8.55E-05
Znev_03159	-0.353150915	0.360519844	5.863815513	22.37455399	1.38E-05	8.57E-05
Znev_05330	-0.552726279	0.155866813	6.214676257	22.34338517	1.41E-05	8.70E-05
Znev_06456	-3.451131545	2.405055574	0.039183774	22.3259363	1.42E-05	8.77E-05
Znev_09384	-0.628022954	0.285040003	4.715476837	22.31286094	1.43E-05	8.82E-05
Znev_00362	-0.882124204	0.004155742	4.293865261	22.28563184	1.45E-05	8.93E-05
Znev_02345	-0.973118582	0.870342196	1.529921659	22.25508049	1.47E-05	9.06E-05
Znev_03127	-0.653575088	0.041772342	4.579382897	22.24190657	1.48E-05	9.12E-05
Znev_07548	-0.779724706	0.01600122	5.028223047	22.21869671	1.50E-05	9.22E-05
Znev_10817	-0.626035097	0.037418777	5.347175277	22.20308822	1.51E-05	9.29E-05
Znev_04783	-0.462360168	0.333998753	4.802010878	22.07121194	1.61E-05	9.89E-05
Znev_02743	-0.476706753	0.104358013	8.375452345	22.04420777	1.63E-05	1.00E-04
Znev_10254	-0.569038956	0.005992235	5.593072401	22.01883183	1.65E-05	1.01E-04
Znev_11034	-0.583527097	0.016793253	5.53282431	22.00626284	1.66E-05	1.02E-04
Znev_06812	-0.466277237	0.130762773	7.001158754	21.96493116	1.70E-05	1.04E-04
Znev_14663	-0.094547289	1.105601758	3.014853932	21.93364012	1.73E-05	1.05E-04
Znev_09538	-1.17649586	1.215856674	0.75088946	21.92191488	1.74E-05	1.06E-04
Znev_03304	-0.261655185	0.336345338	6.205732024	21.8727788	1.78E-05	1.08E-04
Znev_11731	-0.173241292	0.532178455	6.527372942	21.87077671	1.78E-05	1.08E-04
Znev_00725	-0.260181694	0.548301928	4.325380337	21.86755573	1.78E-05	1.08E-04
Znev_06527	-0.539962131	0.508467794	4.572584872	21.85050753	1.80E-05	1.09E-04
Znev_06216	-0.51460281	0.153437791	5.347626675	21.85010145	1.80E-05	1.09E-04
Znev_08980	-0.657195873	0.065522735	4.615443237	21.81058099	1.84E-05	1.11E-04
Znev_10039	-0.400097426	0.377563311	4.853617033	21.75325008	1.89E-05	1.14E-04
Znev_02830	-0.542449695	0.536531763	3.832384813	21.73233002	1.91E-05	1.15E-04
Znev_18796	-3.817817984	0.578190759	13.08974981	21.71968771	1.92E-05	1.16E-04
Znev_00892	-0.635268675	2.817626187	-0.276092512	21.71160417	1.93E-05	1.16E-04
Znev_15520	-0.627998819	3.159274719	0.041370509	21.6931933	1.95E-05	1.17E-04
Znev_13497	-0.70973898	0.005945068	5.721860189	21.64612276	1.99E-05	1.20E-04
Znev_10574	-0.449253032	0.402680641	4.131368704	21.64367544	2.00E-05	1.20E-04
Znev_17869	-0.099420674	1.053534241	4.291446699	21.63951833	2.00E-05	1.20E-04
Znev_09695	-0.763079326	2.075477766	0.513181763	21.63697538	2.00E-05	1.20E-04
Znev_09963	-0.303713845	0.457821293	4.44615275	21.62678699	2.01E-05	1.21E-04
Znev_03439	-0.561948994	0.075400453	5.790435496	21.62180429	2.02E-05	1.21E-04
Znev_08387	-0.513121109	0.25411394	5.450027898	21.62114076	2.02E-05	1.21E-04
Znev_06843	-0.044142623	0.560776639	5.101643937	21.55088819	2.09E-05	1.25E-04
Znev_12107	-0.038634608	0.661096535	4.20260265	21.50976583	2.13E-05	1.28E-04
Znev_12590	-0.934037519	0.033793733	5.054355525	21.50948139	2.13E-05	1.28E-04
Znev_05656	-0.00777777	0.708546204	4.583797254	21.46326448	2.18E-05	1.30E-04
Znev_03043	-0.103523612	0.538680049	5.457386127	21.45157019	2.20E-05	1.31E-04
Znev_04855	-0.124572719	0.670323119	3.805915815	21.44382389	2.21E-05	1.32E-04
Znev_04599	-0.644530927	0.111840874	5.206769503	21.42453526	2.23E-05	1.33E-04
Znev_13395	-0.093076077	0.80529317	3.436093013	21.41861049	2.23E-05	1.33E-04
Znev_14151	-0.718080889	1.254277424	1.059993974	21.40525575	2.25E-05	1.34E-04
Znev_04769	-0.488406856	0.03920931	7.475146929	21.38639935	2.27E-05	1.35E-04
Znev_01495	-0.360081236	0.586454963	3.325779169	21.37124195	2.29E-05	1.36E-04
Znev_09513	-0.130745683	0.367239677	6.843708078	21.3490548	2.31E-05	1.37E-04
Znev_08147	-0.486310848	0.179235959	5.663042082	21.32577273	2.34E-05	1.39E-04
Znev_02115	-0.198023364	0.775751561	3.835841273	21.31719842	2.35E-05	1.39E-04
Znev_08304	-0.288519947	0.601882437	8.133260845	21.25891804	2.42E-05	1.43E-04
Znev_02198	-0.407114645	0.155802299	5.512839243	21.20835188	2.48E-05	1.46E-04
Znev_03264	-0.566185168	0.101205271	6.453029741	21.20514068	2.49E-05	1.47E-04
Znev_07465	-0.456742974	0.302957521	6.055066722	21.12334278	2.59E-05	1.52E-04
Znev_15217	-0.44185529	0.49689856	3.25695238	21.09989893	2.62E-05	1.54E-04
Znev_06886	-0.724502007	0.009910155	4.131248093	21.09897316	2.62E-05	1.54E-04
Znev_18871	-1.637857759	1.73572826	0.227621514	21.09686622	2.62E-05	1.54E-04
Znev_14529	-0.580597481	0.764454072	2.078547842	21.08044017	2.65E-05	1.55E-04
Znev_15651	-0.945083919	0.33025109	3.585204096	21.06085685	2.67E-05	1.57E-04
Znev_04508	-0.472477557	0.208721931	5.702003242	21.04912489	2.69E-05	1.58E-04
Znev_10351	-1.167385391	0.920851546	1.378859457	21.04276436	2.70E-05	1.58E-04
Znev_11984	-0.393355524	0.213320059	6.234019465	21.01890467	2.73E-05	1.60E-04
Znev_01195	-0.168312263	0.456211934	4.613314922	20.98326998	2.78E-05	1.63E-04
Znev_14466	-0.064943336	1.384979035	2.480042052	20.97691992	2.79E-05	1.63E-04
Znev_18432	-0.287898523	0.832555811	3.54962604	20.96264706	2.81E-05	1.64E-04
Znev_11841	-0.331152074	0.341680239	5.969799667	20.95515277	2.82E-05	1.65E-04
Znev_15314	-5.149439273	0.070242111	-0.014122497	20.94965068	2.82E-05	1.65E-04
Znev_02095	-0.601849537	0.560728346	3.591801135	20.9055559	2.89E-05	1.69E-04
Znev_00255	-0.022294037	0.511275642	5.493956172	20.88985139	2.91E-05	1.70E-04
Znev_04605	-0.608937792	0.257150581	4.540709403	20.85231404	2.96E-05	1.73E-04
Znev_17775	-2.112465828	0.170567542	0.884134265	20.80241059	3.04E-05	1.77E-04
Znev_10849	-0.451800155	0.622418633	3.70866582	20.72419742	3.16E-05	1.83E-04
Znev_00284	-0.013325609	1.170854073	1.704378638	20.72165886	3.16E-05	1.83E-04
Znev_06000	-0.351526339	0.331482631	5.386195194	20.650986	3.28E-05	1.89E-04
Znev_09110	-0.710526914	0.047103458	5.981806312	20.62727746	3.32E-05	1.91E-04
Znev_12443	-0.149941782	0.613216981	4.623473009	20.57022894	3.41E-05	1.96E-04
Znev_16588	-0.54585451	0.1720443	4.82411999	20.50775395	3.52E-05	2.02E-04
Znev_00874	-0.500454158	0.042264719	6.326982965	20.5053547	3.53E-05	2.02E-04
Znev_02041	-0.230174413	0.413399049	5.33642279	20.46796974	3.59E-05	2.06E-04
Znev_03466	-0.663152431	1.023395879	1.450014007	20.46028806	3.61E-05	2.06E-04
Znev_01547	-0.08595315	0.728143523	3.726293076	20.45859693	3.61E-05	2.07E-04
Znev_03095	-1.735537038	0.246732611	1.817180442	20.45342514	3.62E-05	2.07E-04
Znev_07615	-0.369995298	0.373215643	4.698280414	20.43603118	3.65E-05	2.09E-04
Znev_04419	-0.31168246	0.849485758	2.63788302	20.42906976	3.66E-05	2.09E-04
Znev_09714	-0.236118329	0.469866085	4.860273367	20.37884519	3.76E-05	2.14E-04
Znev_08209	-0.46264009	0.139711042	5.969669548	20.37313039	3.77E-05	2.15E-04
Znev_01129	-0.171705208	0.370243412	7.014571126	20.31175523	3.88E-05	2.21E-04
Znev_01541	-0.381059869	0.707280724	4.086065528	20.29235214	3.92E-05	2.23E-04
Znev_05574	-0.520274928	0.010181038	6.949605569	20.24970544	4.01E-05	2.28E-04
Znev_08489	-0.450904538	0.114918313	5.7857161	20.24784169	4.01E-05	2.28E-04
Znev_17376	-0.832226882	0.08001867	4.000255019	20.24593848	4.01E-05	2.28E-04
Znev_15276	-0.108172204	0.411076689	6.215529292	20.23851428	4.03E-05	2.29E-04
Znev_17343	-0.004306452	0.465402506	7.258360364	20.23102079	4.04E-05	2.30E-04
Znev_18092	-0.295471314	0.58792133	4.03232164	20.21286764	4.08E-05	2.32E-04
Znev_14064	-0.618848967	0.617021242	3.569823944	20.20985216	4.09E-05	2.32E-04
Znev_00756	-0.502976708	0.191289869	4.63244923	20.17424577	4.16E-05	2.36E-04
Znev_09976	-1.215923904	0.06640132	2.41207396	20.15648456	4.20E-05	2.38E-04
Znev_01852	-0.089236853	0.524875873	6.699586458	20.14586643	4.22E-05	2.39E-04
Znev_17416	-0.312397387	0.435957564	4.220614959	20.13242164	4.25E-05	2.40E-04
Znev_14158	-0.755573846	0.505057022	2.635701082	20.10890896	4.30E-05	2.43E-04
Znev_04680	-0.659612083	0.113923279	4.762609156	20.09351185	4.33E-05	2.45E-04
Znev_08303	-0.395103512	0.460660796	3.703965723	20.0275694	4.48E-05	2.53E-04
Znev_15013	-0.359421039	0.172525848	6.993677147	20.01777631	4.50E-05	2.54E-04
Znev_14533	-0.697026445	0.228308746	3.650440825	20.01361301	4.51E-05	2.54E-04
Znev_06554	-0.471948186	0.385490138	4.390003263	20.00574416	4.53E-05	2.55E-04
Znev_14583	-5.357610146	0.436059701	0.275475276	19.98563654	4.57E-05	2.57E-04
Znev_13486	-0.52813642	0.119076326	8.283977376	19.97175041	4.60E-05	2.59E-04
Znev_18158	-0.232703355	0.563344493	4.51918356	19.96865772	4.61E-05	2.59E-04
Znev_04416	-0.691806363	0.059958175	5.756507944	19.85571282	4.88E-05	2.74E-04
Znev_13844	-0.221414911	0.350189924	6.063778985	19.79275309	5.04E-05	2.82E-04
Znev_05960	-0.57178037	0.463056827	2.841801586	19.74085447	5.17E-05	2.89E-04
Znev_14233	-0.175893763	0.426668165	5.361018935	19.73137244	5.19E-05	2.90E-04
Znev_16305	-0.181648691	0.794063262	2.996121027	19.70380321	5.26E-05	2.94E-04
Znev_16961	-0.387429481	0.286838925	7.204351201	19.68980177	5.30E-05	2.96E-04
Znev_01536	-0.408283668	0.336744413	4.834417046	19.666456	5.36E-05	2.98E-04
Znev_03874	-0.873361594	0.253997049	3.191383815	19.65150608	5.40E-05	3.00E-04
Znev_18544	-0.558789145	0.170881772	6.903567506	19.6452789	5.42E-05	3.01E-04
Znev_04762	-0.39443237	0.401554995	4.155518003	19.6314447	5.46E-05	3.03E-04
Znev_05524	-0.140704441	0.622641807	6.734780631	19.62898532	5.47E-05	3.03E-04
Znev_15067	-0.733392918	0.206726951	3.489671643	19.6116039	5.51E-05	3.06E-04
Znev_12620	-0.216482566	0.339318418	6.717020269	19.59231108	5.57E-05	3.08E-04
Znev_03075	-0.137373299	0.533489485	3.832419052	19.57307261	5.62E-05	3.11E-04
Znev_13118	-0.706469362	0.063103762	4.404219605	19.55942455	5.66E-05	3.13E-04
Znev_02316	-0.194424381	0.438422258	4.231409887	19.52962355	5.74E-05	3.17E-04
Znev_04415	-0.354757585	0.361931211	4.604427002	19.52046806	5.77E-05	3.19E-04
Znev_13506	-0.375700672	0.762969154	2.555257785	19.51488358	5.79E-05	3.19E-04
Znev_11682	-0.244081139	0.299982764	5.672040342	19.50453153	5.82E-05	3.21E-04
Znev_03634	-0.575651078	0.328439806	4.175864509	19.49710213	5.84E-05	3.22E-04
Znev_10629	-0.134630368	0.480100146	5.153631802	19.46765349	5.92E-05	3.26E-04
Znev_07151	-1.246734365	0.440113564	1.608335147	19.3468459	6.29E-05	3.45E-04
Znev_06856	-0.995290809	0.146996444	3.182446215	19.34004521	6.31E-05	3.46E-04
Znev_15625	-0.324756499	0.661171804	4.204467884	19.33642097	6.33E-05	3.46E-04
Znev_18520	-0.415957478	0.652348814	3.008175238	19.317246	6.39E-05	3.49E-04
Znev_04189	-0.327659612	0.321440209	4.359889706	19.24994634	6.61E-05	3.61E-04
Znev_15138	-0.51378186	0.278659164	5.486691364	19.23633599	6.65E-05	3.63E-04
Znev_01375	-0.158719028	0.490371483	9.381415598	19.23378664	6.66E-05	3.63E-04
Znev_08132	-0.523966714	0.088456075	6.780004228	19.21999849	6.71E-05	3.65E-04
Znev_13127	-0.484773433	0.492144956	4.53472653	19.21468409	6.72E-05	3.66E-04
Znev_02642	-3.440555805	1.688572132	-0.340811534	19.12452588	7.03E-05	3.82E-04
Znev_11170	-0.417574175	0.173062871	6.10570706	19.11939325	7.05E-05	3.83E-04
Znev_03491	-1.030557527	0.441383216	1.836308987	19.11134489	7.08E-05	3.84E-04
Znev_08339	-0.307700695	0.374603138	5.943173943	19.10165185	7.11E-05	3.86E-04
Znev_09689	-4.679077622	0.924971045	0.089765843	19.09921094	7.12E-05	3.86E-04
Znev_06391	-0.271127526	0.508193571	3.636652933	19.0626814	7.25E-05	3.92E-04
Znev_10349	-0.434008707	0.277663583	4.42941274	19.06044891	7.26E-05	3.93E-04
Znev_09323	-0.497027384	0.307801934	4.73121594	19.05331356	7.29E-05	3.94E-04
Znev_09733	-0.086773267	0.527413396	7.144721112	19.02727027	7.38E-05	3.99E-04
Znev_00734	-0.388936059	0.276894816	5.485880847	19.02434597	7.39E-05	3.99E-04
Znev_01283	-0.414672129	0.54340916	3.742804864	19.0207389	7.41E-05	4.00E-04
Znev_14799	-0.308344238	0.319783235	7.189323505	18.97337629	7.59E-05	4.09E-04
Znev_04261	-0.001986637	0.79093122	3.998166934	18.94380969	7.70E-05	4.14E-04
Znev_07425	-0.269686192	0.333175975	6.072435192	18.91065759	7.83E-05	4.21E-04
Znev_10116	-0.112828037	0.502680527	4.895154706	18.90595038	7.85E-05	4.22E-04
Znev_16095	-1.119393968	0.109192088	2.128103808	18.90114029	7.86E-05	4.22E-04
Znev_10581	-0.041993129	0.775323051	3.419736205	18.86472024	8.01E-05	4.29E-04
Znev_00461	-0.466364249	0.645627345	3.698174824	18.8621106	8.02E-05	4.29E-04
Znev_17456	-0.992550139	0.360700229	2.728293426	18.859467	8.03E-05	4.30E-04
Znev_00339	-0.254468143	0.861214568	3.461105752	18.84626222	8.08E-05	4.32E-04
Znev_10650	-0.347319144	0.397910695	5.79879236	18.75882393	8.44E-05	4.50E-04
Znev_06593	-0.239195421	0.450170634	4.406525997	18.73206343	8.56E-05	4.56E-04
Znev_09586	-0.231170385	0.81257358	2.945763682	18.6597399	8.87E-05	4.71E-04
Znev_11520	-0.277766727	0.686862722	7.841743836	18.6460951	8.93E-05	4.74E-04
Znev_07629	-0.202635245	0.469466206	6.116776965	18.63056813	9.00E-05	4.78E-04
Znev_05332	-0.269584643	0.356944148	7.839662981	18.62910175	9.01E-05	4.78E-04
Znev_17009	-0.325356568	1.016461062	1.841016682	18.60918496	9.10E-05	4.82E-04
Znev_06490	-0.257449316	0.864966068	4.347988035	18.587624	9.20E-05	4.87E-04
Znev_07877	-0.304821456	0.593780222	4.068165035	18.56236174	9.32E-05	4.93E-04
Znev_09944	-0.143042127	0.542039944	6.951528679	18.53841812	9.43E-05	4.98E-04
Znev_04388	-0.377971938	0.489543692	3.624724691	18.51484797	9.54E-05	5.04E-04
Znev_15327	-0.541234389	0.463400824	3.264099129	18.50689473	9.58E-05	5.06E-04
Znev_00810	-0.070263158	0.504533523	4.827596768	18.50058217	9.61E-05	5.07E-04
Znev_12180	-0.251246342	0.904078734	2.00703133	18.48828653	9.67E-05	5.10E-04
Znev_02347	-0.009463357	0.481704822	6.511538951	18.47390659	9.74E-05	5.14E-04
Znev_06467	-0.28892041	0.324496788	8.467774912	18.40861024	1.01E-04	5.29E-04
Znev_10892	-0.496711362	0.005179641	6.424167615	18.40666307	1.01E-04	5.29E-04
Znev_05435	-0.420797019	0.109762306	6.678343771	18.3864213	1.02E-04	5.34E-04
Znev_00147	-0.437191624	0.130644374	5.913821645	18.35711909	1.03E-04	5.41E-04
Znev_04163	-0.318198377	0.570934521	5.486652374	18.26470471	1.08E-04	5.66E-04
Znev_11667	-0.463117237	0.261969823	5.38990572	18.24783842	1.09E-04	5.70E-04
Znev_11326	-0.010529847	0.882572065	3.344385421	18.20635551	1.11E-04	5.81E-04
Znev_05231	-0.51286842	0.040525864	7.224433004	18.2000755	1.12E-04	5.83E-04
Znev_13151	-0.562657725	0.125444797	5.558236283	18.19240744	1.12E-04	5.85E-04
Znev_03801	-0.450130614	0.145661853	7.491722264	18.12108384	1.16E-04	6.03E-04
Znev_11604	-0.421478534	0.171042819	5.731074168	18.09084062	1.18E-04	6.12E-04
Znev_06069	-0.245082979	0.42223201	4.973624923	18.08319317	1.18E-04	6.14E-04
Znev_07529	-0.179094423	0.48106348	5.128204462	18.08026685	1.19E-04	6.14E-04
Znev_16748	-0.312300587	0.233141974	6.819400311	18.04636944	1.21E-04	6.24E-04
Znev_05508	-1.35034705	0.177096833	1.981576022	18.04168709	1.21E-04	6.25E-04
Znev_03617	-0.89779938	1.342369381	0.458497557	17.94441378	1.27E-04	6.55E-04
Znev_12391	-0.864117223	0.093476606	3.252377411	17.93959757	1.27E-04	6.56E-04
Znev_00896	-0.451007515	0.096369673	6.286742159	17.93947279	1.27E-04	6.56E-04
Znev_07506	-0.021426337	0.439921457	7.299152938	17.87880465	1.31E-04	6.75E-04
Znev_01296	-1.005665842	1.867206644	-0.013054281	17.86465861	1.32E-04	6.79E-04
Znev_09117	-0.025277477	0.856068524	2.914467405	17.86065741	1.32E-04	6.80E-04
Znev_11308	-0.199407594	0.445718117	7.223714873	17.83050539	1.34E-04	6.89E-04
Znev_06552	-0.12012529	0.676940072	3.312000932	17.82752143	1.35E-04	6.90E-04
Znev_13218	-0.494454392	0.144585087	6.22880555	17.80885882	1.36E-04	6.96E-04
Znev_15049	-0.254936767	0.30283014	5.707821335	17.79070659	1.37E-04	7.01E-04
Znev_14861	-0.221814503	0.691947577	6.367084401	17.774116	1.38E-04	7.06E-04
Znev_18245	-0.855404624	0.60078701	2.050006667	17.75898482	1.39E-04	7.11E-04
Znev_11307	-0.552495299	0.033615644	5.600987094	17.75752369	1.39E-04	7.11E-04
Znev_00416	-0.519895794	0.042546248	5.459566629	17.74596654	1.40E-04	7.15E-04
Znev_11594	-0.368826836	0.98996971	2.192392547	17.74575632	1.40E-04	7.15E-04
Znev_05056	-0.284636767	0.244220312	6.261319626	17.73879423	1.41E-04	7.17E-04
Znev_00730	-0.438605937	0.051221192	6.273987681	17.70147301	1.43E-04	7.30E-04
Znev_01814	-0.555078134	0.031690585	6.893476568	17.65806867	1.46E-04	7.45E-04
Znev_16854	-0.602812478	0.261588502	4.213004412	17.65604704	1.47E-04	7.45E-04
Znev_07442	-0.420024849	0.053331582	6.693876492	17.63609893	1.48E-04	7.52E-04
Znev_01831	-0.364430741	0.225689809	7.655448064	17.62367845	1.49E-04	7.57E-04
Znev_17135	-0.407478698	0.616948846	3.385810538	17.61943062	1.49E-04	7.58E-04
Znev_02526	-0.425364873	0.648562332	2.753791668	17.57353972	1.53E-04	7.74E-04
Znev_08437	-0.125913587	0.471932635	7.536191333	17.53912933	1.55E-04	7.86E-04
Znev_09761	-0.626487731	0.032454693	5.162685114	17.45319284	1.62E-04	8.18E-04
Znev_10006	-0.510299613	0.043466271	4.80348922	17.45166743	1.62E-04	8.18E-04
Znev_05554	-0.078954826	0.463202389	4.950510604	17.43446512	1.64E-04	8.24E-04
Znev_07982	-0.630484056	0.162734761	4.573735795	17.4221045	1.65E-04	8.29E-04
Znev_03790	-0.423931659	0.32696136	4.491424177	17.40650929	1.66E-04	8.34E-04
Znev_13314	-0.710601011	0.170128593	5.093302065	17.4050896	1.66E-04	8.35E-04
Znev_04159	-0.191532111	0.610051779	3.176146165	17.40450689	1.66E-04	8.35E-04
Znev_07182	-0.551912355	0.223435294	5.272381163	17.37663172	1.69E-04	8.46E-04
Znev_07374	-0.264680827	0.226449845	6.744992617	17.35153342	1.71E-04	8.56E-04
Znev_02142	-0.152368794	0.577097368	5.069687565	17.29794937	1.75E-04	8.78E-04
Znev_15553	-1.21330309	0.446222189	1.280308916	17.27766907	1.77E-04	8.86E-04
Znev_05643	-0.375689459	0.378836292	4.074042884	17.26853211	1.78E-04	8.90E-04
Znev_02453	-0.53112461	0.121597375	4.625675524	17.23116004	1.81E-04	9.05E-04
Znev_10106	-0.82729616	0.096405169	4.548122553	17.21882042	1.82E-04	9.10E-04
Znev_03428	-0.268445216	0.31397201	5.705332426	17.20950549	1.83E-04	9.14E-04
Znev_14686	-1.211669002	0.068200738	2.65681637	17.19640867	1.84E-04	9.19E-04
Znev_08706	-0.198813455	1.56470838	2.382462676	17.19325267	1.85E-04	9.21E-04
Znev_09214	-0.212941903	0.389683243	4.730723388	17.13426844	1.90E-04	9.46E-04
Znev_15253	-0.351946261	0.325401437	5.02759027	17.13218599	1.90E-04	9.47E-04
Znev_14495	-0.093832676	0.454099765	4.387495179	17.10878847	1.93E-04	9.57E-04
Znev_00227	-0.189911401	0.407202577	7.954568803	17.10214849	1.93E-04	9.60E-04
Znev_08972	-0.133718483	0.377129626	5.573738237	17.06845828	1.97E-04	9.76E-04
Znev_03101	-0.154477024	0.385246944	4.828917454	17.0496863	1.98E-04	9.83E-04
Znev_01882	-0.631820251	1.027562417	1.202608688	17.04805355	1.99E-04	9.84E-04
Znev_07781	-0.372595177	0.206942631	5.39400177	17.0386379	2.00E-04	9.88E-04
Znev_01673	-0.192095262	0.409219936	5.372104412	17.02023384	2.01E-04	9.96E-04
Znev_00246	-0.450789214	0.133464281	4.879246329	16.99330286	2.04E-04	1.01E-03
Znev_04651	-0.291193509	0.409388571	4.699556531	16.95628644	2.08E-04	1.03E-03
Znev_14179	-0.451917912	0.256717087	4.857060864	16.95439442	2.08E-04	1.03E-03
Znev_00997	-0.494991039	0.088121406	5.993145878	16.93815414	2.10E-04	1.03E-03
Znev_06701	-0.192023377	0.522387079	4.054745312	16.92209156	2.12E-04	1.04E-03
Znev_13283	-0.41346896	0.094509427	5.940841281	16.9043271	2.13E-04	1.05E-03
Znev_07780	-0.072534272	0.400391167	5.465971366	16.8538413	2.19E-04	1.07E-03
Znev_07569	-0.190477828	0.770030859	2.521083419	16.85047269	2.19E-04	1.08E-03
Znev_03204	-0.071397203	0.525293714	7.235281793	16.83419471	2.21E-04	1.08E-03
Znev_14918	-0.463426665	0.05099402	6.764479665	16.82473903	2.22E-04	1.09E-03
Znev_06018	-0.283756648	0.208031411	5.530366858	16.79003574	2.26E-04	1.10E-03
Znev_18047	-0.429056052	0.024327329	6.885461001	16.78593359	2.26E-04	1.10E-03
Znev_02325	-0.389194312	0.191335092	5.902672633	16.78523021	2.27E-04	1.10E-03
Znev_03241	-0.480859973	0.084130215	5.347636387	16.77467062	2.28E-04	1.11E-03
Znev_16529	-0.997285561	0.705172115	2.010790706	16.75805334	2.30E-04	1.12E-03
Znev_14892	-0.28219577	0.431754791	5.441713587	16.74847362	2.31E-04	1.12E-03
Znev_03088	-0.196768355	0.478768261	5.158839894	16.7250318	2.33E-04	1.13E-03
Znev_10043	-0.131241864	0.487139568	6.076941367	16.70009072	2.36E-04	1.15E-03
Znev_02071	-0.36492781	0.292590195	4.374677492	16.68616192	2.38E-04	1.16E-03
Znev_02157	-0.446582671	0.083225011	7.545261011	16.63421717	2.44E-04	1.18E-03
Znev_07954	-0.282901414	0.644212395	8.224331071	16.63225184	2.45E-04	1.18E-03
Znev_02886	-0.402243122	0.224072386	5.166030742	16.61822658	2.46E-04	1.19E-03
Znev_14720	-0.086992311	1.495733578	2.74133212	16.61062141	2.47E-04	1.20E-03
Znev_12435	-0.249198519	0.439328339	6.939450131	16.60683659	2.48E-04	1.20E-03
Znev_03700	-0.287138374	0.325266837	5.819921498	16.5943301	2.49E-04	1.20E-03
Znev_15582	-0.527142027	2.62E-05	5.082447362	16.59268452	2.49E-04	1.20E-03
Znev_04767	-0.24656102	0.695129022	2.686356627	16.55767808	2.54E-04	1.22E-03
Znev_15059	-0.050252714	0.92612665	2.680556895	16.55750118	2.54E-04	1.22E-03
Znev_17772	-0.377894044	0.649356998	2.948823353	16.54282618	2.56E-04	1.23E-03
Znev_17579	-0.441001653	0.059209673	6.473648068	16.54239279	2.56E-04	1.23E-03
Znev_05480	-0.048681434	0.477040254	6.401224099	16.53709189	2.56E-04	1.24E-03
Znev_06955	-0.751546363	0.128370859	3.818917869	16.5296035	2.57E-04	1.24E-03
Znev_00097	-0.472574611	0.167350904	4.85021608	16.4952829	2.62E-04	1.26E-03
Znev_10773	-0.201530399	0.372179653	4.858773028	16.49441103	2.62E-04	1.26E-03
Znev_07125	-0.64348622	0.645320391	2.610546031	16.48713548	2.63E-04	1.26E-03
Znev_02188	-0.37486541	0.182810293	6.97165086	16.45228423	2.68E-04	1.28E-03
Znev_15933	-0.141023719	0.337615537	6.018740995	16.38559478	2.77E-04	1.32E-03
Znev_03931	-0.442590097	0.249269559	4.275245998	16.38481951	2.77E-04	1.32E-03
Znev_05684	-0.710357872	2.021007225	-0.066017769	16.37020549	2.79E-04	1.33E-03
Znev_05553	-0.002553464	0.619114	4.423746681	16.35548686	2.81E-04	1.34E-03
Znev_13487	-0.313207166	0.412618433	4.305588831	16.34512817	2.82E-04	1.35E-03
Znev_02765	-0.490502118	0.394777661	3.894372462	16.29972447	2.89E-04	1.38E-03
Znev_08195	-1.033453552	0.214923967	2.844245449	16.290044	2.90E-04	1.38E-03
Znev_12962	-0.089465318	0.892460287	2.732759619	16.26094607	2.94E-04	1.40E-03
Znev_04146	-0.387567208	0.300003867	5.59324293	16.25927541	2.95E-04	1.40E-03
Znev_00876	-0.634638531	0.046827819	4.593118379	16.25236816	2.96E-04	1.40E-03
Znev_05596	-0.066071447	0.486972693	4.861849833	16.24245652	2.97E-04	1.41E-03
Znev_04576	-0.150972021	0.37160179	4.594972502	16.23129424	2.99E-04	1.42E-03
Znev_18184	-0.395573341	0.319185544	5.768691452	16.22915555	2.99E-04	1.42E-03
Znev_02389	-0.936665987	0.198552046	2.452754067	16.21750958	3.01E-04	1.43E-03
Znev_02556	-0.558045238	0.162580848	4.367501661	16.19261492	3.05E-04	1.44E-03
Znev_18474	-0.897039107	0.188492011	3.283880143	16.16405922	3.09E-04	1.46E-03
Znev_04502	-0.437004496	0.137511535	6.349070168	16.06486479	3.25E-04	1.53E-03
Znev_12935	-0.269675341	0.460347547	4.022618294	16.05852814	3.26E-04	1.53E-03
Znev_18729	-0.009857647	0.533768236	7.227555769	15.99591606	3.36E-04	1.58E-03
Znev_02023	-0.521869809	0.026615689	5.02682856	15.96834526	3.41E-04	1.60E-03
Znev_13512	-0.636327099	1.178789791	0.955849939	15.93972521	3.46E-04	1.62E-03
Znev_12068	-0.412061662	0.186503528	7.0156359	15.91521171	3.50E-04	1.64E-03
Znev_10860	-0.014155236	1.164710019	1.922374332	15.88259385	3.56E-04	1.66E-03
Znev_01651	-0.123088532	0.702847648	3.695283894	15.85662252	3.60E-04	1.68E-03
Znev_12091	-0.598352521	0.20108721	3.589432223	15.84731656	3.62E-04	1.69E-03
Znev_07727	-0.044433414	0.434119389	5.740032126	15.7821576	3.74E-04	1.74E-03
Znev_05631	-0.530563217	0.210708334	4.460114444	15.77646757	3.75E-04	1.75E-03
Znev_07913	-0.20073676	0.331144297	7.302988417	15.74436564	3.81E-04	1.77E-03
Znev_02291	-0.013632553	0.702596463	3.797899676	15.71515467	3.87E-04	1.80E-03
Znev_00799	-0.598439997	0.129852679	4.049407809	15.70239528	3.89E-04	1.81E-03
Znev_02484	-0.25262181	0.465290221	6.27186753	15.69981231	3.90E-04	1.81E-03
Znev_01832	-0.291065208	0.363032619	4.292893587	15.68412919	3.93E-04	1.82E-03
Znev_14472	-0.259324057	0.797794978	2.918785629	15.67323279	3.95E-04	1.83E-03
Znev_06675	-0.502446336	0.124919011	5.024992061	15.67256371	3.95E-04	1.83E-03
Znev_15076	-0.246719982	0.43582174	8.164106922	15.67201269	3.95E-04	1.83E-03
Znev_09779	-0.388967154	0.046662618	6.985003713	15.66464208	3.97E-04	1.84E-03
Znev_03958	-0.879007675	0.563655975	1.893085948	15.66085653	3.97E-04	1.84E-03
Znev_13927	-0.394393455	0.23304215	5.630717992	15.55717146	4.19E-04	1.93E-03
Znev_05606	-0.45770618	0.132862144	7.238746763	15.55224565	4.20E-04	1.94E-03
Znev_13296	-0.207120676	0.615160187	5.236001101	15.55075409	4.20E-04	1.94E-03
Znev_04517	-0.107206808	0.423778293	6.358538658	15.54570044	4.21E-04	1.94E-03
Znev_05269	-0.686927545	0.06210275	3.8356244	15.53147924	4.24E-04	1.96E-03
Znev_02201	-0.290547107	0.319142903	4.641570584	15.53145082	4.24E-04	1.96E-03
Znev_03320	-0.087811828	0.440393309	4.573498036	15.52390654	4.26E-04	1.96E-03
Znev_09174	-0.409547021	0.034134953	6.253028778	15.49957336	4.31E-04	1.98E-03
Znev_09189	-0.40389689	0.131155386	5.747113445	15.43840448	4.44E-04	2.04E-03
Znev_11177	-0.516793355	0.102558853	4.202579553	15.43813094	4.44E-04	2.04E-03
Znev_02593	-0.213205025	0.397574484	6.719526879	15.433516	4.45E-04	2.04E-03
Znev_01833	-0.066207255	0.57132473	3.763742175	15.4159875	4.49E-04	2.06E-03
Znev_02364	-1.042447489	0.416820395	2.046895572	15.37127426	4.59E-04	2.10E-03
Znev_02551	-0.25608076	0.205144495	6.446775522	15.35609357	4.63E-04	2.11E-03
Znev_06100	-0.234592052	0.263066649	6.400368211	15.31915948	4.72E-04	2.15E-03
Znev_14485	-0.431159913	0.086863492	4.859119974	15.29501416	4.77E-04	2.17E-03
Znev_09408	-0.658215625	0.253083563	3.819005274	15.28181753	4.80E-04	2.19E-03
Znev_01101	-0.432031282	0.072251856	8.318740605	15.24261443	4.90E-04	2.23E-03
Znev_08990	-0.029795224	0.463475553	4.347835832	15.20858996	4.98E-04	2.26E-03
Znev_09194	-0.821304652	0.105402096	3.071232146	15.19693609	5.01E-04	2.28E-03
Znev_08743	-0.369073195	0.187848021	5.585329826	15.18785966	5.03E-04	2.29E-03
Znev_02043	-0.392275963	0.453083247	3.336862891	15.18254783	5.05E-04	2.29E-03
Znev_09475	-0.111830606	0.462136719	5.184730379	15.16763226	5.09E-04	2.31E-03
Znev_05047	-0.586211361	0.026016087	4.103124065	15.13931931	5.16E-04	2.34E-03
Znev_13184	-0.835282544	0.706714583	2.165339635	15.12106984	5.21E-04	2.35E-03
Znev_10815	-0.339885384	0.154820405	6.465135307	15.11891895	5.21E-04	2.36E-03
Znev_18417	-0.510375055	0.561269359	3.879072129	15.09825215	5.27E-04	2.38E-03
Znev_05564	-0.470630903	1.021174753	1.437313222	15.09525415	5.27E-04	2.38E-03
Znev_06631	-0.423789403	0.190205724	5.45653072	15.08155109	5.31E-04	2.40E-03
Znev_09347	-0.229447553	0.337618883	5.274501114	15.06388885	5.36E-04	2.41E-03
Znev_11161	-0.070874873	0.498115727	5.2624754	15.05033357	5.39E-04	2.43E-03
Znev_17604	-0.353714481	0.391921557	3.786087792	15.04490891	5.41E-04	2.43E-03
Znev_13614	-0.320586338	0.175724235	6.859600344	15.02826767	5.45E-04	2.45E-03
Znev_16744	-0.748172397	0.258539715	3.631824563	15.00794809	5.51E-04	2.48E-03
Znev_10889	-0.442309585	0.667839515	2.757585663	14.98092037	5.58E-04	2.50E-03
Znev_14927	-0.27290726	0.293065546	6.890093474	14.96852663	5.62E-04	2.52E-03
Znev_07737	-0.276445882	0.707180079	3.013546008	14.96534182	5.63E-04	2.52E-03
Znev_12019	-0.181622269	0.935302656	2.328844785	14.96189091	5.64E-04	2.52E-03
Znev_05006	-0.440329285	0.131880229	5.139693568	14.89442559	5.83E-04	2.60E-03
Znev_10412	-0.72935846	0.22659026	2.998820578	14.88710642	5.85E-04	2.61E-03
Znev_10582	-0.858515328	0.482446718	1.765490776	14.87486551	5.89E-04	2.63E-03
Znev_13442	-0.539629929	0.488619955	2.732487991	14.87334161	5.89E-04	2.63E-03
Znev_06062	-0.472071665	0.102568744	5.15516751	14.87089092	5.90E-04	2.63E-03
Znev_13407	-0.39981358	0.156073858	5.00441225	14.8387623	6.00E-04	2.67E-03
Znev_17207	-0.046269706	0.442807217	7.771321468	14.81081123	6.08E-04	2.70E-03
Znev_15579	-4.386068008	0.842785485	-0.037395239	14.79503701	6.13E-04	2.72E-03
Znev_12680	-0.431235139	0.082247921	5.201793376	14.79164969	6.14E-04	2.73E-03
Znev_03791	-0.46953356	0.189450985	4.847492985	14.78258092	6.17E-04	2.73E-03
Znev_03269	-0.733347529	0.27506955	3.062366606	14.77945036	6.18E-04	2.74E-03
Znev_12411	-0.225894057	0.311972807	5.703643058	14.73143987	6.33E-04	2.80E-03
Znev_06848	-0.35184883	0.156262947	5.930611323	14.73034381	6.33E-04	2.80E-03
Znev_04615	-0.299085864	0.191430101	5.285754319	14.72195069	6.36E-04	2.81E-03
Znev_08161	-0.260433433	0.300934272	4.895997885	14.71166152	6.39E-04	2.83E-03
Znev_05493	-0.346778789	0.136181642	5.2821159	14.70210383	6.42E-04	2.84E-03
Znev_12857	-0.10324112	0.403700855	6.178509209	14.69478855	6.44E-04	2.85E-03
Znev_02898	-0.549631063	0.122441422	3.937235621	14.68819749	6.46E-04	2.86E-03
Znev_00668	-0.021268402	0.464546454	5.21762611	14.65621768	6.57E-04	2.90E-03
Znev_16856	-0.161775356	0.506197081	4.243060901	14.64876674	6.59E-04	2.91E-03
Znev_02548	-0.068016492	0.601553301	3.813452993	14.60533098	6.74E-04	2.96E-03
Znev_07691	-0.22154283	0.420035724	5.545976232	14.55508541	6.91E-04	3.03E-03
Znev_10609	-0.43914309	0.076954559	8.082082721	14.55037956	6.93E-04	3.04E-03
Znev_12876	-0.297439102	0.242887209	6.03826767	14.53955925	6.96E-04	3.05E-03
Znev_04390	-0.597024997	0.18238864	5.172023487	14.53942732	6.96E-04	3.05E-03
Znev_16972	-0.463113201	0.410383684	3.70204763	14.49194986	7.13E-04	3.12E-03
Znev_04126	-0.137884762	0.490168283	4.944065982	14.48862676	7.14E-04	3.12E-03
Znev_04543	-0.22588999	0.369655793	9.617943448	14.47236027	7.20E-04	3.14E-03
Znev_14207	-0.016805488	0.490397221	4.438897512	14.42586399	7.37E-04	3.21E-03
Znev_05801	-0.427722262	0.035858689	6.317137652	14.40799493	7.44E-04	3.24E-03
Znev_08148	-0.217729055	0.395987248	4.160294853	14.39569754	7.48E-04	3.26E-03
Znev_05142	-0.153270439	0.727439725	2.943006534	14.39152383	7.50E-04	3.26E-03
Znev_18612	-0.250580088	0.671528555	3.196617998	14.38821512	7.51E-04	3.27E-03
Znev_08904	-0.309810653	0.281269608	4.276277988	14.34790588	7.66E-04	3.33E-03
Znev_05620	-0.097418436	0.662186963	3.771206238	14.34446845	7.68E-04	3.33E-03
Znev_18251	-0.362981319	0.186305545	5.278419915	14.34058374	7.69E-04	3.34E-03
Znev_07498	-0.223400299	0.366634612	5.224136848	14.3306084	7.73E-04	3.35E-03
Znev_11231	-0.379671485	0.049070398	6.72174515	14.3281583	7.74E-04	3.35E-03
Znev_08849	-0.680485545	0.171169877	3.470238754	14.32178812	7.76E-04	3.36E-03
Znev_11297	-0.464192537	0.124481978	5.123833241	14.31902985	7.77E-04	3.37E-03
Znev_13097	-1.22515285	0.545279043	1.59743119	14.3043987	7.83E-04	3.39E-03
Znev_08684	-0.264936785	0.319647492	5.045412784	14.29434532	7.87E-04	3.40E-03
Znev_03380	-0.642966525	0.033094553	4.490344587	14.29258602	7.88E-04	3.40E-03
Znev_07618	-0.002251622	0.472412202	5.7837741	14.28445882	7.91E-04	3.41E-03
Znev_04201	-0.392922518	0.125594855	6.570054757	14.26953559	7.97E-04	3.44E-03
Znev_05030	-0.019323784	0.51830181	4.599471923	14.24355591	8.07E-04	3.47E-03
Znev_03581	-0.219085861	1.077205422	1.588302679	14.24257544	8.08E-04	3.47E-03
Znev_00776	-0.409871133	0.140613435	5.051120142	14.23267264	8.12E-04	3.49E-03
Znev_12208	-2.105455201	0.235696895	0.659836815	14.23225026	8.12E-04	3.49E-03
Znev_13875	-0.024821805	0.465117088	5.566474373	14.23202511	8.12E-04	3.49E-03
Znev_17666	-0.024934645	0.535006579	5.280843099	14.21190895	8.20E-04	3.52E-03
Znev_00368	-0.346945071	0.202137557	6.167217854	14.19089372	8.29E-04	3.55E-03
Znev_03706	-0.130999124	0.346128641	7.778103159	14.18370314	8.32E-04	3.56E-03
Znev_04790	-1.410649849	0.74996617	0.831294859	14.17925858	8.34E-04	3.57E-03
Znev_02260	-1.169692951	0.926323859	0.971080402	14.17524207	8.35E-04	3.57E-03
Znev_00683	-0.534903785	0.136645181	4.955035732	14.17316423	8.36E-04	3.58E-03
Znev_01804	-0.108094756	0.511034661	4.69303527	14.16305325	8.40E-04	3.59E-03
Znev_13615	-0.11685174	0.385967241	5.986169303	14.14671457	8.47E-04	3.62E-03
Znev_18821	-1.657254346	1.632140768	0.253210187	14.13467551	8.52E-04	3.64E-03
Znev_14620	-0.44174844	0.10751136	6.848599402	14.12865479	8.55E-04	3.65E-03
Znev_03009	-0.74422159	0.233402091	3.237341534	14.11798062	8.60E-04	3.66E-03
Znev_10885	-0.218701367	0.30100402	6.023727192	14.11237356	8.62E-04	3.67E-03
Znev_15682	-0.37514505	0.621579108	2.555032371	14.10317153	8.66E-04	3.68E-03
Znev_00737	-0.413916787	0.153978896	4.788937187	14.08631876	8.73E-04	3.71E-03
Znev_15978	-0.592065092	0.381576422	8.771372867	14.07851119	8.77E-04	3.72E-03
Znev_07288	-0.099243488	0.325983532	7.426079623	14.04612689	8.91E-04	3.78E-03
Znev_17439	-0.144619997	1.138323155	1.199177035	14.02806175	8.99E-04	3.81E-03
Znev_11638	-0.447858769	0.138992292	6.179924175	14.01774216	9.04E-04	3.83E-03
Znev_09426	-0.418943679	0.115749981	5.190942674	13.94552126	9.37E-04	3.95E-03
Znev_05353	-0.165569651	0.441309064	5.239091844	13.93768083	9.41E-04	3.96E-03
Znev_01927	-0.575788123	0.015064174	4.686267991	13.9314125	9.44E-04	3.98E-03
Znev_01340	-0.523785652	1.765879457	0.656603218	13.92330742	9.48E-04	3.99E-03
Znev_03133	-0.384902652	0.007186705	7.300493948	13.92288772	9.48E-04	3.99E-03
Znev_10041	-0.063142856	0.73647738	3.291342426	13.91922442	9.49E-04	4.00E-03
Znev_03898	-0.561195367	0.12002453	3.970800315	13.91596282	9.51E-04	4.00E-03
Znev_05270	-0.051060591	0.427026938	4.380916021	13.91541588	9.51E-04	4.00E-03
Znev_06711	-0.408772873	0.052121602	6.137629595	13.91086019	9.53E-04	4.01E-03
Znev_05375	-0.489844444	0.002078034	5.262471789	13.90912029	9.54E-04	4.01E-03
Znev_07607	-0.283068517	0.216864395	4.948354592	13.89374108	9.62E-04	4.04E-03
Znev_10451	-0.46931685	0.176355455	3.977106527	13.86788869	9.74E-04	4.09E-03
Znev_16733	-3.214927315	0.452576392	0.185009826	13.84577583	9.85E-04	4.13E-03
Znev_16051	-0.381047789	0.616699132	2.782836257	13.82910872	9.93E-04	4.16E-03
Znev_01907	-0.090535573	0.337351337	6.276676803	13.82362821	9.96E-04	4.17E-03
Znev_16316	-0.598834385	0.577473316	3.201089393	13.81016999	1.00E-03	4.20E-03
Znev_08504	-0.49124268	1.031562831	1.576001924	13.76989959	1.02E-03	4.27E-03
Znev_15914	-0.533042702	0.006100149	4.778361936	13.75826177	1.03E-03	4.29E-03
Znev_03237	-0.457113344	0.159148945	5.493707484	13.73045264	1.04E-03	4.35E-03
Znev_05607	-0.467593517	0.027322688	5.059287109	13.71170397	1.05E-03	4.39E-03
Znev_00135	-0.027551446	0.342568134	6.381855097	13.70845561	1.05E-03	4.39E-03
Znev_05482	-0.210140339	0.327208284	6.754662331	13.70577318	1.06E-03	4.40E-03
Znev_06144	-0.29755729	0.26428979	4.653006225	13.69994246	1.06E-03	4.41E-03
Znev_03045	-0.311982897	0.728207743	2.248976406	13.65871552	1.08E-03	4.49E-03
Znev_17095	-0.09514215	0.429638232	4.515044035	13.65597524	1.08E-03	4.50E-03
Znev_15684	-0.749522103	0.5668823	2.331665218	13.63872373	1.09E-03	4.53E-03
Znev_03494	-0.243474974	0.207422267	7.917769337	13.62989676	1.10E-03	4.55E-03
Znev_15214	-0.659675567	0.014312873	5.77141255	13.61303787	1.11E-03	4.58E-03
Znev_13006	-1.423324519	1.148266477	0.478308294	13.59539322	1.12E-03	4.62E-03
Znev_13668	-0.175287104	0.681889293	3.464278192	13.57308472	1.13E-03	4.67E-03
Znev_10500	-0.325720687	0.250463384	7.528462962	13.56576444	1.13E-03	4.68E-03
Znev_01949	-1.278320126	0.675987789	0.720000544	13.55212705	1.14E-03	4.71E-03
Znev_02867	-0.155713557	0.382839248	5.142648601	13.54919244	1.14E-03	4.71E-03
Znev_06685	-0.367879135	0.288618186	5.212547125	13.53594775	1.15E-03	4.74E-03
Znev_14763	-0.540456389	0.156124959	3.685740069	13.50358452	1.17E-03	4.81E-03
Znev_02866	-0.596649901	0.13147103	3.771045381	13.49244251	1.18E-03	4.84E-03
Znev_05050	-0.396183292	0.247105459	5.061611608	13.49042819	1.18E-03	4.84E-03
Znev_12263	-0.418981214	0.445504227	4.704768297	13.48582717	1.18E-03	4.85E-03
Znev_02331	-0.456159393	0.075270873	5.096478865	13.48044801	1.18E-03	4.86E-03
Znev_08494	-0.249680837	0.328000361	4.581722026	13.44047207	1.21E-03	4.95E-03
Znev_10083	-0.418024906	0.176073358	4.731423219	13.4345363	1.21E-03	4.96E-03
Znev_00177	-0.0814548	0.409359664	5.640250553	13.42408265	1.22E-03	4.99E-03
Znev_02587	-0.364962349	0.062169471	6.991422348	13.41181785	1.22E-03	5.01E-03
Znev_12971	-0.025497744	0.568762284	4.233167291	13.40922711	1.23E-03	5.02E-03
Znev_14416	-0.19422986	0.477643888	3.989208028	13.40609376	1.23E-03	5.03E-03
Znev_01513	-0.000700244	0.526337196	5.242568276	13.40608817	1.23E-03	5.03E-03
Znev_08678	-0.071310453	0.345908303	7.622580444	13.38673091	1.24E-03	5.07E-03
Znev_02561	-0.698881942	0.116312873	3.220698804	13.38589243	1.24E-03	5.07E-03
Znev_00875	-0.365167319	0.126603616	5.44899869	13.37790093	1.24E-03	5.09E-03
Znev_11069	-0.569760633	0.141682643	3.781659932	13.37086731	1.25E-03	5.10E-03
Znev_11511	-0.37682555	0.240308148	4.937799025	13.36326332	1.25E-03	5.12E-03
Znev_07272	-0.308373597	0.183688954	6.217461888	13.36053294	1.26E-03	5.13E-03
Znev_02349	-0.390776514	0.010853317	7.56702606	13.35546901	1.26E-03	5.14E-03
Znev_15331	-0.167377888	0.538277177	6.802525907	13.34605955	1.26E-03	5.16E-03
Znev_14622	-0.354776268	0.21574051	4.800302684	13.34009546	1.27E-03	5.18E-03
Znev_10984	-0.727642694	0.081418808	2.931842967	13.32648349	1.28E-03	5.21E-03
Znev_15442	-0.136686877	0.341190968	5.410740014	13.32516935	1.28E-03	5.21E-03
Znev_06304	-0.327986582	0.233993377	5.169524131	13.21675492	1.35E-03	5.46E-03
Znev_01334	-0.546526608	0.195433527	4.316739002	13.20401559	1.36E-03	5.49E-03
Znev_00390	-0.147492936	0.332335983	6.563570266	13.20320236	1.36E-03	5.50E-03
Znev_13838	-0.462630353	0.003798952	6.107340035	13.19261207	1.37E-03	5.52E-03
Znev_14042	-0.619940068	1.370162931	0.442934651	13.18473447	1.37E-03	5.54E-03
Znev_03385	-0.213393159	0.492871735	3.787141947	13.16656482	1.38E-03	5.59E-03
Znev_14378	-1.131931371	0.073841971	1.962315726	13.14083526	1.40E-03	5.65E-03
Znev_13742	-0.288006083	0.191494804	6.027578045	13.13375364	1.41E-03	5.66E-03
Znev_10428	-0.016381119	0.627372644	6.479691447	13.13015904	1.41E-03	5.67E-03
Znev_11655	-0.028530726	0.587343293	3.829658195	13.12064465	1.42E-03	5.69E-03
Znev_01967	-0.321998384	0.256277418	4.758043593	13.11318101	1.42E-03	5.71E-03
Znev_07078	-0.440714761	0.072034882	7.014242974	13.07799878	1.45E-03	5.80E-03
Znev_14792	-0.299745204	0.290040244	4.42120355	13.07632109	1.45E-03	5.80E-03
Znev_00953	-0.593997077	0.136374621	3.615759318	12.98780101	1.51E-03	6.05E-03
Znev_09984	-0.463787275	0.113444677	9.480789604	12.98769826	1.51E-03	6.05E-03
Znev_02205	-0.426306728	0.215966472	6.331090407	12.97972562	1.52E-03	6.07E-03
Znev_03764	-0.398567694	0.137376088	6.244791818	12.95220248	1.54E-03	6.15E-03
Znev_06853	-0.218237526	0.388410266	4.591084238	12.95066295	1.54E-03	6.15E-03
Znev_06668	-0.242495713	0.174873064	7.386412465	12.94586154	1.54E-03	6.16E-03
Znev_11759	-0.469241248	0.030014367	5.174959691	12.91866271	1.57E-03	6.24E-03
Znev_18377	-0.022049602	0.383583005	5.747064244	12.91486405	1.57E-03	6.24E-03
Znev_12172	-0.431196091	0.000750672	6.427894666	12.89138629	1.59E-03	6.31E-03
Znev_02479	-0.290529017	0.223449813	5.773837114	12.88080775	1.60E-03	6.34E-03
Znev_08713	-0.129422725	0.365776053	6.555254095	12.86676487	1.61E-03	6.38E-03
Znev_04057	-0.524892973	0.054354899	4.696350467	12.84502191	1.62E-03	6.45E-03
Znev_12675	-0.054245263	0.723710777	3.410807264	12.84486379	1.62E-03	6.45E-03
Znev_13811	-0.376848081	0.101779291	5.288678201	12.83354438	1.63E-03	6.48E-03
Znev_13447	-0.30381176	0.464481707	3.540874831	12.81956138	1.65E-03	6.52E-03
Znev_00085	-0.447689734	0.121254471	6.768179097	12.80603514	1.66E-03	6.56E-03
Znev_06308	-0.121565954	0.441855609	5.899435596	12.79961306	1.66E-03	6.58E-03
Znev_13482	-0.198397488	0.330818923	4.357068111	12.7981827	1.66E-03	6.58E-03
Znev_02795	-0.385577982	0.042627797	5.657146109	12.79816225	1.66E-03	6.58E-03
Znev_16251	-0.650080359	0.156716975	4.545539478	12.77612104	1.68E-03	6.65E-03
Znev_06013	-0.35618106	0.04924169	6.498997019	12.76623294	1.69E-03	6.68E-03
Znev_16759	-0.111715645	0.521961929	4.53265354	12.75686166	1.70E-03	6.70E-03
Znev_03843	-0.462573904	0.010020252	8.715617757	12.74658238	1.71E-03	6.73E-03
Znev_01298	-0.137935099	0.473415435	6.635045175	12.72381878	1.73E-03	6.79E-03
Znev_10926	-0.001826855	0.452104251	6.512223719	12.72277381	1.73E-03	6.79E-03
Znev_04113	-0.437562632	0.200749283	3.782638879	12.69305199	1.75E-03	6.88E-03
Znev_14896	-0.202374391	2.332441994	0.063586387	12.68580686	1.76E-03	6.90E-03
Znev_05445	-0.015757305	0.494132769	5.27832382	12.67698165	1.77E-03	6.92E-03
Znev_09846	-1.037690999	0.404011537	1.632260298	12.65952183	1.78E-03	6.98E-03
Znev_00062	-0.11743678	0.467866694	4.593336374	12.64960901	1.79E-03	7.01E-03
Znev_00594	-0.383479552	0.110700427	5.818431426	12.64330385	1.80E-03	7.03E-03
Znev_07100	-0.369583162	0.133490185	5.283595659	12.64279704	1.80E-03	7.03E-03
Znev_07247	-0.59605769	0.128418889	3.677594666	12.62938227	1.81E-03	7.07E-03
Znev_06160	-0.372610164	0.059758282	7.597938902	12.62139422	1.82E-03	7.09E-03
Znev_11722	-0.162279079	0.491759291	4.981228685	12.61827237	1.82E-03	7.10E-03
Znev_12471	-0.29097131	0.237863156	8.203193086	12.59914449	1.84E-03	7.16E-03
Znev_01006	-0.05585819	0.359020581	4.912339641	12.58664043	1.85E-03	7.19E-03
Znev_12006	-0.064429965	0.696652575	3.829477211	12.57962742	1.86E-03	7.21E-03
Znev_17152	-0.211644203	0.442236563	3.577074628	12.57193814	1.86E-03	7.24E-03
Znev_11184	-0.203479597	0.529626613	7.045573853	12.56950369	1.86E-03	7.24E-03
Znev_11978	-0.372683832	0.224137704	7.385095052	12.56834749	1.87E-03	7.24E-03
Znev_10197	-0.42208265	0.11380453	5.673186108	12.56153839	1.87E-03	7.26E-03
Znev_14674	-4.361649324	0.665491007	-0.21288388	12.55290752	1.88E-03	7.29E-03
Znev_07254	-0.277916153	0.369154038	3.691649483	12.54539995	1.89E-03	7.31E-03
Znev_02543	-0.354657047	0.149215508	6.158764492	12.5353731	1.90E-03	7.34E-03
Znev_13679	-0.220439631	0.433551642	3.68874585	12.50869275	1.92E-03	7.43E-03
Znev_05722	-0.353631527	0.016233021	6.767386691	12.48326821	1.95E-03	7.52E-03
Znev_04286	-0.230636858	0.171126686	6.310008114	12.44343989	1.99E-03	7.66E-03
Znev_16710	-0.159738749	0.435757707	4.745390712	12.43722119	1.99E-03	7.69E-03
Znev_09448	-0.331252191	0.192256263	4.656174451	12.43026333	2.00E-03	7.70E-03
Znev_13053	-0.03874216	0.400931291	5.351664007	12.42903243	2.00E-03	7.71E-03
Znev_01486	-0.366165792	0.043965659	7.467313361	12.42076569	2.01E-03	7.74E-03
Znev_01592	-0.513287554	0.982471294	2.803957052	12.41649102	2.01E-03	7.75E-03
Znev_07693	-0.266518112	0.506541543	4.251090275	12.40847971	2.02E-03	7.78E-03
Znev_14719	-0.132765659	1.249570754	3.485961028	12.39181842	2.04E-03	7.84E-03
Znev_13467	-0.439438469	0.014687459	6.185173863	12.37674307	2.05E-03	7.90E-03
Znev_03348	-0.400145585	0.035480832	6.838558558	12.37570752	2.05E-03	7.90E-03
Znev_09017	-0.478285707	0.522261794	2.362962268	12.3717593	2.06E-03	7.91E-03
Znev_01067	-0.34734767	0.341697181	3.910094819	12.37046084	2.06E-03	7.92E-03
Znev_01682	-0.139883844	0.321205119	5.792330918	12.35684324	2.07E-03	7.97E-03
Znev_07467	-0.527805001	0.03451373	5.193909066	12.33876098	2.09E-03	8.03E-03
Znev_11643	-0.502447837	0.04996711	4.380607169	12.33600117	2.10E-03	8.04E-03
Znev_07347	-0.364430845	0.347966438	4.084194502	12.32631256	2.11E-03	8.07E-03
Znev_06633	-0.879851123	0.409714771	1.838090104	12.32091086	2.11E-03	8.09E-03
Znev_14316	-2.338917482	0.020774584	0.44278088	12.31547416	2.12E-03	8.11E-03
Znev_00179	-0.123442642	0.39864847	4.577458672	12.31289529	2.12E-03	8.12E-03
Znev_00353	-0.445405041	0.108984957	4.665006676	12.29127549	2.14E-03	8.20E-03
Znev_04142	-0.750823715	0.44270157	1.975869376	12.28926923	2.14E-03	8.21E-03
Znev_08977	-0.104046211	0.355314414	5.246911158	12.27881431	2.16E-03	8.24E-03
Znev_06250	-0.243824688	0.268557878	5.212893125	12.27063934	2.17E-03	8.28E-03
Znev_05039	-0.412597014	0.035726633	5.651000255	12.2681454	2.17E-03	8.28E-03
Znev_08010	-0.444248867	0.590557493	3.004433454	12.25408578	2.18E-03	8.33E-03
Znev_01215	-0.932742035	0.123057567	2.092196619	12.24360353	2.19E-03	8.37E-03
Znev_06162	-0.228012271	0.424136059	4.427902461	12.22461984	2.22E-03	8.44E-03
Znev_00994	-0.40085082	0.12836073	4.874834678	12.20497351	2.24E-03	8.51E-03
Znev_07030	-0.315550393	0.142835335	6.719232252	12.19655085	2.25E-03	8.54E-03
Znev_18372	-0.085571465	0.338100524	5.694368743	12.18825923	2.26E-03	8.57E-03
Znev_12547	-2.579369543	2.549966882	-0.240716999	12.17672157	2.27E-03	8.61E-03
Znev_15610	-0.618493383	0.13776949	5.424046523	12.17338409	2.27E-03	8.62E-03
Znev_15409	-0.762503524	0.306062916	2.230482105	12.16603361	2.28E-03	8.64E-03
Znev_04849	-0.254911866	0.215798161	7.55823339	12.12852164	2.32E-03	8.80E-03
Znev_06131	-0.015405995	0.362194563	7.012960566	12.12800177	2.33E-03	8.80E-03
Znev_11560	-0.663357024	0.057753056	7.405621178	12.12346191	2.33E-03	8.81E-03
Znev_14120	-0.757255264	0.287531938	3.750073656	12.1020563	2.36E-03	8.90E-03
Znev_07944	-0.155637843	0.681713794	2.646398179	12.09926963	2.36E-03	8.91E-03
Znev_12677	-0.066925812	0.363666501	6.876781686	12.07140169	2.39E-03	9.02E-03
Znev_11679	-0.046963356	0.432653411	4.18320818	12.06838941	2.40E-03	9.03E-03
Znev_03876	-0.148403849	0.363628911	5.743638111	12.06804174	2.40E-03	9.03E-03
Znev_04832	-0.489212215	0.007466867	4.103406357	12.06628709	2.40E-03	9.03E-03
Znev_14541	-0.42497078	0.18297153	4.497932367	12.05926586	2.41E-03	9.06E-03
Znev_13076	-0.372624034	0.0370305	7.259737191	12.05828593	2.41E-03	9.06E-03
Znev_18390	-0.370693012	0.056985309	6.545788969	12.05736541	2.41E-03	9.06E-03
Znev_10848	-0.329623584	0.196716965	5.052188861	12.04010801	2.43E-03	9.13E-03
Znev_02934	-0.379543445	0.03791565	8.080583918	12.02987562	2.44E-03	9.17E-03
Znev_04920	-0.109202372	0.335513586	6.313071288	11.99044016	2.49E-03	9.34E-03
Znev_05509	-0.823244848	0.383031958	2.429115312	11.9817782	2.50E-03	9.38E-03
Znev_06715	-0.003085657	0.363865894	5.70889411	11.96518722	2.52E-03	9.44E-03
Znev_05699	-0.775410104	0.273722396	2.347578024	11.94873402	2.54E-03	9.51E-03
Znev_04903	-0.427845348	0.652059221	2.476395846	11.92223816	2.58E-03	9.63E-03
Znev_10019	-1.36997698	0.496296681	3.017327643	11.89072936	2.62E-03	9.76E-03
Znev_04064	-0.202999283	0.241441606	6.669505644	11.88218691	2.63E-03	9.79E-03
Znev_12715	-0.071932338	0.308563077	6.453254167	11.86986395	2.65E-03	9.84E-03
Znev_03031	-0.39097613	0.069497665	5.825854631	11.8657146	2.65E-03	9.85E-03
Znev_09319	-2.208935659	0.599653654	0.114371814	11.85899683	2.66E-03	9.88E-03
Znev_16569	-0.182867693	0.297687751	4.896669313	11.84815094	2.67E-03	9.93E-03
Znev_12428	-0.112099234	1.339130865	0.873400401	11.84581041	2.68E-03	9.94E-03
Znev_15051	-0.056623756	0.452903644	4.265154451	11.84205342	2.68E-03	9.96E-03
Znev_03396	-0.305749892	0.50185793	7.349425813	11.83773158	2.69E-03	9.98E-03
Znev_08291	-0.118760881	0.343596285	5.866065429	11.81264606	2.72E-03	1.01E-02
Znev_01719	-0.319459989	0.115471194	5.767449212	11.74933844	2.81E-03	1.04E-02
Znev_05463	-0.651806294	1.194529308	0.537437264	11.7162207	2.86E-03	1.05E-02
Znev_11321	-0.181466406	0.305251583	6.713179985	11.71587884	2.86E-03	1.05E-02
Znev_18248	-0.04013029	0.369653016	5.537117117	11.69193568	2.89E-03	1.07E-02
Znev_03903	-0.209942187	0.221419125	6.899526025	11.68987209	2.89E-03	1.07E-02
Znev_05425	-0.351854422	0.175787261	5.019236386	11.68330846	2.90E-03	1.07E-02
Znev_02300	-0.271282618	0.280177013	4.484342687	11.66996861	2.92E-03	1.08E-02
Znev_10400	-0.305839518	0.254375697	4.59019486	11.66825162	2.93E-03	1.08E-02
Znev_02398	-0.083465903	0.464543942	4.440180089	11.65253499	2.95E-03	1.08E-02
Znev_09476	-0.223418508	0.180228784	5.757218829	11.60302653	3.02E-03	1.11E-02
Znev_17837	-0.67619622	0.145749911	3.810480251	11.60098691	3.03E-03	1.11E-02
Znev_09188	-0.28899041	0.232493689	5.32695298	11.59145356	3.04E-03	1.12E-02
Znev_02501	-0.399653624	0.082835225	6.105567733	11.56285729	3.08E-03	1.13E-02
Znev_13968	-0.768143846	0.308237479	2.577656364	11.56090664	3.09E-03	1.13E-02
Znev_01260	-0.38506956	0.039731458	6.0133466	11.56014972	3.09E-03	1.13E-02
Znev_14582	-0.419072398	0.812965235	1.653100106	11.54917733	3.11E-03	1.14E-02
Znev_00611	-0.506867153	0.181034416	9.718601394	11.5287129	3.14E-03	1.15E-02
Znev_09249	-0.568753066	0.233057216	3.206362825	11.51982487	3.15E-03	1.15E-02
Znev_04337	-0.409022793	0.103447216	4.8812889	11.50893884	3.17E-03	1.16E-02
Znev_00350	-0.373068928	0.173939541	5.224553497	11.50309658	3.18E-03	1.16E-02
Znev_02258	-0.118362463	0.295945512	6.488730972	11.46766725	3.23E-03	1.18E-02
Znev_09333	-0.337565112	0.279567055	4.812911524	11.46713356	3.24E-03	1.18E-02
Znev_04712	-0.498331164	0.144905693	10.46479901	11.40085156	3.34E-03	1.21E-02
Znev_11178	-0.403527845	0.061568104	4.717186395	11.38125482	3.38E-03	1.22E-02
Znev_04876	-0.489118358	0.024892025	7.438955633	11.3739458	3.39E-03	1.23E-02
Znev_09608	-0.593545265	0.124594772	3.78693345	11.35230783	3.43E-03	1.24E-02
Znev_08507	-0.014310057	0.459626512	4.594647294	11.34237791	3.44E-03	1.24E-02
Znev_11943	-0.480156643	0.438756756	2.966444693	11.33363017	3.46E-03	1.25E-02
Znev_02255	-1.002126061	0.19509056	2.200259433	11.30158528	3.51E-03	1.27E-02
Znev_03404	-0.596813631	0.278261131	3.804735209	11.29222668	3.53E-03	1.27E-02
Znev_11621	-0.748752697	0.159295827	2.344718961	11.28417623	3.55E-03	1.28E-02
Znev_07605	-0.356552673	0.074655133	5.511718421	11.28077682	3.55E-03	1.28E-02
Znev_14718	-0.272690542	0.940493111	5.881567757	11.2533423	3.60E-03	1.30E-02
Znev_04555	-0.248978198	0.411819055	4.18581677	11.23421814	3.64E-03	1.31E-02
Znev_12446	-0.388488554	0.081395582	5.842493851	11.22937508	3.64E-03	1.31E-02
Znev_15961	-0.213688588	0.37336032	8.08220046	11.21390536	3.67E-03	1.32E-02
Znev_10897	-0.19281702	0.351361999	8.117668432	11.21354437	3.67E-03	1.32E-02
Znev_04770	-0.324205745	0.157499729	8.517323744	11.20675557	3.69E-03	1.32E-02
Znev_00059	-0.214436463	0.254918336	5.225478169	11.20581299	3.69E-03	1.32E-02
Znev_16295	-0.272590755	1.925066397	1.885889976	11.18404871	3.73E-03	1.34E-02
Znev_08189	-0.079668927	0.365724646	4.382220678	11.18298044	3.73E-03	1.34E-02
Znev_06650	-0.41451314	0.00599333	7.293412085	11.17783645	3.74E-03	1.34E-02
Znev_08145	-0.18267599	0.24088504	7.506966051	11.16718439	3.76E-03	1.35E-02
Znev_06412	-0.101753873	0.440774614	5.519653561	11.13026915	3.83E-03	1.37E-02
Znev_05513	-0.046242642	0.566969393	4.13164044	11.09730963	3.89E-03	1.39E-02
Znev_04217	-0.225337922	0.234761264	8.310074099	11.09720303	3.89E-03	1.39E-02
Znev_11791	-0.015496695	0.939815304	2.911335514	11.09329781	3.90E-03	1.39E-02
Znev_13613	-0.843888198	0.057496639	2.785107663	11.07522278	3.94E-03	1.40E-02
Znev_04560	-0.117195366	0.630294333	2.918964696	11.07470985	3.94E-03	1.40E-02
Znev_06678	-0.229864212	0.915696141	1.836890864	11.06171685	3.96E-03	1.41E-02
Znev_13681	-0.070533166	0.613390863	3.172391343	11.05911244	3.97E-03	1.41E-02
Znev_14903	-1.517062852	0.219115553	1.191243545	11.0444821	4.00E-03	1.42E-02
Znev_02232	-0.196974515	0.22658685	5.260292032	11.04421464	4.00E-03	1.42E-02
Znev_06145	-0.27907491	0.313843797	3.774237076	11.02648948	4.03E-03	1.43E-02
Znev_06834	-0.16103519	0.269297016	6.57134378	11.0223151	4.04E-03	1.43E-02
Znev_13250	-0.436855697	0.00845061	4.619117037	11.02046461	4.05E-03	1.44E-02
Znev_15123	-0.08436457	0.398773346	5.017502444	11.01128367	4.06E-03	1.44E-02
Znev_10745	-0.459799547	0.185777208	4.270964025	11.00865834	4.07E-03	1.44E-02
Znev_06309	-0.960224986	0.3621544	1.725559351	10.96119315	4.17E-03	1.47E-02
Znev_07687	-0.062809226	0.378306832	6.985861282	10.95664046	4.18E-03	1.48E-02
Znev_08799	-0.285941961	0.254578597	4.724672076	10.94073584	4.21E-03	1.49E-02
Znev_08326	-0.147876745	0.267923216	6.363382682	10.93515702	4.22E-03	1.49E-02
Znev_03231	-0.279326094	0.754447536	1.515097469	10.91533166	4.26E-03	1.50E-02
Znev_15716	-1.215136872	0.646753559	1.388454577	10.89164056	4.31E-03	1.52E-02
Znev_15160	-0.149504961	0.50158689	3.761866307	10.87965771	4.34E-03	1.53E-02
Znev_04051	-0.10821157	0.257622165	6.137650835	10.87400029	4.35E-03	1.53E-02
Znev_09798	-1.316555142	0.858443124	0.403534823	10.86970136	4.36E-03	1.53E-02
Znev_06381	-0.895170054	0.035872126	2.483060743	10.85073323	4.40E-03	1.55E-02
Znev_13301	-0.334556408	0.251529756	4.362738269	10.84119269	4.42E-03	1.55E-02
Znev_14615	-0.710480202	1.688701948	-0.091937512	10.81799869	4.48E-03	1.57E-02
Znev_02405	-0.245010765	0.160192176	5.942687932	10.81697255	4.48E-03	1.57E-02
Znev_05901	-0.465407177	0.031902997	6.786280934	10.78797383	4.54E-03	1.59E-02
Znev_15025	-1.804678764	1.487730078	-0.12110165	10.75311325	4.62E-03	1.62E-02
Znev_02891	-0.877237018	1.492887083	0.959026799	10.73317705	4.67E-03	1.63E-02
Znev_00569	-0.462374036	0.043110662	6.657552231	10.73271888	4.67E-03	1.63E-02
Znev_09965	-0.604742943	0.296427185	2.807891846	10.72778613	4.68E-03	1.63E-02
Znev_14266	-0.950031325	0.414815522	1.718287428	10.71175431	4.72E-03	1.65E-02
Znev_10483	-0.046134375	0.479283388	3.941153398	10.71027491	4.72E-03	1.65E-02
Znev_05491	-0.301118863	0.150378575	5.207563606	10.67453685	4.81E-03	1.67E-02
Znev_06266	-0.338921477	0.325346486	5.587375525	10.67343727	4.81E-03	1.67E-02
Znev_17791	-0.666776138	0.766739187	1.010597823	10.67337433	4.81E-03	1.67E-02
Znev_03720	-0.207378708	0.417522269	3.299503589	10.66377278	4.83E-03	1.68E-02
Znev_06219	-0.408818908	0.522160203	2.321586983	10.62946557	4.92E-03	1.71E-02
Znev_08188	-0.342559688	0.124904921	8.640595786	10.62829928	4.92E-03	1.71E-02
Znev_05942	-0.470790491	0.7824967	1.68163066	10.62394926	4.93E-03	1.71E-02
Znev_04117	-0.520898689	0.007293384	3.953195035	10.6188722	4.94E-03	1.71E-02
Znev_12149	-0.711771848	0.210432512	4.115781719	10.59669707	5.00E-03	1.73E-02
Znev_00434	-0.059366158	0.461869739	4.538003477	10.59435315	5.01E-03	1.73E-02
Znev_10999	-0.283006832	0.099866459	6.359011049	10.57768213	5.05E-03	1.75E-02
Znev_17320	-0.353740345	0.714714956	2.203301259	10.55411983	5.11E-03	1.77E-02
Znev_14206	-0.065594451	0.454406184	8.12096563	10.55053052	5.12E-03	1.77E-02
Znev_14284	-0.10828878	0.445055212	4.780293845	10.54762231	5.12E-03	1.77E-02
Znev_03032	-0.338483354	0.176428876	5.153675683	10.54396397	5.13E-03	1.77E-02
Znev_08506	-0.335229067	0.134366956	6.187676185	10.54216491	5.14E-03	1.77E-02
Znev_02112	-0.332622832	0.236007748	4.071275894	10.51453351	5.21E-03	1.79E-02
Znev_01632	-0.318791488	0.118835102	5.706068039	10.50196097	5.24E-03	1.80E-02
Znev_13411	-0.099637505	0.442332278	7.322003097	10.47205707	5.32E-03	1.83E-02
Znev_14780	-0.449082511	1.006892465	1.81340445	10.47044273	5.33E-03	1.83E-02
Znev_06810	-0.327577174	0.273417448	4.211604549	10.44863945	5.38E-03	1.85E-02
Znev_09813	-0.308537692	0.105275738	5.416463791	10.44494969	5.39E-03	1.85E-02
Znev_13312	-0.191657305	0.277841152	5.028143932	10.42085677	5.46E-03	1.87E-02
Znev_05648	-0.351021388	0.009107084	7.784468068	10.36967101	5.60E-03	1.91E-02
Znev_14336	-0.558891556	0.51542096	3.839398571	10.3641109	5.62E-03	1.92E-02
Znev_07117	-0.088257571	0.647874628	3.121982354	10.36266193	5.62E-03	1.92E-02
Znev_00963	-0.301524773	0.117276922	6.527062473	10.33495532	5.70E-03	1.94E-02
Znev_05427	-0.223522271	0.192024431	5.941152177	10.3177287	5.75E-03	1.95E-02
Znev_16036	-0.224409285	0.308441583	5.495445618	10.30836282	5.78E-03	1.96E-02
Znev_18397	-0.40181367	0.133081844	3.876902904	10.3059067	5.78E-03	1.97E-02
Znev_13494	-1.132151428	1.088509695	0.140941678	10.29559495	5.81E-03	1.97E-02
Znev_03915	-0.02535289	0.384477363	8.700805661	10.29020992	5.83E-03	1.98E-02
Znev_03769	-0.166276818	0.373026652	5.824616373	10.26673871	5.90E-03	2.00E-02
Znev_08495	-0.21593874	0.318094326	5.868393928	10.26257954	5.91E-03	2.00E-02
Znev_11486	-0.870310474	0.039891382	4.35983463	10.25667154	5.93E-03	2.01E-02
Znev_12404	-0.230386511	0.348098655	3.618029085	10.24347183	5.97E-03	2.02E-02
Znev_03817	-0.35974158	0.412070494	3.474970111	10.22549296	6.02E-03	2.03E-02
Znev_06202	-0.319457843	0.140280424	7.865544303	10.21216046	6.06E-03	2.05E-02
Znev_13209	-0.201378101	0.609431308	3.269361187	10.20309982	6.09E-03	2.05E-02
Znev_00533	-0.066916657	0.47860829	3.45473084	10.18008409	6.16E-03	2.08E-02
Znev_03479	-0.359077878	0.008318079	5.708232711	10.17089632	6.19E-03	2.08E-02
Znev_13884	-0.088318499	0.360172957	5.824622791	10.16260672	6.21E-03	2.09E-02
Znev_03910	-0.534979797	0.033875467	6.419390975	10.16076142	6.22E-03	2.09E-02
Znev_08520	-0.310984699	0.158010368	5.916678083	10.159172	6.22E-03	2.09E-02
Znev_00126	-0.083095595	0.280712989	6.065475226	10.15414851	6.24E-03	2.10E-02
Znev_06375	-0.304843134	0.149211034	4.919037473	10.15339077	6.24E-03	2.10E-02
Znev_02907	-0.751149922	0.60422317	1.407876815	10.10039934	6.41E-03	2.15E-02
Znev_14309	-0.313103548	0.336641725	4.722623411	10.07777321	6.48E-03	2.17E-02
Znev_17007	-0.058256152	0.395721302	6.757761244	10.07551725	6.49E-03	2.17E-02
Znev_04794	-0.478664751	0.060489424	4.185254575	10.06909391	6.51E-03	2.18E-02
Znev_09382	-0.765664319	0.22626785	5.60610829	10.06767728	6.51E-03	2.18E-02
Znev_17052	-0.077400561	0.802411349	1.868885067	10.05452238	6.56E-03	2.19E-02
Znev_14232	-0.396694438	0.020266721	5.039265513	10.03575434	6.62E-03	2.21E-02
Znev_03291	-0.01590933	0.342894816	6.351966931	10.03387948	6.62E-03	2.21E-02
Znev_01188	-0.39819463	0.131823224	4.156622612	9.989780749	6.77E-03	2.26E-02
Znev_10583	-0.192754033	0.362432232	7.539778278	9.986526398	6.78E-03	2.26E-02
Znev_07194	-0.085372544	0.397968125	5.262908939	9.985899242	6.79E-03	2.26E-02
Znev_08838	-0.371117969	0.26754054	4.035946997	9.977438587	6.81E-03	2.27E-02
Znev_04409	-1.061303442	0.196645122	8.843177766	9.958706062	6.88E-03	2.29E-02
Znev_13705	-0.400741289	0.095706647	4.279423457	9.938118662	6.95E-03	2.31E-02
Znev_15774	-0.785526607	0.667930171	1.160721638	9.910605978	7.05E-03	2.34E-02
Znev_07067	-0.296623891	0.120990477	8.638110008	9.909370007	7.05E-03	2.34E-02
Znev_05822	-0.405728329	0.02029743	4.407207447	9.89296194	7.11E-03	2.36E-02
Znev_07007	-0.323693604	0.323814474	3.291870127	9.865655502	7.21E-03	2.39E-02
Znev_04294	-0.394617674	0.142818204	4.612209113	9.857829643	7.23E-03	2.39E-02
Znev_14784	-0.402689375	0.004224346	5.12086697	9.845935	7.28E-03	2.41E-02
Znev_00226	-0.096220698	0.475075258	5.65145543	9.845498642	7.28E-03	2.41E-02
Znev_08112	-0.333952046	0.005774101	6.398516637	9.838842253	7.30E-03	2.41E-02
Znev_03871	-0.281993908	0.226992021	4.390207559	9.832252588	7.33E-03	2.42E-02
Znev_05042	-0.214662475	0.247411872	5.16031168	9.820994595	7.37E-03	2.43E-02
Znev_01743	-0.373839938	0.355919281	6.290936171	9.81976006	7.37E-03	2.43E-02
Znev_02147	-0.003559977	0.468453062	4.339608924	9.81602712	7.39E-03	2.43E-02
Znev_04590	-0.393343237	0.032003602	6.140135324	9.811842323	7.40E-03	2.44E-02
Znev_09525	-0.191253336	0.645915031	3.162297776	9.808957778	7.41E-03	2.44E-02
Znev_01941	-0.446644388	0.208749449	3.176638111	9.792472391	7.47E-03	2.46E-02
Znev_04824	-0.300574426	0.148239424	5.039575108	9.758848425	7.60E-03	2.49E-02
Znev_01400	-0.268139341	0.195716444	5.031160904	9.750242041	7.63E-03	2.50E-02
Znev_01102	-0.203338593	0.228643347	7.481379709	9.747412715	7.64E-03	2.51E-02
Znev_07901	-0.344899262	0.121465179	4.605297601	9.724123368	7.73E-03	2.53E-02
Znev_08353	-0.509925386	0.01370277	5.101411663	9.71720764	7.76E-03	2.54E-02
Znev_09109	-0.439944544	0.003577084	4.782030247	9.675376693	7.93E-03	2.59E-02
Znev_14107	-0.423504297	0.227496174	3.613877509	9.663530786	7.97E-03	2.60E-02
Znev_17505	-0.533794085	0.117310663	3.583994449	9.661749535	7.98E-03	2.60E-02
Znev_09338	-0.385469514	0.068556796	4.753354015	9.640881929	8.06E-03	2.63E-02
Znev_09428	-0.240303962	0.141880427	6.538689894	9.639608163	8.07E-03	2.63E-02
Znev_01058	-0.057748323	0.416954278	4.848168566	9.638323573	8.07E-03	2.63E-02
Znev_10005	-0.438814319	0.004379342	4.882987904	9.61776318	8.16E-03	2.65E-02
Znev_07705	-0.453612355	0.131300814	3.917042617	9.607016852	8.20E-03	2.67E-02
Znev_16565	-0.286284797	0.076521039	6.680195292	9.597102571	8.24E-03	2.68E-02
Znev_09089	-0.716969945	0.112260251	4.020105735	9.594029486	8.25E-03	2.68E-02
Znev_04280	-0.384109612	0.093159589	4.915462751	9.589035046	8.27E-03	2.69E-02
Znev_14623	-0.355848636	0.245476595	4.981722576	9.578706544	8.32E-03	2.70E-02
Znev_02877	-0.54155459	0.1859593	6.746946631	9.578183604	8.32E-03	2.70E-02
Znev_02109	-0.383677284	0.222674298	4.679984355	9.562178282	8.39E-03	2.72E-02
Znev_09111	-0.777736964	0.112315047	2.631958917	9.537594284	8.49E-03	2.75E-02
Znev_07941	-0.354487718	0.004941408	7.276682712	9.533693525	8.51E-03	2.75E-02
Znev_01365	-0.177059328	0.333490887	6.782122876	9.532323406	8.51E-03	2.75E-02
Znev_00971	-0.359123479	0.010992309	5.833025077	9.524799109	8.55E-03	2.76E-02
Znev_12257	-0.13419011	0.303075195	5.900084621	9.524450792	8.55E-03	2.76E-02
Znev_01566	-0.410801549	0.146525205	5.168053828	9.522447041	8.56E-03	2.76E-02
Znev_14414	-0.145560947	0.343801571	4.643330079	9.521978709	8.56E-03	2.76E-02
Znev_01993	-0.884130079	0.046100824	2.597962579	9.507334854	8.62E-03	2.78E-02
Znev_04854	-0.615715318	0.715484536	1.530421192	9.49277937	8.68E-03	2.80E-02
Znev_03349	-0.423620031	0.172038975	3.447055811	9.489160909	8.70E-03	2.80E-02
Znev_03613	-1.556924617	0.06094425	1.20286447	9.455355683	8.85E-03	2.84E-02
Znev_15834	-0.489794698	0.301448492	2.510777331	9.421280549	9.00E-03	2.89E-02
Znev_01808	-0.037924348	0.466918568	5.059071419	9.402773661	9.08E-03	2.91E-02
Znev_03485	-1.778382772	2.795089621	-0.594984949	9.397664539	9.11E-03	2.91E-02
Znev_05799	-0.235158955	0.298175336	5.051169989	9.391816029	9.13E-03	2.92E-02
Znev_05282	-0.252907775	0.239102905	5.358812557	9.390897497	9.14E-03	2.92E-02
Znev_00433	-0.046488193	0.408906037	5.772644904	9.389081992	9.15E-03	2.92E-02
Znev_18933	-2.086035244	0.265145857	0.361532344	9.367368187	9.24E-03	2.95E-02
Znev_00367	-0.376353277	0.262335773	4.456664191	9.274513858	9.68E-03	3.08E-02
Znev_09523	-0.219949945	0.339832972	6.619275544	9.270823287	9.70E-03	3.09E-02
Znev_00215	-0.255140726	0.124520371	6.038151314	9.269047102	9.71E-03	3.09E-02
Znev_05468	-0.379087927	0.004895749	5.580837141	9.261175401	9.75E-03	3.10E-02
Znev_09864	-0.187457886	0.290310069	4.241949224	9.255577391	9.78E-03	3.11E-02
Znev_06986	-0.256082351	0.198244099	5.526435061	9.248483802	9.81E-03	3.12E-02
Znev_10304	-0.981757546	0.003893632	2.249087804	9.224981469	9.93E-03	3.15E-02
Znev_08079	-0.037606347	0.337432961	7.823637261	9.220347764	9.95E-03	3.15E-02
Znev_03932	-0.286373868	0.14889964	4.736204544	9.211976172	9.99E-03	3.17E-02
Znev_14137	-0.264980234	0.120821962	7.368674467	9.205936925	1.00E-02	3.17E-02
Znev_03166	-0.08321229	0.488910681	4.443816452	9.201190837	1.00E-02	3.18E-02
Znev_00194	-0.3824228	0.165412832	4.18603621	9.200288899	1.01E-02	3.18E-02
Znev_01657	-0.129848865	0.444267008	4.007719403	9.197060881	1.01E-02	3.18E-02
Znev_10548	-0.077815032	0.374248306	4.524465392	9.193335123	1.01E-02	3.19E-02
Znev_18027	-0.214005926	1.030575312	0.990444583	9.192135581	1.01E-02	3.19E-02
Znev_00468	-0.319845803	0.303336142	3.837136281	9.189784763	1.01E-02	3.19E-02
Znev_10440	-0.597472703	0.074460885	3.301046206	9.188460333	1.01E-02	3.19E-02
Znev_14818	-1.510174311	1.585337839	-0.092224485	9.183723386	1.01E-02	3.20E-02
Znev_12197	-0.354770254	0.23486415	6.265963431	9.175557177	1.02E-02	3.21E-02
Znev_01385	-0.526639724	0.142736259	6.973524355	9.174219024	1.02E-02	3.21E-02
Znev_00867	-0.123234001	0.339557767	4.468664647	9.156006245	1.03E-02	3.24E-02
Znev_14845	-0.008659793	0.382627875	4.324206226	9.140379668	1.04E-02	3.26E-02
Znev_01339	-0.236042593	0.419906985	3.984327123	9.123679774	1.04E-02	3.28E-02
Znev_01289	-0.048541853	0.299196128	5.428632811	9.122214764	1.05E-02	3.29E-02
Znev_10443	-0.265354026	0.251953908	3.874557742	9.10100273	1.06E-02	3.31E-02
Znev_16522	-0.399882606	0.077266737	4.986633076	9.096888821	1.06E-02	3.32E-02
Znev_04887	-0.392225687	0.089400913	5.48767985	9.089270297	1.06E-02	3.33E-02
Znev_00780	-0.259505373	0.17208962	6.914072067	9.074730484	1.07E-02	3.35E-02
Znev_11767	-0.355302	0.100310265	4.813169907	9.069312133	1.07E-02	3.36E-02
Znev_11725	-0.267257708	0.158336593	7.42319981	9.046762927	1.09E-02	3.39E-02
Znev_01516	-0.022274044	0.437377566	6.515831459	9.046064494	1.09E-02	3.39E-02
Znev_10411	-0.386749386	0.276182047	3.363902684	9.036648396	1.09E-02	3.41E-02
Znev_12360	-0.308366169	0.083553551	5.954673007	9.034160354	1.09E-02	3.41E-02
Znev_11671	-0.380292097	0.106134559	4.757392993	9.032124649	1.09E-02	3.41E-02
Znev_05510	-0.563130805	0.060956305	4.158183378	9.028358151	1.10E-02	3.42E-02
Znev_05141	-0.373106337	0.544011592	1.978632129	9.027637511	1.10E-02	3.42E-02
Znev_01925	-0.235786004	0.199585072	5.751937045	9.007287294	1.11E-02	3.45E-02
Znev_12896	-0.549959316	0.188791148	3.345306109	8.978791548	1.12E-02	3.49E-02
Znev_13956	-0.296834599	0.194620723	6.013974445	8.97594582	1.12E-02	3.49E-02
Znev_18453	-0.350882574	0.00615717	5.756113733	8.967903316	1.13E-02	3.51E-02
Znev_12661	-0.399986286	0.229812634	4.143540077	8.942879618	1.14E-02	3.55E-02
Znev_17658	-0.04621377	0.501624711	4.431564599	8.942712526	1.14E-02	3.55E-02
Znev_16309	-0.317764608	0.682515096	1.774852438	8.926558615	1.15E-02	3.57E-02
Znev_05761	-0.567947107	0.603510118	2.338892402	8.921509737	1.16E-02	3.58E-02
Znev_10977	-0.237785223	0.188103869	7.192752987	8.904395	1.17E-02	3.60E-02
Znev_01468	-0.19148776	0.266904811	6.985216146	8.893219843	1.17E-02	3.62E-02
Znev_08564	-0.360600019	0.018129149	6.040965107	8.892217279	1.17E-02	3.62E-02
Znev_14607	-0.2908076	0.343396995	3.246480513	8.890267711	1.17E-02	3.62E-02
Znev_11455	-0.405365027	0.967651852	1.351725519	8.877190811	1.18E-02	3.64E-02
Znev_07588	-0.368702517	0.061633263	5.329408936	8.855058154	1.19E-02	3.68E-02
Znev_17281	-0.314496176	0.48825045	2.681728736	8.852603063	1.20E-02	3.68E-02
Znev_16732	-0.051211375	0.443739238	4.156234258	8.849186579	1.20E-02	3.69E-02
Znev_04694	-0.235975354	0.244993817	4.263098044	8.843991163	1.20E-02	3.69E-02
Znev_15805	-0.150300294	0.370257555	4.343902162	8.827867681	1.21E-02	3.72E-02
Znev_05929	-0.278596732	0.133840693	5.382715774	8.808051421	1.22E-02	3.76E-02
Znev_04151	-0.442579322	0.164281097	3.861497255	8.806424537	1.22E-02	3.76E-02
Znev_07814	-0.377533216	0.08915819	5.864238095	8.805728931	1.22E-02	3.76E-02
Znev_06881	-0.208962011	0.42217101	5.518016277	8.802048002	1.23E-02	3.77E-02
Znev_07967	-0.197682088	0.202461029	6.074438165	8.791383573	1.23E-02	3.78E-02
Znev_08401	-0.025726664	0.408672911	7.035274787	8.771126054	1.25E-02	3.81E-02
Znev_08027	-0.210114363	0.188614331	5.654349224	8.769455525	1.25E-02	3.81E-02
Znev_14908	-1.797592077	0.05088917	0.752699888	8.752534825	1.26E-02	3.84E-02
Znev_05921	-0.292202085	0.323378925	6.142805101	8.740546263	1.26E-02	3.86E-02
Znev_07066	-0.165832166	0.286956573	5.420356634	8.729731652	1.27E-02	3.88E-02
Znev_17943	-0.523652157	1.36155676	0.358630993	8.728846598	1.27E-02	3.88E-02
Znev_03897	-0.270311381	0.117209626	8.029731523	8.717649507	1.28E-02	3.90E-02
Znev_11191	-0.435411647	0.191628155	3.857616041	8.717117385	1.28E-02	3.90E-02
Znev_01968	-0.091194016	0.242988767	7.341369133	8.706519067	1.29E-02	3.92E-02
Znev_04784	-0.141506991	0.322454078	5.400144734	8.705779712	1.29E-02	3.92E-02
Znev_14077	-2.568590579	1.507449822	-0.67680223	8.703225146	1.29E-02	3.92E-02
Znev_09435	-0.09700724	0.275679609	5.749540341	8.689021752	1.30E-02	3.95E-02
Znev_01656	-0.176923826	0.255920382	5.023277388	8.686315542	1.30E-02	3.95E-02
Znev_01264	-0.3286094	0.001564723	8.212301191	8.68603985	1.30E-02	3.95E-02
Znev_18209	-0.417949116	0.212481099	3.3846614	8.681032443	1.30E-02	3.96E-02
Znev_15503	-0.182735494	0.365269702	5.384475745	8.673821446	1.31E-02	3.97E-02
Znev_01096	-0.275359419	0.267689121	4.368462224	8.670319675	1.31E-02	3.98E-02
Znev_07258	-0.095413958	0.261156942	5.736341138	8.669071738	1.31E-02	3.98E-02
Znev_04121	-0.201207436	0.51215466	6.259215375	8.667044447	1.31E-02	3.98E-02
Znev_03143	-0.417465326	0.001335287	6.589011014	8.662872522	1.31E-02	3.99E-02
Znev_18392	-0.300204465	0.032429609	5.953878442	8.644627842	1.33E-02	4.02E-02
Znev_06549	-0.375925476	0.079785791	4.282460153	8.644293982	1.33E-02	4.02E-02
Znev_13922	-0.201989591	0.51472633	2.908066981	8.607526212	1.35E-02	4.09E-02
Znev_07794	-0.270809702	0.148510834	5.367151397	8.604256476	1.35E-02	4.10E-02
Znev_16271	-0.191007226	0.46990108	2.836020212	8.603008885	1.35E-02	4.10E-02
Znev_07448	-0.325237346	0.008762412	5.336772346	8.59587851	1.36E-02	4.11E-02
Znev_01345	-0.232260861	0.142346506	6.615473175	8.594231145	1.36E-02	4.11E-02
Znev_01111	-0.011037513	0.424767885	4.114896163	8.591903176	1.36E-02	4.11E-02
Znev_16820	-0.269568206	0.32930072	3.463436293	8.588669963	1.36E-02	4.12E-02
Znev_13055	-0.237969588	0.107706609	6.390717709	8.584396432	1.37E-02	4.13E-02
Znev_15729	-2.152715086	0.309710915	0.422867348	8.568136464	1.38E-02	4.16E-02
Znev_12961	-0.299663196	0.189156596	4.510748603	8.548892674	1.39E-02	4.19E-02
Znev_05382	-1.357673773	0.030873897	0.905133062	8.548106096	1.39E-02	4.19E-02
Znev_12534	-0.398139657	0.113171842	4.540407815	8.54527501	1.39E-02	4.20E-02
Znev_03775	-0.218266204	0.378378933	3.75693873	8.540415415	1.40E-02	4.21E-02
Znev_05360	-0.088540999	0.692469285	2.21288218	8.52292186	1.41E-02	4.24E-02
Znev_13073	-0.612992949	0.327480923	2.650801749	8.494342463	1.43E-02	4.29E-02
Znev_17301	-0.053047652	0.497021318	3.66920072	8.484653578	1.44E-02	4.31E-02
Znev_00650	-0.001890178	0.412037793	4.583046906	8.476358391	1.44E-02	4.32E-02
Znev_06005	-0.400744268	0.079156048	5.157579513	8.473455586	1.45E-02	4.33E-02
Znev_11336	-0.07574754	0.321030606	5.604165772	8.463361447	1.45E-02	4.35E-02
Znev_09956	-0.028118184	0.303321196	5.874191088	8.451575546	1.46E-02	4.37E-02
Znev_11404	-0.145064822	0.341619356	8.781448499	8.435152109	1.47E-02	4.40E-02
Znev_00151	-1.126038156	0.007050245	1.487365276	8.434904985	1.47E-02	4.40E-02
Znev_11147	-0.695001513	0.42108922	3.093002164	8.432488433	1.48E-02	4.41E-02
Znev_01926	-0.348415972	0.288400948	4.752626302	8.411525407	1.49E-02	4.44E-02
Znev_03804	-0.082057975	0.274406243	5.361708452	8.378746221	1.52E-02	4.51E-02
Znev_13700	-0.182354582	0.18913136	7.812183541	8.376086238	1.52E-02	4.52E-02
Znev_02262	-0.227969985	0.179849102	5.238552025	8.351784931	1.54E-02	4.57E-02
Znev_12397	-0.20772288	0.232386354	5.429399931	8.33853609	1.55E-02	4.60E-02
Znev_03873	-0.188651151	0.289280495	4.632387276	8.336163419	1.55E-02	4.60E-02
Znev_03583	-0.310046742	0.106197368	5.736205848	8.283342251	1.59E-02	4.71E-02
Znev_01105	-0.150241381	0.28132427	4.442429954	8.279310668	1.59E-02	4.72E-02
Znev_12320	-0.342041455	0.226909851	4.125156252	8.276803299	1.59E-02	4.73E-02
Znev_18033	-0.739273417	0.23522139	2.112787212	8.267850516	1.60E-02	4.74E-02
Znev_04211	-0.131973312	0.309242303	7.077127396	8.267232977	1.60E-02	4.74E-02
Znev_01908	-1.507954909	1.256113464	-0.408206875	8.26496236	1.60E-02	4.75E-02
Znev_18867	-0.330453117	0.306719071	3.568060553	8.251726709	1.61E-02	4.77E-02
Znev_03130	-0.407157844	0.648472073	1.623118223	8.248395999	1.62E-02	4.78E-02
Znev_06566	-0.335944694	0.158152715	4.161006729	8.247562601	1.62E-02	4.78E-02
Znev_02253	-0.297484329	0.168509457	7.634037039	8.244457813	1.62E-02	4.78E-02
Znev_03749	-0.192068258	0.356989439	3.609671604	8.21069311	1.65E-02	4.85E-02
Znev_15202	-0.337752514	0.559479385	2.41968062	8.209973731	1.65E-02	4.85E-02
Znev_14848	-0.198933861	0.171460283	6.678182528	8.199205665	1.66E-02	4.87E-02
Znev_12044	-0.056659142	1.00320129	1.03846106	8.197119135	1.66E-02	4.87E-02
Znev_15460	-0.226205051	0.17406144	5.650222991	8.186424508	1.67E-02	4.90E-02
Znev_14887	-0.072040493	1.548149648	0.236044106	8.179570438	1.67E-02	4.91E-02
Znev_18037	-0.364589257	0.123817275	4.735806574	8.179310138	1.67E-02	4.91E-02
Znev_13446	-0.852274398	0.591503336	1.052491816	8.176085209	1.68E-02	4.91E-02
Znev_11618	-0.239882109	0.189630355	4.572376163	8.162219773	1.69E-02	4.94E-02
Znev_18051	-0.200796925	0.463932644	2.967104315	8.158729262	1.69E-02	4.95E-02
Znev_02774	-0.387275737	0.096641312	4.59759863	8.158211015	1.69E-02	4.95E-02
Znev_02986	-3.438759156	0.636914432	-0.636105801	8.155379133	1.69E-02	4.96E-02
