# Supplementary material for: Transcriptomic changes during caste development through social interactions in the termite Zootermopsis nevadensis
Source: Ecol Evol. 2019 Feb 23;9(6):3446–56. doi: 10.1002/ece3.4976 (PMC6434549; doi:10.1002/ece3.4976)
Supplement: Supplementary file 15 [file ECE3-9-3446-s015.csv]

Table S13. The caste-biased genes with ages in the No. 2 larva at Day 1-2.
	logFC (castes)	logFC (ages)	logCPM	LR	PValue	FDR
Znev_03425	2.074094061	-3.958850995	5.906330876	853.3739728	4.92E-186	1.12E-182
Znev_10781	2.313495822	-9.7998491	9.461053341	777.3256709	1.61E-169	2.32E-166
Znev_12948	1.709260294	-6.196702806	6.226149757	731.8971668	1.18E-159	1.56E-156
Znev_12980	2.158367859	-5.962014731	9.264612978	718.4929852	9.58E-157	1.17E-153
Znev_10787	1.736483659	-5.916415011	7.782311185	680.8836872	1.41E-148	1.59E-145
Znev_10782	3.139707938	-9.578358686	10.2598425	649.2217143	1.06E-141	1.12E-138
Znev_15101	1.85905303	-2.826396965	5.748227139	614.7356662	3.25E-134	2.87E-131
Znev_09450	1.373165074	-6.335317663	10.80889085	609.4086648	4.66E-133	3.90E-130
Znev_10784	2.007001823	-7.331389804	12.26049827	594.1885453	9.41E-130	7.47E-127
Znev_00089	2.738112516	-5.878475599	10.44195409	592.2976951	2.42E-129	1.83E-126
Znev_00441	2.121018042	-1.570728455	7.375809287	533.1610037	1.68E-116	1.16E-113
Znev_06896	2.262555571	-5.40801735	10.39689986	531.4834214	3.89E-116	2.57E-113
Znev_01358	1.579213594	-2.133314604	7.140985535	507.815423	5.36E-111	3.15E-108
Znev_08997	2.961744538	-7.557193429	9.681575208	501.7169245	1.13E-109	6.41E-107
Znev_10404	2.939178777	-5.819069512	6.320280235	500.1039967	2.53E-109	1.34E-106
Znev_06298	1.512831981	-2.250352882	8.60213874	469.6667123	1.03E-102	5.11E-100
Znev_09004	1.304076485	-6.304002185	9.832868459	458.6340749	2.56E-100	1.20E-97
Znev_11818	2.855497494	-4.055798249	5.34353901	436.7975877	1.41E-95	6.42E-93
Znev_10514	2.190426542	-5.726944117	5.321460785	434.1757552	5.25E-95	2.31E-92
Znev_05318	2.355017131	-2.085645282	4.630603986	430.8658368	2.75E-94	1.15E-91
Znev_07906	1.908922125	-3.709828854	4.934896625	415.7410965	5.28E-91	2.10E-88
Znev_09451	1.560656062	-1.569460054	7.820323227	414.8761848	8.14E-91	3.15E-88
Znev_05888	1.824010475	-2.162754088	6.54013743	411.39485	4.64E-90	1.75E-87
Znev_07387	1.673984859	-5.937570139	12.3220599	408.4574836	2.02E-89	7.44E-87
Znev_01328	2.623963451	-1.76567474	6.789371922	403.7656414	2.11E-88	7.60E-86
Znev_07863	1.22041849	-3.589729962	6.441166089	392.947356	4.71E-86	1.62E-83
Znev_09002	1.123559837	-5.050329203	11.36764632	389.8381723	2.23E-85	7.52E-83
Znev_01423	1.671725513	-2.670557865	4.58403527	389.511825	2.62E-85	8.67E-83
Znev_05340	1.662208913	-1.799236414	5.449295317	378.235965	7.36E-83	2.34E-80
Znev_02794	1.9083723	-1.83215576	8.178622526	368.5305731	9.43E-81	2.83E-78
Znev_16936	2.83913221	-2.036438115	6.695019191	362.4208255	2.00E-79	5.88E-77
Znev_00108	0.597790651	-2.957650233	5.032862403	352.0867442	3.51E-77	9.95E-75
Znev_13563	1.114790145	-2.012332288	7.599087521	342.3723347	4.52E-75	1.26E-72
Znev_01868	0.717848841	-1.937983367	6.833549742	341.7410082	6.19E-75	1.70E-72
Znev_05896	2.176325547	-0.747698664	7.520574737	340.65769	1.06E-74	2.86E-72
Znev_09362	2.057735555	-1.222073844	7.623743436	338.2776583	3.50E-74	9.26E-72
Znev_07388	1.136131795	-6.025301926	11.52142985	336.8650521	7.09E-74	1.85E-71
Znev_08930	1.384874049	-1.66327636	5.537343907	330.563047	1.66E-72	4.24E-70
Znev_07665	2.335210695	-3.007601334	4.463332767	325.9492535	1.66E-71	4.19E-69
Znev_14963	1.091029196	-4.440544922	4.907629051	325.4059073	2.18E-71	5.41E-69
Znev_16523	0.931457662	-1.761153951	6.436263716	324.9691409	2.72E-71	6.63E-69
Znev_16434	1.124960206	-2.587643395	6.750222858	319.1253681	5.04E-70	1.20E-67
Znev_12516	1.4976341	-0.822335518	6.107671993	316.5157826	1.86E-69	4.28E-67
Znev_06669	1.200655742	-2.419374209	7.039761842	313.4127687	8.78E-69	1.99E-66
Znev_06576	1.04059914	-2.385407653	5.134056445	311.6329425	2.14E-68	4.78E-66
Znev_05025	1.736902306	-4.190697884	3.449039693	308.460624	1.04E-67	2.24E-65
Znev_13498	2.376343491	-1.269850914	4.267419007	306.9115549	2.26E-67	4.73E-65
Znev_14610	1.330983455	-2.336454451	5.314017038	304.4197555	7.87E-67	1.62E-64
Znev_12543	0.846046672	-1.714002018	6.315995034	304.278763	8.45E-67	1.72E-64
Znev_13642	5.273706845	-4.425875979	7.03778703	301.5366829	3.33E-66	6.60E-64
Znev_15239	1.753891119	-1.633571718	5.139579296	301.2697414	3.80E-66	7.45E-64
Znev_14300	2.546943644	-0.916125205	7.012931649	297.9743386	1.98E-65	3.82E-63
Znev_04663	1.097330682	-4.081646865	4.860690501	296.9826317	3.24E-65	6.20E-63
Znev_10080	0.905895957	-4.534268665	5.248341038	295.6434617	6.34E-65	1.20E-62
Znev_02004	2.385335958	-2.836503333	4.223827867	294.8006394	9.66E-65	1.80E-62
Znev_17694	0.957718861	-2.174199935	7.398209474	288.5184687	2.23E-63	3.98E-61
Znev_05556	0.778287067	-2.78747968	8.198779627	288.481326	2.28E-63	4.01E-61
Znev_07514	2.177934352	-1.818163521	4.882437861	288.3039752	2.49E-63	4.34E-61
Znev_15634	1.617072868	-1.253148371	5.614059535	284.372232	1.78E-62	3.06E-60
Znev_12030	1.387525976	-2.109311217	6.000417462	279.6780091	1.86E-61	3.14E-59
Znev_07565	1.07192134	-2.256752123	5.832507805	277.7570945	4.85E-61	8.11E-59
Znev_18259	1.087506473	-1.676069513	5.386927591	276.0897166	1.12E-60	1.83E-58
Znev_13564	0.904746877	-3.981764274	6.539648412	276.0245246	1.15E-60	1.87E-58
Znev_16921	2.008871712	-1.203293831	6.541548535	275.2057374	1.74E-60	2.79E-58
Znev_05774	0.763880913	-1.553932986	5.524105412	270.4371833	1.89E-59	2.93E-57
Znev_07676	2.203325897	-3.395014192	3.631587137	269.6304798	2.82E-59	4.35E-57
Znev_12422	0.773118483	-1.948312852	7.449366479	268.2167584	5.72E-59	8.65E-57
Znev_18173	1.752437516	-1.932690568	6.04908398	267.9117609	6.66E-59	9.98E-57
Znev_03569	1.265127535	-1.609013502	5.818341363	267.5527371	7.97E-59	1.18E-56
Znev_04377	1.432059915	-1.248984285	6.818524988	260.9547169	2.16E-57	3.09E-55
Znev_03743	1.581900662	-1.059905038	5.213215214	255.3159001	3.62E-56	4.91E-54
Znev_14317	4.002127225	-4.220342193	5.486240797	254.7366906	4.84E-56	6.51E-54
Znev_03426	1.12275101	-1.574545607	8.716165703	254.1251379	6.57E-56	8.69E-54
Znev_13562	0.965511545	-1.987293274	7.138083978	252.7798591	1.29E-55	1.69E-53
Znev_00033	1.300656643	-1.177582057	5.112734749	252.1248682	1.79E-55	2.32E-53
Znev_03941	1.441621508	-1.220217731	6.408636685	250.717919	3.61E-55	4.62E-53
Znev_01875	3.35672054	-1.701402346	4.432838732	250.3800278	4.27E-55	5.43E-53
Znev_00081	0.706384976	-1.772992554	7.257150776	249.8986323	5.44E-55	6.85E-53
Znev_01070	2.851090355	-3.567257058	5.593842201	246.856981	2.49E-54	3.08E-52
Znev_06902	2.878847006	-6.65178161	5.708036577	246.5761348	2.86E-54	3.52E-52
Znev_02002	1.209312566	-1.622648048	4.814532023	245.4939728	4.92E-54	5.87E-52
Znev_08868	0.698083106	-1.877258359	6.491065996	242.8236222	1.87E-53	2.20E-51
Znev_04406	0.464365527	-3.241824387	5.074822837	240.3038717	6.59E-53	7.69E-51
Znev_11360	1.263113202	-2.241264837	4.636610842	238.4848866	1.64E-52	1.90E-50
Znev_13280	0.801980335	-1.548149718	7.362451265	238.3810215	1.72E-52	1.98E-50
Znev_13751	0.029670588	-4.999673804	11.31341118	238.253132	1.84E-52	2.10E-50
Znev_08660	1.424229524	-1.028615533	5.192849853	237.8027915	2.30E-52	2.57E-50
Znev_09132	0.987998248	-1.90213541	5.850913613	237.2516345	3.03E-52	3.36E-50
Znev_05890	1.707012585	-0.985704411	6.792068105	236.8338817	3.73E-52	4.09E-50
Znev_04861	1.29387832	-1.003146511	5.528026642	236.247938	5.01E-52	5.44E-50
Znev_07988	0.927067485	-1.478375894	5.863413266	235.2930305	8.07E-52	8.65E-50
Znev_11207	1.693338038	-1.782050068	7.061881305	232.6394187	3.04E-51	3.22E-49
Znev_06620	2.53973215	-2.518219392	4.678400213	232.3129367	3.58E-51	3.76E-49
Znev_14199	2.413435659	-2.087622309	3.313970399	232.0228469	4.14E-51	4.32E-49
Znev_01523	1.501239586	-2.508900477	5.023384932	231.7700009	4.70E-51	4.87E-49
Znev_14286	1.25478253	-1.282994267	5.580106841	228.8922738	1.98E-50	2.04E-48
Znev_14096	0.77794531	-1.304527188	5.801950218	226.1565722	7.78E-50	7.86E-48
Znev_05780	1.817861637	-3.478543401	3.718703017	225.6216743	1.02E-49	1.02E-47
Znev_03908	2.257746062	-0.796462372	7.010655537	224.0458463	2.23E-49	2.19E-47
Znev_05027	1.945069941	-2.331057943	6.427846968	222.4085172	5.07E-49	4.93E-47
Znev_03939	1.252704313	-1.435596815	4.767534658	220.9177523	1.07E-48	1.03E-46
Znev_10248	1.198113926	-2.088737368	4.677272359	220.9020195	1.08E-48	1.03E-46
Znev_15869	2.456830616	-0.874744895	4.947695725	219.484446	2.19E-48	2.08E-46
Znev_18647	0.833033776	-1.250563801	6.244134553	219.4580571	2.21E-48	2.09E-46
Znev_01717	1.36135347	-1.331873411	5.370441792	218.5925745	3.41E-48	3.21E-46
Znev_14962	0.379583386	-2.725015199	4.740499171	217.1969484	6.86E-48	6.33E-46
Znev_06299	1.156153238	-2.618702426	5.002641312	217.0605784	7.34E-48	6.74E-46
Znev_08397	0.908795483	-1.194222109	6.51888624	214.7588234	2.32E-47	2.11E-45
Znev_02416	1.109588405	-4.471583689	11.60580117	213.8616136	3.64E-47	3.28E-45
Znev_06316	1.065198701	-1.118418712	5.1121481	211.1733712	1.39E-46	1.25E-44
Znev_02786	1.425942808	-2.251667852	4.735704293	210.7940879	1.69E-46	1.50E-44
Znev_13138	0.317894645	-1.882076219	6.603668148	208.5785632	5.10E-46	4.50E-44
Znev_12983	1.856061517	-1.283910453	10.29981629	207.9133488	7.12E-46	6.24E-44
Znev_07331	0.861816858	-1.903290496	5.203338882	206.4337224	1.49E-45	1.30E-43
Znev_06526	0.946590301	-1.322048145	8.125569814	205.8532139	1.99E-45	1.72E-43
Znev_00010	0.999793127	-1.947296073	6.358262987	204.1689042	4.63E-45	3.95E-43
Znev_02957	1.490904978	-1.682710238	8.545006309	203.6820913	5.90E-45	5.01E-43
Znev_10744	1.380964362	-0.826261421	5.544263773	203.2713115	7.25E-45	6.12E-43
Znev_18067	0.551198639	-2.195935535	5.703701637	202.8823302	8.80E-45	7.40E-43
Znev_11766	1.37153431	-1.318392882	4.699706405	202.592016	1.02E-44	8.46E-43
Znev_12365	1.387278253	-0.517532249	5.564588737	200.5019271	2.89E-44	2.38E-42
Znev_11816	0.784718254	-3.133742326	8.878150826	200.3138176	3.18E-44	2.60E-42
Znev_12175	0.994856011	-2.491751356	5.923691857	199.452458	4.89E-44	3.96E-42
Znev_17768	1.154937136	-0.679438381	7.47577265	199.4410184	4.92E-44	3.96E-42
Znev_17894	0.934933169	-0.939872803	7.915333315	199.4234141	4.96E-44	3.98E-42
Znev_02429	1.567500092	-2.088515748	7.071071913	199.3945023	5.04E-44	4.02E-42
Znev_14502	1.406098949	-0.615807178	7.304289717	199.3232722	5.22E-44	4.14E-42
Znev_12423	0.548742527	-1.95805051	8.262849827	198.5192476	7.80E-44	6.16E-42
Znev_00376	0.019784588	-2.024967489	7.552855521	197.195082	1.51E-43	1.18E-41
Znev_14457	1.29411486	-2.888823872	4.146517587	196.3732278	2.28E-43	1.78E-41
Znev_08639	0.99055801	-1.301462311	7.215363383	196.2973003	2.37E-43	1.83E-41
Znev_09000	0.5132735	-2.447819611	10.31148665	195.3672383	3.77E-43	2.91E-41
Znev_02226	0.813339179	-1.052054461	6.326528746	193.3381095	1.04E-42	7.98E-41
Znev_01529	1.982507098	-1.095279305	4.807812199	192.2823895	1.76E-42	1.35E-40
Znev_08917	0.832815801	-1.195237018	5.813139172	191.4250247	2.71E-42	2.06E-40
Znev_13450	2.01715502	-1.499377986	4.50450237	191.0839238	3.21E-42	2.43E-40
Znev_10783	4.48124988	-7.762556133	9.020932731	189.6718155	6.51E-42	4.87E-40
Znev_01051	0.829494525	-1.258872521	7.725975517	189.5623078	6.87E-42	5.10E-40
Znev_14109	1.124087641	-0.762103043	5.536809929	188.8185556	9.97E-42	7.36E-40
Znev_05078	2.065861451	-5.968690738	4.908084997	187.7930036	1.66E-41	1.22E-39
Znev_06718	0.861995905	-1.161204571	5.82271301	187.3878843	2.04E-41	1.48E-39
Znev_18180	1.124778251	-1.706518961	4.964700627	185.718171	4.70E-41	3.37E-39
Znev_06157	2.414362124	-0.918174923	5.587952864	185.2549068	5.92E-41	4.23E-39
Znev_11389	0.659394141	-1.257966881	6.219203001	185.063384	6.52E-41	4.64E-39
Znev_17813	1.982298069	-2.969475226	3.367333083	184.8780303	7.15E-41	5.07E-39
Znev_09774	0.849214032	-2.644870177	8.98648459	184.5146562	8.57E-41	6.05E-39
Znev_09001	1.720334944	-1.74396515	10.70134956	182.6098613	2.22E-40	1.54E-38
Znev_10516	1.49390694	-1.714123636	5.948652367	181.6872077	3.52E-40	2.42E-38
Znev_05779	1.726275611	-3.412573087	3.929277936	181.5255115	3.82E-40	2.62E-38
Znev_06128	1.288267757	-4.168872185	2.788851849	180.5071298	6.36E-40	4.33E-38
Znev_07171	1.986470456	-1.322648422	7.418236381	179.971956	8.31E-40	5.64E-38
Znev_05807	0.121868482	-2.761552503	8.76776191	177.8349065	2.42E-39	1.62E-37
Znev_11420	0.679532056	-1.765702002	10.01160374	176.5760891	4.54E-39	3.02E-37
Znev_06221	2.250079895	-0.857739911	6.285289699	176.3884607	4.99E-39	3.29E-37
Znev_00454	1.297337585	-2.307837402	3.508511633	176.3872453	4.99E-39	3.29E-37
Znev_03968	1.651997717	-1.291522177	4.211412467	175.6614397	7.17E-39	4.69E-37
Znev_09032	0.983464644	-1.724253893	4.997148621	175.0288668	9.84E-39	6.38E-37
Znev_14802	0.831914138	-1.100881524	8.29868919	174.5518036	1.25E-38	8.03E-37
Znev_10327	0.721537461	-1.119685172	6.345895086	174.2581039	1.45E-38	9.22E-37
Znev_09276	2.329932728	-3.788877172	5.50885584	173.9315504	1.70E-38	1.08E-36
Znev_07853	0.9649572	-1.083328384	5.210750646	172.7875556	3.02E-38	1.91E-36
Znev_07455	0.503604882	-2.494198902	4.689740276	172.0164112	4.44E-38	2.78E-36
Znev_12704	0.395323635	-1.217469346	7.048739688	171.8743172	4.76E-38	2.98E-36
Znev_14097	0.527005567	-1.739790847	6.321720774	170.8716023	7.87E-38	4.90E-36
Znev_01436	0.993489183	-1.31439524	6.659517228	170.6397803	8.83E-38	5.48E-36
Znev_11610	1.131615352	-1.113429409	5.163637749	170.323134	1.03E-37	6.39E-36
Znev_01706	0.779779768	-1.316248497	6.682567965	170.1549593	1.13E-37	6.93E-36
Znev_08675	1.404746901	-1.491517948	6.446513956	169.4011444	1.64E-37	1.00E-35
Znev_08995	0.819140018	-0.942307017	5.745823995	168.8344842	2.18E-37	1.32E-35
Znev_02021	1.069543841	-1.196369457	5.534060866	168.8329426	2.18E-37	1.32E-35
Znev_16361	1.131274042	-3.435800862	7.209628899	168.7858333	2.23E-37	1.35E-35
Znev_11205	1.06163021	-0.440210276	7.705526492	168.7684496	2.25E-37	1.35E-35
Znev_16831	0.755131087	-1.614289787	8.75586987	168.7616673	2.26E-37	1.35E-35
Znev_00091	1.06703077	-2.365813174	4.078218625	167.9235102	3.43E-37	2.04E-35
Znev_04739	1.330256202	-0.709632067	8.826891313	167.5525563	4.13E-37	2.45E-35
Znev_01465	1.716498095	-1.093142617	7.148532792	167.5026104	4.24E-37	2.50E-35
Znev_11790	0.86333028	-1.197784564	4.769367757	166.5701458	6.76E-37	3.97E-35
Znev_02425	0.662863429	-2.034377139	7.62483096	166.4308602	7.24E-37	4.24E-35
Znev_16860	1.207320778	-0.625984481	5.132387798	165.0609928	1.44E-36	8.36E-35
Znev_08973	0.896084992	-0.904220164	5.692801639	164.6137423	1.80E-36	1.04E-34
Znev_06158	2.018209117	-1.467834622	4.351942612	164.5881972	1.82E-36	1.05E-34
Znev_02456	2.251746684	-1.373666446	3.739267934	164.2324245	2.17E-36	1.25E-34
Znev_06314	1.091652358	-0.917405327	7.371219902	164.2088771	2.20E-36	1.26E-34
Znev_11366	3.216939415	-0.947259491	4.037360741	164.0785197	2.35E-36	1.34E-34
Znev_01466	0.774454068	-1.381213305	6.906305898	163.5209315	3.10E-36	1.76E-34
Znev_11017	0.413019717	-1.576886338	6.709081548	162.2538958	5.85E-36	3.29E-34
Znev_00009	1.696097238	-2.549795703	3.324159121	159.6482365	2.15E-35	1.19E-33
Znev_06300	0.834261134	-1.373358331	7.761279943	158.9135981	3.11E-35	1.71E-33
Znev_11429	1.275528556	-0.560685755	5.229133766	158.3114196	4.20E-35	2.29E-33
Znev_01371	1.615855632	-0.90532176	3.853715459	158.1528192	4.55E-35	2.47E-33
Znev_02018	0.046743972	-2.567343361	6.991318932	157.0351011	7.95E-35	4.25E-33
Znev_16187	2.005129715	-2.251733432	2.530459293	156.1492446	1.24E-34	6.59E-33
Znev_05920	0.500854097	-1.212912473	6.978630067	153.6870129	4.24E-34	2.24E-32
Znev_11926	3.505837766	-6.078341097	4.804331788	153.4775136	4.71E-34	2.48E-32
Znev_09232	1.00509306	-0.802496632	7.497247691	153.1592862	5.52E-34	2.89E-32
Znev_07456	1.799636149	-3.605280908	3.571470559	152.8132326	6.56E-34	3.43E-32
Znev_12090	0.873976031	-1.052948695	7.435377121	152.0324325	9.70E-34	5.01E-32
Znev_15994	4.143637648	-3.704272282	2.92548141	151.5744436	1.22E-33	6.28E-32
Znev_01602	1.338642356	-1.956284246	4.388743384	150.4554698	2.13E-33	1.08E-31
Znev_00747	0.715479349	-1.054233862	5.333631916	149.7660315	3.01E-33	1.51E-31
Znev_18123	0.792110374	-0.932242587	6.306184701	149.5471041	3.36E-33	1.67E-31
Znev_00642	1.157801801	-1.265478621	8.089800288	149.4409875	3.54E-33	1.76E-31
Znev_03640	1.083147111	-0.645541062	8.498648667	149.3772801	3.66E-33	1.81E-31
Znev_09464	0.740272176	-1.371951162	5.425703068	149.2889907	3.82E-33	1.88E-31
Znev_07726	1.086823524	-0.812722466	5.480239961	146.355027	1.66E-32	8.00E-31
Znev_16672	0.77398112	-0.955796968	8.001664189	146.1066475	1.88E-32	9.03E-31
Znev_18566	0.576982834	-1.429626935	5.598431857	145.9089534	2.07E-32	9.94E-31
Znev_07370	0.641845706	-0.859660689	6.755526594	145.8850514	2.10E-32	1.00E-30
Znev_08514	1.436513587	-0.335934707	5.262865199	145.1909984	2.97E-32	1.41E-30
Znev_05652	0.812513407	-1.419224178	4.330356277	145.0626941	3.16E-32	1.50E-30
Znev_17283	0.609621487	-1.179811788	7.053871239	144.7481125	3.70E-32	1.75E-30
Znev_02413	0.784730011	-3.01834648	14.34708368	144.5528262	4.08E-32	1.93E-30
Znev_03744	1.376213889	-0.651074312	7.710870103	144.3915243	4.42E-32	2.08E-30
Znev_00645	4.71183159	-1.264553241	1.641923797	144.1630349	4.96E-32	2.32E-30
Znev_12705	0.290201065	-1.266078648	6.425431645	142.9445809	9.12E-32	4.23E-30
Znev_11793	0.401513854	-1.822375587	5.933724383	142.740104	1.01E-31	4.68E-30
Znev_13320	1.098724867	-4.090038387	4.396727922	142.0118452	1.45E-31	6.67E-30
Znev_02714	0.199584036	-1.396861145	5.884176478	141.9865631	1.47E-31	6.74E-30
Znev_04001	1.045383269	-1.464871036	5.385283017	140.7132026	2.78E-31	1.25E-29
Znev_00200	0.722135978	-1.470378854	4.439781118	140.1056852	3.77E-31	1.68E-29
Znev_14468	0.556754809	-1.132298949	6.441843402	139.8576878	4.27E-31	1.90E-29
Znev_02019	0.065289431	-2.526331694	5.745581344	139.6654813	4.70E-31	2.08E-29
Znev_17393	0.757433307	-1.19991772	5.1359361	139.6462456	4.74E-31	2.10E-29
Znev_07136	0.995446536	-1.22420432	5.627885352	139.5688511	4.93E-31	2.17E-29
Znev_04735	1.340970155	-0.44524029	7.64422356	138.9419514	6.75E-31	2.97E-29
Znev_13071	0.422242475	-1.332898239	7.468681067	138.648585	7.81E-31	3.43E-29
Znev_13889	0.564317325	-1.600804004	7.23961049	138.5470689	8.22E-31	3.59E-29
Znev_03538	3.912478701	-2.21744826	2.234941832	138.1662683	9.94E-31	4.31E-29
Znev_17630	0.820199543	-1.130845993	8.503199962	137.5934805	1.32E-30	5.73E-29
Znev_05878	1.313734346	-0.422998467	5.850223373	137.2937175	1.54E-30	6.64E-29
Znev_13425	1.798621239	-0.990504465	8.257299588	137.2815361	1.55E-30	6.66E-29
Znev_01625	0.274951912	-1.356405719	6.868964962	137.247021	1.57E-30	6.76E-29
Znev_04254	0.906628833	-1.511322603	5.395725419	136.6408388	2.13E-30	9.10E-29
Znev_09215	1.284407639	-1.158044887	5.355708737	134.9007774	5.09E-30	2.15E-28
Znev_17188	1.041936878	-1.556605691	6.284823108	134.7240718	5.56E-30	2.34E-28
Znev_05053	1.453559688	-0.398289271	7.264327842	133.8859696	8.45E-30	3.55E-28
Znev_06949	0.034004244	-3.138841004	5.260171122	132.9318937	1.36E-29	5.69E-28
Znev_16135	0.860538735	-1.075647678	9.689175697	132.5213992	1.67E-29	6.93E-28
Znev_12681	0.882273777	-0.634032472	6.735818643	132.4675177	1.72E-29	7.10E-28
Znev_12703	0.411090858	-1.139332902	7.040172494	132.3021807	1.87E-29	7.64E-28
Znev_05448	1.10108802	-0.847377062	6.898433042	131.8102865	2.39E-29	9.71E-28
Znev_17853	2.463108765	-2.032264527	3.693364683	131.2710362	3.13E-29	1.27E-27
Znev_08642	0.831386889	-0.891888777	4.792584595	130.9094691	3.74E-29	1.50E-27
Znev_03430	0.826201786	-1.338757447	4.85068118	130.7218221	4.11E-29	1.64E-27
Znev_01124	0.638521083	-1.843590447	5.260901954	130.0209497	5.84E-29	2.32E-27
Znev_17392	0.909845779	-1.087667209	5.030831732	129.3503851	8.16E-29	3.22E-27
Znev_01125	1.500100534	-3.189173851	3.234238264	128.928656	1.01E-28	3.95E-27
Znev_01126	1.470198971	-1.813831323	4.732692203	128.4209915	1.30E-28	5.08E-27
Znev_04232	2.449518168	-1.140588491	2.811724949	128.1681304	1.47E-28	5.75E-27
Znev_14960	0.598862164	-0.986454752	5.507058413	128.0653848	1.55E-28	6.04E-27
Znev_18876	1.235575942	-1.147546517	3.566974048	127.5950031	1.96E-28	7.62E-27
Znev_00412	1.701046364	-0.430003182	5.057491948	127.5884272	1.97E-28	7.63E-27
Znev_04260	0.561107969	-1.325521524	4.670095421	127.5295843	2.03E-28	7.84E-27
Znev_09279	0.54465277	-1.379370878	6.41376634	127.5139423	2.05E-28	7.88E-27
Znev_13081	0.119319213	-1.436354855	7.854585483	127.1505682	2.45E-28	9.43E-27
Znev_06754	0.616289608	-0.727468574	6.334511262	127.1425183	2.46E-28	9.44E-27
Znev_13291	1.34570372	-0.550073544	4.623332794	126.9861117	2.66E-28	1.02E-26
Znev_13454	0.948708359	-0.816246433	6.94001331	126.9448279	2.72E-28	1.03E-26
Znev_00646	0.650548125	-0.876788484	6.29074866	126.8611476	2.83E-28	1.07E-26
Znev_17649	0.934848683	-1.608760407	4.729393286	126.7244037	3.03E-28	1.15E-26
Znev_09494	1.864646705	-0.292862369	5.174001642	125.9918661	4.38E-28	1.65E-26
Znev_15119	0.903874885	-0.822701367	7.203457772	125.9296136	4.52E-28	1.69E-26
Znev_08436	0.838497967	-1.12985359	5.140866425	125.571085	5.40E-28	2.02E-26
Znev_17023	1.409357871	-0.687206494	5.9885981	125.0486044	7.02E-28	2.61E-26
Znev_01316	1.70101776	-0.772700104	4.852118092	124.8485141	7.75E-28	2.88E-26
Znev_00745	1.096581156	-1.866535791	3.549316836	124.5158038	9.16E-28	3.40E-26
Znev_08409	0.283258302	-1.194044078	7.239682978	124.0536266	1.15E-27	4.27E-26
Znev_01434	1.164611507	-0.997657576	5.775311367	123.8616767	1.27E-27	4.68E-26
Znev_00283	0.396972315	-1.045853333	5.626862857	123.5546792	1.48E-27	5.44E-26
Znev_05147	2.813910149	-2.780791744	1.905984652	123.0289286	1.93E-27	7.03E-26
Znev_15036	1.338246794	-0.7240837	9.659153426	122.906037	2.05E-27	7.46E-26
Znev_13255	1.368634025	-0.561461775	7.789874903	122.7947188	2.17E-27	7.87E-26
Znev_07480	1.064944625	-0.504317234	6.536517826	122.4493811	2.57E-27	9.33E-26
Znev_06920	0.946147767	-0.90427663	9.021136102	122.22664	2.88E-27	1.04E-25
Znev_09332	1.038181308	-0.465955033	5.178288735	121.9281784	3.34E-27	1.20E-25
Znev_04924	0.989681973	-1.288875666	11.00703013	121.167665	4.88E-27	1.76E-25
Znev_03961	1.687402246	-2.116152451	4.687616987	120.2993943	7.54E-27	2.71E-25
Znev_13362	1.755476563	-0.823076734	3.732775242	119.7027977	1.02E-26	3.63E-25
Znev_16826	0.823013462	-1.028591149	5.350813719	119.6122196	1.06E-26	3.79E-25
Znev_10941	0.966843126	-0.688765489	8.091051924	118.3315575	2.02E-26	7.15E-25
Znev_06541	0.837534325	-1.060607647	8.391336488	118.1849239	2.17E-26	7.67E-25
Znev_09820	1.417313687	-0.947180217	4.543272073	117.9839075	2.40E-26	8.47E-25
Znev_03260	0.457123247	-0.946778574	7.324176434	117.7327957	2.72E-26	9.58E-25
Znev_15091	1.110755494	-1.104952029	9.466539297	117.5573669	2.97E-26	1.04E-24
Znev_07649	0.963581905	-1.191243943	4.122838586	117.2763921	3.42E-26	1.20E-24
Znev_03525	0.619057084	-1.032164768	5.922352889	117.2059955	3.54E-26	1.24E-24
Znev_08874	0.849234966	-2.397051879	4.947098251	117.15331	3.63E-26	1.27E-24
Znev_13208	1.118847713	-0.973823501	8.935506844	116.4715224	5.11E-26	1.78E-24
Znev_09735	0.44658945	-1.1390269	6.109757207	116.2690713	5.66E-26	1.96E-24
Znev_12901	0.752682038	-0.964020163	8.073382436	116.1784319	5.92E-26	2.05E-24
Znev_08873	1.210985616	-2.224307321	5.943355956	116.0840435	6.20E-26	2.14E-24
Znev_01308	0.331780025	-1.257070443	7.571926638	115.6533041	7.69E-26	2.63E-24
Znev_01237	0.779240741	-1.629039036	5.375620521	115.5111914	8.26E-26	2.81E-24
Znev_14172	0.524370158	-1.319712716	8.401936924	115.3918518	8.77E-26	2.98E-24
Znev_19047	1.021865619	-0.979392515	5.078528604	115.0332877	1.05E-25	3.56E-24
Znev_02182	0.959393051	-1.310287448	4.13621717	114.7564682	1.20E-25	4.08E-24
Znev_15102	2.205895776	-3.138414014	2.84254547	114.5389846	1.34E-25	4.54E-24
Znev_10079	2.399784784	-1.316523647	6.242225799	112.0096665	4.76E-25	1.58E-23
Znev_10966	1.0952865	-0.518023343	4.663152746	111.6335884	5.74E-25	1.90E-23
Znev_14098	0.379020874	-1.267816004	7.497727071	111.6133355	5.80E-25	1.91E-23
Znev_10605	1.790975441	-1.149719926	3.858641369	110.8693859	8.41E-25	2.76E-23
Znev_15321	1.000899258	-0.703057294	7.263496234	110.4133623	1.06E-24	3.45E-23
Znev_01772	1.598784077	-0.19338265	5.705919228	110.2961915	1.12E-24	3.65E-23
Znev_05651	1.058023104	-1.397427894	3.584415929	110.1008325	1.24E-24	4.01E-23
Znev_03259	1.128138418	-0.64301768	4.563018395	110.0636803	1.26E-24	4.07E-23
Znev_06749	0.487901737	-1.88744699	3.996215728	109.9524619	1.33E-24	4.29E-23
Znev_06604	1.723131075	-0.038153788	6.994449406	109.8644126	1.39E-24	4.48E-23
Znev_07827	0.871251291	-1.204273066	7.157483015	109.7022229	1.51E-24	4.85E-23
Znev_07834	1.543458258	-1.553073264	3.563449508	109.2074017	1.93E-24	6.17E-23
Znev_00819	0.502234862	-1.442755105	8.507598594	109.1529789	1.98E-24	6.33E-23
Znev_06027	0.842517342	-0.680106337	5.238381539	108.9404051	2.21E-24	7.02E-23
Znev_09620	0.828030332	-0.658653785	7.8531999	108.8329484	2.33E-24	7.40E-23
Znev_08404	1.180826693	-0.786270813	4.643965542	108.7225288	2.46E-24	7.80E-23
Znev_06544	0.302739781	-1.078758237	6.531103834	108.6437947	2.56E-24	8.10E-23
Znev_18572	1.0510514	-1.262179947	3.905709135	108.5687211	2.66E-24	8.39E-23
Znev_08525	0.539619575	-0.890214102	5.901282807	108.330593	2.99E-24	9.41E-23
Znev_10720	1.922788625	-0.41381208	10.42113479	107.7155644	4.07E-24	1.28E-22
Znev_05417	0.674609973	-1.810916312	4.820272116	107.6070108	4.30E-24	1.35E-22
Znev_00037	0.938075208	-0.917467099	8.32920841	107.5935468	4.33E-24	1.35E-22
Znev_02218	1.340579762	-0.155935389	4.787184755	107.3736365	4.83E-24	1.51E-22
Znev_00685	0.59208394	-1.094484554	7.769904165	106.9528421	5.96E-24	1.85E-22
Znev_11617	1.704528727	-0.36904239	9.647816253	106.6489057	6.94E-24	2.13E-22
Znev_02020	1.459329811	-0.88491473	7.010761306	106.1510367	8.90E-24	2.71E-22
Znev_03427	0.876675722	-2.283347656	5.106750914	105.962268	9.79E-24	2.96E-22
Znev_00113	0.821055315	-0.866608028	8.792703309	105.1878809	1.44E-23	4.32E-22
Znev_01136	0.431078403	-0.959543841	5.479045108	105.0264952	1.56E-23	4.66E-22
Znev_01552	1.320273709	-1.073807031	3.958319407	104.96292	1.61E-23	4.80E-22
Znev_02227	0.84457088	-1.058645062	5.362517035	104.6121187	1.92E-23	5.69E-22
Znev_13319	0.766877748	-3.003598804	5.150931113	104.4827712	2.05E-23	6.06E-22
Znev_08643	1.047717621	-1.535937962	8.786813721	104.3401619	2.20E-23	6.50E-22
Znev_14741	0.919816321	-1.016396862	4.659496482	104.2628619	2.29E-23	6.74E-22
Znev_15089	0.46204623	-1.338028901	6.106803216	103.291672	3.72E-23	1.09E-21
Znev_08919	0.659261059	-0.983834968	7.960089555	103.0559831	4.18E-23	1.22E-21
Znev_18396	1.409705296	-2.201215606	2.897165784	102.5587803	5.37E-23	1.55E-21
Znev_06543	1.239052324	-0.353697135	5.859343347	102.4452384	5.68E-23	1.64E-21
Znev_07264	0.819764607	-0.648416655	7.219771748	101.5091371	9.07E-23	2.60E-21
Znev_18124	0.988718122	-0.628260175	5.974160096	101.4721825	9.24E-23	2.65E-21
Znev_10464	0.927906409	-0.959565437	6.07192006	101.4703705	9.25E-23	2.65E-21
Znev_16284	0.939251835	-0.51835183	6.143686939	101.457576	9.31E-23	2.66E-21
Znev_07025	0.898405132	-0.88423927	5.203732983	101.453841	9.32E-23	2.66E-21
Znev_07832	1.163039819	-0.886228037	5.916291232	101.3080966	1.00E-22	2.85E-21
Znev_02455	0.974416171	-0.750092766	5.02372285	101.1659806	1.08E-22	3.05E-21
Znev_18449	0.023996768	-1.520683941	7.646600948	101.0037026	1.17E-22	3.30E-21
Znev_05634	0.812510048	-0.592373849	5.675505808	100.4635351	1.53E-22	4.30E-21
Znev_09008	0.71513705	-2.35113036	4.225225762	100.374834	1.60E-22	4.48E-21
Znev_00385	1.169221888	-0.705734072	7.633675172	100.3484811	1.62E-22	4.53E-21
Znev_05418	2.41467932	-6.840635151	2.748415213	100.2747512	1.68E-22	4.69E-21
Znev_13302	0.184889504	-1.652016434	4.96095917	100.1311573	1.81E-22	5.02E-21
Znev_04085	0.06462615	-1.938201241	5.883890494	99.3688048	2.64E-22	7.34E-21
Znev_07449	0.952186996	-1.191753715	9.298502657	99.13715547	2.97E-22	8.21E-21
Znev_13724	0.651399935	-0.97998362	7.852019213	99.07188034	3.07E-22	8.47E-21
Znev_05769	0.834184217	-0.818448409	4.652190059	98.64700355	3.79E-22	1.04E-20
Znev_14648	1.905082793	-1.138950033	3.382677249	98.35694561	4.39E-22	1.20E-20
Znev_14095	0.5930102	-1.580887554	4.627404014	98.18939863	4.77E-22	1.31E-20
Znev_10760	0.88398722	-0.492676943	5.774664216	98.09821849	4.99E-22	1.36E-20
Znev_17861	0.769112481	-0.902422477	4.271960862	98.09372166	5.00E-22	1.36E-20
Znev_06244	1.978204576	-0.069298738	3.827127828	97.80987774	5.77E-22	1.57E-20
Znev_16222	0.875707784	-0.375132007	5.949915354	97.40951764	7.04E-22	1.90E-20
Znev_05150	1.280066029	-1.185710693	5.105250153	97.37950719	7.15E-22	1.93E-20
Znev_04002	0.720630644	-1.259191707	4.215789331	97.22153669	7.74E-22	2.08E-20
Znev_01315	0.38212373	-1.4070206	5.5488936	96.95098774	8.86E-22	2.37E-20
Znev_04979	0.528882601	-0.653879149	6.763648575	96.61697604	1.05E-21	2.79E-20
Znev_01838	0.739725781	-1.180127521	6.775882357	96.50888542	1.10E-21	2.93E-20
Znev_01254	0.946479401	-0.246181319	6.643138872	96.47265151	1.13E-21	2.98E-20
Znev_08918	0.863749969	-0.642406937	6.634921733	96.31292349	1.22E-21	3.22E-20
Znev_05693	0.484927115	-0.740431739	6.15383127	95.67310599	1.68E-21	4.43E-20
Znev_12848	1.185687023	-0.99357432	3.574967824	95.53267985	1.80E-21	4.74E-20
Znev_14608	0.773787296	-1.152406843	4.042772582	94.96232657	2.39E-21	6.26E-20
Znev_03171	1.113552424	-0.367765201	6.833696298	94.70443194	2.72E-21	7.10E-20
Znev_04080	0.892858274	-0.355621569	6.937359944	94.70009315	2.73E-21	7.10E-20
Znev_12051	0.534530924	-0.823220287	6.3725776	94.63432058	2.82E-21	7.32E-20
Znev_14909	0.703805129	-1.527134904	4.18395209	94.33488285	3.28E-21	8.45E-20
Znev_09952	1.267034377	-1.642407417	3.492491586	94.31444441	3.31E-21	8.52E-20
Znev_18431	0.583246051	-1.046444423	6.850243707	94.26180218	3.40E-21	8.72E-20
Znev_05758	1.03933729	-0.516230286	7.184637472	93.3975159	5.24E-21	1.34E-19
Znev_08244	0.399794572	-1.260948821	9.289971237	93.37429541	5.30E-21	1.35E-19
Znev_08411	1.963608642	-1.27747643	2.953839086	93.16016554	5.90E-21	1.50E-19
Znev_06636	0.64868379	-0.740182694	5.0987806	92.71429901	7.37E-21	1.86E-19
Znev_07135	2.67425362	-0.916140612	1.823820403	92.47742188	8.29E-21	2.09E-19
Znev_11153	0.922305145	-0.532836375	6.892745487	92.43803585	8.46E-21	2.13E-19
Znev_04914	0.884813341	-0.887702196	4.98628931	92.31221595	9.01E-21	2.26E-19
Znev_02421	1.021845503	-1.353105137	3.79694848	91.72467837	1.21E-20	3.02E-19
Znev_02606	0.427235152	-1.344521162	5.091629582	91.39503017	1.43E-20	3.55E-19
Znev_00006	0.788548987	-2.386313059	3.377104468	91.31903948	1.48E-20	3.67E-19
Znev_18769	1.00392866	-0.89161224	4.761006221	90.84316807	1.88E-20	4.64E-19
Znev_07463	0.734837167	-0.75618482	4.755284146	90.76057808	1.96E-20	4.82E-19
Znev_16406	1.581617686	-4.420318785	1.869260568	90.2412649	2.54E-20	6.25E-19
Znev_10601	1.217779063	-0.13590983	8.063833419	89.92616529	2.97E-20	7.29E-19
Znev_16996	1.850494999	-1.786849289	3.665080071	89.9006741	3.01E-20	7.37E-19
Znev_01418	0.116477437	-1.717847009	6.813193148	89.81478877	3.14E-20	7.68E-19
Znev_11428	1.553106528	-0.121842032	3.610456235	89.65122939	3.41E-20	8.31E-19
Znev_04952	0.594810238	-0.866119122	6.231706043	89.53300107	3.62E-20	8.80E-19
Znev_08043	1.065700095	-0.914192631	7.419959521	89.5258075	3.63E-20	8.82E-19
Znev_11099	1.084642058	-0.478838039	6.239357014	89.34700413	3.97E-20	9.62E-19
Znev_12732	0.528142212	-1.178971887	10.00495375	89.20750753	4.25E-20	1.03E-18
Znev_03643	0.654647373	-0.784416794	6.710987054	89.11902526	4.45E-20	1.07E-18
Znev_17657	0.853688857	-0.946434311	7.137259422	89.09188117	4.51E-20	1.09E-18
Znev_05808	3.027666199	-0.429882236	5.382177435	88.93867886	4.87E-20	1.17E-18
Znev_14452	0.464844563	-0.88050066	4.842932977	88.8964517	4.97E-20	1.19E-18
Znev_14497	0.847216035	-0.546456598	7.413563654	88.85634533	5.07E-20	1.22E-18
Znev_04303	1.026393515	-0.921214822	11.15878058	88.70366319	5.47E-20	1.31E-18
Znev_14450	0.475771431	-1.036461119	7.720728398	88.68187613	5.53E-20	1.32E-18
Znev_08746	1.36893907	-0.666981805	10.33657324	88.55660247	5.89E-20	1.40E-18
Znev_01115	1.09377068	-0.884769765	4.643083636	88.54537279	5.92E-20	1.41E-18
Znev_15416	0.53055865	-1.199063191	8.704228703	88.38270325	6.43E-20	1.52E-18
Znev_13321	1.085137609	-1.808697074	4.263103481	88.01716912	7.71E-20	1.82E-18
Znev_17676	0.898981397	-1.407253902	3.420530994	87.59684785	9.52E-20	2.24E-18
Znev_05389	0.224778095	-1.285116136	4.918615888	87.4124173	1.04E-19	2.44E-18
Znev_16617	1.485735597	-0.260171921	6.65089055	87.13223515	1.20E-19	2.81E-18
Znev_04722	1.078431253	-0.886540422	5.515535061	86.99196613	1.29E-19	3.01E-18
Znev_03693	0.784426054	-0.610196119	6.079326826	86.82893232	1.40E-19	3.26E-18
Znev_09024	0.982129865	-0.337227249	6.279396205	86.81080129	1.41E-19	3.28E-18
Znev_04933	0.117683387	-1.125709968	7.945553975	86.37738148	1.75E-19	4.07E-18
Znev_08487	0.638140032	-0.796347756	6.119535779	86.09261553	2.02E-19	4.68E-18
Znev_08214	0.562795336	-0.645346413	7.003651985	85.21722493	3.13E-19	7.18E-18
Znev_11987	0.793027012	-0.840752206	5.100343738	85.21112042	3.14E-19	7.19E-18
Znev_13318	0.861325019	-2.278384262	4.217659731	84.66288298	4.13E-19	9.40E-18
Znev_04935	0.381693924	-1.522988182	4.143994112	84.54688566	4.37E-19	9.95E-18
Znev_06758	1.300387726	-0.62026394	5.325957755	84.4950707	4.49E-19	1.02E-17
Znev_09896	0.680699562	-0.459022675	6.690648106	83.86459774	6.15E-19	1.39E-17
Znev_09558	1.072247783	-0.198366377	6.71713264	83.57362631	7.12E-19	1.60E-17
Znev_04348	0.962874321	-0.410320875	6.409442308	83.46023543	7.53E-19	1.69E-17
Znev_03326	0.534439746	-1.404315475	5.25608596	82.91154557	9.91E-19	2.22E-17
Znev_02420	0.206389938	-1.794976238	4.120264643	82.70994272	1.10E-18	2.45E-17
Znev_04108	3.271760434	-0.359423627	2.835811741	82.36824272	1.30E-18	2.90E-17
Znev_02601	0.480764905	-1.05420853	9.018492881	82.3175161	1.33E-18	2.97E-17
Znev_09098	0.598181942	-0.830686377	6.795267173	81.89425082	1.65E-18	3.66E-17
Znev_04613	0.699864444	-0.542128704	6.87859892	81.72026312	1.80E-18	3.98E-17
Znev_11387	1.17805381	-2.713051304	2.80249135	81.45018886	2.06E-18	4.54E-17
Znev_06521	0.581814223	-1.359141306	4.964253396	81.449346	2.06E-18	4.54E-17
Znev_01905	0.797428412	-0.381566874	7.372973418	81.34573562	2.17E-18	4.78E-17
Znev_11471	0.76797849	-1.274338071	4.249676353	81.24623686	2.28E-18	5.02E-17
Znev_00714	0.624309189	-0.845508519	7.438203365	81.22684162	2.30E-18	5.06E-17
Znev_08970	1.016970879	-0.58423579	4.113975155	81.19299548	2.34E-18	5.14E-17
Znev_17970	0.626053505	-0.560561315	6.062221032	80.98242426	2.60E-18	5.70E-17
Znev_14742	1.077523977	-2.072916344	3.178592114	80.78909059	2.86E-18	6.26E-17
Znev_00016	1.369433816	-0.99216283	3.159019148	80.73973185	2.93E-18	6.41E-17
Znev_04352	1.061782999	-0.381403653	5.003547564	80.55733869	3.22E-18	7.01E-17
Znev_10739	1.783461443	-0.405842227	2.62821811	80.50578761	3.30E-18	7.18E-17
Znev_05764	0.52841236	-1.026993898	5.337891919	80.31597107	3.63E-18	7.89E-17
Znev_05879	0.695035074	-0.700351899	6.284082278	80.17528924	3.89E-18	8.44E-17
Znev_03793	0.98113471	-0.438623549	6.133352574	80.06640354	4.11E-18	8.90E-17
Znev_02783	0.419885528	-0.876003678	8.078004858	79.76410919	4.78E-18	1.03E-16
Znev_06615	1.552244104	-1.255583857	4.985230624	79.21826898	6.28E-18	1.35E-16
Znev_18410	0.835173892	-0.527955222	6.137282356	79.21331857	6.30E-18	1.35E-16
Znev_07052	0.892839323	-1.025172895	6.041296581	78.44392029	9.25E-18	1.97E-16
Znev_06332	1.697479252	-2.517527294	1.589926707	78.1291705	1.08E-17	2.31E-16
Znev_06444	1.099616374	-0.591414272	8.270821256	77.92988605	1.20E-17	2.54E-16
Znev_14616	1.170003828	-0.087406714	6.886408982	77.68633853	1.35E-17	2.86E-16
Znev_08395	1.071757879	-1.230031773	3.935787015	77.33951706	1.61E-17	3.40E-16
Znev_07586	1.04931515	-0.211392555	6.111967199	76.80134151	2.10E-17	4.42E-16
Znev_00535	0.861975741	-0.18477779	7.158340167	76.55671413	2.38E-17	4.98E-16
Znev_11134	0.392737326	-0.800544782	6.97487061	76.25920841	2.76E-17	5.75E-16
Znev_02219	0.667864812	-0.618887846	5.589259698	76.217875	2.82E-17	5.87E-16
Znev_08448	0.553958357	-0.680636638	7.887206621	76.06943611	3.03E-17	6.30E-16
Znev_12216	0.036566922	-1.437022806	5.907321111	76.05276122	3.06E-17	6.35E-16
Znev_03431	0.945388066	-0.204012207	6.566762127	76.01890417	3.11E-17	6.44E-16
Znev_06664	0.8242131	-0.700394375	5.036795848	75.91043737	3.28E-17	6.80E-16
Znev_06502	0.510787218	-0.729421268	7.275318494	75.28287441	4.49E-17	9.25E-16
Znev_07544	0.494142979	-0.979497443	5.719509182	75.02568131	5.11E-17	1.05E-15
Znev_00003	1.085032144	-1.02149283	5.358258116	74.62273547	6.25E-17	1.28E-15
Znev_15882	0.365495587	-1.220518187	9.110604783	74.47284476	6.74E-17	1.37E-15
Znev_05892	0.891803386	-0.441763955	7.823156781	74.44909006	6.82E-17	1.39E-15
Znev_06170	0.494301656	-1.169458994	9.947619667	73.97418438	8.64E-17	1.75E-15
Znev_16398	0.507765537	-0.859854846	6.283587867	73.72278458	9.80E-17	1.97E-15
Znev_01431	1.207787641	-0.984135053	3.71012723	73.63903143	1.02E-16	2.05E-15
Znev_11557	0.813713115	-0.508043138	8.970647955	73.55316636	1.07E-16	2.14E-15
Znev_04664	0.610632649	-1.091341517	4.58379031	73.52959912	1.08E-16	2.16E-15
Znev_00406	0.938090384	-0.307084589	7.95913095	73.52769909	1.08E-16	2.16E-15
Znev_11313	0.919167754	-0.627043779	4.889484537	73.39337897	1.16E-16	2.31E-15
Znev_15541	0.883181204	-3.44687201	2.814344224	73.21992101	1.26E-16	2.51E-15
Znev_04596	1.015677029	-2.728087748	2.276561392	72.87468399	1.50E-16	2.98E-15
Znev_08441	0.842968333	-0.830673792	8.726782697	72.76411387	1.58E-16	3.14E-15
Znev_01148	1.208179549	-0.991845514	10.4856807	72.68514752	1.65E-16	3.26E-15
Znev_11659	1.331746941	-1.156984096	5.176716587	72.62301359	1.70E-16	3.36E-15
Znev_05261	0.899402412	-0.79649056	7.54727181	72.29888657	2.00E-16	3.92E-15
Znev_13476	0.495496159	-0.604597364	6.542425799	72.14831866	2.15E-16	4.22E-15
Znev_08988	0.8628484	-0.276224455	6.56721026	72.10722799	2.20E-16	4.30E-15
Znev_15577	0.798456343	-0.626546138	9.576666727	71.99509353	2.33E-16	4.55E-15
Znev_18125	2.283497966	-0.774759452	3.112762562	71.92798721	2.40E-16	4.70E-15
Znev_11225	0.77514816	-0.719712607	4.387147757	71.64988711	2.76E-16	5.38E-15
Znev_03196	0.699974467	-0.475090502	7.963986587	71.41871955	3.10E-16	6.03E-15
Znev_00746	0.78906742	-1.278219903	3.463982675	71.24348141	3.39E-16	6.56E-15
Znev_13024	0.670779517	-0.457454635	7.112618312	71.07965616	3.67E-16	7.11E-15
Znev_08055	0.112336397	-1.456136646	3.735477045	71.03174938	3.76E-16	7.26E-15
Znev_07833	0.534556825	-0.912293778	5.432595489	71.00455623	3.82E-16	7.35E-15
Znev_05077	0.811456389	-0.306114431	4.932519581	70.83222156	4.16E-16	7.99E-15
Znev_08502	0.646409729	-0.674551368	5.130348048	70.7294959	4.38E-16	8.38E-15
Znev_13338	2.218396469	-0.082412298	3.825568977	70.59740992	4.68E-16	8.95E-15
Znev_00899	0.777114357	-0.722876148	4.334461093	70.58327773	4.71E-16	9.00E-15
Znev_12711	1.492081714	-0.691541833	5.471024154	70.2778584	5.49E-16	1.04E-14
Znev_07663	2.528104926	-2.84307102	3.1562569	70.24973643	5.56E-16	1.06E-14
Znev_03003	1.423630892	-0.663308186	3.846555732	70.21850707	5.65E-16	1.07E-14
Znev_01795	0.542287509	-0.549514062	7.250055425	69.32476004	8.84E-16	1.66E-14
Znev_09371	0.550055025	-1.115018091	4.0371454	69.2143011	9.34E-16	1.75E-14
Znev_13331	2.23635929	-2.341206201	5.875883742	69.10902767	9.84E-16	1.84E-14
Znev_11884	2.15039926	-0.835085487	1.953038364	68.88314104	1.10E-15	2.06E-14
Znev_09668	0.88199122	-0.473899072	7.045006573	68.83070971	1.13E-15	2.11E-14
Znev_11729	0.794608024	-0.239360887	6.788703287	68.50910384	1.33E-15	2.47E-14
Znev_17960	1.240664618	-0.305082522	5.311046484	68.4783779	1.35E-15	2.50E-14
Znev_12178	0.856647283	-0.070420417	6.687844819	68.44329902	1.37E-15	2.54E-14
Znev_09614	0.689727223	-1.164902686	4.000196255	68.39484541	1.41E-15	2.60E-14
Znev_14089	1.060471788	-0.334992383	4.39541726	68.37958852	1.42E-15	2.62E-14
Znev_16796	0.421958789	-1.436997811	8.833210615	68.30205471	1.47E-15	2.72E-14
Znev_02410	0.697131905	-1.797891188	5.671166803	68.29614308	1.48E-15	2.72E-14
Znev_01803	1.544737249	-1.138439691	2.519496591	68.10557984	1.63E-15	2.99E-14
Znev_02365	0.744716759	-0.518477922	4.942973365	67.93423489	1.77E-15	3.24E-14
Znev_00603	0.729341495	-0.754839684	5.41043185	67.90211463	1.80E-15	3.29E-14
Znev_12088	0.729777244	-0.254326521	6.671043408	67.88722228	1.81E-15	3.31E-14
Znev_07309	0.404426414	-0.659077608	6.578163305	67.49214246	2.21E-15	4.02E-14
Znev_09038	1.814288243	-0.458628003	5.663527002	67.42854416	2.28E-15	4.14E-14
Znev_16699	1.324645211	-0.317084328	4.091950471	67.16080389	2.61E-15	4.71E-14
Znev_13256	0.016086565	-1.637354151	4.551680771	67.08566727	2.71E-15	4.88E-14
Znev_16444	0.669312148	-2.310701219	2.372412911	67.06732823	2.73E-15	4.92E-14
Znev_09911	0.859278662	-0.660973772	7.695065566	66.89438534	2.98E-15	5.34E-14
Znev_12897	0.00067155	-1.087667046	6.299555228	66.6177113	3.42E-15	6.12E-14
Znev_01940	0.762756274	-0.314524395	5.554025194	66.33077149	3.95E-15	7.04E-14
Znev_02229	0.94846034	-0.588733422	9.366636684	66.23691581	4.14E-15	7.37E-14
Znev_16153	0.591204131	-0.70969657	5.008146462	65.99040087	4.68E-15	8.30E-14
Znev_05151	0.681571502	-0.622308587	9.369634861	65.9834185	4.70E-15	8.32E-14
Znev_09212	1.269060287	-0.160212536	3.88642367	65.85327547	5.01E-15	8.85E-14
Znev_08447	0.438692461	-0.5934089	7.618123073	65.8072691	5.13E-15	9.05E-14
Znev_02983	0.772147897	-0.493968253	8.152956157	65.78997304	5.17E-15	9.12E-14
Znev_01951	0.114107972	-1.047953723	6.348749311	65.73132036	5.33E-15	9.38E-14
Znev_07828	0.515751909	-0.673207279	4.785318969	65.42874235	6.20E-15	1.09E-13
Znev_16752	1.045618112	-0.461247234	5.063369767	65.02236188	7.60E-15	1.32E-13
Znev_02424	0.198462809	-2.075983968	2.842488137	64.93483514	7.94E-15	1.38E-13
Znev_13626	0.850407061	-0.227514709	5.088551074	64.68063316	9.01E-15	1.56E-13
Znev_01218	1.027656865	-1.273447418	3.538997409	64.26280949	1.11E-14	1.92E-13
Znev_03247	0.708128084	-0.327980511	6.4449412	64.22228923	1.13E-14	1.95E-13
Znev_14770	0.912362792	-1.351023249	2.879810643	64.09968363	1.20E-14	2.07E-13
Znev_01479	0.661826101	-0.428565875	7.662779881	64.01421665	1.26E-14	2.16E-13
Znev_11038	0.282518069	-0.706169363	6.811225017	63.93280226	1.31E-14	2.25E-13
Znev_04960	0.417543909	-1.266414935	3.855489127	63.91664399	1.32E-14	2.26E-13
Znev_02604	0.765076801	-0.528427474	8.50418868	63.87647696	1.35E-14	2.31E-13
Znev_04898	1.819241784	-2.34848314	1.814482782	63.86273181	1.36E-14	2.32E-13
Znev_00632	0.878088355	-0.257308519	5.793837174	63.79165947	1.41E-14	2.40E-13
Znev_08993	0.729399138	-0.440018946	6.236143903	63.7231581	1.45E-14	2.48E-13
Znev_06133	0.829047619	-0.963675758	3.241071015	63.54466428	1.59E-14	2.71E-13
Znev_06919	0.685874468	-0.73046471	7.426943425	63.52335523	1.61E-14	2.73E-13
Znev_13136	0.627496119	-1.639023707	6.146778182	63.3098305	1.79E-14	3.03E-13
Znev_11928	0.41116058	-2.139170981	3.768202889	63.27681675	1.82E-14	3.08E-13
Znev_05098	0.411190302	-0.6379902	6.272622076	63.18192091	1.91E-14	3.23E-13
Znev_14898	0.532897518	-1.019504456	5.413107797	63.02581183	2.06E-14	3.47E-13
Znev_11098	0.95917644	-0.262282342	7.77172625	62.85264811	2.25E-14	3.77E-13
Znev_11599	0.813301187	-0.258236609	6.941447093	62.83531304	2.27E-14	3.80E-13
Znev_19046	0.731004181	-2.152714209	3.951378041	62.82005533	2.28E-14	3.82E-13
Znev_05633	0.700741525	-0.306050434	7.446743192	62.80321797	2.30E-14	3.85E-13
Znev_02047	0.601989669	-0.9382879	4.533761521	62.74346044	2.37E-14	3.96E-13
Znev_19054	1.372001505	-0.925147696	2.944407789	62.55462233	2.61E-14	4.34E-13
Znev_00818	0.696615814	-0.260383628	6.517062083	62.52159155	2.65E-14	4.40E-13
Znev_04392	0.564389732	-0.835333946	4.970659937	62.4675418	2.72E-14	4.52E-13
Znev_12085	0.66728203	-0.227090767	6.456170891	62.36410791	2.87E-14	4.74E-13
Znev_04798	0.959439274	-1.084490752	5.224422368	61.817692	3.77E-14	6.18E-13
Znev_12979	0.814333426	-0.734444385	6.696893474	61.77167941	3.86E-14	6.32E-13
Znev_08648	0.555363725	-1.560647185	4.583136276	61.77121966	3.86E-14	6.32E-13
Znev_08222	0.44803316	-1.01050643	8.62347761	61.75273009	3.90E-14	6.37E-13
Znev_01171	0.752255255	-0.755065105	4.949819645	61.65816487	4.08E-14	6.66E-13
Znev_07404	0.329246693	-0.923588591	7.206027171	61.64224965	4.12E-14	6.70E-13
Znev_10698	0.799197582	-0.125105284	7.228612048	61.16361635	5.23E-14	8.46E-13
Znev_02223	0.303204053	-0.71623522	5.716421556	60.94512464	5.83E-14	9.40E-13
Znev_01047	0.514575389	-0.706484719	4.480900008	60.82958548	6.18E-14	9.95E-13
Znev_02306	0.984492987	-1.124562697	4.502555043	60.80966174	6.24E-14	1.00E-12
Znev_15235	0.189352957	-1.022212834	5.889344633	60.72784196	6.50E-14	1.04E-12
Znev_11727	1.320909014	-0.763502931	3.05560543	60.50673427	7.26E-14	1.16E-12
Znev_10235	1.120432477	-0.135311537	5.996136135	60.40393158	7.65E-14	1.22E-12
Znev_02017	0.187249626	-1.546933019	8.875724182	60.31852106	7.98E-14	1.27E-12
Znev_10829	0.898099774	-0.439147532	5.305501293	60.1427957	8.71E-14	1.39E-12
Znev_08434	1.846305604	-0.073724892	3.488808735	60.03560375	9.19E-14	1.46E-12
Znev_12500	1.53418403	-1.714100038	2.794381566	59.98914064	9.41E-14	1.49E-12
Znev_03055	0.643225092	-0.409147735	6.59375501	59.92006861	9.74E-14	1.54E-12
Znev_02682	0.8572528	-0.426723926	5.249704398	59.884435	9.91E-14	1.57E-12
Znev_01314	0.738859567	-0.197407133	7.580934699	59.57706495	1.16E-13	1.82E-12
Znev_02761	1.082161554	-0.599271651	8.635027686	59.39027945	1.27E-13	2.00E-12
Znev_15655	0.690202807	-0.299596079	5.853690832	58.97932122	1.56E-13	2.45E-12
Znev_06968	0.366815033	-0.894322666	5.096746372	58.97164401	1.56E-13	2.45E-12
Znev_06540	0.613129994	-0.646059379	4.840266921	58.76790059	1.73E-13	2.71E-12
Znev_11786	0.608716347	-0.754336498	5.141144984	58.71189779	1.78E-13	2.78E-12
Znev_06280	0.736860303	-0.503790484	4.878860222	58.5936309	1.89E-13	2.94E-12
Znev_07891	0.614084825	-0.410716992	6.810946159	58.11511241	2.40E-13	3.73E-12
Znev_18438	2.159838162	-0.773315304	1.86312066	57.95892387	2.60E-13	4.01E-12
Znev_19067	0.398671639	-0.788503237	5.036293789	57.67907141	2.99E-13	4.60E-12
Znev_04612	0.465025147	-0.751205106	6.424317921	57.67888865	2.99E-13	4.60E-12
Znev_01435	0.199889692	-0.888340888	5.413323461	57.59691734	3.11E-13	4.78E-12
Znev_10524	2.399298211	-3.597792114	4.234170416	57.5118944	3.25E-13	4.98E-12
Znev_05797	0.305680695	-0.723916783	5.814676399	57.34193378	3.53E-13	5.41E-12
Znev_17983	1.062125063	-0.519786528	3.72442489	57.23451277	3.73E-13	5.70E-12
Znev_04202	0.4743455	-2.79752076	2.770737722	56.8629291	4.49E-13	6.81E-12
Znev_07575	1.036315673	-0.048843681	4.711224666	56.85983413	4.50E-13	6.81E-12
Znev_04218	0.368778326	-0.638454364	7.29719996	56.66105389	4.97E-13	7.50E-12
Znev_12169	0.679816532	-0.280121714	7.435394261	56.60755216	5.10E-13	7.69E-12
Znev_08730	0.57801544	-0.521797431	5.330867929	56.47511361	5.45E-13	8.19E-12
Znev_19052	0.381167445	-0.567231417	6.673257803	56.44386846	5.54E-13	8.31E-12
Znev_13449	1.455927419	-0.682222816	3.659908245	56.26612363	6.05E-13	9.07E-12
Znev_03865	1.2070596	-0.30587831	5.068505389	56.1859647	6.30E-13	9.43E-12
Znev_13100	0.783447189	-0.433766389	6.394917916	56.16919281	6.35E-13	9.50E-12
Znev_05251	0.465359594	-0.722930157	5.51477849	56.15925061	6.39E-13	9.54E-12
Znev_05302	0.741219566	-0.375517634	9.247649737	56.04315383	6.77E-13	1.01E-11
Znev_15808	0.519190005	-0.409458482	6.995477364	56.04119362	6.77E-13	1.01E-11
Znev_05661	0.384726788	-0.774290374	4.701871314	56.00156976	6.91E-13	1.03E-11
Znev_00453	2.748343732	-1.203470202	1.232361796	55.96058092	7.05E-13	1.05E-11
Znev_08920	0.552046995	-0.506410061	5.787890512	55.91548934	7.21E-13	1.07E-11
Znev_04668	0.743593096	-0.685285556	4.151460344	55.90290769	7.26E-13	1.08E-11
Znev_05689	0.558894624	-0.697480839	8.254793448	55.81648977	7.58E-13	1.12E-11
Znev_05287	1.000612115	-1.081632894	4.12841855	55.81141985	7.60E-13	1.12E-11
Znev_02180	1.087662952	-0.232976931	5.044954062	55.75096342	7.83E-13	1.16E-11
Znev_12217	0.496066007	-0.716783051	6.263343254	55.71541345	7.97E-13	1.18E-11
Znev_10027	1.857389359	-1.647602174	3.143010665	55.6612368	8.19E-13	1.21E-11
Znev_01204	0.576372496	-0.667308336	5.842179782	55.47773754	8.98E-13	1.32E-11
Znev_00932	1.282891133	-0.09685992	9.193737663	55.35880473	9.53E-13	1.40E-11
Znev_15911	0.910403381	-0.783504639	3.579076211	55.33487964	9.64E-13	1.41E-11
Znev_13225	0.715880979	-0.313247177	6.16218708	55.30226398	9.80E-13	1.44E-11
Znev_15743	0.315381185	-0.885403367	7.631575657	55.25192668	1.01E-12	1.47E-11
Znev_13253	2.065159687	-6.835369497	9.345522936	54.96941967	1.16E-12	1.69E-11
Znev_16276	0.866960315	-0.600374259	11.39759444	54.94231285	1.17E-12	1.71E-11
Znev_10170	0.595974826	-0.343719404	6.236762722	54.70940509	1.32E-12	1.92E-11
Znev_02317	0.046512414	-1.18916463	5.76919851	54.66581057	1.35E-12	1.96E-11
Znev_05071	0.784806014	-0.229113634	7.274393209	54.60545826	1.39E-12	2.02E-11
Znev_15376	0.672318783	-0.458082739	5.182679693	54.48824682	1.47E-12	2.13E-11
Znev_17197	0.034848828	-1.024658658	4.687293412	54.36082791	1.57E-12	2.27E-11
Znev_06608	0.717826818	-0.487877539	5.268598163	54.32689369	1.60E-12	2.30E-11
Znev_11223	0.902929116	-0.520551411	9.837475037	54.08977862	1.80E-12	2.58E-11
Znev_08305	1.009247545	-0.53985648	3.800893058	53.83442443	2.04E-12	2.92E-11
Znev_01416	0.607748409	-0.927463414	3.63235503	53.78158992	2.10E-12	3.00E-11
Znev_00821	0.239599953	-1.166320957	8.737362549	53.59444365	2.30E-12	3.28E-11
Znev_08723	0.653154889	-0.569640171	4.148804559	53.41544294	2.52E-12	3.58E-11
Znev_18091	2.543503429	-0.033440085	1.582299423	53.30529826	2.66E-12	3.77E-11
Znev_00007	0.584350031	-0.377669165	8.110148906	53.25408731	2.73E-12	3.86E-11
Znev_10883	0.723051937	-2.373807306	3.302273674	53.24442895	2.74E-12	3.87E-11
Znev_11419	0.640809105	-0.71995756	7.293533105	53.22039412	2.78E-12	3.92E-11
Znev_03219	0.726678863	-0.0953776	6.558013845	53.2033503	2.80E-12	3.95E-11
Znev_00958	0.512360367	-1.213426632	4.340606973	53.06961687	2.99E-12	4.21E-11
Znev_05264	1.198578934	-1.074273241	4.526610512	53.00791302	3.09E-12	4.33E-11
Znev_01735	0.341286536	-0.800706469	6.853160639	52.88321282	3.29E-12	4.60E-11
Znev_01931	0.671841095	-0.238414749	5.793230812	52.76373213	3.49E-12	4.87E-11
Znev_06251	0.704148154	-0.103299881	7.418884321	52.59341658	3.80E-12	5.27E-11
Znev_00220	0.535610921	-0.403802049	7.256639589	52.5699038	3.84E-12	5.33E-11
Znev_18941	1.530926798	-1.512018931	2.112427392	52.53911453	3.90E-12	5.41E-11
Znev_18342	1.169609806	-0.355543681	3.293137647	52.36783408	4.25E-12	5.88E-11
Znev_01871	0.568977913	-0.780985165	4.195760239	52.28251287	4.44E-12	6.12E-11
Znev_07594	4.663961354	-1.789816719	0.679924859	52.09281237	4.88E-12	6.70E-11
Znev_07859	0.268618557	-1.35410971	4.477052224	51.94413974	5.25E-12	7.21E-11
Znev_06611	0.704966766	-0.688031982	4.901306101	51.92828198	5.30E-12	7.26E-11
Znev_15062	0.671035638	-0.285744805	7.197170918	51.64520647	6.10E-12	8.33E-11
Znev_07860	1.063840432	-1.089922974	3.425590506	51.62581464	6.16E-12	8.40E-11
Znev_15734	3.988020302	-0.857754489	0.588571973	51.58714874	6.28E-12	8.54E-11
Znev_06882	0.472070842	-0.790610264	5.310163857	51.58226528	6.30E-12	8.56E-11
Znev_09819	0.866678149	-1.131143815	3.055639024	51.50668622	6.54E-12	8.86E-11
Znev_18820	1.365114714	-3.868395954	0.99186937	51.3594074	7.04E-12	9.51E-11
Znev_07409	0.376090126	-1.374123836	3.844494172	51.28497604	7.30E-12	9.86E-11
Znev_11155	0.500084662	-0.601948992	5.315802896	51.2635779	7.38E-12	9.96E-11
Znev_09580	1.329203414	-0.111683883	3.947583464	51.24370526	7.46E-12	1.01E-10
Znev_07660	0.921265567	-0.464268145	3.633834232	51.06413989	8.16E-12	1.10E-10
Znev_06215	1.676811371	-2.166268414	1.709627195	51.06023876	8.17E-12	1.10E-10
Znev_15251	0.777077753	-0.478348563	10.25683063	51.05681362	8.19E-12	1.10E-10
Znev_01433	0.725599156	-1.537240643	3.566206825	51.04730938	8.23E-12	1.10E-10
Znev_06697	0.664177677	-1.03856518	3.385393928	50.99199864	8.46E-12	1.13E-10
Znev_02225	0.482287403	-0.727171653	9.803022656	50.92027994	8.77E-12	1.17E-10
Znev_08283	0.815012807	-1.104035589	4.146886752	50.90833552	8.82E-12	1.18E-10
Znev_16574	0.875485745	-0.192230493	7.221970442	50.78898233	9.36E-12	1.25E-10
Znev_10468	0.352540879	-0.849103162	5.651938938	50.63040377	1.01E-11	1.35E-10
Znev_15471	0.327851261	-0.902593512	5.585562396	50.59479539	1.03E-11	1.37E-10
Znev_16904	1.469133902	-0.117965538	2.855637767	50.56602595	1.05E-11	1.38E-10
Znev_12117	0.476619096	-0.51805065	8.121171038	50.49391994	1.08E-11	1.43E-10
Znev_04586	1.66011263	-0.396036122	2.529391164	50.25392757	1.22E-11	1.61E-10
Znev_05478	0.45531901	-0.567658176	5.994412938	50.24347719	1.23E-11	1.62E-10
Znev_07963	0.54559938	-0.410187866	6.851862809	50.20871727	1.25E-11	1.65E-10
Znev_13341	0.733455795	-0.25727505	7.324397547	50.12775582	1.30E-11	1.71E-10
Znev_13848	0.236032471	-1.779369917	2.899869479	50.06928977	1.34E-11	1.76E-10
Znev_01844	0.983108119	-0.190249814	4.010291413	50.02165451	1.37E-11	1.80E-10
Znev_16657	0.377826029	-1.028078939	3.617202041	50.01542043	1.38E-11	1.80E-10
Znev_14248	0.702284125	-0.174553359	6.101474305	49.96445991	1.41E-11	1.85E-10
Znev_06842	0.621208587	-0.476778423	4.788070216	49.94210814	1.43E-11	1.86E-10
Znev_06422	0.840850134	-0.797789945	7.150897274	49.66837206	1.64E-11	2.13E-10
Znev_02224	0.0401477	-1.104162396	7.860901862	49.66711341	1.64E-11	2.13E-10
Znev_06441	0.92522637	-0.129625605	4.754209748	49.57501236	1.72E-11	2.23E-10
Znev_10758	0.711860643	-0.243740162	4.927693646	49.23875088	2.03E-11	2.63E-10
Znev_14146	0.281054944	-0.571405898	6.534444963	49.21649225	2.05E-11	2.65E-10
Znev_06647	1.022355301	-0.437192814	3.711325671	49.2070041	2.06E-11	2.66E-10
Znev_04954	0.560649487	-0.370427177	8.458790165	49.14892079	2.13E-11	2.74E-10
Znev_16579	0.671572195	-0.407666674	5.409192527	49.00650568	2.28E-11	2.94E-10
Znev_09778	0.734118467	-0.122907113	7.623650966	48.74714263	2.60E-11	3.33E-10
Znev_11011	0.900906594	-0.511958809	4.759077219	48.66869328	2.70E-11	3.45E-10
Znev_13891	2.12570345	-1.382870041	1.309152002	48.60391556	2.79E-11	3.56E-10
Znev_10088	0.72064554	-0.676433347	4.164431242	48.59354984	2.81E-11	3.58E-10
Znev_14343	2.700255177	-1.039072117	0.99253853	48.44796622	3.02E-11	3.84E-10
Znev_08649	0.333808639	-1.656760824	5.151321339	48.38058466	3.12E-11	3.96E-10
Znev_18409	2.809776851	-0.870671793	4.172551548	48.37360099	3.13E-11	3.97E-10
Znev_14944	0.59874276	-0.452969772	4.448080009	48.32719129	3.21E-11	4.06E-10
Znev_09893	0.448847472	-0.807701747	4.537233895	48.27747368	3.29E-11	4.16E-10
Znev_16713	0.845774965	-0.022751861	6.481652214	48.26983156	3.30E-11	4.18E-10
Znev_08936	0.428292956	-0.466100558	7.168060639	48.14669959	3.51E-11	4.43E-10
Znev_11227	0.807070859	-0.403249989	5.550948767	48.02895921	3.72E-11	4.70E-10
Znev_17422	0.934727542	-0.33845383	4.738894735	47.95960009	3.85E-11	4.86E-10
Znev_13477	0.864365511	-0.128410943	4.226095952	47.94532322	3.88E-11	4.89E-10
Znev_12774	0.392603135	-1.508382121	3.349191018	47.94449004	3.88E-11	4.89E-10
Znev_06755	0.658356798	-0.333773378	5.585942264	47.89357398	3.98E-11	5.01E-10
Znev_01959	1.351872925	-0.993992048	2.075626961	47.8076235	4.16E-11	5.21E-10
Znev_10211	1.027826611	-0.941783166	2.751953878	47.70692158	4.37E-11	5.46E-10
Znev_16114	1.60317818	-0.935647308	1.715246851	47.58050076	4.66E-11	5.81E-10
Znev_10568	0.684362994	-0.503918768	4.404109038	47.56371799	4.70E-11	5.85E-10
Znev_05226	0.627963505	-0.317779768	7.00184025	47.50494365	4.84E-11	6.01E-10
Znev_10547	0.3720924	-0.544996689	6.48616219	47.3761813	5.16E-11	6.40E-10
Znev_01668	0.658685305	-0.345301713	5.81671934	47.24636612	5.50E-11	6.81E-10
Znev_17100	0.821470961	-0.085104336	4.619760716	47.18335069	5.68E-11	7.02E-10
Znev_15826	0.306071974	-0.695454701	8.228699765	47.08646498	5.96E-11	7.35E-10
Znev_12128	0.736877914	-0.585148903	4.686164093	47.06152949	6.04E-11	7.44E-10
Znev_14274	1.34104845	-0.804355443	2.21693953	46.98753242	6.26E-11	7.71E-10
Znev_11202	0.492377448	-0.528031061	5.492368285	46.92429833	6.46E-11	7.94E-10
Znev_04047	0.445002442	-0.450307574	5.919110257	46.49386875	8.02E-11	9.81E-10
Znev_03150	0.181803443	-0.636699111	6.680207625	46.37096179	8.52E-11	1.04E-09
Znev_10562	0.506956527	-0.583579787	6.604247706	46.29438478	8.86E-11	1.08E-09
Znev_12167	0.630225084	-0.35295281	9.109111027	46.28703432	8.89E-11	1.08E-09
Znev_02600	0.671429936	-0.737962415	11.17157131	46.18732616	9.34E-11	1.14E-09
Znev_11312	0.489979151	-0.693044953	4.193188809	46.10457108	9.74E-11	1.18E-09
Znev_05193	0.927523196	-0.043711438	8.273476769	46.01426938	1.02E-10	1.24E-09
Znev_01794	0.494828516	-0.789222627	4.502636353	45.89316735	1.08E-10	1.31E-09
Znev_03275	0.556096747	-0.933807913	3.984927255	45.86591969	1.10E-10	1.33E-09
Znev_05145	2.515135783	-4.541753865	0.997598202	45.76575045	1.15E-10	1.39E-09
Znev_18148	0.333263388	-0.625255159	7.135349645	45.68991872	1.20E-10	1.45E-09
Znev_08517	0.044274474	-0.942156823	6.196724593	45.65669087	1.22E-10	1.47E-09
Znev_02966	0.436196345	-1.149605931	6.191604773	45.61203395	1.25E-10	1.50E-09
Znev_08318	0.604424076	-0.528086328	6.906828758	45.58871975	1.26E-10	1.52E-09
Znev_00664	0.567390547	-0.629628232	5.004352385	45.54498104	1.29E-10	1.55E-09
Znev_03851	0.552546593	-0.499018302	6.123703142	45.50165598	1.32E-10	1.58E-09
Znev_18930	2.114603222	-1.100954688	1.96354428	45.46797026	1.34E-10	1.61E-09
Znev_04434	0.50137521	-0.695578518	8.060444355	45.44923409	1.35E-10	1.62E-09
Znev_11243	0.600015971	-0.360795707	6.878851213	45.3922255	1.39E-10	1.66E-09
Znev_10024	0.749982238	-0.594727436	5.634790882	45.26255996	1.48E-10	1.77E-09
Znev_03511	1.449476446	-0.019487054	3.290871795	45.08104963	1.62E-10	1.93E-09
Znev_14555	0.155304629	-0.885202249	5.922054914	45.00508757	1.69E-10	2.01E-09
Znev_04494	0.527888688	-0.484995466	9.32485394	44.92924671	1.75E-10	2.08E-09
Znev_01372	1.018224741	-0.71891593	3.154044278	44.91595219	1.76E-10	2.09E-09
Znev_08754	1.616263427	-0.462221236	4.608681806	44.89168213	1.79E-10	2.12E-09
Znev_00504	0.521871501	-0.589353218	7.729773855	44.88218613	1.79E-10	2.12E-09
Znev_04963	0.616338604	-0.967707807	8.251164676	44.83033047	1.84E-10	2.18E-09
Znev_07595	3.239492716	-3.072943469	0.417757223	44.72606223	1.94E-10	2.29E-09
Znev_11605	1.249499339	-0.882317986	2.71428207	44.60184511	2.06E-10	2.42E-09
Znev_00408	0.838143044	-0.504090339	10.95598676	44.53217386	2.14E-10	2.51E-09
Znev_02228	0.455363462	-0.470374419	5.251066567	44.50989777	2.16E-10	2.53E-09
Znev_08953	0.786537957	-0.339308345	5.683859352	44.49109121	2.18E-10	2.56E-09
Znev_14710	0.227364317	-0.908994156	4.007926839	44.46320993	2.21E-10	2.59E-09
Znev_03440	0.288367463	-0.546037638	7.1461995	44.44607153	2.23E-10	2.61E-09
Znev_00450	0.93054995	-0.469768931	3.903661907	44.42479903	2.26E-10	2.64E-09
Znev_13470	0.968237933	-1.216957693	2.609598495	44.36461706	2.32E-10	2.71E-09
Znev_04936	1.151145521	-1.104276672	2.356868873	44.15288896	2.58E-10	3.00E-09
Znev_09871	0.581423534	-0.227042498	5.883113227	44.07537214	2.69E-10	3.11E-09
Znev_09416	0.486232269	-0.507598878	8.008501355	44.0673735	2.70E-10	3.12E-09
Znev_12109	1.475873768	-0.605832538	2.182387704	44.05404489	2.72E-10	3.14E-09
Znev_17663	0.543195313	-0.725312382	4.275898004	43.96411682	2.84E-10	3.27E-09
Znev_10522	2.680523283	-1.449824644	6.118330363	43.96151314	2.84E-10	3.28E-09
Znev_08718	0.748632992	-0.557906317	5.129067404	43.94719241	2.86E-10	3.30E-09
Znev_09632	1.322955896	-0.204057581	3.111098275	43.9115986	2.92E-10	3.35E-09
Znev_03879	0.763188286	-0.244172757	5.182086032	43.89645882	2.94E-10	3.37E-09
Znev_16892	0.300442426	-0.61818612	7.149016215	43.89309523	2.94E-10	3.38E-09
Znev_17509	0.618586807	-0.394478332	5.10780152	43.85545072	3.00E-10	3.44E-09
Znev_00127	0.085946313	-0.805031534	5.986566268	43.84500792	3.01E-10	3.46E-09
Znev_14626	0.37768224	-0.898047941	8.359431516	43.8377764	3.03E-10	3.47E-09
Znev_03453	0.556463099	-0.296469806	5.875208914	43.78560012	3.11E-10	3.55E-09
Znev_09556	0.679775141	-0.607045367	4.076316007	43.72299324	3.20E-10	3.66E-09
Znev_01501	0.637007917	-0.659810664	4.269369936	43.69952772	3.24E-10	3.69E-09
Znev_00159	0.554764336	-0.462567913	7.824135269	43.57775272	3.45E-10	3.92E-09
Znev_15854	0.710077504	-0.454771913	10.33533203	43.54318423	3.51E-10	3.98E-09
Znev_05361	1.384852041	-0.694076589	8.700772943	43.5376909	3.51E-10	3.99E-09
Znev_16282	1.080756408	-0.839927403	3.312635778	43.52454142	3.54E-10	4.01E-09
Znev_14790	0.724356883	-0.28974074	5.105023444	43.38224169	3.80E-10	4.30E-09
Znev_02111	0.471388398	-0.431403658	8.282236237	43.36103768	3.84E-10	4.34E-09
Znev_06466	0.605150849	-0.37563199	8.470940347	43.29202219	3.97E-10	4.48E-09
Znev_05993	0.732940768	-0.226811894	7.069279827	43.20510539	4.15E-10	4.67E-09
Znev_09499	0.470840554	-0.364301831	5.902834065	43.05450427	4.48E-10	5.03E-09
Znev_00758	0.459882533	-0.405205779	7.29235143	43.02475365	4.54E-10	5.10E-09
Znev_06997	0.516990605	-0.551221063	5.433636623	42.97961073	4.65E-10	5.21E-09
Znev_08442	0.437631123	-0.986432726	11.71439244	42.87383344	4.90E-10	5.47E-09
Znev_13354	0.716202908	-0.738666794	12.23058593	42.78912907	5.11E-10	5.69E-09
Znev_02502	0.364158264	-0.665329436	9.003447045	42.7866505	5.12E-10	5.69E-09
Znev_04376	0.873608416	-0.256364989	3.85055152	42.66500871	5.44E-10	6.03E-09
Znev_00661	0.393183104	-0.440237115	5.604409715	42.57395338	5.69E-10	6.29E-09
Znev_14239	0.593379899	-0.834778005	4.435963026	42.47121764	5.99E-10	6.62E-09
Znev_05562	0.499615169	-0.650065397	5.421249508	42.41477574	6.16E-10	6.80E-09
Znev_15021	0.667605472	-0.184582789	7.608978868	42.34990698	6.37E-10	7.01E-09
Znev_13352	0.629979149	-0.479753436	9.758713913	42.3295165	6.43E-10	7.08E-09
Znev_08880	0.990304506	-1.143503097	3.308550226	42.21857766	6.80E-10	7.48E-09
Znev_12442	0.663853724	-0.360491014	4.875824258	42.21057231	6.82E-10	7.50E-09
Znev_05806	0.949892161	-0.417127835	3.682326277	42.16040037	7.00E-10	7.69E-09
Znev_06673	1.238147479	-0.922592307	2.393484684	42.08494249	7.27E-10	7.96E-09
Znev_06448	0.20689339	-0.845663785	6.808746096	41.9623462	7.73E-10	8.45E-09
Znev_13865	0.704882556	-0.862858745	3.473706592	41.94017543	7.81E-10	8.54E-09
Znev_01080	0.612926864	-0.966881028	3.22879725	41.92189568	7.88E-10	8.61E-09
Znev_11929	0.492895908	-4.373561302	2.276360057	41.88265313	8.04E-10	8.77E-09
Znev_17479	0.917932954	-0.236517639	3.809668744	41.80297809	8.37E-10	9.12E-09
Znev_08406	0.545869796	-1.009401457	4.096876099	41.69764287	8.82E-10	9.60E-09
Znev_00619	0.050508661	-0.844845086	7.543415116	41.69299473	8.84E-10	9.61E-09
Znev_16680	0.337120281	-0.536328181	5.68855936	41.6902423	8.85E-10	9.62E-09
Znev_03172	1.271767503	-0.158071876	3.618084255	41.54599144	9.51E-10	1.03E-08
Znev_16075	0.550495594	-0.964762375	3.358589844	41.53911512	9.55E-10	1.03E-08
Znev_04965	1.018794518	-0.070486494	7.765906117	41.47217369	9.87E-10	1.07E-08
Znev_17995	0.723267233	-1.108586699	3.125148318	41.3531673	1.05E-09	1.13E-08
Znev_01076	0.303838641	-2.571543702	2.311286918	41.25331394	1.10E-09	1.19E-08
Znev_06734	0.657118093	-0.337377176	4.739854682	41.25059309	1.10E-09	1.19E-08
Znev_09763	0.645029418	-0.28564856	5.07660116	40.92220984	1.30E-09	1.40E-08
Znev_08955	1.300676633	-0.154520104	4.933681452	40.8918662	1.32E-09	1.41E-08
Znev_08605	1.774816475	-0.283375729	2.784593208	40.87629445	1.33E-09	1.42E-08
Znev_10881	0.641342828	-0.313304284	6.754395128	40.87002045	1.33E-09	1.43E-08
Znev_12702	0.41144247	-0.62901748	4.628097165	40.82463785	1.36E-09	1.46E-08
Znev_00509	0.474200115	-0.419542721	8.865245759	40.79545084	1.38E-09	1.48E-08
Znev_02807	0.70573155	-0.127088273	4.828894262	40.75076607	1.42E-09	1.51E-08
Znev_08702	0.472879622	-0.283889132	5.777680088	40.72878069	1.43E-09	1.52E-08
Znev_14235	0.675704991	-0.313080969	5.633494464	40.68394215	1.46E-09	1.56E-08
Znev_11972	0.64092828	-0.459594524	5.770427317	40.63751611	1.50E-09	1.59E-08
Znev_03335	0.248844089	-0.597604973	8.135484867	40.54206742	1.57E-09	1.66E-08
Znev_18696	1.337959566	-0.062512386	4.019055965	40.47187038	1.63E-09	1.72E-08
Znev_05494	0.201766576	-0.612209532	5.169641471	40.43432316	1.66E-09	1.75E-08
Znev_05035	0.608198289	-0.080887965	6.252739568	40.40905138	1.68E-09	1.77E-08
Znev_14931	0.793253531	-0.954376569	3.275727778	40.32550071	1.75E-09	1.85E-08
Znev_01312	0.599689613	-0.862630594	7.893415885	40.26640845	1.80E-09	1.90E-08
Znev_07751	1.084259942	-0.146483245	9.096841535	40.25455505	1.81E-09	1.91E-08
Znev_02913	0.402672942	-0.462658801	7.579156219	40.2490962	1.82E-09	1.91E-08
Znev_09035	0.620530337	-0.257464373	5.390869396	40.21675972	1.85E-09	1.94E-08
Znev_12986	0.501875436	-0.373294125	5.794451834	40.18366241	1.88E-09	1.98E-08
Znev_12722	1.372074564	-1.770895896	1.284651919	40.16210978	1.90E-09	2.00E-08
Znev_14499	0.540780333	-0.606024411	6.607834045	39.87701901	2.19E-09	2.30E-08
Znev_13294	0.868233358	-0.58322909	3.122724864	39.83462843	2.24E-09	2.34E-08
Znev_09240	0.180235817	-0.949780341	5.059311574	39.78046421	2.30E-09	2.40E-08
Znev_07355	0.624040503	-0.200416114	5.749244822	39.74439395	2.34E-09	2.44E-08
Znev_00324	0.831043673	-1.127425065	2.514538602	39.73451448	2.35E-09	2.45E-08
Znev_10493	0.54212375	-0.298794543	7.397456108	39.70928698	2.38E-09	2.47E-08
Znev_00513	0.473813914	-0.420553691	8.573909758	39.68915378	2.41E-09	2.50E-08
Znev_10240	0.633095022	-0.566314985	4.054922424	39.68862215	2.41E-09	2.50E-08
Znev_01313	0.477043329	-0.41046945	5.813055594	39.45237004	2.71E-09	2.79E-08
Znev_11585	0.674321819	-0.37622974	6.886106426	39.43541254	2.73E-09	2.81E-08
Znev_09885	0.625543418	-0.32618921	5.026127936	39.27355844	2.96E-09	3.04E-08
Znev_05663	0.376607777	-0.69224921	5.325586539	39.22516942	3.04E-09	3.11E-08
Znev_06721	0.498053917	-1.127180856	4.856661043	39.21984929	3.04E-09	3.11E-08
Znev_04601	0.350106154	-0.784339015	9.109918264	39.20182278	3.07E-09	3.14E-08
Znev_11089	0.781711234	-0.100789353	7.16546923	39.11934646	3.20E-09	3.27E-08
Znev_03392	0.196510883	-0.83700935	8.302166593	39.11558195	3.21E-09	3.27E-08
Znev_15227	0.400863306	-0.471619474	7.477694021	39.10298756	3.23E-09	3.29E-08
Znev_13587	0.629591439	-0.89462043	3.24505933	39.07947034	3.27E-09	3.33E-08
Znev_05461	0.38848291	-0.844391115	8.911222107	39.05509289	3.31E-09	3.36E-08
Znev_07826	0.693080299	-0.551258593	4.699016472	38.99982348	3.40E-09	3.45E-08
Znev_00285	0.666788472	-0.752223221	5.757950857	38.95828603	3.47E-09	3.52E-08
Znev_01555	0.266058961	-0.807715314	4.803403971	38.89739642	3.58E-09	3.63E-08
Znev_07221	0.446734642	-0.808946728	6.143716117	38.86127619	3.64E-09	3.69E-08
Znev_01446	0.873726527	-1.198375203	2.611872127	38.79474624	3.77E-09	3.81E-08
Znev_09825	0.522994866	-0.450143167	4.342578767	38.77823343	3.80E-09	3.84E-08
Znev_10567	0.421790571	-0.558514247	4.424372184	38.75417959	3.84E-09	3.88E-08
Znev_14627	0.70542098	-0.727234551	10.37816227	38.67253086	4.00E-09	4.04E-08
Znev_06235	1.806469305	-0.021535288	2.866726589	38.63826842	4.07E-09	4.10E-08
Znev_04582	0.45676706	-0.997848876	3.252731436	38.57626557	4.20E-09	4.23E-08
Znev_08753	0.450911426	-0.654760491	5.415533582	38.50375944	4.36E-09	4.37E-08
Znev_11398	0.724082426	-0.077042171	6.017698114	38.46335477	4.44E-09	4.46E-08
Znev_08110	0.545740923	-0.542712669	4.601577005	38.38360653	4.62E-09	4.63E-08
Znev_11794	0.87143949	-0.196203079	5.283264108	38.34264311	4.72E-09	4.73E-08
Znev_17319	0.485021292	-1.025942445	3.06804353	38.25835832	4.92E-09	4.92E-08
Znev_09266	0.529129327	-0.757296173	10.42110862	38.24738265	4.95E-09	4.94E-08
Znev_10023	1.465635066	-0.361473826	3.773246652	38.22744426	5.00E-09	4.99E-08
Znev_10246	1.372039586	-0.417823558	3.618860006	37.99479217	5.62E-09	5.58E-08
Znev_16486	0.890594933	-0.000238016	6.821381592	37.84421298	6.06E-09	6.00E-08
Znev_15082	0.597519395	-0.646553734	4.150728257	37.75653837	6.33E-09	6.27E-08
Znev_15373	0.740961094	-0.942368627	5.031156565	37.72857258	6.42E-09	6.35E-08
Znev_02046	0.699079426	-1.005082249	3.156777949	37.69440574	6.53E-09	6.46E-08
Znev_11418	0.115496741	-1.089951932	3.825013745	37.66988536	6.61E-09	6.53E-08
Znev_06361	0.574062749	-0.39801964	5.311514009	37.60017476	6.84E-09	6.75E-08
Znev_10864	0.573796312	-0.362951032	5.073927283	37.55872285	6.99E-09	6.89E-08
Znev_01029	0.187413314	-0.572550382	7.305950329	37.54833032	7.02E-09	6.92E-08
Znev_02276	2.948821439	-2.070913789	1.337433949	37.47358358	7.29E-09	7.16E-08
Znev_04490	0.518658218	-0.45613645	6.030935671	37.44398727	7.40E-09	7.26E-08
Znev_00817	0.048074084	-0.993817107	9.943961564	37.39378195	7.59E-09	7.44E-08
Znev_05946	0.086777929	-1.72145823	2.373980753	37.35920841	7.72E-09	7.56E-08
Znev_10604	0.550636636	-0.40862887	4.771133181	37.34701879	7.77E-09	7.61E-08
Znev_18974	3.200929798	-2.567618314	-0.114409059	37.32553804	7.85E-09	7.68E-08
Znev_15529	0.238656454	-0.833884891	5.168261352	37.26298277	8.10E-09	7.91E-08
Znev_10734	0.510397597	-0.457782171	7.187052369	37.24114532	8.19E-09	7.99E-08
Znev_02267	0.259665142	-0.502986829	7.140140869	36.95462377	9.45E-09	9.16E-08
Znev_14747	0.173913356	-0.602231866	6.389741301	36.93596158	9.54E-09	9.23E-08
Znev_14786	0.395895866	-0.578504723	4.494089068	36.88192809	9.80E-09	9.47E-08
Znev_11616	1.015352991	-0.156979035	9.590396564	36.87932678	9.81E-09	9.48E-08
Znev_11874	0.203145847	-0.606396743	5.641034572	36.74683684	1.05E-08	1.01E-07
Znev_08378	0.771243345	-2.405959614	1.762012482	36.73276579	1.06E-08	1.02E-07
Znev_08916	0.811575336	-0.60138314	3.226924376	36.69613173	1.08E-08	1.04E-07
Znev_10159	0.243486798	-0.791251008	4.257572993	36.68918707	1.08E-08	1.04E-07
Znev_10923	0.808557727	-0.136360339	5.517804831	36.60801626	1.12E-08	1.08E-07
Znev_00709	0.867733517	-0.126386718	5.097652006	36.60565044	1.13E-08	1.08E-07
Znev_00259	0.79939953	-0.135011232	4.264209292	36.54764991	1.16E-08	1.11E-07
Znev_09012	1.587749472	-0.687801243	1.539263322	36.53697663	1.16E-08	1.11E-07
Znev_01570	0.925420267	-0.117250165	4.774773813	36.5341271	1.17E-08	1.11E-07
Znev_00884	0.448484088	-0.503581613	6.298482731	36.50345127	1.18E-08	1.13E-07
Znev_15498	0.654335178	-0.487174021	4.009473712	36.36377675	1.27E-08	1.20E-07
Znev_07401	0.284956458	-1.025356071	3.979849762	36.3270053	1.29E-08	1.23E-07
Znev_08066	0.238218982	-0.567165399	5.57604411	36.30328528	1.31E-08	1.24E-07
Znev_06869	0.449787747	-0.454523133	6.286908609	36.30251804	1.31E-08	1.24E-07
Znev_05957	0.9453167	-0.999396042	2.781945235	36.30189969	1.31E-08	1.24E-07
Znev_07357	1.484484837	-0.034812302	3.227454615	36.29210745	1.32E-08	1.24E-07
Znev_06768	0.282664523	-0.546782449	6.789867675	36.27813532	1.33E-08	1.25E-07
Znev_10231	0.643981002	-0.189624645	5.837904817	36.21369358	1.37E-08	1.29E-07
Znev_03432	0.508107849	-0.469532034	5.804137906	36.0079172	1.52E-08	1.42E-07
Znev_03200	0.228427125	-0.565076766	5.70805161	35.83205667	1.66E-08	1.55E-07
Znev_14063	0.447509522	-0.45924317	7.042878966	35.81953406	1.67E-08	1.56E-07
Znev_10119	0.794019927	-0.670577477	12.7724091	35.75719107	1.72E-08	1.60E-07
Znev_08591	0.665816931	-0.401338467	5.031028802	35.69964424	1.77E-08	1.65E-07
Znev_10723	0.715297128	-0.017716847	6.06930432	35.63302445	1.83E-08	1.70E-07
Znev_14628	0.430781326	-2.288071353	1.926144993	35.63047473	1.83E-08	1.70E-07
Znev_13842	0.594435205	-0.291469906	4.763845875	35.59127938	1.87E-08	1.73E-07
Znev_14833	1.245541653	-0.323034202	2.541195127	35.47702419	1.98E-08	1.83E-07
Znev_01384	0.841967819	-0.18808863	4.59511438	35.40563074	2.05E-08	1.90E-07
Znev_06601	0.74790519	-0.384975871	4.875668432	35.40039185	2.06E-08	1.90E-07
Znev_07071	0.437734719	-0.293646399	7.58218776	35.35810572	2.10E-08	1.94E-07
Znev_08044	0.283556877	-3.112180391	1.508818558	35.24865139	2.22E-08	2.04E-07
Znev_04669	0.742431773	-0.499477124	3.701201788	35.18995303	2.28E-08	2.10E-07
Znev_00643	1.267938853	-0.658076274	2.202525535	35.18970551	2.28E-08	2.10E-07
Znev_09734	0.351513549	-0.736539809	10.10925788	35.15581003	2.32E-08	2.14E-07
Znev_13353	0.670119627	-0.572019243	11.8480876	35.12917341	2.35E-08	2.16E-07
Znev_05759	0.428956619	-0.287465558	6.226076016	35.10411015	2.38E-08	2.19E-07
Znev_02563	0.67224786	-0.351240399	4.493224937	35.06154291	2.43E-08	2.23E-07
Znev_01457	0.587936419	-0.439825398	6.073302676	34.85410545	2.70E-08	2.47E-07
Znev_07829	0.200416419	-1.658125461	2.4947318	34.69825864	2.92E-08	2.65E-07
Znev_05966	0.472276958	-0.582057644	4.275586415	34.68645759	2.94E-08	2.66E-07
Znev_02428	2.406909539	-0.321197676	0.72130211	34.68069724	2.95E-08	2.67E-07
Znev_06166	0.365375971	-0.628970474	6.271429539	34.64970877	2.99E-08	2.71E-07
Znev_16872	0.713177801	-0.499823093	4.344469027	34.63282875	3.02E-08	2.73E-07
Znev_07256	0.705840388	-0.031621541	5.226377277	34.56675498	3.12E-08	2.81E-07
Znev_05915	0.547255632	-0.253994982	7.174770163	34.50855826	3.21E-08	2.89E-07
Znev_17092	0.343583093	-0.598495736	6.042419247	34.45358756	3.30E-08	2.97E-07
Znev_06880	0.932729056	-0.237445243	5.430182694	33.94983363	4.25E-08	3.80E-07
Znev_13708	0.660227382	-0.784001721	12.23665887	33.94317747	4.26E-08	3.81E-07
Znev_05935	0.962658225	-1.24790318	2.236779591	33.92145521	4.31E-08	3.85E-07
Znev_05492	0.549952379	-0.457398545	4.208561339	33.91935465	4.31E-08	3.85E-07
Znev_06757	0.758846777	-2.800300923	5.105904299	33.85334399	4.45E-08	3.97E-07
Znev_04099	0.351208487	-1.09213559	4.003198633	33.80056641	4.57E-08	4.06E-07
Znev_09186	0.564363527	-0.590258853	4.238711274	33.79534107	4.59E-08	4.07E-07
Znev_07938	0.388791382	-0.463833608	5.88534575	33.7655931	4.65E-08	4.13E-07
Znev_08618	0.59192718	-0.249357465	5.478770746	33.72110594	4.76E-08	4.22E-07
Znev_05148	0.940610896	-0.909829848	2.717262115	33.61503226	5.02E-08	4.44E-07
Znev_09310	0.83943173	-1.008766861	5.470429048	33.49382764	5.33E-08	4.71E-07
Znev_02535	0.542503094	-0.293115985	6.847185861	33.3784003	5.65E-08	4.98E-07
Znev_06873	0.19808492	-1.006072157	5.540910578	33.28986944	5.90E-08	5.18E-07
Znev_10207	1.85966771	-0.823646957	1.216398168	33.28610154	5.92E-08	5.19E-07
Znev_00743	0.54403409	-0.130896117	6.407820494	33.26217379	5.99E-08	5.25E-07
Znev_02954	0.31863218	-0.625411162	8.392317347	33.17474966	6.25E-08	5.47E-07
Znev_18670	0.339444366	-0.636562219	7.182727996	33.17098839	6.27E-08	5.48E-07
Znev_01207	1.359876891	-0.291364138	2.186908961	33.04476356	6.67E-08	5.82E-07
Znev_09280	0.483516113	-0.535710727	4.599284162	33.02770255	6.73E-08	5.86E-07
Znev_03104	1.135592702	-0.05397406	3.488916462	33.00052001	6.82E-08	5.94E-07
Znev_10968	0.577567924	-0.383769219	4.110884931	32.99058256	6.86E-08	5.96E-07
Znev_16010	0.57571459	-0.131249601	7.103406412	32.89285644	7.20E-08	6.25E-07
Znev_09909	1.038495938	-1.167255702	5.190133957	32.88013196	7.25E-08	6.28E-07
Znev_06164	0.36403012	-0.407416126	5.150782267	32.85238359	7.35E-08	6.36E-07
Znev_08334	0.244942659	-0.766552481	7.400910977	32.74122764	7.77E-08	6.71E-07
Znev_06614	0.535841195	-0.393796339	6.404318501	32.67492994	8.03E-08	6.91E-07
Znev_07987	0.616937835	-0.270860592	6.043835275	32.54687577	8.56E-08	7.35E-07
Znev_06068	0.508691278	-0.732436743	3.321418735	32.5168593	8.69E-08	7.45E-07
Znev_02033	0.519442024	-0.663545411	10.14742332	32.47109424	8.89E-08	7.62E-07
Znev_12521	0.415383712	-0.399405052	5.947898705	32.44151537	9.02E-08	7.72E-07
Znev_02862	0.56885619	-0.651500757	10.88014194	32.404529	9.19E-08	7.85E-07
Znev_04823	0.562912401	-0.249417565	5.375687565	32.32048972	9.59E-08	8.17E-07
Znev_08175	0.466071673	-0.390432603	6.190460003	32.31765845	9.60E-08	8.18E-07
Znev_12421	0.119456218	-0.685057998	7.377787467	32.28343364	9.77E-08	8.31E-07
Znev_08889	1.061163955	-0.170014595	3.419197764	32.24723405	9.94E-08	8.45E-07
Znev_09715	0.641033726	-0.382279124	4.226185659	32.22589644	1.01E-07	8.54E-07
Znev_08048	3.946286428	-3.442152983	1.236007998	32.22523452	1.01E-07	8.54E-07
Znev_03346	0.966255269	-0.305635616	3.116295036	32.22377822	1.01E-07	8.54E-07
Znev_00342	0.722312363	-0.444229244	3.385895171	32.18589166	1.03E-07	8.68E-07
Znev_01332	0.514212184	-0.34907043	8.984563113	31.92251275	1.17E-07	9.84E-07
Znev_00043	0.596367617	-0.335790711	5.094575119	31.88466104	1.19E-07	1.00E-06
Znev_15719	0.879170713	-0.859334448	14.5640966	31.72298329	1.29E-07	1.08E-06
Znev_15144	0.349837973	-0.329637888	6.731784678	31.67113946	1.33E-07	1.11E-06
Znev_00392	0.266843421	-0.753212827	3.943164915	31.65315849	1.34E-07	1.12E-06
Znev_00026	0.78038815	-0.364655293	5.40721835	31.60062657	1.37E-07	1.14E-06
Znev_05366	0.91447993	-0.049562752	4.787522445	31.53823508	1.42E-07	1.18E-06
Znev_12584	0.870301444	-0.074642834	3.933228227	31.51590907	1.43E-07	1.19E-06
Znev_02856	0.446192277	-0.795275962	3.925046798	31.49260982	1.45E-07	1.20E-06
Znev_07695	0.442902367	-0.442513701	5.011669529	31.38823701	1.53E-07	1.27E-06
Znev_11331	1.058272845	-0.622479356	2.243934441	31.37551739	1.54E-07	1.27E-06
Znev_08924	0.537391322	-0.195242705	8.143933282	31.24680087	1.64E-07	1.35E-06
Znev_03639	0.584073963	-0.330495471	4.684382753	31.13327847	1.74E-07	1.43E-06
Znev_15296	1.235297889	-4.92661917	0.530745771	31.05764505	1.80E-07	1.48E-06
Znev_18100	0.492841645	-0.18827324	5.731758304	31.0561435	1.80E-07	1.48E-06
Znev_07878	0.497332046	-0.625377807	4.638517682	30.88474916	1.97E-07	1.61E-06
Znev_07507	0.294438105	-0.498233088	5.588727824	30.82828288	2.02E-07	1.65E-06
Znev_18050	0.341008948	-0.542563579	9.428985375	30.81847775	2.03E-07	1.65E-06
Znev_05909	0.630835668	-0.262755292	5.202517874	30.64480779	2.22E-07	1.80E-06
Znev_02478	0.268850108	-0.44658793	7.648011339	30.5488431	2.32E-07	1.88E-06
Znev_02135	1.135438166	-0.337681944	2.744000742	30.44269764	2.45E-07	1.98E-06
Znev_15762	0.517250768	-0.256460164	6.035471158	30.32375591	2.60E-07	2.09E-06
Znev_11385	0.808825549	-0.031069808	9.27572328	30.20273687	2.76E-07	2.22E-06
Znev_15744	0.827832686	-0.207869854	6.306806035	30.13920689	2.85E-07	2.29E-06
Znev_02716	0.579844025	-0.36355908	9.281384072	30.1101035	2.90E-07	2.31E-06
Znev_05436	0.398057743	-0.269690335	6.194430858	30.07081446	2.95E-07	2.36E-06
Znev_09022	0.473633455	-0.42240366	4.701191508	30.05663553	2.97E-07	2.37E-06
Znev_05346	0.299807891	-0.455539139	7.635075857	29.91933967	3.18E-07	2.54E-06
Znev_17880	0.806822861	-0.033356479	5.952368869	29.83290188	3.33E-07	2.65E-06
Znev_12514	0.886733173	-0.628348498	2.919278918	29.73311071	3.50E-07	2.77E-06
Znev_16120	0.806821843	-0.624450662	3.158135265	29.72256664	3.51E-07	2.79E-06
Znev_14012	0.659226271	-0.593944705	3.586022858	29.69266039	3.57E-07	2.83E-06
Znev_01988	0.254067866	-0.566933862	5.562233721	29.68010675	3.59E-07	2.84E-06
Znev_02849	0.605736548	-0.123055469	5.018540436	29.62112891	3.70E-07	2.92E-06
Znev_13849	1.351589647	-1.145814765	1.764698166	29.60473542	3.73E-07	2.95E-06
Znev_01969	0.318377919	-0.462393003	5.257490352	29.52347326	3.88E-07	3.06E-06
Znev_09291	0.014048281	-0.849380021	5.175586456	29.46613371	3.99E-07	3.14E-06
Znev_08640	1.819615558	-1.188342663	0.907812334	29.36002162	4.21E-07	3.31E-06
Znev_01588	0.555081381	-0.39943103	4.008884633	29.34812793	4.24E-07	3.33E-06
Znev_03501	0.586524862	-0.906049868	2.732694688	29.33305398	4.27E-07	3.35E-06
Znev_08665	0.570812697	-0.13298706	5.122579141	29.31501965	4.31E-07	3.37E-06
Znev_13361	0.112159343	-0.757072067	7.765534022	29.27001525	4.41E-07	3.44E-06
Znev_03344	0.040128163	-0.656146407	6.142808749	29.21337008	4.53E-07	3.53E-06
Znev_18361	0.596064108	-1.064320173	2.532731813	29.21084279	4.54E-07	3.54E-06
Znev_04693	0.803907608	-0.119405719	3.504736696	29.09237947	4.82E-07	3.74E-06
Znev_10230	0.511389789	-0.304834954	5.037870167	29.0395241	4.94E-07	3.84E-06
Znev_08396	0.561450223	-0.647350332	4.196589267	29.03502077	4.96E-07	3.85E-06
Znev_11436	0.474552806	-0.51288919	4.152797412	28.93558619	5.21E-07	4.03E-06
Znev_05419	2.242579982	-3.439479425	-0.058746077	28.93019987	5.22E-07	4.04E-06
Znev_00476	0.42621917	-0.264149005	6.316334126	28.91293	5.27E-07	4.07E-06
Znev_04528	0.926506429	-0.816014752	2.715965228	28.8405181	5.46E-07	4.21E-06
Znev_00869	0.121427689	-0.577907227	7.032119101	28.80836782	5.55E-07	4.27E-06
Znev_12463	0.59006177	-0.046645324	5.632428762	28.76830876	5.66E-07	4.35E-06
Znev_13221	0.214303135	-0.565528618	5.970006504	28.75034627	5.71E-07	4.38E-06
Znev_03246	0.212846771	-0.579770006	6.482082075	28.72253746	5.79E-07	4.44E-06
Znev_13169	0.402289575	-0.512351516	4.718643808	28.71633125	5.81E-07	4.45E-06
Znev_13526	0.438547139	-0.602157728	6.035670854	28.71069146	5.83E-07	4.46E-06
Znev_02287	0.490146635	-0.48816164	4.686625968	28.70445703	5.85E-07	4.47E-06
Znev_00853	0.596182835	-1.499621414	2.747701065	28.64032087	6.04E-07	4.61E-06
Znev_10607	0.698067473	-0.473443217	4.198194104	28.60648574	6.14E-07	4.69E-06
Znev_01963	0.802524425	-0.40654967	3.100555751	28.55912842	6.29E-07	4.79E-06
Znev_09634	1.453998422	-0.154113059	2.512199169	28.53462001	6.36E-07	4.85E-06
Znev_02948	0.558626612	-0.349013854	9.635346592	28.51375179	6.43E-07	4.89E-06
Znev_16597	0.586560455	-0.093003216	6.279745546	28.48462801	6.53E-07	4.96E-06
Znev_01613	0.536411737	-0.098039807	7.103640515	28.38556237	6.86E-07	5.20E-06
Znev_11579	0.461111993	-0.440923835	7.273375236	28.28486891	7.21E-07	5.46E-06
Znev_18822	2.282701251	-0.422867043	1.073064357	28.25459149	7.32E-07	5.54E-06
Znev_09826	1.186817829	-0.017915279	3.714263713	28.254397	7.32E-07	5.54E-06
Znev_15117	0.697762332	-0.24220492	4.544300582	28.15820999	7.68E-07	5.80E-06
Znev_01729	0.863922338	-0.059186484	4.514952371	28.13554268	7.77E-07	5.85E-06
Znev_12612	1.385278272	-1.970200318	1.049741508	28.08472996	7.97E-07	5.99E-06
Znev_06878	0.414329087	-0.384715451	5.189606401	27.96136272	8.48E-07	6.35E-06
Znev_17077	0.797774952	-2.953767357	0.638272855	27.94275641	8.56E-07	6.40E-06
Znev_03315	0.50809548	-0.18541305	5.312370922	27.94251396	8.56E-07	6.40E-06
Znev_05068	1.058257527	-0.505717302	3.479031383	27.83195628	9.04E-07	6.75E-06
Znev_02236	1.184586311	-3.331758195	0.549286932	27.83044481	9.05E-07	6.75E-06
Znev_11106	0.282976794	-0.490863728	6.44888353	27.82974106	9.05E-07	6.75E-06
Znev_08879	0.879079604	-0.164453848	3.641326616	27.7651624	9.35E-07	6.96E-06
Znev_04447	0.379537706	-0.330105642	8.265536102	27.71953982	9.57E-07	7.12E-06
Znev_03626	0.49122878	-0.239360698	6.402128114	27.6522711	9.89E-07	7.35E-06
Znev_02926	0.430924146	-0.353936232	4.690768964	27.63659637	9.97E-07	7.40E-06
Znev_15353	1.001732294	-0.831343147	1.997396847	27.61847126	1.01E-06	7.47E-06
Znev_06015	0.397719126	-0.277722644	7.745163107	27.53280141	1.05E-06	7.78E-06
Znev_16980	0.668599601	-0.313259694	4.852259179	27.43929685	1.10E-06	8.11E-06
Znev_07823	0.511016494	-0.182499447	6.416139784	27.30569479	1.18E-06	8.65E-06
Znev_12653	1.032204504	-0.698013914	2.22985634	27.28659258	1.19E-06	8.73E-06
Znev_16805	1.166687538	-0.696591344	1.91006569	27.24985783	1.21E-06	8.88E-06
Znev_03638	0.474338142	-0.186542391	6.23932284	27.24843409	1.21E-06	8.89E-06
Znev_05752	0.814254887	-0.421644242	10.6280193	27.22024522	1.23E-06	8.99E-06
Znev_07298	0.415952498	-0.318933528	8.165658014	27.21010504	1.23E-06	9.03E-06
Znev_03584	0.834517086	-0.765630516	2.736913837	27.13277332	1.28E-06	9.38E-06
Znev_10289	0.270456162	-0.5255376	7.469259963	27.11823622	1.29E-06	9.45E-06
Znev_04209	0.189992043	-0.491248138	6.553454426	27.05070775	1.34E-06	9.74E-06
Znev_09041	0.771626689	-0.636848047	2.887366204	27.04438158	1.34E-06	9.77E-06
Znev_05713	0.380205721	-0.312327726	5.917675421	27.01425	1.36E-06	9.90E-06
Znev_01337	0.789923768	-0.645749229	3.253917053	27.00625827	1.37E-06	9.94E-06
Znev_14194	0.863942739	-0.28833798	3.840375566	26.97544279	1.39E-06	1.01E-05
Znev_05390	0.320075206	-1.0028638	3.875643647	26.90485324	1.44E-06	1.04E-05
Znev_07518	0.811415732	-0.17653165	3.513362594	26.89791616	1.44E-06	1.05E-05
Znev_18482	1.559531064	-1.520706576	1.01554066	26.89523142	1.44E-06	1.05E-05
Znev_04355	0.014685681	-0.577238609	7.727762852	26.89056952	1.45E-06	1.05E-05
Znev_12939	1.294067065	-2.973692371	0.3525349	26.8858268	1.45E-06	1.05E-05
Znev_16639	1.007274229	-0.015950234	7.822983186	26.87887364	1.46E-06	1.05E-05
Znev_09143	0.398149985	-0.339636299	7.679564007	26.85449412	1.47E-06	1.06E-05
Znev_12618	0.682128042	-0.226388279	6.866716887	26.84397181	1.48E-06	1.07E-05
Znev_18583	0.651617408	-0.428764833	4.193139444	26.8138312	1.50E-06	1.09E-05
Znev_01253	0.622729501	-0.404483022	4.639230438	26.78511242	1.53E-06	1.10E-05
Znev_12359	0.609768725	-0.089384415	6.579491359	26.76176381	1.54E-06	1.11E-05
Znev_04179	0.324136872	-0.510430391	4.597438738	26.73522685	1.57E-06	1.13E-05
Znev_15126	0.487640258	-0.694162546	3.195529681	26.69795725	1.59E-06	1.15E-05
Znev_01894	0.659283411	-0.057720984	8.106587492	26.61021121	1.67E-06	1.19E-05
Znev_09217	0.548491513	-0.08721594	5.292204163	26.56717778	1.70E-06	1.22E-05
Znev_10706	0.6597115	-0.719492349	11.15439666	26.50968757	1.75E-06	1.25E-05
Znev_07240	0.539401551	-0.06037427	6.049497876	26.5079105	1.75E-06	1.25E-05
Znev_01539	0.488019467	-0.624292737	4.030246415	26.45798488	1.80E-06	1.28E-05
Znev_07815	0.283729606	-0.505005148	5.269468906	26.38304522	1.87E-06	1.33E-05
Znev_02992	0.205015756	-0.647535687	7.827063918	26.36358148	1.88E-06	1.34E-05
Znev_01297	0.465025111	-0.360092538	4.96686547	26.28834873	1.96E-06	1.39E-05
Znev_08935	0.520929451	-0.259925927	8.962227927	26.28443326	1.96E-06	1.39E-05
Znev_13288	0.460659193	-0.583450786	3.992111156	26.17521867	2.07E-06	1.46E-05
Znev_05296	0.298479279	-1.085505378	2.748888032	26.16209384	2.08E-06	1.47E-05
Znev_17481	0.369448752	-0.329271638	5.896310856	26.14864416	2.10E-06	1.48E-05
Znev_02419	1.630310317	-0.303340232	1.271765298	26.13802267	2.11E-06	1.49E-05
Znev_04144	0.613862136	-0.010417454	7.188034042	26.13503649	2.11E-06	1.49E-05
Znev_17582	0.604146473	-0.34983139	4.890724849	26.10383135	2.15E-06	1.51E-05
Znev_09145	0.691105323	-0.633622252	3.205503183	26.06057114	2.19E-06	1.54E-05
Znev_16171	0.034896034	-1.839203646	1.971343534	25.99405086	2.27E-06	1.59E-05
Znev_18103	0.109872867	-0.576098637	5.468684638	25.96574002	2.30E-06	1.62E-05
Znev_07407	0.42212421	-0.344434835	6.939707336	25.91240432	2.36E-06	1.66E-05
Znev_13414	0.776825954	-0.342735876	3.091304471	25.83295462	2.46E-06	1.72E-05
Znev_08117	0.551634898	-0.132519361	5.436102177	25.82763563	2.46E-06	1.72E-05
Znev_12048	0.514662949	-0.573551273	3.346404358	25.74148798	2.57E-06	1.80E-05
Znev_10521	1.778571637	-2.358981046	2.940019581	25.72928492	2.59E-06	1.81E-05
Znev_16651	0.305425455	-0.468282355	8.183904466	25.70604318	2.62E-06	1.83E-05
Znev_18701	0.366713912	-0.280930157	7.390065846	25.70531404	2.62E-06	1.83E-05
Znev_16123	0.307120693	-0.656686928	3.891031338	25.69878377	2.63E-06	1.83E-05
Znev_00813	0.175936281	-0.581162187	5.362667015	25.69022643	2.64E-06	1.84E-05
Znev_14067	0.905277403	-1.054928988	1.646521459	25.66210683	2.68E-06	1.86E-05
Znev_01169	0.743499724	-0.007392909	4.641950428	25.650422	2.69E-06	1.87E-05
Znev_03942	0.33545454	-0.410604189	6.026886315	25.55466198	2.82E-06	1.96E-05
Znev_10293	0.547164721	-0.548986217	11.92624703	25.55141581	2.83E-06	1.96E-05
Znev_07308	0.859823281	-0.322392471	3.076187318	25.41819434	3.02E-06	2.09E-05
Znev_09026	0.016844162	-0.72343871	5.229311017	25.41602275	3.03E-06	2.09E-05
Znev_09048	1.262528294	-0.243507046	2.938542914	25.34016496	3.14E-06	2.17E-05
Znev_14577	1.253528213	-1.395826273	1.144253138	25.25981972	3.27E-06	2.25E-05
Znev_08425	0.597793721	-0.147091728	5.257265624	25.2443668	3.30E-06	2.27E-05
Znev_00804	0.59978544	-0.085051094	7.266490215	25.166958	3.43E-06	2.35E-05
Znev_18204	1.417691588	-0.260512829	2.651868036	25.16690881	3.43E-06	2.35E-05
Znev_10195	0.27456129	-0.526767922	5.623272144	25.1276181	3.50E-06	2.39E-05
Znev_12950	0.071955426	-0.583966384	6.603065968	25.03200189	3.67E-06	2.50E-05
Znev_04808	0.493358661	-0.227117697	5.25488474	24.93715475	3.85E-06	2.62E-05
Znev_02940	0.145633373	-0.544590018	5.602480534	24.93537142	3.85E-06	2.62E-05
Znev_02962	0.378071249	-0.250830244	7.181308628	24.9144288	3.89E-06	2.65E-05
Znev_15308	0.391658269	-0.307837519	5.865294087	24.88035978	3.96E-06	2.69E-05
Znev_18064	0.1378941	-0.494635307	5.674384545	24.87833049	3.96E-06	2.69E-05
Znev_13147	0.44353836	-0.245326143	6.471937737	24.83471605	4.05E-06	2.74E-05
Znev_16218	0.762857744	-0.72993502	2.570313369	24.75984825	4.20E-06	2.84E-05
Znev_15124	0.345989372	-0.245612127	6.263599486	24.75124282	4.22E-06	2.86E-05
Znev_18483	0.711626458	-0.291413451	3.42503696	24.74788201	4.23E-06	2.86E-05
Znev_10742	0.903480468	-0.036487662	5.077721116	24.72677698	4.27E-06	2.89E-05
Znev_16119	1.581743788	-0.576869264	1.472320129	24.58271163	4.59E-06	3.09E-05
Znev_01734	0.723160886	-0.399740794	4.674579221	24.5762873	4.61E-06	3.10E-05
Znev_07327	0.690152283	-0.152163836	4.299236602	24.5538279	4.66E-06	3.13E-05
Znev_03746	1.658676876	-2.482534403	0.333921507	24.54251405	4.68E-06	3.15E-05
Znev_08405	1.013429797	-2.679202552	0.451772542	24.48379084	4.82E-06	3.24E-05
Znev_12344	0.97901973	-1.430017388	1.203648424	24.41678441	4.99E-06	3.34E-05
Znev_12608	0.067983876	-1.448653525	2.877190059	24.40923988	5.01E-06	3.36E-05
Znev_03818	0.403934768	-0.353816153	7.876399569	24.30172096	5.28E-06	3.52E-05
Znev_08217	0.757565253	-0.145039381	3.71518791	24.28856645	5.32E-06	3.55E-05
Znev_04259	0.759113909	-1.397164603	2.059277449	24.2681933	5.37E-06	3.58E-05
Znev_15801	0.180465214	-0.478788824	6.361543072	24.24289584	5.44E-06	3.62E-05
Znev_07412	0.46425439	-0.247769436	5.798852127	24.216039	5.52E-06	3.67E-05
Znev_07940	0.510382402	-0.393274835	3.798822903	24.16055198	5.67E-06	3.76E-05
Znev_17110	0.559544982	-0.179929128	5.140987057	24.15798185	5.68E-06	3.77E-05
Znev_08407	1.656137134	-1.52454936	1.083552219	24.15178038	5.70E-06	3.78E-05
Znev_17739	0.828033425	-0.043497769	5.726519079	24.14314308	5.72E-06	3.79E-05
Znev_10196	0.698748838	-0.622299016	2.594161737	24.12334251	5.78E-06	3.83E-05
Znev_01178	0.873929303	-0.718147938	2.561307728	24.12308033	5.78E-06	3.83E-05
Znev_02160	0.293482507	-0.440452052	7.140934939	24.11443906	5.80E-06	3.84E-05
Znev_18194	0.798031128	-0.24594599	3.575387203	24.07917144	5.91E-06	3.91E-05
Znev_03587	0.569388602	-0.980976741	3.378283095	24.05955376	5.96E-06	3.94E-05
Znev_11812	1.217309301	-1.390014836	1.448897341	24.0406626	6.02E-06	3.98E-05
Znev_00020	0.339713232	-0.472674771	4.687736019	24.00371984	6.13E-06	4.04E-05
Znev_16946	0.605872336	-1.668666855	1.550963157	23.99006726	6.17E-06	4.06E-05
Znev_12215	0.874897399	-0.552018597	2.546657162	23.87152889	6.55E-06	4.30E-05
Znev_04500	0.628829427	-0.159432034	4.818616455	23.73219627	7.02E-06	4.58E-05
Znev_03867	0.423608522	-0.325241265	6.707402393	23.72129631	7.06E-06	4.60E-05
Znev_06435	0.293409697	-0.437237367	7.051506416	23.56163153	7.65E-06	4.97E-05
Znev_07005	0.723018814	-1.494383247	2.699188031	23.55114155	7.69E-06	4.99E-05
Znev_06240	0.739009697	-0.195084598	3.816776162	23.53939324	7.74E-06	5.02E-05
Znev_11994	0.340308148	-0.517361718	4.666967044	23.521354	7.81E-06	5.06E-05
Znev_00567	0.420929312	-0.294948308	7.650703384	23.51606705	7.83E-06	5.07E-05
Znev_09903	0.559542892	-0.259450065	4.378636354	23.47787403	7.98E-06	5.16E-05
Znev_10550	0.492554751	-0.104969278	5.644435527	23.40808184	8.26E-06	5.34E-05
Znev_04000	0.352770096	-0.521601768	4.488833077	23.3826713	8.37E-06	5.40E-05
Znev_10584	0.399374185	-0.149404422	7.110237706	23.31370172	8.66E-06	5.58E-05
Znev_07994	0.544689629	-0.161871946	4.978738927	23.27759433	8.82E-06	5.67E-05
Znev_05738	0.489662589	-0.085381818	6.869138652	23.27405016	8.83E-06	5.68E-05
Znev_10852	1.170235413	-1.525114815	0.599753852	23.2694854	8.85E-06	5.69E-05
Znev_05064	0.590911135	-0.452053213	4.275856998	23.24743694	8.95E-06	5.75E-05
Znev_13295	0.541775009	-1.402358941	1.850105426	23.24426596	8.97E-06	5.76E-05
Znev_10555	1.442877725	-0.518803531	1.476024615	23.24228304	8.97E-06	5.76E-05
Znev_16009	0.589721693	-0.271615913	4.416321508	23.14917064	9.40E-06	6.02E-05
Znev_03488	0.502523689	-0.274001794	4.818992921	23.11868559	9.55E-06	6.11E-05
Znev_09671	0.311874689	-0.300680361	7.803595909	23.11822718	9.55E-06	6.11E-05
Znev_07993	0.425188523	-0.24716032	5.896403157	23.1101751	9.59E-06	6.13E-05
Znev_15050	0.45667575	-0.214674956	7.113751307	23.10571684	9.61E-06	6.14E-05
Znev_07991	0.61077325	-0.145709986	4.429619261	23.10513986	9.61E-06	6.14E-05
Znev_15926	0.694711276	-0.302298118	4.370152908	23.10067435	9.63E-06	6.15E-05
Znev_13969	0.28853253	-0.342315239	6.919325038	23.06913506	9.79E-06	6.24E-05
Znev_10769	0.261441326	-0.384216596	5.334409651	23.03068123	9.98E-06	6.36E-05
Znev_05785	0.240882946	-0.348756408	6.830956023	22.97326239	1.03E-05	6.52E-05
Znev_07281	0.229199423	-0.329846176	6.620232829	22.95169728	1.04E-05	6.58E-05
Znev_00045	0.419403587	-0.357969028	6.930447502	22.94807998	1.04E-05	6.59E-05
Znev_11235	0.483957615	-0.983869608	2.443342479	22.9419649	1.04E-05	6.61E-05
Znev_11079	0.567053621	-0.374458031	4.523539015	22.93393012	1.05E-05	6.63E-05
Znev_18154	0.170091645	-0.588679533	4.838661339	22.83744339	1.10E-05	6.93E-05
Znev_05500	0.664441969	-0.675721798	2.391675856	22.75592824	1.14E-05	7.20E-05
Znev_06867	0.521955419	-0.341677442	6.058845384	22.7393895	1.15E-05	7.26E-05
Znev_09575	0.392033525	-0.615824519	11.5656239	22.6611191	1.20E-05	7.52E-05
Znev_06753	1.13517671	-0.408124675	2.489462957	22.65566999	1.20E-05	7.54E-05
Znev_00985	0.969211245	-1.308791765	1.487192532	22.58915672	1.24E-05	7.78E-05
Znev_04631	0.945470328	-0.590672697	2.313168457	22.56181881	1.26E-05	7.88E-05
Znev_13703	0.351900641	-0.378353349	5.166521449	22.5465604	1.27E-05	7.94E-05
Znev_15515	0.437182157	-0.321779086	4.871782869	22.53026487	1.28E-05	7.99E-05
Znev_04645	0.129904698	-0.553673321	5.929158675	22.51687697	1.29E-05	8.04E-05
Znev_17771	1.693305806	-1.300045032	1.670231595	22.51222619	1.29E-05	8.05E-05
Znev_04548	0.673913603	-0.340338974	4.165193172	22.48444066	1.31E-05	8.15E-05
Znev_02859	1.972037302	-0.362960271	1.093475788	22.48024245	1.31E-05	8.16E-05
Znev_13651	0.270085515	-0.307612287	5.794967231	22.39461948	1.37E-05	8.50E-05
Znev_05096	0.125419807	-3.66082316	1.029381356	22.35948075	1.40E-05	8.63E-05
Znev_00793	0.387839424	-0.254412753	6.874436709	22.32500027	1.42E-05	8.77E-05
Znev_11031	0.635708774	-1.831444084	2.281658597	22.18221397	1.52E-05	9.38E-05
Znev_07063	0.55175919	-0.430602052	4.37843827	22.18024908	1.53E-05	9.38E-05
Znev_06132	0.70942854	-1.245820287	2.556898273	22.09237776	1.59E-05	9.80E-05
Znev_00691	0.283645662	-0.360414375	6.197773369	22.08185652	1.60E-05	9.85E-05
Znev_10908	0.674972377	-0.449218022	11.4992739	22.07943986	1.61E-05	9.85E-05
Znev_17338	0.515272695	-0.54370248	4.138489178	22.05954419	1.62E-05	9.95E-05
Znev_12382	0.306310002	-0.34488688	8.20599641	22.05656539	1.62E-05	9.96E-05
Znev_18400	0.281544116	-0.508552713	6.043629899	22.04635294	1.63E-05	1.00E-04
Znev_10943	0.351365662	-0.346500223	7.525198469	22.03076632	1.64E-05	1.01E-04
Znev_00495	0.160656302	-1.089010101	2.830198978	22.0266025	1.65E-05	1.01E-04
Znev_02784	0.159183603	-0.666646522	5.300125914	22.01430516	1.66E-05	1.01E-04
Znev_10482	0.306803599	-0.378125049	8.176093704	21.98718657	1.68E-05	1.03E-04
Znev_02920	0.310862293	-0.31668834	6.605068577	21.9697044	1.70E-05	1.04E-04
Znev_01759	0.248375171	-1.078433132	2.627449855	21.88461955	1.77E-05	1.08E-04
Znev_09034	0.164087976	-0.582716258	4.585922107	21.8605051	1.79E-05	1.09E-04
Znev_11563	0.946097773	-0.92266729	1.789764518	21.84614149	1.80E-05	1.09E-04
Znev_15928	0.560852302	-0.383091205	10.11010081	21.82471359	1.82E-05	1.11E-04
Znev_04093	0.205031364	-0.741792644	4.857472857	21.80616198	1.84E-05	1.12E-04
Znev_01084	0.565313777	-0.924766411	2.532126175	21.80098761	1.84E-05	1.12E-04
Znev_13101	0.25295365	-0.391745029	5.300446105	21.75570261	1.89E-05	1.14E-04
Znev_06777	0.233868952	-0.604957124	8.123813384	21.70046263	1.94E-05	1.17E-04
Znev_12417	1.268671933	-0.085714464	2.262064778	21.67925548	1.96E-05	1.18E-04
Znev_05530	0.397043176	-0.206913685	5.985343599	21.67708217	1.96E-05	1.18E-04
Znev_06285	0.911338205	-0.808574027	2.286472222	21.65769873	1.98E-05	1.19E-04
Znev_01440	0.68411745	-0.319346455	3.587401282	21.64076883	2.00E-05	1.20E-04
Znev_12542	1.437495515	-1.305921012	0.895546714	21.63562247	2.00E-05	1.20E-04
Znev_19002	0.165954711	-1.226653567	3.620292349	21.5837197	2.06E-05	1.23E-04
Znev_00345	0.7567021	-0.882246697	2.284765736	21.57646231	2.06E-05	1.24E-04
Znev_01703	0.557349402	-0.003247828	5.995676839	21.57310823	2.07E-05	1.24E-04
Znev_09905	0.689470108	-0.445668033	3.145014541	21.54422633	2.10E-05	1.26E-04
Znev_08731	0.452691758	-0.219879888	9.199203266	21.52605237	2.12E-05	1.27E-04
Znev_00957	0.725741484	-0.439721612	6.302961573	21.50639826	2.14E-05	1.28E-04
Znev_12522	0.344677545	-0.514128665	4.849659084	21.37945912	2.28E-05	1.35E-04
Znev_12977	0.454364915	-0.322257276	4.191145692	21.37353247	2.28E-05	1.36E-04
Znev_16028	0.142753484	-0.680190533	4.501319049	21.33954586	2.32E-05	1.38E-04
Znev_11208	0.972141786	-1.429000513	1.237385992	21.33022537	2.33E-05	1.38E-04
Znev_07635	0.643128491	-0.170468471	4.581037822	21.31610177	2.35E-05	1.39E-04
Znev_11706	0.255949401	-0.325990636	7.073769003	21.29389258	2.38E-05	1.41E-04
Znev_14088	0.66999975	-0.64222106	2.603578228	21.23956604	2.44E-05	1.44E-04
Znev_12478	0.020708787	-0.83381681	5.047300741	21.16723954	2.53E-05	1.49E-04
Znev_14027	0.219896851	-0.58093556	4.47457984	21.1672192	2.53E-05	1.49E-04
Znev_06482	0.070590322	-0.65259632	4.552321963	21.02459668	2.72E-05	1.60E-04
Znev_01374	0.257486059	-0.670350568	5.802636838	21.00983969	2.74E-05	1.61E-04
Znev_13367	0.675181711	-0.908733101	2.094462494	20.98746099	2.77E-05	1.62E-04
Znev_01798	0.288530611	-0.356062457	7.664904245	20.9483881	2.83E-05	1.65E-04
Znev_08679	1.023692906	-0.459601781	2.076558162	20.93350957	2.85E-05	1.66E-04
Znev_05058	0.520754266	-0.19686264	5.661709067	20.87511749	2.93E-05	1.71E-04
Znev_00464	0.119048746	-0.474578793	5.681312553	20.86284728	2.95E-05	1.72E-04
Znev_18461	1.004979401	-0.678894666	1.849841421	20.82010919	3.01E-05	1.75E-04
Znev_00231	0.288558887	-0.573840437	4.248807451	20.80501641	3.04E-05	1.76E-04
Znev_18406	0.940465583	-0.837131163	1.910696989	20.79458081	3.05E-05	1.77E-04
Znev_09949	0.348729164	-0.206369505	6.672460381	20.78821855	3.06E-05	1.78E-04
Znev_02254	0.283893928	-0.266983285	6.797648388	20.73314304	3.15E-05	1.82E-04
Znev_06911	0.208147272	-0.58054878	4.457617292	20.73201406	3.15E-05	1.82E-04
Znev_10520	1.619354862	-2.24709935	2.670769635	20.71998419	3.17E-05	1.83E-04
Znev_04868	0.586057202	-0.063652803	5.303585421	20.66955965	3.25E-05	1.88E-04
Znev_16176	0.832209768	-0.253028985	11.94781063	20.66906954	3.25E-05	1.88E-04
Znev_08317	0.382988366	-0.217889777	5.904934802	20.65398828	3.27E-05	1.89E-04
Znev_17174	0.989193105	-0.197144969	2.517102203	20.64830458	3.28E-05	1.89E-04
Znev_12207	0.601535392	-0.105309	4.992327781	20.64649552	3.29E-05	1.89E-04
Znev_05063	0.671839334	-0.54598349	3.430852468	20.6367592	3.30E-05	1.90E-04
Znev_02292	0.880920982	-0.087530027	3.145175335	20.62996846	3.31E-05	1.91E-04
Znev_11564	0.489620233	-0.087570849	7.035111404	20.5937948	3.37E-05	1.94E-04
Znev_07312	1.049561773	-0.135572032	3.41605014	20.55690186	3.44E-05	1.97E-04
Znev_08107	0.576755904	-0.152817296	4.697931624	20.55640117	3.44E-05	1.97E-04
Znev_06278	0.443403151	-0.076304232	6.660859449	20.43293751	3.66E-05	2.09E-04
Znev_07658	0.434719783	-0.213874855	4.888575802	20.42791919	3.67E-05	2.09E-04
Znev_05146	1.261947029	-1.244025278	1.121703795	20.3401705	3.83E-05	2.18E-04
Znev_02327	0.564353555	-0.277844161	4.716939618	20.33511699	3.84E-05	2.19E-04
Znev_11993	0.638018089	-1.218592914	2.093271299	20.21725524	4.07E-05	2.31E-04
Znev_06536	0.412646973	-0.133525167	7.840655405	20.16573927	4.18E-05	2.37E-04
Znev_12625	0.442740019	-0.107001472	5.978907102	20.15172905	4.21E-05	2.38E-04
Znev_01163	0.673096011	-0.009809271	4.093661974	20.10852591	4.30E-05	2.43E-04
Znev_15640	0.914683802	-0.358892631	2.534793159	19.98956794	4.56E-05	2.57E-04
Znev_11852	0.212973141	-0.501404325	9.294576967	19.92729749	4.71E-05	2.64E-04
Znev_00371	0.271439767	-0.934794811	3.978330821	19.88007386	4.82E-05	2.71E-04
Znev_10161	0.959889965	-0.012559764	3.968134923	19.8301635	4.94E-05	2.77E-04
Znev_13297	0.383024576	-0.231967381	8.057193133	19.81415935	4.98E-05	2.79E-04
Znev_18478	1.236188941	-0.428879365	1.523764398	19.81266213	4.99E-05	2.79E-04
Znev_05462	0.906265463	-0.423353107	2.304671402	19.78305353	5.06E-05	2.83E-04
Znev_11196	0.383509409	-0.202703519	6.575739065	19.77527669	5.08E-05	2.84E-04
Znev_07997	0.425690375	-0.218728857	7.804225479	19.77390808	5.08E-05	2.84E-04
Znev_05555	0.44811657	-0.215958808	5.986721733	19.75021297	5.14E-05	2.87E-04
Znev_18804	2.457040712	-0.601063214	-0.057029309	19.68924368	5.30E-05	2.96E-04
Znev_03483	1.029647477	-1.795675479	1.098741911	19.68645244	5.31E-05	2.96E-04
Znev_18723	0.591742737	-0.290294644	4.28099358	19.67896448	5.33E-05	2.97E-04
Znev_02035	0.839422077	-1.563393339	1.419039018	19.65384895	5.40E-05	3.00E-04
Znev_11559	0.861588759	-0.527185808	2.329242758	19.62527105	5.48E-05	3.04E-04
Znev_06130	0.660959753	-0.333409155	3.247671643	19.57112313	5.63E-05	3.11E-04
Znev_09272	0.252827146	-0.38626404	6.078706547	19.57021928	5.63E-05	3.11E-04
Znev_02497	0.650166143	-0.028148543	8.540295091	19.53665944	5.72E-05	3.16E-04
Znev_12254	0.422685278	-0.07173502	5.886909638	19.48943667	5.86E-05	3.23E-04
Znev_03050	0.270139052	-0.530464511	4.956802434	19.48826327	5.86E-05	3.23E-04
Znev_11192	0.53422574	-0.216417508	5.386555127	19.42201661	6.06E-05	3.33E-04
Znev_01490	1.439993712	-0.889247088	0.905253752	19.40885479	6.10E-05	3.35E-04
Znev_13471	0.509736921	-0.298528358	5.045356145	19.40426956	6.12E-05	3.36E-04
Znev_16190	1.845474094	-2.482186448	0.29048262	19.37872763	6.19E-05	3.40E-04
Znev_04479	0.381245027	-0.23826638	7.614870282	19.37339205	6.21E-05	3.41E-04
Znev_01311	1.235187388	-2.06723783	0.354222055	19.37177073	6.22E-05	3.41E-04
Znev_12294	1.663496901	-1.039944883	0.45339367	19.3492958	6.29E-05	3.44E-04
Znev_02140	0.599702304	-0.722282207	2.858572852	19.30220488	6.44E-05	3.52E-04
Znev_11573	0.176831744	-0.340391374	7.402210089	19.24874732	6.61E-05	3.61E-04
Znev_00396	0.731472044	-0.267874413	3.055632637	19.18614678	6.82E-05	3.71E-04
Znev_11985	0.122143535	-0.939685081	3.204189315	19.1861151	6.82E-05	3.71E-04
Znev_01077	0.534616088	-0.38041891	3.825750024	19.15247414	6.94E-05	3.77E-04
Znev_05131	0.236550034	-0.461908007	6.649705578	19.11017641	7.08E-05	3.84E-04
Znev_08372	0.235236202	-0.33097804	5.825536801	19.09529583	7.14E-05	3.87E-04
Znev_15120	0.423139813	-0.224450143	6.187328042	19.0817243	7.19E-05	3.89E-04
Znev_17891	0.380919034	-0.39325616	5.588664604	19.06837369	7.23E-05	3.91E-04
Znev_14305	0.798815727	-0.364393183	2.556775663	18.98174634	7.55E-05	4.07E-04
Znev_08824	0.263757064	-0.276853982	6.77672322	18.97469996	7.58E-05	4.09E-04
Znev_16807	1.792344182	-3.445681073	0.128324602	18.96501277	7.62E-05	4.10E-04
Znev_03481	0.362060968	-0.297854163	8.760458914	18.88177718	7.94E-05	4.26E-04
Znev_11870	0.168641233	-0.395563537	6.28137694	18.87855737	7.95E-05	4.27E-04
Znev_18531	0.504159947	-0.326861078	4.036673068	18.86793385	8.00E-05	4.29E-04
Znev_01929	0.248372147	-0.359444257	5.843628222	18.83802504	8.12E-05	4.34E-04
Znev_02216	0.67263878	-0.233032699	9.661528533	18.81080138	8.23E-05	4.40E-04
Znev_17947	0.576185852	-0.225373112	10.95374073	18.80597149	8.25E-05	4.40E-04
Znev_04703	1.097913389	-0.279807988	2.234705977	18.78331036	8.34E-05	4.45E-04
Znev_03592	0.454577784	-0.850789919	2.23547821	18.675747	8.80E-05	4.68E-04
Znev_06432	0.453391001	-0.465201009	3.876664249	18.63357955	8.99E-05	4.77E-04
Znev_05062	0.380787912	-0.170915208	5.858101942	18.62048671	9.05E-05	4.80E-04
Znev_04471	0.395227867	-0.205544309	5.307055906	18.55282498	9.36E-05	4.95E-04
Znev_10066	0.466166439	-0.683440381	3.524294133	18.46365667	9.79E-05	5.16E-04
Znev_13839	0.384205911	-0.243666245	8.566156794	18.46084933	9.80E-05	5.17E-04
Znev_17322	0.826636723	-0.077836318	3.747650374	18.44490263	9.88E-05	5.20E-04
Znev_12112	0.099186413	-0.615955783	4.626827319	18.44474138	9.88E-05	5.20E-04
Znev_06290	0.62572664	-0.473325647	13.46140028	18.43764291	9.92E-05	5.22E-04
Znev_15240	0.890848523	-0.118442838	3.041202822	18.43356949	9.94E-05	5.23E-04
Znev_09068	0.7302982	-0.194959527	3.116003199	18.36962355	1.03E-04	5.38E-04
Znev_10807	0.103283307	-0.457697742	6.578777783	18.35947333	1.03E-04	5.41E-04
Znev_08650	0.357327864	-1.054860583	2.664805488	18.26059589	1.08E-04	5.67E-04
Znev_16843	0.37401519	-0.357545563	4.143336087	18.25820785	1.08E-04	5.68E-04
Znev_09252	0.478452849	-0.212305386	4.697160558	18.24227776	1.09E-04	5.72E-04
Znev_07034	0.150138832	-0.539184968	7.359043404	18.18346554	1.13E-04	5.87E-04
Znev_11125	0.407858526	-0.212517279	8.485369799	18.17727321	1.13E-04	5.88E-04
Znev_05208	0.08162158	-0.853830369	3.492550743	18.13992312	1.15E-04	5.98E-04
Znev_07912	0.256463415	-0.304724449	7.005537386	18.13842395	1.15E-04	5.98E-04
Znev_01155	0.325972474	-0.204882597	7.141625699	18.08249845	1.18E-04	6.14E-04
Znev_18210	0.458263408	-0.797818148	3.869450977	18.05957659	1.20E-04	6.20E-04
Znev_15034	0.568533451	-0.004857864	5.048328165	18.00048721	1.23E-04	6.38E-04
Znev_06946	0.533616314	-0.52292576	3.586146254	17.96834087	1.25E-04	6.48E-04
Znev_03394	0.504651702	-0.867267593	2.4086988	17.96595184	1.26E-04	6.49E-04
Znev_17978	0.672742566	-0.158422124	4.821257648	17.93114477	1.28E-04	6.59E-04
Znev_04953	0.388871541	-0.841437379	2.644742585	17.88201179	1.31E-04	6.74E-04
Znev_12302	0.485616047	-0.0335955	6.173620012	17.84420727	1.33E-04	6.85E-04
Znev_09364	0.499796218	-0.026311161	5.744658134	17.84289072	1.33E-04	6.86E-04
Znev_00056	0.608277717	-0.190036107	3.871369833	17.82414321	1.35E-04	6.91E-04
Znev_01381	0.427022085	-0.21955888	6.829072453	17.81321848	1.35E-04	6.95E-04
Znev_10536	0.670724006	-0.110588542	4.550726454	17.80751871	1.36E-04	6.96E-04
Znev_14079	0.436776689	-0.283036207	9.952975754	17.77677905	1.38E-04	7.06E-04
Znev_10205	0.289190678	-0.468334774	4.722681224	17.7706093	1.38E-04	7.07E-04
Znev_13091	0.518759582	-0.324123833	3.843248229	17.7404875	1.41E-04	7.17E-04
Znev_17670	0.597955147	-0.271423623	8.643864884	17.71923027	1.42E-04	7.24E-04
Znev_00031	0.288342876	-0.450722149	9.804412798	17.71426206	1.42E-04	7.26E-04
Znev_14143	0.472950045	-0.348020814	4.647548131	17.64756993	1.47E-04	7.48E-04
Znev_03317	0.352203331	-0.340116451	4.641793256	17.61471304	1.50E-04	7.60E-04
Znev_05102	0.467082506	-0.224971488	6.133232669	17.60230059	1.51E-04	7.64E-04
Znev_04351	0.326405758	-0.149624391	7.038137808	17.51759363	1.57E-04	7.94E-04
Znev_02599	0.745285857	-0.279061558	12.677799	17.48546306	1.60E-04	8.06E-04
Znev_11287	0.648950019	-0.023578573	9.935294486	17.4643249	1.61E-04	8.14E-04
Znev_12099	0.494619649	-0.131904127	6.979061638	17.46064157	1.62E-04	8.15E-04
Znev_00565	1.282295739	-0.69419819	2.208013022	17.45529224	1.62E-04	8.17E-04
Znev_02487	0.309216216	-0.252155706	5.943780665	17.29048389	1.76E-04	8.81E-04
Znev_12352	0.583297676	-0.718614471	2.425170463	17.2453726	1.80E-04	9.00E-04
Znev_06820	1.519303685	-0.21148206	1.270174941	17.20226508	1.84E-04	9.17E-04
Znev_12756	0.30005175	-0.208121241	7.12720251	17.19791203	1.84E-04	9.19E-04
Znev_03190	0.530467746	-1.186330956	1.987225876	17.17497785	1.86E-04	9.29E-04
Znev_14396	0.602210062	-0.050481621	8.052736596	17.15309443	1.88E-04	9.38E-04
Znev_10818	0.207713162	-0.362619143	5.365970885	17.14659345	1.89E-04	9.41E-04
Znev_02130	0.26833124	-0.342817348	6.867394074	17.12690952	1.91E-04	9.49E-04
Znev_05953	0.419179699	-0.062324902	5.469657425	17.08125993	1.95E-04	9.70E-04
Znev_04384	0.21531976	-0.30810307	6.330275002	17.06281691	1.97E-04	9.78E-04
Znev_17508	0.76952922	-0.11177741	3.253925235	17.03830484	2.00E-04	9.88E-04
Znev_08488	0.704007998	-0.054412012	3.544633473	16.99571844	2.04E-04	1.01E-03
Znev_09640	0.186205332	-1.070901917	2.447424289	16.97299325	2.06E-04	1.02E-03
Znev_00616	0.113579972	-0.432164681	5.258637178	16.95092535	2.09E-04	1.03E-03
Znev_11008	0.171578793	-0.573188248	3.837706654	16.90942719	2.13E-04	1.05E-03
Znev_02052	0.288872938	-0.303823429	6.059543834	16.90453887	2.13E-04	1.05E-03
Znev_02570	0.288586537	-0.218704212	7.865232377	16.89959053	2.14E-04	1.05E-03
Znev_13137	0.633155902	-0.476783967	3.3477893	16.84333432	2.20E-04	1.08E-03
Znev_05324	0.209736232	-0.37430081	6.264217961	16.83174444	2.21E-04	1.08E-03
Znev_07712	0.701855999	-0.042081513	7.984243655	16.82825529	2.22E-04	1.08E-03
Znev_15374	0.336045835	-0.4583783	4.276586192	16.82328145	2.22E-04	1.09E-03
Znev_04624	0.314382064	-0.424553171	4.511018456	16.80412143	2.24E-04	1.10E-03
Znev_15605	0.347830175	-0.211038133	7.090270861	16.7814746	2.27E-04	1.11E-03
Znev_03310	0.316344083	-0.209052375	6.531492745	16.75625629	2.30E-04	1.12E-03
Znev_10082	0.262509894	-0.310766824	6.18784534	16.74748696	2.31E-04	1.12E-03
Znev_00189	0.610505948	-0.897846628	1.555452253	16.74114098	2.32E-04	1.13E-03
Znev_00242	0.270307414	-0.43853262	4.452052288	16.59922745	2.49E-04	1.20E-03
Znev_11574	0.207671432	-0.457000944	4.21292479	16.49167128	2.62E-04	1.26E-03
Znev_15940	0.58753913	-0.134366569	8.007655924	16.48846785	2.63E-04	1.26E-03
Znev_14122	0.520017905	-0.064626916	5.227336477	16.4771379	2.64E-04	1.27E-03
Znev_11086	0.801992977	-0.043572295	2.83350774	16.47598392	2.64E-04	1.27E-03
Znev_08885	0.263101322	-0.529713779	3.575052309	16.46746006	2.66E-04	1.27E-03
Znev_07504	0.469920169	-0.304106906	4.332508011	16.44549592	2.68E-04	1.29E-03
Znev_05649	0.506050027	-0.170075231	4.800929126	16.44212016	2.69E-04	1.29E-03
Znev_01631	1.326509396	-0.264127072	1.412863498	16.41411441	2.73E-04	1.31E-03
Znev_10606	0.717705769	-0.989019734	1.972504061	16.36201172	2.80E-04	1.34E-03
Znev_05563	0.045849221	-0.66629275	5.422145942	16.33082259	2.84E-04	1.36E-03
Znev_05450	0.19746689	-0.573821431	5.138726212	16.32121922	2.86E-04	1.36E-03
Znev_04850	0.352283854	-0.148082816	7.445338618	16.30533951	2.88E-04	1.37E-03
Znev_07574	0.799473314	-0.043266257	3.857191268	16.2574638	2.95E-04	1.40E-03
Znev_09891	0.563509132	-0.103610898	4.706836817	16.24603486	2.97E-04	1.41E-03
Znev_03297	0.389590226	-0.087867216	6.018741395	16.24388008	2.97E-04	1.41E-03
Znev_16708	1.458012064	-0.724741693	0.875385569	16.16302992	3.09E-04	1.46E-03
Znev_00768	0.255675598	-0.335118743	8.736897885	16.15356868	3.11E-04	1.47E-03
Znev_00101	0.468839307	-0.398036714	3.608334556	16.15051561	3.11E-04	1.47E-03
Znev_15913	2.769858185	-0.099950842	-0.030123299	16.09043079	3.21E-04	1.51E-03
Znev_08878	0.525731855	-0.025429238	4.241211452	16.06256384	3.25E-04	1.53E-03
Znev_03429	0.631354552	-0.025163104	4.01533878	16.02698368	3.31E-04	1.56E-03
Znev_12626	0.271739162	-0.479999616	3.996693581	15.93590024	3.46E-04	1.62E-03
Znev_04872	0.671106339	-0.120858658	3.49974276	15.93223348	3.47E-04	1.63E-03
Znev_10465	0.871035615	-0.038145796	2.795335076	15.85429658	3.61E-04	1.68E-03
Znev_05773	0.619255858	-0.075251214	4.05096798	15.84888183	3.62E-04	1.69E-03
Znev_05572	0.449553107	-0.034300457	7.719069529	15.77327041	3.76E-04	1.75E-03
Znev_10736	0.369719223	-0.509053014	3.691901373	15.75110784	3.80E-04	1.77E-03
Znev_11012	0.191312559	-1.134896796	1.960309866	15.74129967	3.82E-04	1.78E-03
Znev_17520	2.025758554	-0.780152552	0.19733668	15.71398509	3.87E-04	1.80E-03
Znev_05114	0.445216757	-0.311147096	10.73376912	15.6713681	3.95E-04	1.83E-03
Znev_16575	0.850286494	-0.670431967	2.874443092	15.63454387	4.03E-04	1.86E-03
Znev_00114	0.476585748	-0.143731247	4.965505739	15.57626417	4.15E-04	1.92E-03
Znev_13102	0.612284969	-0.177061239	3.707437543	15.57071466	4.16E-04	1.92E-03
Znev_04373	0.540764557	-0.077156452	4.492314684	15.50113726	4.30E-04	1.98E-03
Znev_14910	0.416963262	-4.796532922	-0.006599303	15.48936319	4.33E-04	1.99E-03
Znev_13178	1.087782511	-0.40807422	1.91402112	15.44359642	4.43E-04	2.03E-03
Znev_01098	0.351528792	-0.142436148	5.786168784	15.42917284	4.46E-04	2.05E-03
Znev_06629	0.367868777	-0.104277615	6.185892619	15.42458998	4.47E-04	2.05E-03
Znev_10735	0.54695665	-0.649527642	2.791218402	15.41737181	4.49E-04	2.06E-03
Znev_06121	0.137532149	-0.341952224	7.50256616	15.41063186	4.50E-04	2.06E-03
Znev_09083	0.139877792	-0.408058365	6.247622207	15.38366806	4.57E-04	2.09E-03
Znev_04139	0.188106452	-0.467739974	6.035311079	15.3796967	4.57E-04	2.09E-03
Znev_11631	0.396872557	-0.28219368	4.541270219	15.37057742	4.60E-04	2.10E-03
Znev_06897	1.468695458	-1.596670354	0.582849006	15.35057979	4.64E-04	2.12E-03
Znev_04840	0.070030473	-0.470371172	4.620595997	15.33475255	4.68E-04	2.14E-03
Znev_06659	0.478256487	-0.184879258	5.136612119	15.29808849	4.76E-04	2.17E-03
Znev_10094	0.354400617	-0.128956455	7.164185683	15.28405973	4.80E-04	2.19E-03
Znev_10164	0.141135878	-0.339548454	6.514851783	15.27308298	4.82E-04	2.20E-03
Znev_08392	0.79700596	-1.32275587	1.096396879	15.2666591	4.84E-04	2.20E-03
Znev_09876	0.467546568	-0.021020949	5.991723497	15.17190695	5.08E-04	2.30E-03
Znev_01605	0.445601076	-0.375734088	5.198670739	15.16958131	5.08E-04	2.30E-03
Znev_11664	0.151356212	-0.939773903	2.801619435	15.16646675	5.09E-04	2.31E-03
Znev_11014	0.036591357	-0.571412833	6.581189041	15.12315359	5.20E-04	2.35E-03
Znev_03934	0.173798392	-0.446984161	5.514252656	15.11802249	5.21E-04	2.36E-03
Znev_11440	0.391488737	-0.035999978	7.629444129	15.06856079	5.34E-04	2.41E-03
Znev_07146	0.400921496	-0.311857624	4.211384427	15.05550526	5.38E-04	2.42E-03
Znev_09759	0.286805805	-0.437691484	3.60687197	15.02742605	5.46E-04	2.45E-03
Znev_02789	0.311367473	-0.188177799	5.856212376	15.00800962	5.51E-04	2.48E-03
Znev_06760	0.179168537	-0.446001973	5.642152719	14.99599761	5.54E-04	2.49E-03
Znev_01441	0.448214134	-0.481459897	3.820345829	14.99247873	5.55E-04	2.49E-03
Znev_12132	0.340104746	-0.233563588	4.593484447	14.98023098	5.59E-04	2.51E-03
Znev_04768	0.376318051	-0.090387598	6.001442663	14.97030579	5.61E-04	2.52E-03
Znev_15705	0.924206949	-0.497839724	1.632357396	14.95978804	5.64E-04	2.53E-03
Znev_01612	0.493185534	-0.156206804	4.565864362	14.94458201	5.69E-04	2.55E-03
Znev_11173	1.174563268	-0.184202973	1.425997218	14.9075104	5.79E-04	2.59E-03
Znev_00644	0.360076032	-0.448227253	4.411586536	14.90281477	5.81E-04	2.59E-03
Znev_11810	0.427275374	-2.737483401	0.616938864	14.87114478	5.90E-04	2.63E-03
Znev_14813	0.627646509	-0.270399781	3.573812352	14.86777738	5.91E-04	2.63E-03
Znev_00449	0.65553869	-0.891506357	1.544951367	14.84120554	5.99E-04	2.67E-03
Znev_08150	0.32485996	-0.249837232	7.653546753	14.79667496	6.12E-04	2.72E-03
Znev_02351	0.3978612	-0.14637856	7.416462539	14.79410115	6.13E-04	2.72E-03
Znev_11566	0.021679319	-0.38157732	6.725589743	14.78698831	6.15E-04	2.73E-03
Znev_07768	0.25058499	-0.274747461	8.198111914	14.78683199	6.15E-04	2.73E-03
Znev_11349	0.740067078	-1.160058112	0.826579045	14.71557806	6.38E-04	2.82E-03
Znev_10757	0.420991225	-0.074147322	4.925699282	14.67092697	6.52E-04	2.88E-03
Znev_12432	0.52021151	-0.231728356	4.188983342	14.63564339	6.64E-04	2.92E-03
Znev_03406	0.203975208	-0.358272776	6.73517119	14.63046227	6.65E-04	2.93E-03
Znev_15669	0.55392691	-0.705752368	2.973713621	14.59341077	6.78E-04	2.98E-03
Znev_06517	0.06727008	-0.487027387	4.592619117	14.57768113	6.83E-04	3.00E-03
Znev_07103	0.609779746	-0.171902487	4.181504108	14.56851324	6.86E-04	3.01E-03
Znev_03384	0.392797652	-0.222893701	4.537924855	14.56780628	6.87E-04	3.01E-03
Znev_13752	0.475522557	-0.112357761	4.501736136	14.56712833	6.87E-04	3.02E-03
Znev_05821	0.980452309	-0.561653499	1.522546228	14.56304365	6.88E-04	3.02E-03
Znev_06941	0.492626142	-0.03102685	7.183361641	14.53716511	6.97E-04	3.05E-03
Znev_15623	0.338580642	-0.199671984	7.108640453	14.49297381	7.13E-04	3.12E-03
Znev_12071	0.465605692	-0.20724645	4.715091611	14.48802929	7.14E-04	3.12E-03
Znev_07035	0.006440114	-0.799360625	4.910261241	14.47295501	7.20E-04	3.14E-03
Znev_09721	0.66523917	-0.661744036	1.72311102	14.41172964	7.42E-04	3.23E-03
Znev_02881	0.239251675	-0.475169947	3.80750044	14.37827341	7.55E-04	3.28E-03
Znev_10905	0.543176419	-0.005936341	5.36373622	14.33481444	7.71E-04	3.35E-03
Znev_16063	0.229937291	-0.693293215	3.589588339	14.32498291	7.75E-04	3.36E-03
Znev_16818	0.671892734	-0.707437179	2.112379706	14.31850724	7.78E-04	3.37E-03
Znev_11652	0.656140302	-0.389269026	2.354619229	14.31746247	7.78E-04	3.37E-03
Znev_13868	0.601795615	-0.796008114	1.950929803	14.30092789	7.85E-04	3.39E-03
Znev_13740	0.485233627	-0.147546597	4.197571962	14.30066378	7.85E-04	3.39E-03
Znev_09566	0.464016865	-0.048681108	5.339149083	14.29229898	7.88E-04	3.40E-03
Znev_02283	0.124860139	-0.577224562	3.898367274	14.29156533	7.88E-04	3.40E-03
Znev_06147	0.2767993	-0.231593076	5.756114312	14.28612063	7.90E-04	3.41E-03
Znev_14592	0.624737686	-0.229445957	3.892254245	14.27871779	7.93E-04	3.42E-03
Znev_09360	0.37788295	-0.500184193	3.44950877	14.266107	7.98E-04	3.44E-03
Znev_09587	0.985412926	-2.066253911	0.220070217	14.26296684	8.00E-04	3.44E-03
Znev_17651	0.361641163	-0.145117965	5.498659456	14.26086831	8.00E-04	3.45E-03
Znev_15535	0.65251928	-0.077818693	3.590337452	14.24835317	8.05E-04	3.47E-03
Znev_15136	0.491803449	-0.359809559	12.80178658	14.18677936	8.31E-04	3.56E-03
Znev_03111	2.164420969	-0.60100668	-0.08547674	14.18135941	8.33E-04	3.56E-03
Znev_18826	0.456030166	-1.873007964	1.11418701	14.1523749	8.45E-04	3.61E-03
Znev_08433	0.567800602	-0.163789478	4.050577197	14.13056407	8.54E-04	3.65E-03
Znev_12297	0.645175112	-0.786657997	1.350465767	14.12846387	8.55E-04	3.65E-03
Znev_07935	0.235641009	-0.439706095	4.772070902	14.12788645	8.55E-04	3.65E-03
Znev_10252	0.10681196	-0.390434426	5.565091229	14.10776623	8.64E-04	3.68E-03
Znev_01997	0.227928363	-0.289087321	6.332411684	14.10699963	8.64E-04	3.68E-03
Znev_05887	1.707104753	-1.270344974	-0.115403282	14.10250915	8.66E-04	3.68E-03
Znev_15105	0.229327481	-0.253605708	7.154742784	14.09903349	8.68E-04	3.69E-03
Znev_06642	0.318722753	-0.177133945	6.413452089	14.08766679	8.73E-04	3.71E-03
Znev_01270	0.520492498	-0.314480529	3.090652753	14.05393799	8.88E-04	3.77E-03
Znev_09540	0.493983229	-0.670880445	3.93807769	14.01602847	9.05E-04	3.83E-03
Znev_14304	0.320456952	-0.211222074	5.30485386	14.00431706	9.10E-04	3.85E-03
Znev_14013	0.172818433	-1.180809262	1.91120421	14.0015916	9.11E-04	3.85E-03
Znev_06225	0.349421848	-0.197656794	4.636231554	13.98289742	9.20E-04	3.89E-03
Znev_00393	0.145487399	-0.754733425	3.581639559	13.97486329	9.23E-04	3.90E-03
Znev_02676	0.103784625	-0.483978837	4.754314718	13.94635201	9.37E-04	3.95E-03
Znev_08047	0.854657246	-0.286390456	2.942029299	13.88512065	9.66E-04	4.06E-03
Znev_11662	0.355572628	-1.312111572	1.437151444	13.88122681	9.68E-04	4.06E-03
Znev_08934	0.987784702	-0.376198503	1.632639838	13.87702537	9.70E-04	4.07E-03
Znev_11764	0.325868223	-0.12715785	6.032765847	13.8156073	1.00E-03	4.19E-03
Znev_05432	0.305135206	-0.217779715	5.86122038	13.81077955	1.00E-03	4.20E-03
Znev_10863	0.371867418	-0.190474454	6.2786053	13.81060902	1.00E-03	4.20E-03
Znev_12133	0.131621509	-0.529831997	4.167947955	13.79838788	1.01E-03	4.22E-03
Znev_07874	0.205935267	-0.276927907	7.050106327	13.78248477	1.02E-03	4.25E-03
Znev_05113	0.456724721	-0.212123063	10.7382929	13.77880452	1.02E-03	4.25E-03
Znev_02379	0.222589534	-0.362578604	8.021189634	13.76754875	1.02E-03	4.28E-03
Znev_14005	0.623833356	-0.604524446	3.401984093	13.74610823	1.04E-03	4.32E-03
Znev_06159	0.289645589	-2.962222887	0.513339043	13.74344724	1.04E-03	4.32E-03
Znev_09014	1.408262112	-0.219713937	0.958622219	13.70373713	1.06E-03	4.40E-03
Znev_15999	0.640157136	-0.030713008	3.519552219	13.67279455	1.07E-03	4.46E-03
Znev_05409	0.612357991	-1.195340651	1.720659365	13.65312415	1.08E-03	4.50E-03
Znev_06487	0.083671823	-0.684242228	4.537116118	13.64753015	1.09E-03	4.51E-03
Znev_00852	0.485680841	-0.344179898	3.503305878	13.62823329	1.10E-03	4.55E-03
Znev_04773	0.140459232	-1.188784738	2.147381158	13.59735457	1.12E-03	4.62E-03
Znev_02048	0.426970682	-0.145482417	4.4159529	13.57261811	1.13E-03	4.67E-03
Znev_02773	0.743195773	-0.552058787	2.114057477	13.56775536	1.13E-03	4.68E-03
Znev_16771	0.143550424	-0.491599732	5.673425048	13.55346594	1.14E-03	4.70E-03
Znev_02799	0.680240894	-0.170108627	3.684129481	13.53477349	1.15E-03	4.74E-03
Znev_03957	0.113392194	-0.473285123	7.961945691	13.52450874	1.16E-03	4.76E-03
Znev_04902	0.374626176	-0.005774731	6.801459778	13.52081419	1.16E-03	4.77E-03
Znev_03595	0.311660023	-0.293356215	5.785044656	13.49739003	1.17E-03	4.82E-03
Znev_18477	0.581318748	-0.345623413	3.261019979	13.47480317	1.19E-03	4.87E-03
Znev_01560	0.234596987	-0.246914848	7.586149432	13.46517215	1.19E-03	4.89E-03
Znev_06913	0.239542205	-0.29149645	8.162281222	13.4176843	1.22E-03	5.00E-03
Znev_17950	0.458450911	-0.04947556	5.35309257	13.39290271	1.24E-03	5.06E-03
Znev_10476	0.275954931	-0.79935222	2.75744453	13.37263317	1.25E-03	5.10E-03
Znev_11989	0.140741926	-0.339438359	6.167344876	13.31825939	1.28E-03	5.22E-03
Znev_10099	0.087509802	-0.349183981	6.596837076	13.31302173	1.29E-03	5.23E-03
Znev_10503	0.382002797	-0.19138238	7.520381999	13.3109718	1.29E-03	5.24E-03
Znev_05666	0.61276461	-0.216181432	4.379881857	13.30485197	1.29E-03	5.25E-03
Znev_16440	1.98876757	-2.566570119	-0.51230731	13.29504258	1.30E-03	5.27E-03
Znev_05672	0.1983074	-0.364387239	8.399357069	13.26991085	1.31E-03	5.33E-03
Znev_02333	0.346626662	-0.074735783	6.450764514	13.26144479	1.32E-03	5.35E-03
Znev_15923	0.233168639	-0.552868329	3.16219944	13.2424669	1.33E-03	5.40E-03
Znev_06055	0.242587404	-0.338174273	5.132682584	13.20728024	1.36E-03	5.49E-03
Znev_05298	0.432097033	-0.152985312	4.433946187	13.1760461	1.38E-03	5.56E-03
Znev_18298	0.4962148	-0.148942485	4.653204398	13.17466934	1.38E-03	5.57E-03
Znev_15481	0.365216176	-0.14938632	4.973112791	13.15960145	1.39E-03	5.60E-03
Znev_06595	0.544373152	-0.130524159	3.807670237	13.15560331	1.39E-03	5.61E-03
Znev_06353	0.637119334	-0.144821569	3.372341387	13.15354004	1.39E-03	5.62E-03
Znev_07176	0.639402775	-0.097045518	3.405682983	13.14518158	1.40E-03	5.64E-03
Znev_10802	1.071374973	-0.35112239	1.446141947	13.13555108	1.40E-03	5.66E-03
Znev_05747	1.445609532	-1.727374733	0.100432698	13.11270604	1.42E-03	5.71E-03
Znev_13525	0.445894735	-0.391967446	5.124267184	13.10558842	1.43E-03	5.73E-03
Znev_04433	0.010514151	-0.69930443	5.376408396	13.07442385	1.45E-03	5.81E-03
Znev_02665	0.263759383	-0.246727477	8.081019159	13.06637614	1.45E-03	5.83E-03
Znev_00244	0.582061889	-0.315358013	4.15761029	13.04991985	1.47E-03	5.87E-03
Znev_01923	0.031328682	-0.483810343	4.518298131	13.04780385	1.47E-03	5.88E-03
Znev_07082	0.564025688	-2.081059352	0.604709771	13.00175003	1.50E-03	6.01E-03
Znev_19051	0.108157291	-0.340476161	6.98455851	12.97950918	1.52E-03	6.07E-03
Znev_02247	0.368661046	-0.072904475	5.716360541	12.97154019	1.52E-03	6.09E-03
Znev_11431	0.368720361	-0.080064529	6.139411055	12.94311809	1.55E-03	6.17E-03
Znev_11224	0.367937605	-0.159008647	5.719053177	12.93859757	1.55E-03	6.18E-03
Znev_13077	0.246356033	-0.309758071	4.981620684	12.93350194	1.55E-03	6.19E-03
Znev_00262	0.382018979	-0.164004577	5.667450341	12.93252986	1.56E-03	6.19E-03
Znev_09015	0.358597354	-0.060405346	7.13641143	12.91645894	1.57E-03	6.24E-03
Znev_09643	1.394400695	-1.040586944	0.287894051	12.90676854	1.58E-03	6.27E-03
Znev_07392	0.066730295	-0.351753754	7.285275415	12.90641145	1.58E-03	6.27E-03
Znev_02699	0.04220607	-0.754227777	3.485797703	12.90457658	1.58E-03	6.27E-03
Znev_02689	0.312497836	-0.400523525	4.174876178	12.84685708	1.62E-03	6.44E-03
Znev_12835	0.456382628	-0.034811532	5.405351677	12.77679367	1.68E-03	6.65E-03
Znev_13576	0.299257507	-0.166610507	5.818262493	12.76109477	1.69E-03	6.69E-03
Znev_09441	0.118268639	-0.43113184	7.096289946	12.75505977	1.70E-03	6.71E-03
Znev_05249	0.324730341	-0.170456547	4.986392717	12.75100055	1.70E-03	6.72E-03
Znev_16743	0.280993634	-0.279575044	5.756983742	12.73831049	1.71E-03	6.75E-03
Znev_13252	0.755004454	-0.167870306	2.629831168	12.71461025	1.73E-03	6.82E-03
Znev_08160	0.72126181	-0.030035969	3.142983346	12.71393771	1.73E-03	6.82E-03
Znev_14536	0.23196077	-0.218274082	5.357116627	12.70622286	1.74E-03	6.84E-03
Znev_03202	0.198223728	-0.260839292	6.195504273	12.68578332	1.76E-03	6.90E-03
Znev_07893	0.429949774	-0.866355969	2.303245388	12.68485457	1.76E-03	6.90E-03
Znev_13463	0.464271757	-0.046569519	5.159037727	12.6505614	1.79E-03	7.01E-03
Znev_14461	1.490101486	-3.070344024	-0.550768545	12.64116137	1.80E-03	7.03E-03
Znev_05723	0.554175462	-0.180583768	3.545838967	12.61119168	1.83E-03	7.12E-03
Znev_06207	0.155271481	-0.42727725	4.107121699	12.60781662	1.83E-03	7.13E-03
Znev_12570	0.138793388	-0.257655228	6.52663576	12.59669761	1.84E-03	7.16E-03
Znev_09720	0.807167167	-0.418635211	1.768638856	12.57271483	1.86E-03	7.24E-03
Znev_04581	0.757177111	-1.603542867	0.169406277	12.54322897	1.89E-03	7.32E-03
Znev_04571	0.197560049	-0.223037553	6.553117443	12.53141212	1.90E-03	7.36E-03
Znev_05250	0.081589326	-0.571256412	4.97488728	12.51070778	1.92E-03	7.43E-03
Znev_05831	1.640328532	-3.061422736	-0.367488505	12.47939922	1.95E-03	7.54E-03
Znev_00102	0.152580297	-0.66334418	3.310746386	12.45622496	1.97E-03	7.62E-03
Znev_07345	0.132534851	-0.562863506	9.63560009	12.40765379	2.02E-03	7.78E-03
Znev_08871	0.495261857	-1.057414934	1.535136498	12.39810159	2.03E-03	7.82E-03
Znev_17889	0.366934062	-0.160663272	4.308303173	12.36441751	2.07E-03	7.94E-03
Znev_11021	0.498650181	-0.13181914	5.028554352	12.35008237	2.08E-03	7.99E-03
Znev_13834	0.511319067	-0.180020586	4.425814126	12.33546015	2.10E-03	8.04E-03
Znev_02243	0.7560756	-0.171622505	2.84197418	12.2808871	2.15E-03	8.24E-03
Znev_10868	0.264101258	-0.145694253	6.00107386	12.2673803	2.17E-03	8.29E-03
Znev_01199	0.575003574	-0.129009885	5.282454313	12.25954738	2.18E-03	8.31E-03
Znev_05132	0.267393719	-0.506889619	3.85411657	12.24908101	2.19E-03	8.35E-03
Znev_18738	0.387974445	-0.042659794	5.07192058	12.22628918	2.21E-03	8.44E-03
Znev_15305	0.562355597	-0.364226526	2.930041342	12.21804611	2.22E-03	8.47E-03
Znev_04838	0.677136825	-0.349404041	2.033416778	12.2079979	2.23E-03	8.50E-03
Znev_10147	0.776362232	-0.345444989	2.067546952	12.20543252	2.24E-03	8.51E-03
Znev_12830	1.055296995	-0.786743253	0.544237402	12.2016341	2.24E-03	8.52E-03
Znev_09192	0.512859365	-0.819357289	1.529284329	12.20047159	2.24E-03	8.53E-03
Znev_13847	1.507109622	-2.020567207	-0.001219031	12.18445503	2.26E-03	8.59E-03
Znev_01481	0.26861655	-0.404987266	10.85285476	12.17707807	2.27E-03	8.61E-03
Znev_05905	0.796080099	-1.372542482	0.598995063	12.16908418	2.28E-03	8.64E-03
Znev_05362	0.892794447	-0.060332661	2.300931521	12.15650049	2.29E-03	8.68E-03
Znev_12459	0.11189632	-0.32654856	5.995614113	12.10478552	2.35E-03	8.89E-03
Znev_05061	0.311577607	-0.246406948	4.290444272	12.07379412	2.39E-03	9.01E-03
Znev_01587	0.267870889	-0.315899747	6.875492995	12.00563998	2.47E-03	9.27E-03
Znev_15197	0.086901271	-0.497525039	10.12738099	12.00149686	2.48E-03	9.29E-03
Znev_04666	0.54703123	-0.677608053	2.643065058	11.98000292	2.50E-03	9.38E-03
Znev_02916	0.167337964	-0.341350665	4.552276443	11.97541985	2.51E-03	9.40E-03
Znev_17339	0.020952744	-0.391945082	7.711997942	11.92388093	2.57E-03	9.62E-03
Znev_09572	0.952617023	-0.259675966	1.895796163	11.91153378	2.59E-03	9.67E-03
Znev_04796	0.207719331	-0.304889676	4.479868063	11.89649289	2.61E-03	9.74E-03
Znev_10832	0.278511881	-0.310021397	4.412708947	11.89332228	2.61E-03	9.75E-03
Znev_18101	0.514064593	-0.225603228	3.880850766	11.88673228	2.62E-03	9.78E-03
Znev_18751	0.214009632	-0.232887226	7.08928678	11.85330291	2.67E-03	9.91E-03
Znev_18903	0.372795204	-4.201475886	-0.235470745	11.79309536	2.75E-03	1.02E-02
Znev_09462	0.002691336	-0.464392595	4.586508254	11.76993331	2.78E-03	1.03E-02
Znev_09655	0.558508236	-0.33488309	8.518942467	11.74032751	2.82E-03	1.04E-02
Znev_06735	0.44983653	-0.087966703	6.775468336	11.72520928	2.84E-03	1.05E-02
Znev_00403	0.141461589	-0.315094202	6.712268561	11.71870686	2.85E-03	1.05E-02
Znev_01356	0.586420352	-0.750602595	2.061945916	11.69054486	2.89E-03	1.07E-02
Znev_02181	0.456151853	-0.55028307	2.61642171	11.68736514	2.90E-03	1.07E-02
Znev_03632	0.301153552	-0.126575916	6.130861293	11.6575035	2.94E-03	1.08E-02
Znev_18625	0.402029844	-0.068425168	6.007647139	11.63149327	2.98E-03	1.09E-02
Znev_04848	0.320485484	-0.11359743	6.242517536	11.60110035	3.03E-03	1.11E-02
Znev_03919	0.0768568	-0.345087511	7.346484844	11.5674144	3.08E-03	1.13E-02
Znev_13284	0.825413497	-0.235046051	2.440108144	11.56330273	3.08E-03	1.13E-02
Znev_09874	0.432862286	-0.108170599	5.191214386	11.5224961	3.15E-03	1.15E-02
Znev_06929	0.391569588	-0.104429749	5.064503058	11.50895281	3.17E-03	1.16E-02
Znev_04336	0.39476552	-0.15730575	4.240365022	11.50008954	3.18E-03	1.16E-02
Znev_17454	0.816038975	-0.199317192	2.390307603	11.49800455	3.19E-03	1.16E-02
Znev_08124	1.797600586	-1.361776744	-0.367992931	11.49695114	3.19E-03	1.16E-02
Znev_15885	0.500400188	-0.31095845	3.175276982	11.49383185	3.19E-03	1.16E-02
Znev_11848	0.47436833	-0.208999784	3.760727503	11.47543246	3.22E-03	1.17E-02
Znev_03212	0.589364625	-0.542795324	2.672035424	11.46621416	3.24E-03	1.18E-02
Znev_02436	0.220460096	-0.266466952	5.437419023	11.44357757	3.27E-03	1.19E-02
Znev_03211	0.35820641	-0.166394584	8.036484253	11.44007248	3.28E-03	1.19E-02
Znev_13306	1.811151795	-2.567844905	-0.473175985	11.40427587	3.34E-03	1.21E-02
Znev_15255	0.080854648	-0.534483972	5.491750528	11.38645131	3.37E-03	1.22E-02
Znev_15484	0.149563952	-0.260097196	7.031225291	11.36733327	3.40E-03	1.23E-02
Znev_01249	0.343687784	-0.419650708	4.445750949	11.36672127	3.40E-03	1.23E-02
Znev_07215	0.001185588	-0.369807582	5.7124298	11.31511071	3.49E-03	1.26E-02
Znev_01177	0.937147736	-1.601957102	0.371946736	11.30847253	3.50E-03	1.26E-02
Znev_00895	0.266117077	-0.577957455	4.369585841	11.26035018	3.59E-03	1.29E-02
Znev_03751	0.295413156	-0.120436996	6.573871579	11.24333668	3.62E-03	1.30E-02
Znev_00519	0.165382032	-0.313651528	5.680227768	11.23017214	3.64E-03	1.31E-02
Znev_01009	0.990286361	-0.298610735	1.495119288	11.20313285	3.69E-03	1.32E-02
Znev_13604	0.15001217	-1.159290306	1.940480496	11.184518	3.73E-03	1.34E-02
Znev_01872	0.319269409	-0.579282539	2.646323953	11.18244012	3.73E-03	1.34E-02
Znev_08915	1.050382907	-0.022530776	1.735177461	11.17969521	3.74E-03	1.34E-02
Znev_02725	0.522750511	-0.042892128	4.271111742	11.17073097	3.75E-03	1.34E-02
Znev_03091	0.123901694	-0.530197569	3.966240129	11.16866999	3.76E-03	1.34E-02
Znev_16131	0.49169798	-0.488406721	2.513245546	11.13527947	3.82E-03	1.36E-02
Znev_16999	0.326478965	-0.335134988	6.663414799	11.11742691	3.85E-03	1.38E-02
Znev_12619	0.118466494	-0.333001395	5.762861696	11.11714792	3.85E-03	1.38E-02
Znev_18234	0.329029573	-0.295698393	5.513394191	11.09368673	3.90E-03	1.39E-02
Znev_04889	0.427057564	-0.130159126	6.935891448	11.07730973	3.93E-03	1.40E-02
Znev_06866	0.50985969	-0.103617724	4.32045425	11.05957893	3.97E-03	1.41E-02
Znev_06396	0.673296572	-0.197181856	3.029717664	11.05929433	3.97E-03	1.41E-02
Znev_01255	0.356869364	-0.007912284	5.243497579	11.0589834	3.97E-03	1.41E-02
Znev_01960	1.129504474	-0.022016189	1.716973389	11.04260922	4.00E-03	1.42E-02
Znev_07908	0.428177909	-1.045403301	3.094980172	11.03741569	4.01E-03	1.42E-02
Znev_09925	0.319607789	-0.131174967	8.591759615	11.01533352	4.06E-03	1.44E-02
Znev_13107	0.158421805	-0.477893552	4.345312825	11.01328475	4.06E-03	1.44E-02
Znev_13732	1.780883319	-0.40820798	0.149759506	10.99950083	4.09E-03	1.45E-02
Znev_09370	0.313736376	-0.20077014	5.582013005	10.99827157	4.09E-03	1.45E-02
Znev_06265	0.406833461	-0.081039781	5.091705166	10.94353416	4.20E-03	1.49E-02
Znev_16819	0.791354273	-0.181122483	2.124272128	10.89021901	4.32E-03	1.52E-02
Znev_07026	1.033844263	-0.592094978	1.428964737	10.88608859	4.33E-03	1.52E-02
Znev_00018	0.2790682	-0.259888247	5.545502952	10.88521755	4.33E-03	1.53E-02
Znev_14196	0.754110247	-0.27483207	2.164491834	10.85466746	4.39E-03	1.55E-02
Znev_10236	0.430668516	-0.476073092	3.147217577	10.8404363	4.43E-03	1.55E-02
Znev_10946	0.724930509	-0.119827233	2.43496043	10.83464543	4.44E-03	1.56E-02
Znev_12055	0.532195373	-0.277693361	4.345434901	10.81028568	4.49E-03	1.58E-02
Znev_00404	0.21873809	-0.177350638	6.108344963	10.80358268	4.51E-03	1.58E-02
Znev_00455	1.329479586	-0.01298491	0.90266382	10.79747144	4.52E-03	1.58E-02
Znev_07862	0.292410775	-0.437097969	3.51867215	10.79029231	4.54E-03	1.59E-02
Znev_08308	0.586412956	-0.57944894	1.955615827	10.78468029	4.55E-03	1.59E-02
Znev_05601	0.334149077	-0.082839598	6.415915707	10.78206995	4.56E-03	1.59E-02
Znev_08109	0.256326481	-0.282152836	5.473347039	10.7662081	4.59E-03	1.61E-02
Znev_14598	0.570758242	-0.242462238	3.671656601	10.73759667	4.66E-03	1.63E-02
Znev_04677	0.816102591	-0.759505351	1.690186174	10.72970258	4.68E-03	1.63E-02
Znev_06841	0.095931552	-0.348109367	5.998729554	10.66659752	4.83E-03	1.68E-02
Znev_08215	0.554851531	-0.239056153	2.959121928	10.65965054	4.84E-03	1.68E-02
Znev_00158	1.383643502	-2.023881223	-0.086955031	10.64013975	4.89E-03	1.70E-02
Znev_16358	0.344294824	-0.331507346	4.556523279	10.63950174	4.89E-03	1.70E-02
Znev_10145	0.67378759	-0.229088684	3.235641739	10.61876321	4.94E-03	1.71E-02
Znev_16986	0.78959723	-0.591825658	1.165818111	10.61552302	4.95E-03	1.72E-02
Znev_19050	1.164112064	-1.718323889	-0.002757033	10.61168888	4.96E-03	1.72E-02
Znev_02286	0.947070372	-0.433717047	1.037638119	10.58177347	5.04E-03	1.74E-02
Znev_03417	2.6995131	-1.793491018	-0.718305669	10.56238463	5.09E-03	1.76E-02
Znev_05342	0.192358565	-0.207616408	7.721964855	10.55321115	5.11E-03	1.77E-02
Znev_14732	2.154581325	-0.860719321	-0.26522559	10.54790279	5.12E-03	1.77E-02
Znev_10810	0.15493134	-0.239142526	6.443063729	10.53981629	5.14E-03	1.77E-02
Znev_15740	0.295071483	-0.520298693	3.028718058	10.52778485	5.18E-03	1.78E-02
Znev_11600	0.161809833	-0.26736542	7.02468828	10.52198803	5.19E-03	1.79E-02
Znev_12437	0.461938986	-0.017663007	4.68221849	10.5188633	5.20E-03	1.79E-02
Znev_00079	0.463773753	-0.098176819	4.089216188	10.49559612	5.26E-03	1.81E-02
Znev_09642	0.114598091	-1.88212065	0.755119938	10.48600614	5.28E-03	1.82E-02
Znev_12566	0.699413371	-0.594164318	1.361944968	10.48461115	5.29E-03	1.82E-02
Znev_09931	0.499711546	-2.667007136	-0.236494309	10.47980086	5.30E-03	1.82E-02
Znev_00698	0.586858794	-0.093389082	3.470014853	10.47009535	5.33E-03	1.83E-02
Znev_11351	0.460724955	-1.389753288	0.860540727	10.45115469	5.38E-03	1.84E-02
Znev_15358	0.349960433	-0.475821795	2.861872618	10.41145312	5.49E-03	1.88E-02
Znev_10712	0.548478195	-0.413086851	2.330843632	10.40203021	5.51E-03	1.88E-02
Znev_01277	0.393468349	-0.0141423	5.5892441	10.37548073	5.58E-03	1.91E-02
Znev_05191	0.192540606	-0.305459456	6.151360906	10.3581457	5.63E-03	1.92E-02
Znev_00250	0.515575998	-0.134232631	4.727169084	10.33310194	5.70E-03	1.94E-02
Znev_01408	0.373240329	-0.279883254	5.312406706	10.32287824	5.73E-03	1.95E-02
Znev_15302	0.376495271	-0.00584999	5.841632827	10.30920416	5.77E-03	1.96E-02
Znev_04597	0.275561705	-0.080104314	6.740766248	10.30446505	5.79E-03	1.97E-02
Znev_07774	0.132771927	-0.409080656	5.365841466	10.24190616	5.97E-03	2.02E-02
Znev_12075	0.280676869	-0.628439765	2.86025274	10.2064388	6.08E-03	2.05E-02
Znev_09321	0.511347606	-0.174103066	3.153232021	10.18948494	6.13E-03	2.07E-02
Znev_11361	1.293734613	-0.452999037	0.71393085	10.18818962	6.13E-03	2.07E-02
Znev_15109	1.628819147	-0.113648352	0.286753235	10.16178833	6.21E-03	2.09E-02
Znev_15212	0.371357856	-0.304805205	4.233155139	10.15962766	6.22E-03	2.09E-02
Znev_16998	2.772063131	-0.082725316	-0.20233886	10.11314153	6.37E-03	2.14E-02
Znev_01001	0.295053757	-0.327907985	3.789484509	10.1041945	6.40E-03	2.15E-02
Znev_09412	0.667528925	-0.231975326	3.487001291	10.07782958	6.48E-03	2.17E-02
Znev_05552	0.222558703	-0.197458253	5.728885596	10.07732471	6.48E-03	2.17E-02
Znev_00654	0.229326118	-0.252301293	5.556672498	10.05242218	6.56E-03	2.20E-02
Znev_01075	0.218626741	-0.154465905	6.368465373	10.05206786	6.56E-03	2.20E-02
Znev_02828	1.788217834	-0.478661816	-0.08787501	10.02266226	6.66E-03	2.22E-02
Znev_14061	0.393311825	-0.13888431	4.282385663	9.987232387	6.78E-03	2.26E-02
Znev_15361	0.106279225	-0.284863956	5.577389741	9.952359286	6.90E-03	2.29E-02
Znev_15074	0.062739898	-0.324169835	6.286660735	9.951185871	6.90E-03	2.29E-02
Znev_17306	0.756545163	-0.248066275	1.703718655	9.947666271	6.92E-03	2.30E-02
Znev_14130	0.251319735	-0.332334077	9.078290384	9.879903027	7.15E-03	2.37E-02
Znev_10886	0.253770891	-0.138587778	6.690348621	9.860362237	7.23E-03	2.39E-02
Znev_17704	0.986761012	-0.005095932	1.293910274	9.857885422	7.23E-03	2.39E-02
Znev_10065	0.313704318	-0.46876473	4.944188858	9.84213757	7.29E-03	2.41E-02
Znev_00447	1.306436778	-0.7492614	0.78990891	9.817748993	7.38E-03	2.43E-02
Znev_03585	0.407487794	-0.142336852	3.889447911	9.801940716	7.44E-03	2.45E-02
Znev_10333	0.485845517	-0.146001066	8.14823056	9.793701981	7.47E-03	2.46E-02
Znev_12899	0.53941508	-0.520875575	2.238730111	9.776689986	7.53E-03	2.48E-02
Znev_06080	0.103634418	-0.289192443	5.919432515	9.772540807	7.55E-03	2.48E-02
Znev_15587	0.232999042	-0.30361557	4.526412581	9.772435193	7.55E-03	2.48E-02
Znev_09104	0.412862232	-0.189338632	3.589789191	9.752235311	7.63E-03	2.50E-02
Znev_14744	2.144761402	-0.856545784	-0.333841727	9.746489819	7.65E-03	2.51E-02
Znev_09125	1.65156306	-1.362312609	-0.475180409	9.744916632	7.65E-03	2.51E-02
Znev_07092	0.234216914	-0.410807813	4.123613217	9.744767897	7.66E-03	2.51E-02
Znev_01528	0.354470701	-0.30958118	11.71421132	9.707043628	7.80E-03	2.55E-02
Znev_00142	0.399773268	-0.014337074	5.746963026	9.684942558	7.89E-03	2.58E-02
Znev_00028	0.080608571	-0.451751382	4.062208908	9.664136004	7.97E-03	2.60E-02
Znev_05446	0.321885814	-0.205636671	6.605432974	9.632794812	8.10E-03	2.63E-02
Znev_12974	0.176411076	-0.213580549	7.234238489	9.603196175	8.22E-03	2.67E-02
Znev_18955	0.530206334	-2.481896588	-0.237232086	9.593927137	8.25E-03	2.68E-02
Znev_10216	0.326443068	-1.007216349	1.279142159	9.5808332	8.31E-03	2.70E-02
Znev_09397	0.324171668	-0.043719125	5.179929414	9.566061691	8.37E-03	2.71E-02
Znev_04646	0.702027188	-0.224840679	2.746961686	9.566019428	8.37E-03	2.71E-02
Znev_04630	0.450646929	-0.03669428	4.525791318	9.562593534	8.39E-03	2.72E-02
Znev_01600	0.059911542	-0.412694819	4.164054998	9.542237627	8.47E-03	2.74E-02
Znev_01507	0.336126887	-0.039110631	6.291065885	9.533790052	8.51E-03	2.75E-02
Znev_14835	0.137371481	-0.287276273	5.274899283	9.506670876	8.62E-03	2.78E-02
Znev_01161	0.386162178	-0.127194017	5.436492715	9.50539709	8.63E-03	2.78E-02
Znev_01386	0.033734162	-0.457253015	6.926164864	9.431194212	8.95E-03	2.87E-02
Znev_18963	2.343037067	-1.798282898	-0.807969032	9.408927687	9.05E-03	2.90E-02
Znev_02707	0.225042362	-0.143952679	5.847850542	9.39671375	9.11E-03	2.92E-02
Znev_15079	1.087723821	-3.068124983	-0.474898266	9.353530742	9.31E-03	2.97E-02
Znev_06730	0.557331482	-0.176815999	2.743295169	9.350603017	9.32E-03	2.98E-02
Znev_10203	0.094942307	-0.399481779	5.186865561	9.35015271	9.32E-03	2.98E-02
Znev_16085	0.16941974	-0.327761648	4.388001725	9.32092024	9.46E-03	3.02E-02
Znev_07743	0.191482899	-0.576379936	3.026754128	9.298223183	9.57E-03	3.05E-02
Znev_09623	0.174313905	-0.220586486	6.313107619	9.285912061	9.63E-03	3.07E-02
Znev_13290	1.160252175	-1.091302787	0.52834732	9.281750383	9.65E-03	3.07E-02
Znev_10167	0.750892049	-0.018220435	2.337548162	9.269049841	9.71E-03	3.09E-02
Znev_11996	1.031868583	-0.735555818	0.638852741	9.249546478	9.81E-03	3.11E-02
Znev_11754	0.742682109	-0.15993544	1.759475234	9.237930128	9.86E-03	3.13E-02
Znev_04982	0.273013348	-0.10733402	6.446495655	9.219087019	9.96E-03	3.16E-02
Znev_12792	0.176034489	-0.291932836	5.59551083	9.213152808	9.99E-03	3.16E-02
Znev_05460	0.614187338	-0.281551641	5.151669613	9.204364432	1.00E-02	3.17E-02
Znev_07314	1.013159155	-0.269757191	1.358066702	9.204267221	1.00E-02	3.17E-02
Znev_14785	0.326952684	-0.166475345	4.183081922	9.188296828	1.01E-02	3.19E-02
Znev_12140	0.226788407	-0.271747354	4.545126449	9.184661873	1.01E-02	3.20E-02
Znev_02060	0.338725548	-0.114636116	4.244203706	9.168673296	1.02E-02	3.22E-02
Znev_17386	0.180383463	-3.735220816	-0.632403707	9.15049219	1.03E-02	3.24E-02
Znev_06877	0.160695628	-0.208985653	5.887181233	9.120781876	1.05E-02	3.29E-02
Znev_10694	0.306703904	-0.104990305	5.307491139	9.115302552	1.05E-02	3.29E-02
Znev_17494	0.008550324	-0.354483191	4.919959349	9.106076129	1.05E-02	3.31E-02
Znev_18443	0.277682561	-0.352074338	3.942982985	9.105671205	1.05E-02	3.31E-02
Znev_03025	0.444795571	-0.093691604	3.692657797	9.093500034	1.06E-02	3.32E-02
Znev_08093	0.359700192	-0.445180111	3.493124808	9.089992341	1.06E-02	3.33E-02
Znev_15436	1.044732279	-0.497633207	1.121848972	9.058254878	1.08E-02	3.38E-02
Znev_11384	0.003600568	-0.394045665	7.806584623	9.036427668	1.09E-02	3.41E-02
Znev_04834	0.5973079	-0.427441534	2.059879142	9.023440514	1.10E-02	3.42E-02
Znev_14454	2.39392369	-0.098438846	-0.088423082	9.015875939	1.10E-02	3.44E-02
Znev_07739	0.506110542	-0.791284431	1.660512639	9.008392063	1.11E-02	3.45E-02
Znev_12951	0.875070514	-0.634668025	1.389123175	8.995205095	1.11E-02	3.47E-02
Znev_18904	1.058906113	-1.419164945	0.100144644	8.988378715	1.12E-02	3.48E-02
Znev_12475	0.24408225	-0.125714274	5.892469513	8.979255151	1.12E-02	3.49E-02
Znev_09478	0.003107735	-0.375835462	7.119440272	8.958903082	1.13E-02	3.52E-02
Znev_04017	1.713894151	-0.112806899	0.329686608	8.957868017	1.13E-02	3.52E-02
Znev_10554	0.935324461	-0.449605249	0.981974113	8.935643742	1.15E-02	3.56E-02
Znev_10587	0.26599983	-0.401863052	3.949522264	8.930364916	1.15E-02	3.57E-02
Znev_10882	0.24985217	-0.509691643	12.59424027	8.921805166	1.16E-02	3.58E-02
Znev_10481	0.357342138	-0.09634934	5.077042692	8.91459199	1.16E-02	3.59E-02
Znev_14238	1.059286544	-0.059511324	1.483202786	8.894863208	1.17E-02	3.62E-02
Znev_11121	0.90084721	-2.266802061	-0.335168105	8.876764835	1.18E-02	3.64E-02
Znev_00491	0.301411694	-0.031858859	6.487509495	8.864395669	1.19E-02	3.67E-02
Znev_02068	0.258546006	-0.126656709	6.120340367	8.856984997	1.19E-02	3.68E-02
Znev_15983	0.328241557	-0.732214505	1.628884155	8.849638112	1.20E-02	3.69E-02
Znev_04614	0.711387699	-3.441130109	-0.438746117	8.846375447	1.20E-02	3.69E-02
Znev_07302	0.516295897	-0.021968557	3.955701595	8.787104711	1.24E-02	3.79E-02
Znev_08710	0.187647578	-0.405195695	4.657603187	8.783047596	1.24E-02	3.80E-02
Znev_15472	0.248333932	-1.07199095	1.703096911	8.781171467	1.24E-02	3.80E-02
Znev_10748	0.36048242	-0.103153768	5.238185021	8.77823622	1.24E-02	3.80E-02
Znev_10189	0.041244573	-0.347571921	5.154875287	8.730540581	1.27E-02	3.88E-02
Znev_02382	0.102228619	-0.523695508	3.998749857	8.726759452	1.27E-02	3.88E-02
Znev_01704	0.095207917	-0.263936146	5.605849837	8.721227648	1.28E-02	3.89E-02
Znev_15042	0.158493381	-0.342705258	4.403020019	8.715793117	1.28E-02	3.90E-02
Znev_04495	0.674749203	-0.640807918	1.603227212	8.712423376	1.28E-02	3.91E-02
Znev_16640	0.787324251	-1.571926171	0.264543764	8.699592192	1.29E-02	3.93E-02
Znev_08204	0.110275427	-0.333343069	8.617012162	8.68125326	1.30E-02	3.96E-02
Znev_12253	0.35782417	-0.495645329	2.397914115	8.676952355	1.31E-02	3.97E-02
Znev_05381	0.35669566	-0.290629738	3.525521984	8.648773681	1.32E-02	4.02E-02
Znev_07766	0.035633456	-0.417175973	5.703522832	8.618738521	1.34E-02	4.07E-02
Znev_06916	0.244580031	-0.51009159	2.605784308	8.615103031	1.35E-02	4.08E-02
Znev_18266	0.126223337	-0.284244469	5.114479803	8.609775879	1.35E-02	4.09E-02
Znev_00017	1.009291481	-0.058507225	1.603541702	8.603444627	1.35E-02	4.10E-02
Znev_18066	0.5413259	-0.371984215	2.457214507	8.597327829	1.36E-02	4.11E-02
Znev_17118	2.118928207	-1.794294664	-0.760712596	8.592726932	1.36E-02	4.11E-02
Znev_04644	0.240358103	-0.302307603	9.347197385	8.526919052	1.41E-02	4.23E-02
Znev_16407	0.33764054	-0.564654462	2.701308575	8.525310419	1.41E-02	4.23E-02
Znev_11072	0.410747104	-0.060053284	4.674339349	8.50802381	1.42E-02	4.27E-02
Znev_02399	0.252695278	-0.110564798	8.081739125	8.496526077	1.43E-02	4.29E-02
Znev_04880	0.461743593	-0.193758474	3.623205653	8.484949873	1.44E-02	4.31E-02
Znev_15802	0.679643974	-0.122162556	2.520492366	8.448016531	1.46E-02	4.38E-02
Znev_14685	0.507243128	-0.24022625	2.775372059	8.440802742	1.47E-02	4.39E-02
Znev_14914	0.771673722	-0.082682415	1.875925202	8.438814407	1.47E-02	4.40E-02
Znev_18198	0.10830394	-0.608799665	3.882430332	8.41581493	1.49E-02	4.44E-02
Znev_02605	0.488742926	-0.014901233	11.34993209	8.415686069	1.49E-02	4.44E-02
Znev_18737	0.241679113	-0.728364973	2.176101551	8.406585252	1.49E-02	4.45E-02
Znev_11789	0.062741033	-0.34454244	5.53873527	8.308492966	1.57E-02	4.66E-02
Znev_10572	0.282149521	-0.82675601	1.852723913	8.301584855	1.58E-02	4.68E-02
Znev_15164	0.498037052	-0.29744064	3.136402675	8.278626703	1.59E-02	4.72E-02
Znev_01139	0.010557159	-0.647240071	3.798920384	8.267232306	1.60E-02	4.74E-02
Znev_14609	0.41986462	-0.182972923	3.535804207	8.266251612	1.60E-02	4.74E-02
Znev_08987	0.187380406	-0.223778599	4.888504168	8.264888967	1.60E-02	4.75E-02
Znev_13082	0.370361316	-0.546340918	3.039376999	8.262025451	1.61E-02	4.75E-02
Znev_10967	0.241162277	-1.112288342	4.711753519	8.228071039	1.63E-02	4.82E-02
Znev_02933	0.05640832	-0.277207401	6.405860716	8.225540447	1.64E-02	4.82E-02
Znev_00772	0.405845316	-0.055555151	4.016865439	8.224431471	1.64E-02	4.82E-02
Znev_18543	0.36131933	-0.120165878	7.093233504	8.22370498	1.64E-02	4.82E-02
Znev_10180	0.460085731	-0.040619414	4.111495834	8.222987537	1.64E-02	4.82E-02
Znev_06362	0.319131324	-0.27876057	3.302814388	8.221642963	1.64E-02	4.83E-02
Znev_01642	0.706870852	-1.438798536	0.640734371	8.213518705	1.65E-02	4.84E-02
Znev_11805	1.210953991	-0.026558361	0.760290294	8.203360845	1.65E-02	4.86E-02
Znev_09855	0.392347527	-0.418355546	2.836828557	8.203311417	1.65E-02	4.86E-02
Znev_15459	0.043073963	-0.358283864	7.866121068	8.202178424	1.66E-02	4.86E-02
Znev_03410	0.13115858	-0.431030548	3.72877233	8.182466167	1.67E-02	4.90E-02
Znev_04781	0.396852305	-0.141931193	3.423582206	8.168215082	1.68E-02	4.93E-02
Znev_04727	0.422722326	-0.230557775	3.643294774	8.15848096	1.69E-02	4.95E-02
