# Supplementary material for: Transcriptomic changes during caste development through social interactions in the termite Zootermopsis nevadensis
Source: Ecol Evol. 2019 Feb 23;9(6):3446–56. doi: 10.1002/ece3.4976 (PMC6434549; doi:10.1002/ece3.4976)
Supplement: Supplementary file 16 [file ECE3-9-3446-s016.csv]

Table S14. The caste-biased genes with ages in the No. 2 larva at Day 3.
	logFC (castes)	logFC (ages)	logCPM	LR	PValue	FDR
Znev_03574	3.549501013	0.425704836	5.594055789	376.6159559	1.66E-82	5.15E-80
Znev_06898	0.362230059	3.42756314	3.897660945	246.3864549	3.15E-54	3.84E-52
Znev_10872	0.768563458	4.716946768	3.088345683	226.4358545	6.76E-50	6.88E-48
Znev_17433	3.552213342	1.741429495	5.762610008	222.3309449	5.27E-49	5.10E-47
Znev_02014	2.752121977	0.167042481	5.482835235	215.3576042	1.72E-47	1.57E-45
Znev_05728	0.859844346	3.854492642	4.575561335	202.7927191	9.21E-45	7.69E-43
Znev_05026	1.593225715	0.105925083	7.08217077	187.0995109	2.35E-41	1.71E-39
Znev_05101	2.620585755	0.496751326	7.852912565	162.3509703	5.57E-36	3.15E-34
Znev_01430	0.653308824	1.680507778	6.344937595	157.3018657	6.96E-35	3.74E-33
Znev_06900	4.565514448	1.914339035	3.596263936	141.396317	1.98E-31	8.97E-30
Znev_09119	1.12953677	3.235918912	5.801395917	140.4156567	3.23E-31	1.45E-29
Znev_00332	0.11254247	1.376732644	6.392732707	136.1145656	2.77E-30	1.18E-28
Znev_02855	0.638597905	2.642010856	7.689212964	132.3862975	1.79E-29	7.36E-28
Znev_07516	0.224636612	2.268377921	3.661220995	131.4476075	2.86E-29	1.16E-27
Znev_12998	0.155815035	1.513773834	3.98992738	107.1049457	5.53E-24	1.72E-22
Znev_00430	0.024573609	2.070080728	2.899397452	106.663773	6.89E-24	2.12E-22
Znev_07484	0.0612047	1.084567121	5.756435443	103.0786561	4.14E-23	1.21E-21
Znev_04263	1.257136957	6.145511319	3.433923622	102.5539612	5.38E-23	1.56E-21
Znev_02462	1.168756101	0.109530245	5.951491042	97.10489967	8.20E-22	2.20E-20
Znev_07521	1.446465138	0.237547301	6.033692542	96.54180458	1.09E-21	2.89E-20
Znev_16116	1.431396915	0.473265295	5.616659678	92.83003	6.95E-21	1.76E-19
Znev_08590	0.612861676	1.582666783	6.023624378	90.02444387	2.83E-20	6.95E-19
Znev_04262	1.969271165	2.757099813	7.665763579	87.81676235	8.53E-20	2.01E-18
Znev_13242	0.108314245	1.279223252	5.127513433	85.53341008	2.67E-19	6.14E-18
Znev_01779	0.854386031	1.389036447	8.873457022	83.75141152	6.51E-19	1.47E-17
Znev_15415	3.263632603	0.442840543	2.245728288	79.91300058	4.44E-18	9.58E-17
Znev_07137	0.526639401	2.53742987	2.580152355	75.51230091	4.01E-17	8.28E-16
Znev_05881	1.72534485	0.018830059	6.567743714	75.48202768	4.07E-17	8.40E-16
Znev_07486	1.701152779	0.94289341	6.738126503	74.21435893	7.67E-17	1.56E-15
Znev_17802	0.131612997	1.464331696	3.362132787	74.01197611	8.48E-17	1.72E-15
Znev_01473	0.068851888	1.453660071	6.418566453	72.61912042	1.70E-16	3.36E-15
Znev_13417	1.140722768	0.300897661	5.639220929	71.53010152	2.93E-16	5.71E-15
Znev_08225	0.098116641	1.630385781	3.217743688	71.404093	3.12E-16	6.06E-15
Znev_03390	0.27759494	1.365137807	6.03334862	70.25560026	5.55E-16	1.05E-14
Znev_04028	0.065026584	1.044861249	6.23337683	69.43476645	8.36E-16	1.57E-14
Znev_00848	0.270330051	1.366539912	3.968900783	66.5482767	3.54E-15	6.33E-14
Znev_16896	0.265052238	1.115663121	5.74234561	65.56067264	5.80E-15	1.02E-13
Znev_12452	1.808816686	0.268137231	4.846908284	65.52624077	5.90E-15	1.04E-13
Znev_03178	0.170827739	2.119225415	2.819123853	63.0856529	2.00E-14	3.37E-13
Znev_07295	0.916159706	0.122376427	6.725068779	62.82927705	2.27E-14	3.80E-13
Znev_05703	1.093089205	0.21367988	5.461456295	62.40875898	2.81E-14	4.64E-13
Znev_14501	0.438001531	2.727649824	5.896686969	62.1369974	3.21E-14	5.28E-13
Znev_06895	0.185908217	2.818415492	1.084769817	60.08525956	8.97E-14	1.43E-12
Znev_15815	0.938595492	0.067595534	5.667107881	59.23565412	1.37E-13	2.16E-12
Znev_02882	0.222195053	1.567246895	3.732138536	58.87494413	1.64E-13	2.57E-12
Znev_17054	0.306514032	1.075918187	6.432349602	58.71044376	1.78E-13	2.78E-12
Znev_10804	0.54558666	1.500147702	3.449061539	58.40926398	2.07E-13	3.22E-12
Znev_19016	1.388863966	0.132405997	4.581079716	58.18976681	2.31E-13	3.59E-12
Znev_00827	0.115453452	0.932727704	7.080358033	57.96282576	2.59E-13	4.01E-12
Znev_10162	0.237981005	1.187124623	5.977849746	57.5385197	3.20E-13	4.92E-12
Znev_03863	0.020398493	2.16544016	2.514441261	57.19735018	3.80E-13	5.81E-12
Znev_14133	0.023257766	0.828305108	6.452908877	56.07535787	6.66E-13	9.94E-12
Znev_00092	4.196699892	1.531312493	2.91858984	56.05626044	6.72E-13	1.00E-11
Znev_08602	0.333679	1.832519536	2.417553442	55.23503163	1.01E-12	1.48E-11
Znev_11891	1.102484117	0.661880294	6.14277291	54.74918322	1.29E-12	1.88E-11
Znev_08310	2.34282429	0.660672035	2.699202782	54.32316612	1.60E-12	2.31E-11
Znev_13866	0.974580076	0.21687104	5.737534771	54.05633907	1.83E-12	2.63E-11
Znev_03029	1.363715216	1.463797906	5.347222925	53.75813092	2.12E-12	3.03E-11
Znev_04264	0.160765586	1.369003184	3.489794294	53.54084821	2.36E-12	3.37E-11
Znev_12683	1.078861665	0.159408239	6.520159341	53.28690615	2.68E-12	3.80E-11
Znev_08747	0.932557107	0.134946372	7.907205949	53.13330487	2.90E-12	4.08E-11
Znev_08858	0.404579723	0.993240151	4.963098666	52.67356334	3.65E-12	5.09E-11
Znev_12080	0.409580224	1.074225777	6.362459476	52.09880613	4.86E-12	6.69E-11
Znev_14788	1.037243068	0.095000815	4.733591813	51.90554895	5.36E-12	7.34E-11
Znev_00552	0.42619525	2.739109598	2.272740689	51.79835506	5.65E-12	7.73E-11
Znev_03717	0.814545926	0.061557932	7.746444547	51.76740763	5.74E-12	7.84E-11
Znev_10202	0.236728324	1.089389064	5.086208988	51.61486041	6.19E-12	8.43E-11
Znev_00397	0.572833931	1.197462399	5.15651286	51.3967403	6.91E-12	9.34E-11
Znev_05889	1.30744256	0.289068125	4.303014064	51.07131703	8.13E-12	1.09E-10
Znev_15448	1.339215066	1.129047035	7.420016187	50.67935588	9.89E-12	1.31E-10
Znev_09661	0.063621824	1.030967085	4.496306943	50.07100995	1.34E-11	1.76E-10
Znev_09031	1.147722106	0.444073646	7.188473971	49.68813357	1.62E-11	2.11E-10
Znev_10564	0.071185498	0.95350661	5.473730367	49.26479671	2.01E-11	2.60E-10
Znev_05579	0.141182574	0.782091017	6.401259614	49.1552744	2.12E-11	2.73E-10
Znev_12582	0.785266401	0.016228806	6.803508105	48.92577194	2.38E-11	3.05E-10
Znev_07756	0.007718927	0.910671255	4.705668891	48.83805764	2.48E-11	3.19E-10
Znev_15873	1.458381834	0.183079086	8.014600222	48.68468299	2.68E-11	3.43E-10
Znev_00731	0.060044021	1.368969736	7.040171958	47.82975852	4.11E-11	5.15E-10
Znev_02732	0.080416835	1.137302028	5.12342709	46.87003331	6.64E-11	8.15E-10
Znev_09239	0.857049201	0.062588068	7.616562368	46.66253891	7.37E-11	9.03E-10
Znev_09724	0.042190087	1.364531477	2.980754538	46.62174295	7.52E-11	9.20E-10
Znev_05795	0.764739154	0.073976085	6.08183259	45.12647984	1.59E-10	1.89E-09
Znev_13441	1.58823553	0.107383528	3.528243119	44.85064189	1.82E-10	2.16E-09
Znev_09257	0.10778698	1.23208578	4.221693526	44.70876324	1.96E-10	2.31E-09
Znev_00558	0.547467152	4.734838961	1.212120443	44.6865629	1.98E-10	2.33E-09
Znev_03192	0.861441527	3.554488541	1.20518185	44.65101145	2.01E-10	2.37E-09
Znev_04417	0.149532958	1.759010458	4.902888818	44.15904716	2.58E-10	2.99E-09
Znev_07399	1.144420397	0.090483882	8.683807923	44.13134421	2.61E-10	3.03E-09
Znev_17521	1.262756868	0.337360888	4.216511404	44.06014615	2.71E-10	3.13E-09
Znev_17691	2.221847452	2.59054099	3.498362524	43.82525635	3.04E-10	3.48E-09
Znev_03575	1.133259143	0.30680513	7.965015407	43.58715271	3.43E-10	3.90E-09
Znev_09701	1.124595045	3.588008426	0.794634046	41.2305663	1.11E-09	1.20E-08
Znev_11916	0.226940874	1.181100592	3.950075132	40.54156321	1.57E-09	1.66E-08
Znev_12654	0.920565236	4.863752301	0.41616733	39.82934144	2.24E-09	2.35E-08
Znev_10101	0.014644673	0.722200015	5.238717354	39.64905888	2.46E-09	2.55E-08
Znev_04755	0.118955551	0.898580189	5.13742382	39.60777071	2.51E-09	2.60E-08
Znev_00251	0.22084637	1.528938821	2.56696205	39.59449847	2.52E-09	2.61E-08
Znev_05760	0.04748258	0.86187529	6.670029001	39.55762395	2.57E-09	2.66E-08
Znev_17443	1.28536065	0.2761046	4.200925386	39.53491264	2.60E-09	2.68E-08
Znev_00432	0.913308994	0.259567554	6.101240415	39.51560146	2.63E-09	2.71E-08
Znev_07568	0.318165245	0.92177172	6.252251643	39.50241714	2.64E-09	2.72E-08
Znev_01499	0.787274197	0.145550723	5.773131698	39.39325411	2.79E-09	2.86E-08
Znev_15572	6.299364548	1.704741772	0.313503528	39.37988184	2.81E-09	2.88E-08
Znev_03433	0.180699735	1.344283736	6.273565153	39.04142353	3.33E-09	3.39E-08
Znev_02150	1.030920831	0.424358854	6.725192182	38.90513223	3.56E-09	3.61E-08
Znev_04420	0.251257708	0.762890491	6.289998887	38.56579122	4.22E-09	4.25E-08
Znev_17008	0.122349079	1.078201957	3.426080338	38.56252843	4.23E-09	4.25E-08
Znev_13394	1.03512752	0.515219393	4.59372242	37.54420155	7.04E-09	6.93E-08
Znev_05727	0.019075562	1.07888775	3.506867551	37.30908375	7.91E-09	7.74E-08
Znev_08687	0.079949882	0.715536848	5.603978123	37.20171711	8.35E-09	8.14E-08
Znev_03293	0.040932728	0.689250205	6.917515318	36.94612207	9.49E-09	9.19E-08
Znev_00021	0.850502269	0.157797937	5.057781154	36.86484214	9.88E-09	9.54E-08
Znev_06703	1.386547616	0.243318261	3.202433211	36.68668033	1.08E-08	1.04E-07
Znev_11095	0.655358081	0.057109187	7.16362677	36.5505253	1.16E-08	1.11E-07
Znev_07458	1.032207121	0.385590804	6.869940166	36.34112778	1.28E-08	1.22E-07
Znev_13364	0.091643297	0.896912831	5.050604381	36.10159507	1.45E-08	1.36E-07
Znev_00592	0.210606676	0.904471779	6.25684138	35.38983524	2.07E-08	1.91E-07
Znev_06553	0.260541407	0.772049767	5.531757965	35.31669656	2.14E-08	1.98E-07
Znev_05753	1.661154037	0.814159748	9.235869684	35.11824701	2.37E-08	2.17E-07
Znev_01179	2.108283357	0.140965386	3.340352002	34.93531613	2.59E-08	2.37E-07
Znev_15865	0.936215738	0.496610201	5.397386044	34.76085081	2.83E-08	2.58E-07
Znev_10580	0.166639649	0.971410879	8.578839604	34.74193309	2.86E-08	2.60E-07
Znev_12499	2.121527704	4.65830461	0.935476838	34.72130614	2.89E-08	2.62E-07
Znev_04632	0.110738109	0.876870346	5.482355814	34.65060433	2.99E-08	2.71E-07
Znev_01366	0.03067574	0.635305599	5.751393864	34.60026016	3.07E-08	2.77E-07
Znev_08978	0.962521129	0.272369531	4.175522963	34.13102058	3.88E-08	3.48E-07
Znev_01881	0.811571984	0.309091635	6.638726185	34.01628841	4.11E-08	3.68E-07
Znev_04334	0.938209083	0.169740563	6.111079554	33.88889495	4.38E-08	3.90E-07
Znev_07736	0.851080583	0.310071716	5.066774533	33.81973398	4.53E-08	4.03E-07
Znev_09452	0.97948906	0.389873011	4.712018911	33.8071297	4.56E-08	4.05E-07
Znev_03728	0.31787983	0.762918074	5.845427535	33.5723728	5.13E-08	4.53E-07
Znev_17559	0.872254157	0.042653839	4.933244374	33.34300132	5.75E-08	5.06E-07
Znev_10911	1.126199559	0.982977678	5.765553797	33.20433692	6.16E-08	5.40E-07
Znev_14981	0.877923228	0.125148699	4.863814961	33.19425493	6.19E-08	5.42E-07
Znev_02755	0.432654472	0.904931305	4.602022145	33.10242604	6.48E-08	5.66E-07
Znev_00365	0.30011845	0.753806791	6.889042017	33.09922414	6.50E-08	5.66E-07
Znev_10858	0.562597464	1.317492029	4.407482421	32.85490333	7.34E-08	6.35E-07
Znev_18969	2.151548025	0.248262075	2.052215753	32.72287841	7.84E-08	6.76E-07
Znev_14170	0.032969683	0.742425912	5.02131187	32.72219846	7.84E-08	6.76E-07
Znev_04934	0.93579372	0.251724336	4.299204822	32.43614494	9.05E-08	7.74E-07
Znev_10845	0.410518308	0.822668092	5.861026049	32.33661541	9.51E-08	8.12E-07
Znev_07984	1.143426256	0.831244651	6.4373102	32.30468681	9.66E-08	8.23E-07
Znev_06108	0.018788891	0.72158522	6.058459026	32.27818049	9.79E-08	8.33E-07
Znev_11299	0.460407629	1.453518252	5.340357917	32.1962665	1.02E-07	8.65E-07
Znev_04205	0.589548948	0.042733116	5.94789068	32.02365242	1.11E-07	9.38E-07
Znev_04255	0.792271049	0.312592503	5.973510518	31.9491091	1.15E-07	9.72E-07
Znev_00356	0.929447403	0.064305422	8.282286451	31.94830299	1.15E-07	9.72E-07
Znev_02096	0.784701679	0.072827244	8.131964069	31.9098516	1.18E-07	9.89E-07
Znev_06457	0.285618292	1.256952361	3.948677958	31.87103601	1.20E-07	1.01E-06
Znev_04271	0.794556418	0.148066689	5.095220706	31.81989443	1.23E-07	1.03E-06
Znev_18695	0.612114432	0.028297289	6.696878606	31.74079196	1.28E-07	1.07E-06
Znev_18017	1.041092489	0.030581404	3.763729331	31.72376921	1.29E-07	1.08E-06
Znev_18501	0.179305653	0.757228407	4.976262549	31.66823257	1.33E-07	1.11E-06
Znev_03182	1.602946475	0.396437145	2.51447419	31.65992623	1.33E-07	1.11E-06
Znev_06679	0.803980423	0.301131386	4.991001549	31.62256145	1.36E-07	1.13E-06
Znev_06520	1.169193102	0.030137521	2.985676564	31.62178758	1.36E-07	1.13E-06
Znev_14930	0.828694585	0.639159898	6.022167974	31.56121153	1.40E-07	1.16E-06
Znev_06983	0.829894215	0.016563455	6.972502961	31.312974	1.59E-07	1.31E-06
Znev_00451	0.65938487	2.081971013	2.260273374	31.08135316	1.78E-07	1.47E-06
Znev_17622	1.262190748	0.454613374	7.721583898	30.87444206	1.98E-07	1.61E-06
Znev_03047	0.03139026	0.579036447	6.264851184	30.80992131	2.04E-07	1.66E-06
Znev_03089	1.167775978	0.044201273	7.113421352	30.72427197	2.13E-07	1.73E-06
Znev_10610	0.065993356	0.798681514	9.349493958	30.64611756	2.21E-07	1.80E-06
Znev_05391	1.092185947	0.100143498	6.109170551	30.57356447	2.30E-07	1.86E-06
Znev_12632	0.005711745	1.166943477	3.727228825	30.54314053	2.33E-07	1.89E-06
Znev_08030	0.59353164	0.00846124	7.078085826	30.51433584	2.37E-07	1.91E-06
Znev_06944	0.619469826	0.967514088	3.94495166	30.49513953	2.39E-07	1.93E-06
Znev_12449	1.009214725	0.050232267	3.634440167	30.18667342	2.79E-07	2.23E-06
Znev_02137	0.605825273	0.152209005	6.327704432	30.17732837	2.80E-07	2.24E-06
Znev_00211	0.665091024	0.522887525	5.763310338	30.03792799	3.00E-07	2.39E-06
Znev_05880	1.126504039	0.399991709	6.311431833	30.01062555	3.04E-07	2.43E-06
Znev_13974	0.650815264	0.041690134	6.52259289	29.76091399	3.45E-07	2.74E-06
Znev_13657	0.725602526	0.031928726	4.966820044	29.72451626	3.51E-07	2.79E-06
Znev_02888	0.565923882	1.667481476	4.055297517	29.68315437	3.58E-07	2.84E-06
Znev_16992	0.118498063	0.79503047	4.41810194	29.67188519	3.60E-07	2.85E-06
Znev_08297	0.071185602	0.830112714	7.020806966	29.60104426	3.73E-07	2.95E-06
Znev_18185	2.295382878	0.393671389	0.931387961	29.60034744	3.74E-07	2.95E-06
Znev_09135	0.681929013	0.102718866	6.043473955	29.58260003	3.77E-07	2.97E-06
Znev_02435	0.014299519	0.635252764	6.443572581	29.33638348	4.26E-07	3.34E-06
Znev_04635	0.75972466	2.503453251	1.298653258	29.32584964	4.29E-07	3.36E-06
Znev_05904	0.633790179	0.106282401	6.39758482	29.11439555	4.76E-07	3.70E-06
Znev_05721	0.14226839	1.010171012	5.308765248	28.89614265	5.31E-07	4.10E-06
Znev_04649	0.060716341	0.808568277	4.086508817	28.86074554	5.41E-07	4.17E-06
Znev_11183	0.919266853	0.153932252	6.509654093	28.64862348	6.01E-07	4.60E-06
Znev_01736	0.674786582	0.298858578	6.618618007	28.51935167	6.41E-07	4.88E-06
Znev_03963	0.935499937	0.515966943	4.143845778	28.29035863	7.19E-07	5.45E-06
Znev_16614	0.403316524	1.018872597	4.542249624	28.15392164	7.70E-07	5.81E-06
Znev_09790	1.065311695	0.976106854	7.459248016	28.13325521	7.78E-07	5.86E-06
Znev_04110	5.890166131	1.703666555	-0.027906551	28.06790487	8.04E-07	6.04E-06
Znev_15092	0.726740407	0.068367519	7.089306339	28.05037627	8.11E-07	6.09E-06
Znev_18440	0.762890371	0.669833432	6.075226313	28.01240408	8.26E-07	6.20E-06
Znev_17236	0.348587825	1.393232372	3.256347211	27.93139062	8.61E-07	6.43E-06
Znev_10578	1.903480522	0.03801887	3.426247489	27.66144278	9.85E-07	7.32E-06
Znev_14539	0.650503298	1.562116211	2.13067543	27.46992327	1.08E-06	8.01E-06
Znev_02240	0.87621858	0.062752606	5.306122231	27.45956806	1.09E-06	8.05E-06
Znev_16920	0.378099331	0.669611168	5.561045321	27.45054104	1.09E-06	8.08E-06
Znev_04129	0.086386322	0.901177506	3.64926973	27.44847474	1.10E-06	8.08E-06
Znev_05826	0.087377676	0.958653468	4.548581604	27.44184463	1.10E-06	8.11E-06
Znev_18573	1.532672366	0.510697433	2.321253452	27.40153366	1.12E-06	8.26E-06
Znev_01258	1.058240712	0.237649549	6.326509638	27.38246674	1.13E-06	8.33E-06
Znev_06901	0.876356487	3.367468554	1.065568825	27.27346242	1.20E-06	8.78E-06
Znev_07130	0.080380483	0.943330789	4.314303367	27.10109529	1.30E-06	9.52E-06
Znev_05345	1.231563765	0.893330601	6.710575342	26.53261574	1.73E-06	1.24E-05
Znev_13315	0.639393145	0.945328248	5.970309692	26.48445635	1.77E-06	1.27E-05
Znev_01429	0.332591944	1.50306735	2.466408146	26.24582002	2.00E-06	1.42E-05
Znev_08527	0.092655287	0.60466308	5.86927641	25.97085328	2.29E-06	1.61E-05
Znev_18457	1.816066511	0.208737683	2.836490903	25.9532154	2.31E-06	1.62E-05
Znev_06409	0.010208874	0.556377604	6.152372521	25.8594605	2.42E-06	1.70E-05
Znev_08976	0.463782039	0.713923569	6.031642687	25.84681941	2.44E-06	1.71E-05
Znev_15896	2.24108109	0.924646828	2.321864441	25.83450967	2.46E-06	1.72E-05
Znev_06153	0.363289521	0.634634032	5.714938982	25.64251151	2.70E-06	1.88E-05
Znev_13801	0.228372855	0.901700245	4.431557309	25.63976368	2.71E-06	1.88E-05
Znev_14757	0.692353589	0.711185659	6.819762142	25.60348543	2.76E-06	1.91E-05
Znev_14803	1.505675912	0.177271841	2.097309818	25.48382634	2.93E-06	2.03E-05
Znev_17522	0.117181149	0.777909209	4.622305221	25.16882808	3.42E-06	2.35E-05
Znev_07277	0.914160033	0.090973361	4.267201305	25.12857608	3.49E-06	2.39E-05
Znev_11909	1.130915421	0.145956934	2.679428936	24.86409244	3.99E-06	2.71E-05
Znev_03837	0.120761	0.717590529	6.699930617	24.85022231	4.02E-06	2.72E-05
Znev_06178	0.152641904	0.589750361	6.383090941	24.72329963	4.28E-06	2.89E-05
Znev_07960	0.461100494	1.133587955	3.312953231	24.70927623	4.31E-06	2.91E-05
Znev_09344	0.499531142	0.765154146	5.294185166	24.63373011	4.48E-06	3.02E-05
Znev_06032	0.564660548	0.899591232	4.384261566	24.52921429	4.72E-06	3.17E-05
Znev_13439	0.095181339	1.685558004	1.120023739	24.45701109	4.89E-06	3.28E-05
Znev_05545	0.767291836	1.084322669	4.016189316	24.39256121	5.05E-06	3.38E-05
Znev_10612	0.151990776	0.815052002	5.663217894	24.35503536	5.14E-06	3.44E-05
Znev_10438	0.818042302	0.124935506	5.208849498	24.35228714	5.15E-06	3.44E-05
Znev_10953	0.7266045	0.210074846	6.25112366	24.33517012	5.20E-06	3.47E-05
Znev_17913	0.027729285	0.891065553	3.500171595	24.24512158	5.44E-06	3.62E-05
Znev_15372	0.202651749	0.77195987	4.41307165	24.23324739	5.47E-06	3.64E-05
Znev_15683	0.823433182	0.499982185	5.207846086	24.19960127	5.56E-06	3.70E-05
Znev_06099	0.822620867	1.08374546	7.741443237	24.02979755	6.05E-06	4.00E-05
Znev_14023	0.019512809	0.785231091	8.968329222	24.00669372	6.12E-06	4.04E-05
Znev_15856	0.377049285	0.906477265	4.934769659	23.98676018	6.19E-06	4.07E-05
Znev_14775	1.001081239	0.357509993	5.05091	23.95919992	6.27E-06	4.12E-05
Znev_04662	0.561047501	0.679841775	5.326877862	23.93817632	6.34E-06	4.16E-05
Znev_09940	1.938563551	1.145469223	1.953661223	23.83274188	6.68E-06	4.38E-05
Znev_13706	0.941964761	0.431404568	4.538312308	23.74825763	6.97E-06	4.54E-05
Znev_04740	0.707037381	0.769645865	5.790512783	23.73924278	7.00E-06	4.56E-05
Znev_11416	0.195955269	0.686860981	6.183103004	23.55750581	7.67E-06	4.98E-05
Znev_15927	0.600477474	0.01388573	7.910096521	23.50005163	7.89E-06	5.11E-05
Znev_13257	0.464728755	0.909982541	4.66596745	23.41493917	8.23E-06	5.32E-05
Znev_05978	0.02690795	0.661537993	4.573261426	23.34533509	8.52E-06	5.49E-05
Znev_13254	0.942976774	0.15671224	5.01980116	23.29557686	8.74E-06	5.62E-05
Znev_09447	0.633906238	1.248420924	3.304162166	23.24239462	8.97E-06	5.76E-05
Znev_04230	0.1387112	0.874137484	3.657163542	23.19851996	9.17E-06	5.88E-05
Znev_04206	0.153730426	0.847464801	4.642404913	23.09834393	9.64E-06	6.15E-05
Znev_09307	0.852516661	1.133666561	3.046572377	23.05223541	9.87E-06	6.29E-05
Znev_12823	0.30635049	0.828174451	7.024394487	23.04297461	9.91E-06	6.32E-05
Znev_18112	6.083785342	5.393687026	1.171479552	23.01133751	1.01E-05	6.41E-05
Znev_12838	0.004266146	0.753630684	4.139656278	22.96710301	1.03E-05	6.53E-05
Znev_01211	0.00369672	0.632430705	5.658675288	22.93639284	1.05E-05	6.62E-05
Znev_06976	0.683422327	0.595396754	7.422512188	22.91452477	1.06E-05	6.69E-05
Znev_07551	0.223668439	0.988163074	3.918255927	22.7780092	1.13E-05	7.13E-05
Znev_03664	1.007494941	0.543642776	4.709259943	22.7501785	1.15E-05	7.22E-05
Znev_06218	0.126261821	0.625695499	7.965819964	22.72014844	1.17E-05	7.32E-05
Znev_17274	0.997709913	0.221524005	3.641415369	22.67319407	1.19E-05	7.48E-05
Znev_03983	0.561870544	0.049948069	6.143339897	22.49544661	1.30E-05	8.11E-05
Znev_03924	0.629030945	1.353617543	2.270270747	22.48456662	1.31E-05	8.15E-05
Znev_18546	0.722874831	0.275384839	5.820658186	22.45617887	1.33E-05	8.26E-05
Znev_04421	0.63899055	0.16370486	5.870735474	22.45579468	1.33E-05	8.26E-05
Znev_02610	0.70100435	0.187916617	6.222113721	21.9417847	1.72E-05	1.05E-04
Znev_07515	0.029016687	1.077303997	2.994164481	21.914342	1.74E-05	1.06E-04
Znev_00672	0.76483665	0.0869897	4.609464734	21.88005615	1.77E-05	1.08E-04
Znev_02042	0.704959179	0.330658578	6.333051674	21.85323947	1.80E-05	1.09E-04
Znev_04203	0.719590031	0.776044085	6.269640368	21.7913777	1.85E-05	1.12E-04
Znev_13918	0.571473994	0.03537288	5.362756737	21.75285273	1.89E-05	1.14E-04
Znev_09268	0.161743662	3.396902566	0.037941889	21.71474556	1.93E-05	1.16E-04
Znev_16223	0.826050332	0.373536328	5.283537106	21.4752074	2.17E-05	1.30E-04
Znev_18513	0.056864318	1.149812477	2.300388179	21.44038443	2.21E-05	1.32E-04
Znev_15022	0.48014894	0.699959262	5.357045135	21.41444373	2.24E-05	1.33E-04
Znev_10533	0.829256161	0.865563373	4.131576296	21.37347123	2.28E-05	1.36E-04
Znev_17264	0.303146554	0.651511758	5.88649184	21.37187245	2.29E-05	1.36E-04
Znev_15685	0.237330477	1.530182547	1.803234472	21.35035566	2.31E-05	1.37E-04
Znev_09483	0.364206905	0.703793554	5.177238039	21.34291774	2.32E-05	1.38E-04
Znev_15414	0.18520822	0.77557342	5.648311706	21.27461374	2.40E-05	1.42E-04
Znev_16068	1.1669253	0.604072383	3.099090358	21.21967864	2.47E-05	1.46E-04
Znev_06512	0.130281769	0.574709818	5.769096493	21.12729462	2.58E-05	1.52E-04
Znev_16043	0.160993756	0.730984865	4.177775031	21.0861535	2.64E-05	1.55E-04
Znev_04475	0.429229142	0.604010227	7.532376506	20.88177505	2.92E-05	1.70E-04
Znev_05295	0.330004183	0.659113279	5.0694012	20.84520358	2.98E-05	1.73E-04
Znev_17460	0.220015459	1.061320112	3.981802736	20.80372592	3.04E-05	1.76E-04
Znev_14996	0.589469145	0.040082542	6.621566454	20.74225055	3.13E-05	1.82E-04
Znev_13528	0.516834156	0.695997456	5.48783179	20.71818167	3.17E-05	1.83E-04
Znev_11158	1.169983981	0.856064074	4.501782623	20.68753738	3.22E-05	1.86E-04
Znev_10120	0.628325612	1.058904229	4.793819862	20.63939361	3.30E-05	1.90E-04
Znev_06719	0.710079641	0.159595111	5.176756486	20.60934801	3.35E-05	1.93E-04
Znev_04607	0.069541888	0.533306911	6.650520788	20.60579414	3.35E-05	1.93E-04
Znev_13964	0.302483422	1.10710959	5.303887963	20.53142885	3.48E-05	2.00E-04
Znev_02585	0.054456533	0.632482334	4.443948509	20.27926603	3.95E-05	2.25E-04
Znev_07750	0.272070732	0.837013737	3.874789821	20.0232207	4.49E-05	2.53E-04
Znev_17989	0.387138707	0.779511484	4.830549058	19.97793844	4.59E-05	2.58E-04
Znev_02038	0.061904999	0.592906451	6.419969206	19.95846649	4.64E-05	2.60E-04
Znev_10617	2.114554162	1.322098416	1.576363206	19.8376983	4.92E-05	2.76E-04
Znev_18038	0.050992393	0.678413082	3.552848139	19.80544814	5.00E-05	2.80E-04
Znev_01324	0.222938447	0.487774628	6.411564509	19.76095734	5.12E-05	2.86E-04
Znev_03074	0.041696597	0.967394617	3.367592207	19.66306318	5.37E-05	2.99E-04
Znev_10573	0.621566876	0.041816053	5.09602305	19.59979862	5.55E-05	3.07E-04
Znev_12457	0.336577194	0.803041015	3.959439855	19.53011171	5.74E-05	3.17E-04
Znev_00334	0.111074565	0.650369508	5.473204437	19.4935289	5.85E-05	3.23E-04
Znev_05644	0.605234886	0.009073056	5.527911732	19.45982803	5.95E-05	3.27E-04
Znev_11174	0.591004526	1.276718343	3.844144598	19.37441719	6.21E-05	3.41E-04
Znev_01462	0.535892769	0.94406364	3.796206186	19.36663389	6.23E-05	3.42E-04
Znev_03921	0.315367834	0.652694745	7.543983325	19.25265178	6.60E-05	3.60E-04
Znev_10779	0.085562498	0.575352834	4.867206242	19.24659578	6.62E-05	3.61E-04
Znev_03360	1.431832646	0.731830987	2.738023451	19.21344916	6.73E-05	3.66E-04
Znev_09124	1.026742239	0.680523446	9.152534114	19.20737404	6.75E-05	3.67E-04
Znev_11998	0.569435282	0.052290302	5.891739901	19.11127972	7.08E-05	3.84E-04
Znev_07677	0.620784264	0.256388678	7.49572783	19.07914873	7.19E-05	3.89E-04
Znev_06696	1.49452277	0.308798136	1.952672259	18.97763606	7.57E-05	4.08E-04
Znev_14386	0.971460065	0.059903682	2.953404179	18.97651373	7.57E-05	4.08E-04
Znev_01455	0.835721729	0.322801232	4.946463107	18.90403105	7.85E-05	4.22E-04
Znev_05767	0.669427882	0.028111103	4.621626501	18.88201461	7.94E-05	4.26E-04
Znev_03551	0.329614192	0.63703945	4.648246051	18.8668944	8.00E-05	4.29E-04
Znev_06572	0.080344208	0.510350379	6.486876141	18.86582813	8.00E-05	4.29E-04
Znev_02476	0.85196638	0.739753832	4.427057126	18.85893891	8.03E-05	4.30E-04
Znev_13207	4.027142556	3.339480956	0.507992876	18.81573259	8.21E-05	4.39E-04
Znev_04687	0.092029211	0.585594937	5.856889713	18.79844331	8.28E-05	4.42E-04
Znev_12108	0.514080746	0.045255941	6.448423281	18.76356878	8.42E-05	4.49E-04
Znev_14869	0.024309113	1.190380448	2.239630792	18.70979626	8.65E-05	4.61E-04
Znev_05539	0.577325503	0.364824595	7.20060181	18.68482882	8.76E-05	4.66E-04
Znev_00755	0.65945028	0.201714679	4.525980564	18.64614624	8.93E-05	4.74E-04
Znev_18279	0.075051457	0.706794143	4.134934201	18.53294736	9.45E-05	4.99E-04
Znev_03174	0.209918809	0.635151114	4.458711519	18.45684022	9.82E-05	5.17E-04
Znev_00473	0.680253933	0.197980009	4.896641331	18.41718751	1.00E-04	5.27E-04
Znev_11645	1.130060027	0.450568291	3.454403647	18.39422413	1.01E-04	5.32E-04
Znev_10028	1.208829305	0.697646668	3.383368081	18.36544985	1.03E-04	5.39E-04
Znev_02745	0.145859092	0.58903219	5.041589426	18.34367838	1.04E-04	5.45E-04
Znev_13025	0.63985744	0.050837795	4.576782409	18.2416464	1.09E-04	5.72E-04
Znev_02450	0.396913817	0.694450325	4.994468854	18.21674344	1.11E-04	5.78E-04
Znev_03844	0.589743046	0.538176355	5.367756263	18.19637125	1.12E-04	5.84E-04
Znev_05559	2.851894695	2.517955053	3.092337587	18.18523532	1.12E-04	5.87E-04
Znev_06884	0.168988582	0.656677538	4.651626987	18.18024891	1.13E-04	5.88E-04
Znev_01947	1.722627694	0.693115237	3.080449497	18.17662996	1.13E-04	5.88E-04
Znev_02084	0.611677604	0.354531705	5.6542123	18.17620487	1.13E-04	5.88E-04
Znev_12341	1.889309941	0.483648	1.224540651	18.13095824	1.16E-04	6.00E-04
Znev_16902	0.573679026	0.072808505	6.343312918	18.09273979	1.18E-04	6.12E-04
Znev_17560	0.184079796	0.897818972	3.289257805	18.08076519	1.19E-04	6.14E-04
Znev_11172	0.692473762	0.399599077	7.08391565	18.04256739	1.21E-04	6.25E-04
Znev_14331	0.537328595	0.13420814	6.648462033	17.95953516	1.26E-04	6.50E-04
Znev_12230	0.871911104	0.434006749	3.971196827	17.94604558	1.27E-04	6.55E-04
Znev_10002	0.475169684	0.561564941	5.793102559	17.91462579	1.29E-04	6.64E-04
Znev_12981	0.829528006	0.193564911	5.270703764	17.85163388	1.33E-04	6.83E-04
Znev_05204	0.615691359	0.698908313	4.322405575	17.84689809	1.33E-04	6.85E-04
Znev_16954	1.329327255	0.349086976	2.357923019	17.84065987	1.34E-04	6.86E-04
Znev_18757	0.571175637	0.60635824	5.574763862	17.83866062	1.34E-04	6.87E-04
Znev_00326	0.23449855	0.961996292	2.697576339	17.79713836	1.37E-04	6.99E-04
Znev_08213	0.619678244	0.752069701	4.051239162	17.79684665	1.37E-04	6.99E-04
Znev_07540	1.037767171	0.569177892	3.812444795	17.66501393	1.46E-04	7.43E-04
Znev_13908	0.691580984	0.451505071	4.9724253	17.66293288	1.46E-04	7.43E-04
Znev_02704	0.390518154	1.444225067	1.691910001	17.5472799	1.55E-04	7.84E-04
Znev_06594	0.78114518	0.276601549	7.554622847	17.54226588	1.55E-04	7.85E-04
Znev_13711	0.080904828	1.169942324	2.179020368	17.51863203	1.57E-04	7.94E-04
Znev_14203	0.117433662	0.579554912	5.251355471	17.51686651	1.57E-04	7.94E-04
Znev_01131	0.695334945	0.795616622	3.699182701	17.49540956	1.59E-04	8.03E-04
Znev_06855	0.535236253	0.252914183	5.992730397	17.48191909	1.60E-04	8.07E-04
Znev_17477	0.495434032	2.037274416	1.774941035	17.44110498	1.63E-04	8.22E-04
Znev_12114	0.696795427	0.032040462	3.633083031	17.37990028	1.68E-04	8.45E-04
Znev_18942	0.845995093	2.599538047	0.090836805	17.33141034	1.72E-04	8.64E-04
Znev_05055	0.90171966	0.203409681	2.91030588	17.32413296	1.73E-04	8.67E-04
Znev_09599	1.20148224	0.552662293	3.394992426	17.26247515	1.78E-04	8.93E-04
Znev_01652	0.055838926	1.056884152	3.065714856	17.24070245	1.80E-04	9.02E-04
Znev_09187	0.392509514	0.741894093	7.88449935	17.23116899	1.81E-04	9.05E-04
Znev_11518	0.47018705	0.546778382	5.544334393	17.16416996	1.87E-04	9.33E-04
Znev_10995	0.698580317	0.072174237	4.741421463	17.1436448	1.89E-04	9.42E-04
Znev_16013	0.190529425	1.167550563	2.224645927	17.06246197	1.97E-04	9.78E-04
Znev_11680	0.20558556	0.549539286	5.030169843	16.99002831	2.04E-04	1.01E-03
Znev_05886	0.884693981	0.649460105	5.555490002	16.98578623	2.05E-04	1.01E-03
Znev_09419	0.227773223	0.852638855	3.534584579	16.97468038	2.06E-04	1.02E-03
Znev_02831	0.877901445	0.492527532	3.867005704	16.96658581	2.07E-04	1.02E-03
Znev_13222	0.1146565	0.752783156	5.241103322	16.95805	2.08E-04	1.03E-03
Znev_14058	0.685754014	0.099957492	4.212722858	16.89976717	2.14E-04	1.05E-03
Znev_11026	0.047117486	0.851172782	3.415807289	16.89122908	2.15E-04	1.05E-03
Znev_07285	0.116479637	0.839332384	3.817771961	16.88910913	2.15E-04	1.06E-03
Znev_01437	0.110085442	0.687374018	6.071118241	16.86959033	2.17E-04	1.07E-03
Znev_15788	0.604125259	0.250545649	5.310332057	16.83963252	2.20E-04	1.08E-03
Znev_07527	0.620718138	0.077881501	7.290836318	16.77577911	2.28E-04	1.11E-03
Znev_01987	0.419146754	0.523017961	7.026984313	16.76318768	2.29E-04	1.11E-03
Znev_06289	0.532220312	0.178351542	5.840435901	16.67170592	2.40E-04	1.16E-03
Znev_00989	0.484555915	0.124343419	6.500372834	16.66653545	2.40E-04	1.17E-03
Znev_05967	0.189815651	0.741021816	4.371829114	16.6464067	2.43E-04	1.18E-03
Znev_02734	0.025969878	0.896639232	2.867947444	16.62789495	2.45E-04	1.19E-03
Znev_00208	0.506605574	0.161523348	6.406180794	16.62780699	2.45E-04	1.19E-03
Znev_13514	0.163880815	0.510662783	5.899483898	16.61143323	2.47E-04	1.20E-03
Znev_01327	0.730653888	0.386482528	6.822349003	16.60939938	2.47E-04	1.20E-03
Znev_03756	0.252133739	0.77389263	3.337455258	16.57836857	2.51E-04	1.21E-03
Znev_07640	0.397599767	0.69675081	4.490177412	16.56323966	2.53E-04	1.22E-03
Znev_00378	0.488365133	0.008334116	5.303321038	16.5060059	2.60E-04	1.25E-03
Znev_01390	0.229267435	0.561764759	5.518620384	16.4709097	2.65E-04	1.27E-03
Znev_02580	0.100240915	0.772084979	3.829785429	16.42364005	2.71E-04	1.30E-03
Znev_04547	0.741763221	0.044987178	3.768266301	16.3528558	2.81E-04	1.34E-03
Znev_07888	0.72063188	0.905175683	4.624179213	16.35089286	2.81E-04	1.34E-03
Znev_04513	0.390443048	0.564014145	7.537830153	16.348187	2.82E-04	1.35E-03
Znev_11141	0.800544759	0.33862125	3.56807515	16.26075774	2.94E-04	1.40E-03
Znev_05219	0.657950207	0.274844408	6.441460456	16.25360149	2.96E-04	1.40E-03
Znev_08865	0.132428346	0.653160754	6.088601258	16.21815686	3.01E-04	1.43E-03
Znev_12441	1.048154692	0.769213863	3.91522014	16.20392375	3.03E-04	1.43E-03
Znev_09182	0.406363653	1.471693943	1.955317684	16.20060607	3.03E-04	1.44E-03
Znev_11197	1.353044173	1.908336767	0.914899724	16.19312819	3.05E-04	1.44E-03
Znev_09292	0.051500714	0.556283031	6.564697469	16.15339104	3.11E-04	1.47E-03
Znev_14367	4.865011594	2.962996152	-0.367813214	16.11987939	3.16E-04	1.49E-03
Znev_17717	0.332978694	0.581438818	5.489784341	16.04019394	3.29E-04	1.55E-03
Znev_02635	0.463291994	0.674712629	4.672658194	15.9577097	3.43E-04	1.61E-03
Znev_04541	0.150787363	0.546131105	6.502818753	15.93589637	3.46E-04	1.62E-03
Znev_14617	0.760614733	0.795202344	4.496455889	15.92367796	3.49E-04	1.63E-03
Znev_07752	0.566597025	0.948912806	3.107843299	15.91254417	3.50E-04	1.64E-03
Znev_07689	0.188760535	1.313469935	1.308509932	15.89302412	3.54E-04	1.65E-03
Znev_13115	0.031021497	0.570919938	5.585569637	15.86097848	3.60E-04	1.68E-03
Znev_15359	0.060717063	0.512905263	5.829433704	15.85832315	3.60E-04	1.68E-03
Znev_13588	1.054782403	0.163863691	2.985437004	15.82352631	3.66E-04	1.71E-03
Znev_00257	0.602421845	0.780471339	4.450823304	15.78793741	3.73E-04	1.74E-03
Znev_10621	0.229559579	0.712950595	5.383425953	15.72168968	3.86E-04	1.79E-03
Znev_11221	0.70729764	0.132465885	4.654699919	15.71448452	3.87E-04	1.80E-03
Znev_11222	0.211789565	0.716670695	3.768735301	15.66371205	3.97E-04	1.84E-03
Znev_00437	0.148192056	0.573363903	4.120205147	15.56890672	4.16E-04	1.92E-03
Znev_00712	0.6020235	0.521374446	7.731654441	15.53300244	4.24E-04	1.95E-03
Znev_07809	0.759419359	1.569605925	1.526519977	15.52898142	4.25E-04	1.96E-03
Znev_04842	0.172796135	0.533111006	5.3675573	15.52398961	4.26E-04	1.96E-03
Znev_06313	0.930388374	0.281424507	5.514067739	15.51035243	4.29E-04	1.97E-03
Znev_08926	0.560404059	0.571181184	5.478190113	15.50890992	4.29E-04	1.97E-03
Znev_14111	0.744232172	0.271798266	3.794766279	15.49079944	4.33E-04	1.99E-03
Znev_07375	1.610127053	0.310130807	2.349592113	15.47721055	4.36E-04	2.00E-03
Znev_06196	3.578478838	0.67056446	-0.141448637	15.47324755	4.37E-04	2.01E-03
Znev_09860	0.365906788	1.07310899	2.271844114	15.41027118	4.51E-04	2.06E-03
Znev_08006	0.910888758	0.300882908	3.393709884	15.4001496	4.53E-04	2.07E-03
Znev_04713	0.498197541	0.128315798	5.260998292	15.3584423	4.62E-04	2.11E-03
Znev_01157	0.52136816	0.011058691	5.615040437	15.31463838	4.73E-04	2.16E-03
Znev_01145	0.132525324	1.454761745	1.494858949	15.29744285	4.77E-04	2.17E-03
Znev_04874	0.033028296	0.563257546	4.998994173	15.29716276	4.77E-04	2.17E-03
Znev_03573	0.527017322	0.828097156	8.725269608	15.23223761	4.92E-04	2.24E-03
Znev_06936	0.820439043	0.056658307	3.318869403	15.16463798	5.09E-04	2.31E-03
Znev_17497	0.385643188	0.589913145	8.094805916	15.15506814	5.12E-04	2.32E-03
Znev_13758	0.296525548	0.458139965	6.946808786	15.15383464	5.12E-04	2.32E-03
Znev_16198	1.103172778	0.108194559	2.099690438	15.12556643	5.19E-04	2.35E-03
Znev_09218	0.142021111	0.513329874	6.265974226	15.10008347	5.26E-04	2.38E-03
Znev_10997	0.090970093	0.588033912	8.659398315	15.09113789	5.28E-04	2.39E-03
Znev_03759	0.042809273	0.441575517	5.276145063	15.07000598	5.34E-04	2.41E-03
Znev_09278	0.716752941	0.070173176	3.889877234	15.06456456	5.36E-04	2.41E-03
Znev_14101	1.497304261	1.095716338	2.466140555	15.05644477	5.38E-04	2.42E-03
Znev_08435	0.61042134	0.136204804	6.068840534	15.04173329	5.42E-04	2.44E-03
Znev_13935	0.497594293	0.729509977	5.765872859	15.03660054	5.43E-04	2.44E-03
Znev_01558	0.125337002	0.653846061	4.245333045	15.01131755	5.50E-04	2.47E-03
Znev_02167	0.464454653	0.529678585	5.517116392	15.00290634	5.52E-04	2.48E-03
Znev_07313	1.787013835	0.374745204	1.065317641	15.00209857	5.53E-04	2.48E-03
Znev_10686	0.058391344	0.569193155	5.205206122	14.96512275	5.63E-04	2.52E-03
Znev_08403	0.06088975	1.582193467	0.889701024	14.9270209	5.74E-04	2.57E-03
Znev_12911	0.005625654	0.440125591	7.009174738	14.90060686	5.81E-04	2.60E-03
Znev_11514	0.104618921	0.902723133	3.498012609	14.88800702	5.85E-04	2.61E-03
Znev_01559	0.223777666	0.601497568	7.747068869	14.88019656	5.87E-04	2.62E-03
Znev_07907	1.468816422	3.880447585	-0.012690281	14.83094722	6.02E-04	2.68E-03
Znev_01620	0.468482505	0.031443847	5.033033652	14.82031522	6.05E-04	2.69E-03
Znev_01492	0.283887149	1.473416093	1.039074802	14.78444689	6.16E-04	2.73E-03
Znev_03188	0.158049277	3.434427135	-0.374603856	14.71808515	6.37E-04	2.82E-03
Znev_15795	0.484011054	0.516014287	5.553227944	14.67044724	6.52E-04	2.88E-03
Znev_08070	0.552724839	0.117127873	5.935239206	14.64518995	6.60E-04	2.91E-03
Znev_03352	0.301927231	0.669059975	6.980218366	14.64118028	6.62E-04	2.92E-03
Znev_08482	0.633630857	1.110442493	2.078991235	14.52909935	7.00E-04	3.07E-03
Znev_03546	0.525969515	0.438181942	7.809607853	14.49525213	7.12E-04	3.12E-03
Znev_06067	0.773066689	0.527066995	4.473214031	14.48445553	7.16E-04	3.13E-03
Znev_00498	0.109685489	0.487765969	4.641965603	14.47542726	7.19E-04	3.14E-03
Znev_04608	0.474777075	0.013692617	6.572665197	14.47142393	7.20E-04	3.15E-03
Znev_05916	0.133559403	0.719213969	3.932395708	14.46496356	7.23E-04	3.15E-03
Znev_09395	1.497529925	1.384785047	3.041940502	14.45726705	7.26E-04	3.17E-03
Znev_09915	0.917252705	0.78247519	3.080843493	14.45016107	7.28E-04	3.18E-03
Znev_16714	0.315442683	0.55170312	5.256485441	14.43803831	7.33E-04	3.19E-03
Znev_12544	0.395225582	0.75494796	3.468276906	14.39763375	7.47E-04	3.25E-03
Znev_07742	0.138010359	0.656995591	3.508866349	14.38843589	7.51E-04	3.27E-03
Znev_06712	0.407195316	0.545345419	6.400472094	14.38360557	7.53E-04	3.27E-03
Znev_07788	1.179962595	0.140132824	1.491039586	14.37773998	7.55E-04	3.28E-03
Znev_15892	4.86982724	3.869376869	-0.334858009	14.35000482	7.65E-04	3.32E-03
Znev_18048	0.193492789	0.620577109	5.054909557	14.33133426	7.73E-04	3.35E-03
Znev_06575	0.215965641	0.563950883	4.630609825	14.33074768	7.73E-04	3.35E-03
Znev_01891	0.230707508	0.59175712	4.975750355	14.321114	7.77E-04	3.36E-03
Znev_06355	0.169230491	0.488799049	6.852492127	14.28745726	7.90E-04	3.41E-03
Znev_01127	0.634481733	0.060095344	3.851935645	14.27442341	7.95E-04	3.43E-03
Znev_06335	0.346810721	0.602547188	5.994427048	14.26778298	7.98E-04	3.44E-03
Znev_14602	0.549120347	0.266778151	5.555391749	14.24688541	8.06E-04	3.47E-03
Znev_15392	0.100681628	0.685707887	8.681461127	14.23599391	8.10E-04	3.48E-03
Znev_13384	0.237052921	0.660707557	5.919200212	14.21927506	8.17E-04	3.51E-03
Znev_02566	0.141534184	0.679381765	4.8875487	14.21322798	8.20E-04	3.52E-03
Znev_16690	0.333111854	0.612370972	4.812557088	14.19868205	8.26E-04	3.54E-03
Znev_15396	0.120256321	0.508117565	5.845992689	14.19501664	8.27E-04	3.54E-03
Znev_10895	0.458578269	0.01512967	8.21338232	14.15708044	8.43E-04	3.60E-03
Znev_13080	0.727724818	0.432617244	4.978598275	14.13716894	8.51E-04	3.64E-03
Znev_14491	0.775061032	0.273232937	3.867592596	14.12003605	8.59E-04	3.66E-03
Znev_04170	0.259821498	0.660780814	4.425051125	14.09361437	8.70E-04	3.70E-03
Znev_18359	0.210833828	0.532759624	5.384583012	14.08660205	8.73E-04	3.71E-03
Znev_10752	0.114949171	0.68288353	3.798937284	14.08536237	8.74E-04	3.71E-03
Znev_09651	0.385243771	2.081330617	0.361242082	14.0821197	8.75E-04	3.72E-03
Znev_10830	0.006782496	0.552934077	3.987377139	14.03729347	8.95E-04	3.80E-03
Znev_07431	4.011026527	3.880281663	0.631400743	14.03269206	8.97E-04	3.80E-03
Znev_03256	0.020045307	0.475026125	6.410789161	14.02761006	8.99E-04	3.81E-03
Znev_02231	1.809344526	0.455747442	1.139488306	13.97438246	9.24E-04	3.90E-03
Znev_07889	0.766063495	1.256822463	3.514803753	13.97116519	9.25E-04	3.91E-03
Znev_02754	0.609003064	0.158047488	4.199555654	13.89896586	9.59E-04	4.03E-03
Znev_00286	0.552049857	0.65582644	5.227588618	13.87906046	9.69E-04	4.07E-03
Znev_04040	0.060396083	0.519829962	4.931722549	13.8513913	9.82E-04	4.12E-03
Znev_06011	0.525007264	0.086818979	7.591141118	13.81096227	1.00E-03	4.20E-03
Znev_05683	0.381118896	0.677261961	6.359734144	13.79679534	1.01E-03	4.22E-03
Znev_12439	0.846758799	0.503831597	4.258548781	13.72335903	1.05E-03	4.36E-03
Znev_12592	0.531032531	1.069771218	2.117091004	13.70617426	1.06E-03	4.40E-03
Znev_15118	0.939085369	0.33635672	3.646973154	13.70192837	1.06E-03	4.40E-03
Znev_16933	0.623681468	0.400859348	6.951412663	13.69039857	1.06E-03	4.43E-03
Znev_01123	2.480145928	1.122788381	0.433197284	13.68419264	1.07E-03	4.44E-03
Znev_11534	0.542605192	0.733667736	3.582650357	13.67172183	1.07E-03	4.47E-03
Znev_02976	1.666954105	1.783194108	0.878665281	13.65075225	1.09E-03	4.51E-03
Znev_09729	0.742005361	0.484350377	3.873905455	13.61312609	1.11E-03	4.58E-03
Znev_06503	0.123082684	0.622416565	4.169519222	13.5564532	1.14E-03	4.70E-03
Znev_00517	0.538310933	0.123691676	4.191266127	13.55502733	1.14E-03	4.70E-03
Znev_11156	0.682284694	0.255997154	3.949032238	13.52905699	1.15E-03	4.75E-03
Znev_09718	0.488797804	0.051304907	5.492830255	13.48853117	1.18E-03	4.84E-03
Znev_10896	0.938647305	0.695343075	3.400539692	13.47951194	1.18E-03	4.86E-03
Znev_13220	0.484754499	0.023201788	6.545750497	13.46607501	1.19E-03	4.89E-03
Znev_06838	0.054060217	0.658755212	7.087232015	13.45865972	1.20E-03	4.90E-03
Znev_15915	0.515750946	0.080351532	4.8095058	13.32379072	1.28E-03	5.21E-03
Znev_00834	1.136380049	0.14996861	2.713395202	13.32289481	1.28E-03	5.21E-03
Znev_10093	0.039784364	0.739912373	3.170173713	13.3198844	1.28E-03	5.22E-03
Znev_07015	0.621960311	1.103156122	2.165476828	13.31877087	1.28E-03	5.22E-03
Znev_10335	0.537648935	0.006114879	5.965219157	13.30407647	1.29E-03	5.25E-03
Znev_07761	0.424679618	0.052211818	5.774710695	13.29795637	1.30E-03	5.26E-03
Znev_13389	0.754301672	1.005258856	2.708160472	13.28935568	1.30E-03	5.28E-03
Znev_08058	0.067201891	0.442799749	6.734944273	13.28527338	1.30E-03	5.29E-03
Znev_17139	0.54792087	0.382649605	5.405225886	13.28130739	1.31E-03	5.30E-03
Znev_08511	0.62355778	0.386868557	6.754232594	13.25316767	1.32E-03	5.37E-03
Znev_06914	0.649453663	0.026159132	3.480158784	13.18304818	1.37E-03	5.55E-03
Znev_06963	0.115223904	0.585323528	7.601732996	13.18086954	1.37E-03	5.55E-03
Znev_14703	0.06638677	0.661393336	3.371483737	13.14086381	1.40E-03	5.65E-03
Znev_13645	0.239477	0.542833178	4.867955117	13.13824638	1.40E-03	5.65E-03
Znev_18491	1.191070315	0.177253107	7.51724534	13.13347731	1.41E-03	5.66E-03
Znev_05200	0.003175343	0.389132196	7.68404467	13.13247972	1.41E-03	5.66E-03
Znev_14724	0.399497203	0.432391205	6.873085314	13.12979364	1.41E-03	5.67E-03
Znev_02318	0.616164222	0.211781872	4.857779359	13.09502685	1.43E-03	5.76E-03
Znev_07683	0.269600331	0.458172881	6.79353451	13.07949433	1.44E-03	5.80E-03
Znev_14787	0.213740233	0.765325965	4.812798718	13.07829374	1.45E-03	5.80E-03
Znev_10791	0.822854953	0.25379459	3.627536934	13.07745243	1.45E-03	5.80E-03
Znev_18714	0.183073186	0.64643389	5.419050654	13.07396399	1.45E-03	5.81E-03
Znev_03322	1.193201611	0.88387232	2.977471719	13.03852104	1.47E-03	5.90E-03
Znev_08232	0.653381969	0.831821925	3.547562011	13.0341954	1.48E-03	5.91E-03
Znev_14351	0.517964619	0.467910119	6.603878875	13.01953027	1.49E-03	5.96E-03
Znev_06222	0.385676551	0.471051173	7.387548181	12.94169818	1.55E-03	6.17E-03
Znev_01619	0.416999164	0.431236401	6.069495044	12.89048755	1.59E-03	6.31E-03
Znev_07062	0.627410138	0.323808451	5.956991699	12.84364234	1.63E-03	6.45E-03
Znev_06828	0.548999356	0.027362793	3.943250478	12.79527544	1.67E-03	6.59E-03
Znev_12836	0.395454747	0.020250291	5.492283809	12.7922901	1.67E-03	6.60E-03
Znev_18960	0.131083837	0.700930074	3.731359453	12.7544532	1.70E-03	6.71E-03
Znev_06127	0.754481058	0.025658606	3.309144422	12.75187049	1.70E-03	6.72E-03
Znev_04899	0.191978577	0.604826609	5.708035571	12.74678245	1.71E-03	6.73E-03
Znev_14738	0.36093016	0.696747344	5.421463901	12.72908107	1.72E-03	6.78E-03
Znev_16058	1.933673513	4.423158103	-0.634905787	12.71921009	1.73E-03	6.80E-03
Znev_02503	1.206430911	1.160168609	1.654437446	12.7180229	1.73E-03	6.81E-03
Znev_13851	0.682116665	0.372462644	4.091738524	12.70348749	1.74E-03	6.85E-03
Znev_18947	2.665764714	0.76375641	-0.058165554	12.68593666	1.76E-03	6.90E-03
Znev_02040	0.268522444	0.526114686	4.287956712	12.66149969	1.78E-03	6.98E-03
Znev_16679	1.009260287	0.26568205	6.393812706	12.6523652	1.79E-03	7.00E-03
Znev_12451	0.115787546	0.430346805	6.136773796	12.64804755	1.79E-03	7.01E-03
Znev_00093	1.388000647	0.200641491	3.511067672	12.64794709	1.79E-03	7.01E-03
Znev_18127	1.37103216	0.592413291	1.687115671	12.62359759	1.81E-03	7.08E-03
Znev_05472	0.643289855	0.494951624	4.271363329	12.62246729	1.82E-03	7.09E-03
Znev_07939	0.992218993	0.277536542	6.775851202	12.6205919	1.82E-03	7.09E-03
Znev_13241	1.001583886	0.91127318	3.31685196	12.5931212	1.84E-03	7.17E-03
Znev_08796	0.104508742	0.693754489	3.368067198	12.5914851	1.84E-03	7.18E-03
Znev_00560	1.327945503	0.142104292	2.522960679	12.5847084	1.85E-03	7.20E-03
Znev_08351	0.477499078	0.017679394	5.118730736	12.57062095	1.86E-03	7.24E-03
Znev_10373	2.742461558	4.694061425	-0.479099132	12.56582876	1.87E-03	7.25E-03
Znev_09705	0.511106634	0.446933276	5.72833481	12.56096055	1.87E-03	7.26E-03
Znev_12548	1.071532029	1.954613149	0.740200101	12.52360474	1.91E-03	7.38E-03
Znev_14409	0.827418184	0.022515627	2.685861385	12.49039203	1.94E-03	7.50E-03
Znev_00666	0.698254326	0.27396021	6.447103032	12.46360822	1.97E-03	7.59E-03
Znev_01097	0.018677629	0.509662024	4.198596545	12.44643399	1.98E-03	7.65E-03
Znev_14354	5.119812878	3.629375793	0.359729016	12.43579294	1.99E-03	7.69E-03
Znev_10317	0.162568622	2.464783989	-0.339650023	12.43253612	2.00E-03	7.70E-03
Znev_17661	0.117771394	0.758886559	5.313187416	12.36097595	2.07E-03	7.95E-03
Znev_05286	0.18625576	0.616537898	4.563725612	12.34787113	2.08E-03	8.00E-03
Znev_00349	0.612605204	0.25782845	5.021572418	12.33198094	2.10E-03	8.05E-03
Znev_01319	0.175923275	0.600023662	8.408532306	12.30851133	2.12E-03	8.13E-03
Znev_12813	0.516222078	0.098790101	9.370699374	12.28311859	2.15E-03	8.23E-03
Znev_01818	0.021604022	0.414140264	5.922014561	12.2628761	2.17E-03	8.30E-03
Znev_04229	0.258304064	1.03592873	2.570580612	12.24121902	2.20E-03	8.38E-03
Znev_00635	0.700224633	0.427562431	4.954398176	12.23242283	2.21E-03	8.41E-03
Znev_14339	0.818313885	0.001776501	2.90708146	12.2138839	2.23E-03	8.48E-03
Znev_02108	0.484543327	0.617327881	6.059368848	12.18064609	2.26E-03	8.60E-03
Znev_04436	0.456919103	0.268198523	5.697736978	12.1795797	2.27E-03	8.61E-03
Znev_10563	0.019256428	0.77231712	2.807624196	12.17465584	2.27E-03	8.62E-03
Znev_11423	0.528576822	0.760822445	4.279388289	12.17125637	2.28E-03	8.63E-03
Znev_14125	0.336248856	0.405007727	6.67583556	12.16609918	2.28E-03	8.64E-03
Znev_09191	0.419181674	0.081962641	5.66050282	12.16222383	2.29E-03	8.66E-03
Znev_06481	0.194008034	1.757664992	0.675913182	12.14416221	2.31E-03	8.73E-03
Znev_02078	0.857265656	0.091974218	2.769629023	12.12482062	2.33E-03	8.81E-03
Znev_09415	0.071408872	0.459332472	5.281877542	12.11551418	2.34E-03	8.84E-03
Znev_12943	1.913004316	1.00651092	5.241266646	12.1117025	2.34E-03	8.86E-03
Znev_04729	0.385144655	0.486782133	5.568350449	12.10913916	2.35E-03	8.87E-03
Znev_09792	0.425903364	0.205326734	6.042054145	12.09161851	2.37E-03	8.94E-03
Znev_13249	0.461624906	0.421370712	6.179309941	12.08404371	2.38E-03	8.97E-03
Znev_11116	0.734828384	0.523400824	3.597449194	12.0634449	2.40E-03	9.04E-03
Znev_13372	0.212796217	0.576401274	5.324085925	12.06133985	2.40E-03	9.05E-03
Znev_04295	0.680616684	1.812647282	1.175359042	12.05008931	2.42E-03	9.09E-03
Znev_14328	0.483024677	0.280945657	6.374367928	12.04734881	2.42E-03	9.10E-03
Znev_04978	0.952544504	0.32802521	3.505447501	12.04600583	2.42E-03	9.11E-03
Znev_12970	0.080505208	0.698918695	3.477289131	12.02829355	2.44E-03	9.18E-03
Znev_18140	0.394412416	0.004871861	5.716681449	12.01222868	2.46E-03	9.25E-03
Znev_17299	0.338431443	0.58231483	4.56001277	12.01072056	2.47E-03	9.25E-03
Znev_11795	0.354378692	0.348145819	6.324348108	11.97423248	2.51E-03	9.41E-03
Znev_05237	0.30058896	0.607251661	5.431472397	11.96651354	2.52E-03	9.43E-03
Znev_15989	0.772330149	0.338941991	3.184009085	11.96488257	2.52E-03	9.44E-03
Znev_02294	0.470558113	0.484902701	5.166374605	11.91842818	2.58E-03	9.64E-03
Znev_10037	0.066550392	0.449368085	6.154948894	11.89291281	2.62E-03	9.75E-03
Znev_14970	0.394087024	0.466853674	5.152872204	11.89000863	2.62E-03	9.76E-03
Znev_01806	1.533801552	0.248731112	0.579117111	11.88216479	2.63E-03	9.79E-03
Znev_05940	0.436138678	0.58184839	4.345635183	11.87993883	2.63E-03	9.80E-03
Znev_02295	0.101090744	0.509491775	5.100725959	11.87266631	2.64E-03	9.82E-03
Znev_11290	0.523426971	0.346945741	5.443570017	11.81742002	2.72E-03	1.01E-02
Znev_18362	0.876151068	0.558280865	4.650003054	11.80032905	2.74E-03	1.02E-02
Znev_10165	0.587856975	0.252441972	4.289574138	11.78867581	2.75E-03	1.02E-02
Znev_01885	0.376237972	0.47739548	4.523343939	11.75156316	2.81E-03	1.04E-02
Znev_08412	0.524151929	0.544969675	4.143420368	11.74033043	2.82E-03	1.04E-02
Znev_03902	0.125490608	0.665628308	3.12847964	11.72118721	2.85E-03	1.05E-02
Znev_09542	0.453523466	0.344058739	6.314575932	11.71671882	2.86E-03	1.05E-02
Znev_17662	0.738511628	1.869557358	0.444241448	11.65057449	2.95E-03	1.09E-02
Znev_05336	0.469824616	0.005096483	5.27158503	11.64457502	2.96E-03	1.09E-02
Znev_04418	0.129234694	0.500404666	6.289283012	11.64063901	2.97E-03	1.09E-02
Znev_18011	0.659037916	0.177347769	4.285839043	11.63108339	2.98E-03	1.09E-02
Znev_17081	0.549172363	0.423957494	4.885638889	11.61958873	3.00E-03	1.10E-02
Znev_08570	1.076157223	1.420182751	2.775657098	11.59908429	3.03E-03	1.11E-02
Znev_16089	0.927990756	0.545304391	2.492552894	11.5899903	3.04E-03	1.12E-02
Znev_14050	0.003388501	0.490016933	4.837840868	11.5824292	3.05E-03	1.12E-02
Znev_13231	0.444295281	0.117575972	7.216197172	11.57676813	3.06E-03	1.12E-02
Znev_17757	0.461645769	0.619565338	4.732026425	11.54720079	3.11E-03	1.14E-02
Znev_03567	0.254408246	0.488371635	6.055365577	11.5450415	3.11E-03	1.14E-02
Znev_10917	0.474145938	0.37922368	5.191889157	11.54168842	3.12E-03	1.14E-02
Znev_17279	0.070415934	0.440137135	8.743511136	11.52119564	3.15E-03	1.15E-02
Znev_09377	0.255881052	0.498705939	5.718297319	11.50127843	3.18E-03	1.16E-02
Znev_11597	0.060268906	0.438980973	5.718320247	11.49755576	3.19E-03	1.16E-02
Znev_09050	0.046484156	0.524811264	3.79100042	11.49521808	3.19E-03	1.16E-02
Znev_17908	0.387422372	0.675060748	4.505280672	11.48984678	3.20E-03	1.16E-02
Znev_05568	0.027211135	0.401221926	6.538083967	11.47914699	3.22E-03	1.17E-02
Znev_06057	0.677551258	1.354473731	1.171615275	11.47669795	3.22E-03	1.17E-02
Znev_05466	0.521315299	0.151412556	6.09403379	11.42205032	3.31E-03	1.20E-02
Znev_06002	0.378840168	0.627806466	6.314043982	11.40118923	3.34E-03	1.21E-02
Znev_18540	2.859013677	1.995331523	0.330016809	11.37996648	3.38E-03	1.22E-02
Znev_13541	0.469481629	0.054635077	7.692850311	11.37085196	3.40E-03	1.23E-02
Znev_17525	0.439829706	0.792729624	3.328390691	11.36799775	3.40E-03	1.23E-02
Znev_03278	0.322167006	0.624307463	5.676133119	11.35051996	3.43E-03	1.24E-02
Znev_04395	0.148171051	0.61780966	7.858923221	11.34996498	3.43E-03	1.24E-02
Znev_14018	0.569496425	0.244714736	4.678961296	11.34208961	3.44E-03	1.24E-02
Znev_03274	0.185342843	0.551383522	4.110607893	11.33493131	3.46E-03	1.25E-02
Znev_07627	0.176057207	0.482510776	5.137845628	11.31932926	3.48E-03	1.26E-02
Znev_05289	0.066804793	0.477646409	4.344336844	11.28382965	3.55E-03	1.28E-02
Znev_13156	0.820978554	0.260691172	3.347804264	11.26969022	3.57E-03	1.29E-02
Znev_02937	0.47917863	0.09715088	7.377378864	11.22837321	3.65E-03	1.31E-02
Znev_03155	0.646049613	0.158690371	3.738318267	11.21312587	3.67E-03	1.32E-02
Znev_07373	0.250859953	0.737453995	3.351744622	11.17359883	3.75E-03	1.34E-02
Znev_13519	4.380870316	2.468778328	-0.473572514	11.17282412	3.75E-03	1.34E-02
Znev_03512	0.095640273	0.446462742	6.819000676	11.1649032	3.76E-03	1.35E-02
Znev_07447	0.28181612	0.552734276	4.356191688	11.16224282	3.77E-03	1.35E-02
Znev_05240	0.071756079	0.469442564	6.586011108	11.15713271	3.78E-03	1.35E-02
Znev_12327	0.64618394	0.109410939	5.245113193	11.10955886	3.87E-03	1.38E-02
Znev_10325	2.455706415	1.858478759	0.34968065	11.09855235	3.89E-03	1.39E-02
Znev_13064	0.081892178	0.52692277	4.445293006	11.08788703	3.91E-03	1.39E-02
Znev_13128	0.187705025	1.691582558	0.421038499	11.05769162	3.97E-03	1.41E-02
Znev_00428	0.500647656	0.2005773	6.70863011	11.00938677	4.07E-03	1.44E-02
Znev_06875	0.805835914	0.476233838	5.130249257	11.00516972	4.08E-03	1.44E-02
Znev_03540	0.608729718	0.465873496	4.559165717	11.00039135	4.09E-03	1.45E-02
Znev_05598	0.078140334	0.720394684	7.568979482	10.98821753	4.11E-03	1.45E-02
Znev_14315	0.427201757	0.742378382	4.091489207	10.96963064	4.15E-03	1.47E-02
Znev_14551	0.485775383	0.11683422	5.76708073	10.94656627	4.20E-03	1.48E-02
Znev_15702	0.619652101	0.008379506	3.312211152	10.93241733	4.23E-03	1.49E-02
Znev_13828	0.251620798	0.66438014	3.896615212	10.90125743	4.29E-03	1.52E-02
Znev_05681	0.361371435	0.614613332	4.561684593	10.88452228	4.33E-03	1.53E-02
Znev_02394	0.627944322	0.046057858	5.417095047	10.88083617	4.34E-03	1.53E-02
Znev_11552	2.729979315	4.257932271	-0.676901292	10.88016077	4.34E-03	1.53E-02
Znev_03257	0.887687427	0.131660804	8.084814669	10.87109763	4.36E-03	1.53E-02
Znev_05214	0.861148432	0.380979918	2.968573663	10.84897851	4.41E-03	1.55E-02
Znev_03181	1.261962643	0.629054312	1.927666983	10.80090096	4.51E-03	1.58E-02
Znev_14004	0.168087329	0.51248325	5.842726739	10.78976943	4.54E-03	1.59E-02
Znev_07478	0.327641827	0.519170327	5.559819037	10.7753472	4.57E-03	1.60E-02
Znev_00704	0.731231077	0.743008224	3.484114958	10.74617023	4.64E-03	1.62E-02
Znev_05690	0.502883669	0.248740777	8.83179436	10.74514566	4.64E-03	1.62E-02
Znev_14748	0.275456599	0.862669386	2.55475043	10.72356652	4.69E-03	1.64E-02
Znev_17321	0.419427748	0.146264865	5.335285935	10.64241755	4.89E-03	1.70E-02
Znev_00559	0.334730226	1.823967987	1.372528775	10.63180206	4.91E-03	1.71E-02
Znev_18247	0.680697603	0.72711007	5.168135322	10.62899658	4.92E-03	1.71E-02
Znev_15641	0.243118542	0.742224126	2.803865487	10.61602618	4.95E-03	1.72E-02
Znev_09458	0.402501459	0.101529666	5.678354573	10.6020493	4.99E-03	1.73E-02
Znev_04583	0.036847199	0.490471467	4.066290943	10.54529204	5.13E-03	1.77E-02
Znev_08983	0.313432227	0.746184013	3.353415792	10.52301359	5.19E-03	1.79E-02
Znev_00608	0.65254148	0.409651296	6.060019031	10.51744008	5.20E-03	1.79E-02
Znev_13537	0.0085607	0.632505444	3.449076265	10.51299403	5.21E-03	1.79E-02
Znev_18280	0.147713939	0.533101729	4.46003382	10.50763646	5.23E-03	1.80E-02
Znev_13026	0.385626274	0.501902452	4.613124124	10.48478515	5.29E-03	1.82E-02
Znev_08156	0.687175907	0.414160825	3.960307587	10.47017227	5.33E-03	1.83E-02
Znev_15534	0.910707655	0.757552025	3.555272002	10.44499931	5.39E-03	1.85E-02
Znev_11346	0.348721914	0.395824992	6.05872904	10.44303285	5.40E-03	1.85E-02
Znev_05074	0.195611028	0.488708436	6.510460388	10.42854863	5.44E-03	1.86E-02
Znev_06964	0.130395111	0.90380465	6.632514396	10.40469642	5.50E-03	1.88E-02
Znev_08932	0.698638892	0.431272522	3.940561334	10.38559071	5.56E-03	1.90E-02
Znev_04551	0.142066846	1.311985755	1.58364008	10.37323313	5.59E-03	1.91E-02
Znev_03401	0.630898606	0.108413823	4.050133742	10.36373142	5.62E-03	1.92E-02
Znev_10267	0.924490332	0.302346191	2.454103466	10.35245698	5.65E-03	1.93E-02
Znev_06846	0.032343135	0.369318879	5.679726417	10.3493099	5.66E-03	1.93E-02
Znev_16152	3.477123089	1.829489106	0.025323168	10.34885302	5.66E-03	1.93E-02
Znev_01918	0.01926693	0.355282102	5.915933123	10.34315973	5.68E-03	1.93E-02
Znev_14849	0.324742918	0.51987337	4.878138244	10.34187401	5.68E-03	1.93E-02
Znev_09602	0.849476673	0.423638159	3.473249188	10.33722194	5.69E-03	1.94E-02
Znev_05051	0.522060528	0.128799464	4.823927031	10.30274359	5.79E-03	1.97E-02
Znev_10366	1.425992839	2.093431216	0.409045759	10.29988582	5.80E-03	1.97E-02
Znev_05682	0.46861934	0.341351587	8.482735742	10.28085997	5.86E-03	1.98E-02
Znev_13933	0.503968726	0.468378536	4.992249922	10.2776607	5.86E-03	1.99E-02
Znev_04534	0.535565159	0.434853088	6.473554715	10.26334855	5.91E-03	2.00E-02
Znev_11094	0.030466949	0.388614649	5.229570427	10.25219759	5.94E-03	2.01E-02
Znev_08850	0.725230603	0.268497265	3.627143137	10.23945907	5.98E-03	2.02E-02
Znev_02899	0.103501545	0.394885402	5.64288262	10.23667562	5.99E-03	2.02E-02
Znev_04414	0.053163555	0.921570686	2.703121479	10.23463582	5.99E-03	2.02E-02
Znev_08954	0.57488694	0.356883606	4.294992949	10.19017186	6.13E-03	2.07E-02
Znev_12164	2.086970786	0.635799393	0.073112368	10.16767107	6.20E-03	2.09E-02
Znev_04089	0.464084026	0.303925034	6.406569701	10.14742596	6.26E-03	2.10E-02
Znev_02344	0.449255613	0.403298731	6.002660057	10.13988382	6.28E-03	2.11E-02
Znev_02993	0.189297875	0.733846771	3.416879937	10.12422414	6.33E-03	2.13E-02
Znev_17480	0.458574394	0.311745378	5.129980869	10.11872893	6.35E-03	2.13E-02
Znev_14390	0.532920049	1.364561805	2.957246518	10.11206384	6.37E-03	2.14E-02
Znev_08065	1.105026764	0.27792641	3.061268664	10.07391633	6.49E-03	2.17E-02
Znev_11955	0.443675333	0.105741638	4.809683924	10.06462791	6.52E-03	2.18E-02
Znev_18614	1.171913385	0.148858794	1.868511597	10.06340556	6.53E-03	2.18E-02
Znev_08550	3.244260095	4.257945575	-0.403674751	10.01672895	6.68E-03	2.23E-02
Znev_04037	0.855357857	0.797014573	2.607423883	10.0053031	6.72E-03	2.24E-02
Znev_04086	0.636043619	0.30574524	3.928483449	9.991834034	6.77E-03	2.26E-02
Znev_11807	0.410226434	0.502125257	6.817804853	9.991729142	6.77E-03	2.26E-02
Znev_03502	0.475070255	0.405593374	4.466206133	9.981115189	6.80E-03	2.27E-02
Znev_10173	0.508046666	0.400680422	4.183161232	9.979535262	6.81E-03	2.27E-02
Znev_13617	0.330279927	0.509095731	5.441017517	9.974977329	6.82E-03	2.27E-02
Znev_01106	0.401603067	0.540233286	3.675728353	9.966097549	6.85E-03	2.28E-02
Znev_05823	0.10001224	0.368058987	5.643799504	9.964015496	6.86E-03	2.28E-02
Znev_13185	0.094568703	0.429990711	6.640448597	9.947531887	6.92E-03	2.30E-02
Znev_01453	0.460545271	0.511426802	6.770428709	9.913794959	7.03E-03	2.33E-02
Znev_04098	0.135256534	0.421589514	5.748443015	9.899465288	7.09E-03	2.35E-02
Znev_15639	1.565815199	0.497063905	0.987188175	9.898736415	7.09E-03	2.35E-02
Znev_14275	0.646171533	0.319374769	3.770966433	9.889892522	7.12E-03	2.36E-02
Znev_13179	0.227654507	2.493917442	0.255712495	9.874042392	7.18E-03	2.38E-02
Znev_14576	0.559351303	0.149073779	4.176654078	9.857921899	7.23E-03	2.39E-02
Znev_06347	0.551259701	1.122988656	2.27673468	9.829249992	7.34E-03	2.42E-02
Znev_01095	0.824232809	0.087248831	2.541494674	9.827222759	7.35E-03	2.42E-02
Znev_11030	0.265702909	1.118247158	1.024588219	9.824475808	7.36E-03	2.43E-02
Znev_11373	0.431317465	0.06183879	5.382521441	9.823956596	7.36E-03	2.43E-02
Znev_14463	0.865667766	0.86430193	3.056342242	9.822241323	7.36E-03	2.43E-02
Znev_03797	0.269409822	0.560733033	4.404446645	9.810046652	7.41E-03	2.44E-02
Znev_03504	0.25486844	0.57902705	3.819667774	9.807586619	7.42E-03	2.44E-02
Znev_11459	3.074023663	2.075278087	-0.269606231	9.78449338	7.50E-03	2.47E-02
Znev_10244	0.455171793	0.142732663	5.275411845	9.780007482	7.52E-03	2.47E-02
Znev_06776	0.4006994	0.690093413	8.104086017	9.777659962	7.53E-03	2.48E-02
Znev_14860	0.046521554	0.5028219	5.54126175	9.771927614	7.55E-03	2.48E-02
Znev_09175	0.258465579	0.527385972	4.440485259	9.756164276	7.61E-03	2.50E-02
Znev_01487	0.80294576	0.477875419	3.346362962	9.720496577	7.75E-03	2.54E-02
Znev_08960	2.164250902	0.55532028	0.022394721	9.712926921	7.78E-03	2.54E-02
Znev_07910	0.44517188	0.766807	4.237075269	9.711611275	7.78E-03	2.55E-02
Znev_11132	0.046929705	0.341692288	6.734027885	9.710627753	7.79E-03	2.55E-02
Znev_01491	1.897300271	0.183939629	-0.004467885	9.662309731	7.98E-03	2.60E-02
Znev_08705	0.473187836	0.181148303	8.277374616	9.659103789	7.99E-03	2.61E-02
Znev_02460	0.518751913	0.068140161	4.480023219	9.652386405	8.02E-03	2.61E-02
Znev_18940	1.793526283	0.132281504	0.220840702	9.642485561	8.06E-03	2.63E-02
Znev_06934	0.465095435	0.069560761	7.373064899	9.642267624	8.06E-03	2.63E-02
Znev_05998	0.365039088	1.008941415	2.083690218	9.634671412	8.09E-03	2.63E-02
Znev_05641	0.168708559	0.44061085	6.238754645	9.620614221	8.15E-03	2.65E-02
Znev_04022	0.900729562	0.266284425	2.645311632	9.615762687	8.17E-03	2.66E-02
Znev_08053	1.448136206	2.904275637	-0.337815673	9.609489409	8.19E-03	2.66E-02
Znev_02890	0.607155939	0.06776847	3.531615716	9.579015808	8.32E-03	2.70E-02
Znev_00923	0.59070719	0.648668573	9.640016632	9.561670979	8.39E-03	2.72E-02
Znev_04204	0.274406826	0.369952212	7.4023579	9.535994351	8.50E-03	2.75E-02
Znev_08683	0.476055502	0.250990931	5.443559126	9.53568766	8.50E-03	2.75E-02
Znev_07601	0.22624431	0.423108423	5.326714023	9.53144521	8.52E-03	2.75E-02
Znev_17130	0.483999835	0.195818032	4.873340079	9.514972416	8.59E-03	2.77E-02
Znev_09842	0.484361034	1.633693037	0.592093325	9.506756808	8.62E-03	2.78E-02
Znev_06627	0.120228125	0.842233055	2.15408567	9.504713343	8.63E-03	2.78E-02
Znev_14217	0.198335351	1.253120779	1.340670267	9.497918757	8.66E-03	2.79E-02
Znev_15278	0.9381242	0.069879342	2.012019086	9.496551371	8.67E-03	2.79E-02
Znev_10380	0.118465125	0.870116069	2.101544462	9.492261019	8.69E-03	2.80E-02
Znev_13543	0.012607846	0.561664477	3.664097355	9.484308421	8.72E-03	2.81E-02
Znev_11913	0.417354291	0.309083326	6.58925117	9.473150019	8.77E-03	2.82E-02
Znev_08668	0.736177145	0.064610992	2.94861973	9.469924131	8.78E-03	2.82E-02
Znev_08719	0.387868589	0.471988563	7.287306923	9.467221905	8.79E-03	2.83E-02
Znev_15903	0.402909009	0.041586813	8.524640303	9.46413311	8.81E-03	2.83E-02
Znev_00621	0.258452992	0.593864731	6.28844663	9.44600946	8.89E-03	2.85E-02
Znev_06088	0.788641546	1.475552793	1.105174715	9.42305978	8.99E-03	2.88E-02
Znev_02969	0.228996616	0.371060674	6.453380572	9.40996837	9.05E-03	2.90E-02
Znev_02119	0.410210827	0.299438264	5.978518911	9.408500916	9.06E-03	2.90E-02
Znev_06429	0.099698295	1.120101954	1.605433621	9.39832461	9.10E-03	2.91E-02
Znev_15125	0.174299046	0.450193758	4.675381434	9.375850725	9.21E-03	2.94E-02
Znev_15242	4.342278987	2.960930394	-0.513968884	9.370568188	9.23E-03	2.95E-02
Znev_05854	1.732273466	0.924139086	0.902119374	9.356903741	9.29E-03	2.97E-02
Znev_00992	0.196995412	0.57188525	4.342829955	9.34975878	9.33E-03	2.98E-02
Znev_16429	0.955553366	0.026467467	1.789119039	9.310996852	9.51E-03	3.03E-02
Znev_05711	0.094760273	0.377617578	6.064415449	9.289711864	9.61E-03	3.06E-02
Znev_11704	4.146771196	3.866547544	-0.440844902	9.280445181	9.66E-03	3.08E-02
Znev_08794	0.161938342	0.666886267	2.822013666	9.277241003	9.67E-03	3.08E-02
Znev_07881	0.019482581	0.825855866	2.491439762	9.271401528	9.70E-03	3.09E-02
Znev_01878	0.394666152	0.500818658	7.922276132	9.256598954	9.77E-03	3.11E-02
Znev_14547	0.101062784	0.485468444	4.648943701	9.223596029	9.93E-03	3.15E-02
Znev_15855	0.5826371	0.809827657	2.627661411	9.221658566	9.94E-03	3.15E-02
Znev_16025	0.535182056	0.153306349	4.123740943	9.192820826	1.01E-02	3.19E-02
Znev_05276	0.165131573	0.493189799	5.784855696	9.185524397	1.01E-02	3.20E-02
Znev_08516	0.362509442	0.780732283	2.524636278	9.184241518	1.01E-02	3.20E-02
Znev_05981	0.034700714	0.468755698	4.231558812	9.179443655	1.02E-02	3.20E-02
Znev_05329	0.408975473	0.35747318	5.294860467	9.177782977	1.02E-02	3.21E-02
Znev_12565	1.108089574	0.345453399	2.026727744	9.170572538	1.02E-02	3.21E-02
Znev_15574	4.161314991	3.331124354	-0.675845961	9.127834636	1.04E-02	3.28E-02
Znev_02493	0.164422415	0.420606571	4.983386513	9.121035512	1.05E-02	3.29E-02
Znev_16951	0.574984786	0.868687013	2.734230057	9.11630798	1.05E-02	3.29E-02
Znev_00115	0.339498006	0.104593412	6.677233812	9.115392414	1.05E-02	3.29E-02
Znev_13980	0.489373437	0.414903613	6.529081536	9.106843835	1.05E-02	3.31E-02
Znev_02099	0.398788209	0.495382111	4.123326989	9.105335642	1.05E-02	3.31E-02
Znev_06689	0.017191513	0.502132927	5.394475683	9.104385283	1.05E-02	3.31E-02
Znev_03645	0.226453723	0.528585129	4.395460911	9.095882968	1.06E-02	3.32E-02
Znev_04472	0.796489955	0.484883582	3.678025901	9.094615016	1.06E-02	3.32E-02
Znev_15319	0.60440528	0.213964788	6.30868565	9.078433597	1.07E-02	3.35E-02
Znev_09618	0.521563261	0.594430163	5.408922991	9.074490889	1.07E-02	3.35E-02
Znev_14969	0.579812987	0.428343836	4.135710544	9.070295785	1.07E-02	3.36E-02
Znev_06778	3.915014501	3.867809947	-0.439571539	9.050206026	1.08E-02	3.39E-02
Znev_13349	0.19016567	0.71184787	7.518358319	9.046056023	1.09E-02	3.39E-02
Znev_05934	0.482949279	0.315556858	7.194484625	9.037992168	1.09E-02	3.41E-02
Znev_16104	2.374426744	3.026848511	-0.272239002	9.034759768	1.09E-02	3.41E-02
Znev_10681	0.710606789	0.278702722	9.560247443	9.028738523	1.10E-02	3.42E-02
Znev_04682	0.177059882	0.506528372	4.234136312	9.009147805	1.11E-02	3.45E-02
Znev_11960	0.482680359	1.113173833	2.01011901	9.000071049	1.11E-02	3.46E-02
Znev_01267	0.527129634	0.711423952	3.221528601	8.978693239	1.12E-02	3.49E-02
Znev_01641	1.645294881	0.036411742	0.507060544	8.948651258	1.14E-02	3.54E-02
Znev_17530	1.496465162	0.735633358	0.983564833	8.921759058	1.16E-02	3.58E-02
Znev_01268	0.332946428	0.337743407	6.401604473	8.908910491	1.16E-02	3.60E-02
Znev_15819	2.122516029	2.903974008	-0.208139642	8.906303017	1.16E-02	3.60E-02
Znev_06445	1.056157636	0.98121219	4.228631349	8.898752947	1.17E-02	3.61E-02
Znev_00987	0.34799333	0.051320663	5.990427015	8.880828218	1.18E-02	3.64E-02
Znev_04094	0.190598065	0.374065095	6.075294719	8.863916182	1.19E-02	3.67E-02
Znev_04154	0.303568898	0.487842266	4.936190329	8.858591964	1.19E-02	3.67E-02
Znev_08508	0.401741302	0.473506162	4.751674723	8.848064359	1.20E-02	3.69E-02
Znev_10684	1.699209341	0.132221325	-0.033716942	8.844621804	1.20E-02	3.69E-02
Znev_17616	0.236430425	0.536452387	4.557149664	8.831873043	1.21E-02	3.72E-02
Znev_12775	0.467477814	0.074818427	7.544514652	8.804663124	1.22E-02	3.76E-02
Znev_08211	0.081119977	0.402369561	7.085622225	8.796965872	1.23E-02	3.77E-02
Znev_08418	0.705388446	0.551736141	4.152276512	8.78107537	1.24E-02	3.80E-02
Znev_15746	0.130532621	0.408416938	5.55885502	8.78064887	1.24E-02	3.80E-02
Znev_06707	0.003785004	0.415775381	5.327575384	8.778746187	1.24E-02	3.80E-02
Znev_01160	0.767809541	0.122344313	3.073694311	8.777308041	1.24E-02	3.80E-02
Znev_06657	0.398532922	0.349056442	6.994056114	8.77404485	1.24E-02	3.81E-02
Znev_02683	0.36441697	0.300732895	5.902537342	8.772093139	1.24E-02	3.81E-02
Znev_04709	0.111687978	0.486722546	4.856989115	8.770176605	1.25E-02	3.81E-02
Znev_15703	0.94918629	0.416060927	1.825192352	8.768769786	1.25E-02	3.81E-02
Znev_07653	0.402891971	0.081253588	6.534953342	8.762301515	1.25E-02	3.82E-02
Znev_10586	0.11662312	0.558302727	4.724765583	8.74876226	1.26E-02	3.85E-02
Znev_09682	2.718573496	1.972808409	0.305829326	8.746070746	1.26E-02	3.85E-02
Znev_07884	0.484784779	0.461627062	5.504300149	8.737953096	1.27E-02	3.87E-02
Znev_17070	0.884967192	0.238528164	2.899857186	8.735139599	1.27E-02	3.87E-02
Znev_02766	0.508910781	0.176477213	4.479052446	8.728714357	1.27E-02	3.88E-02
Znev_12472	0.278239387	0.416780744	6.640456856	8.722802708	1.28E-02	3.89E-02
Znev_01789	0.377659533	0.659793272	4.51645511	8.718656168	1.28E-02	3.90E-02
Znev_14711	0.562082454	0.020854421	3.522699735	8.676626909	1.31E-02	3.97E-02
Znev_03477	0.682167265	0.143505574	3.320688955	8.669387049	1.31E-02	3.98E-02
Znev_06937	0.990507095	0.100714858	1.521315924	8.644766485	1.33E-02	4.02E-02
Znev_01817	0.212876179	0.406911716	6.952876863	8.616015718	1.35E-02	4.08E-02
Znev_04684	0.058566487	0.656033053	2.764148629	8.600232165	1.36E-02	4.10E-02
Znev_05012	4.175509889	3.621159809	-0.367322224	8.586423477	1.37E-02	4.12E-02
Znev_04426	0.100180059	0.404333864	7.383891134	8.567391257	1.38E-02	4.16E-02
Znev_01368	0.517264718	0.02633698	3.732715809	8.560902836	1.38E-02	4.17E-02
Znev_05303	0.842300067	0.294349973	3.695356116	8.541302928	1.40E-02	4.21E-02
Znev_07681	1.910505201	2.317855901	0.066080994	8.539788756	1.40E-02	4.21E-02
Znev_02787	0.435422075	1.653110246	0.816612781	8.538640159	1.40E-02	4.21E-02
Znev_09769	0.26414632	0.390371051	5.822125048	8.528546914	1.41E-02	4.23E-02
Znev_10081	0.050981154	0.450217091	4.192990762	8.526832174	1.41E-02	4.23E-02
Znev_00571	0.289108025	0.40602896	6.050407456	8.522398276	1.41E-02	4.24E-02
Znev_07450	0.162109964	0.87670513	3.863404869	8.51890983	1.41E-02	4.24E-02
Znev_01599	1.908530249	4.252938765	-0.55377865	8.501320651	1.43E-02	4.28E-02
Znev_14054	0.38758094	0.290196199	5.229726594	8.491808983	1.43E-02	4.30E-02
Znev_10541	0.413218043	0.284361506	5.627565569	8.45534653	1.46E-02	4.37E-02
Znev_07779	0.268097534	0.681221048	3.693336091	8.454724393	1.46E-02	4.37E-02
Znev_12761	1.388297907	0.858184822	0.853620008	8.454184506	1.46E-02	4.37E-02
Znev_07393	0.658026664	0.280952548	3.05256089	8.431537833	1.48E-02	4.41E-02
Znev_03284	0.32902682	0.374628408	6.299326775	8.42812348	1.48E-02	4.42E-02
Znev_05109	0.506337902	0.087346985	5.797923472	8.417927113	1.49E-02	4.44E-02
Znev_09223	2.563143331	0.409502167	-0.058610243	8.417539041	1.49E-02	4.44E-02
Znev_17524	1.39634693	0.046910388	0.432132674	8.412912528	1.49E-02	4.44E-02
Znev_16072	3.604088903	4.072640801	-0.635279905	8.412154438	1.49E-02	4.44E-02
Znev_17062	0.302741918	0.535478841	6.230123758	8.410563232	1.49E-02	4.44E-02
Znev_08574	0.149020246	0.49879939	3.755989749	8.39103135	1.51E-02	4.49E-02
Znev_04208	0.296118675	0.68890841	7.638767678	8.339873959	1.55E-02	4.60E-02
Znev_06979	0.343371091	1.053035429	2.799624814	8.333164657	1.55E-02	4.61E-02
Znev_16659	1.294719561	0.454912509	1.185330315	8.296201802	1.58E-02	4.69E-02
Znev_11876	0.988523235	0.41153696	1.789359369	8.295076766	1.58E-02	4.69E-02
Znev_12585	1.000243034	0.479265798	2.402743384	8.292582573	1.58E-02	4.69E-02
Znev_01477	1.059975375	0.038955439	1.64305655	8.287056363	1.59E-02	4.71E-02
Znev_07778	0.026953678	0.629801993	3.29953937	8.267141234	1.60E-02	4.74E-02
Znev_04177	0.427834732	0.151559272	5.706166419	8.259910789	1.61E-02	4.75E-02
Znev_02801	0.372731036	0.508557004	4.371919067	8.255086398	1.61E-02	4.77E-02
Znev_11470	0.412266403	0.785581894	2.614303402	8.254630527	1.61E-02	4.77E-02
Znev_07692	0.039440204	0.495829392	4.511068771	8.246529264	1.62E-02	4.78E-02
Znev_14649	0.672426324	1.272840841	1.026935521	8.243227877	1.62E-02	4.79E-02
Znev_11890	0.064830921	0.472639873	4.839733515	8.240372574	1.62E-02	4.79E-02
Znev_00764	0.888985562	0.459078477	2.726030529	8.2359563	1.63E-02	4.80E-02
Znev_05248	0.622791147	0.016965736	3.697236937	8.234775651	1.63E-02	4.80E-02
Znev_16074	4.194620707	2.4687905	-0.672957069	8.226608786	1.64E-02	4.82E-02
Znev_10035	0.033557575	0.381706286	4.952739727	8.2206958	1.64E-02	4.83E-02
Znev_10004	2.140637991	2.468554925	-0.009218975	8.211751608	1.65E-02	4.85E-02
Znev_15128	0.135008829	0.636145047	4.663435932	8.208906614	1.65E-02	4.85E-02
Znev_05835	1.790234589	0.683900326	0.044269556	8.178554876	1.68E-02	4.91E-02
Znev_04746	0.340160301	0.02384755	5.833967925	8.172452495	1.68E-02	4.92E-02
Znev_04506	0.772055841	0.048458161	2.86896966	8.168734104	1.68E-02	4.93E-02
Znev_13405	1.54272783	1.689696897	0.55962803	8.163810666	1.69E-02	4.94E-02
Znev_05636	0.830677105	1.400140818	1.118660858	8.160957296	1.69E-02	4.95E-02
Znev_17667	0.144610497	0.5347753	4.351577616	8.147595344	1.70E-02	4.97E-02
Znev_11630	0.510938807	0.141642315	8.031197664	8.147045486	1.70E-02	4.97E-02
Znev_13381	0.590416895	1.013625085	1.735413662	8.144976434	1.70E-02	4.98E-02
